# Supplementary material for: Personalized Assessment of Normal Tissue Radiosensitivity via Transcriptome Response to Photon, Proton and Carbon Irradiation in Patient-Derived Human Intestinal Organoids
Source: Cancers (Basel). 2020 Feb 18;12(2):469. doi: 10.3390/cancers12020469 (PMC7072449; doi:10.3390/cancers12020469)
Supplement: Supplementary file 1 [file cancers-12-00469-s001.zip]

Archive with 18 entries (16 files):
- cancers-706804-supplementary/
- cancers-706804-supplementary/Supp Tables Nowrouzi et al_Cancers/
- cancers-706804-supplementary/Supp Tables Nowrouzi et al_Cancers/supllementary Table 11.xlsx
- cancers-706804-supplementary/Supp Tables Nowrouzi et al_Cancers/supllementary Table 12.xlsx
- cancers-706804-supplementary/Supp Tables Nowrouzi et al_Cancers/supllementary Table 13.xlsx
- cancers-706804-supplementary/Supp Tables Nowrouzi et al_Cancers/supllementary Table 14.xlsx
- cancers-706804-supplementary/Supp Tables Nowrouzi et al_Cancers/supplementary Table 1.xlsx
- cancers-706804-supplementary/Supp Tables Nowrouzi et al_Cancers/supplementary Table 10.xlsx
- cancers-706804-supplementary/Supp Tables Nowrouzi et al_Cancers/supplementary Table 15 revised.xlsx
- cancers-706804-supplementary/Supp Tables Nowrouzi et al_Cancers/supplementary Table 2.xlsx
- cancers-706804-supplementary/Supp Tables Nowrouzi et al_Cancers/supplementary Table 3.xlsx
- cancers-706804-supplementary/Supp Tables Nowrouzi et al_Cancers/supplementary Table 4.xlsx
- cancers-706804-supplementary/Supp Tables Nowrouzi et al_Cancers/supplementary Table 5.xlsx
- cancers-706804-supplementary/Supp Tables Nowrouzi et al_Cancers/supplementary Table 6.xlsx
- cancers-706804-supplementary/Supp Tables Nowrouzi et al_Cancers/supplementary Table 7.xlsx
- cancers-706804-supplementary/Supp Tables Nowrouzi et al_Cancers/supplementary Table 8.xlsx
- cancers-706804-supplementary/Supp Tables Nowrouzi et al_Cancers/supplementary Table 9.xlsx
- cancers-706804-supplementary/Supplementary Figures Nowrouzi et al_HIO_PRO_130120.pdf
