# Supplementary material for: Personalized Assessment of Normal Tissue Radiosensitivity via Transcriptome Response to Photon, Proton and Carbon Irradiation in Patient-Derived Human Intestinal Organoids
Source: Cancers (Basel). 2020 Feb 18;12(2):469. doi: 10.3390/cancers12020469 (PMC7072449; doi:10.3390/cancers12020469)
Supplement: Supplementary file 1 [file cancers-12-00469-s001.zip › cancers-706804-supplementary/Supp Tables Nowrouzi et al_Cancers/supllementary Table 11.xlsx]

## Sheet: Categories
Pathway identifier	Pathway name	#Entities found	#Entities total	Entities ratio	Entities pValue	Entities FDR	#Reactions found	#Reactions total	Reactions ratio	Species identifier	Species name	Submitted
R-HSA-69278	Cell Cycle, Mitotic	87	569	0.04102675030643882	1.1102230246251565E-16	5.4067861299245124E-14	218	334	0.02868676457957571	9606	Homo sapiens	TOP2A
R-HSA-1640170	Cell Cycle	101	681	0.0491023145143846	1.1102230246251565E-16	5.4067861299245124E-14	263	423	0.03633084256634888	9606	Homo sapiens	TOP2A
R-HSA-69620	Cell Cycle Checkpoints	53	279	0.020116807268007787	9.992007221626409E-16	3.247402347028583E-13	28	57	0.00489564545220304	9606	Homo sapiens	YWHAE
R-HSA-3700989	Transcriptional Regulation by TP53	63	486	0.03504218040233614	3.613709331773407E-11	8.781313676209379E-9	68	259	0.022245125826676974	9606	Homo sapiens	YWHAE
R-HSA-68877	Mitotic Prometaphase	37	206	0.014853269882471699	1.1047263104302374E-10	2.154216305338963E-8	15	15	0.0012883277505797476	9606	Homo sapiens	YWHAE
R-HSA-2500257	Resolution of Sister Chromatid Cohesion	28	133	0.009589732496935613	7.092937348573969E-10	1.149055850468983E-7	8	8	6.87108e+10	9606	Homo sapiens	AHCTF1
R-HSA-69618	Mitotic Spindle Checkpoint	24	110	0.00793135770423246	5.933950109060504E-9	8.062762657523592E-7	7	7	6.0122e+11	9606	Homo sapiens	AHCTF1
R-HSA-141444	Amplification of signal from unattached kinetochores via a MAD2 inhibitory signal	22	94	0.006777705674525921	7.465520979188511E-9	8.062762657523592E-7	4	4	3.43554e+10	9606	H
R-HSA-141424	Amplification of signal from the kinetochores	22	94	0.006777705674525921	7.465520979188511E-9	8.062762657523592E-7	4	4	3.43554e+10	9606	Homo sapiens	AHCTF1
R-HSA-68886	M Phase	49	389	0.028048164972240247	1.4389447966500768E-8	1.3957764527505745E-6	46	66	0.0056686421025508886	9606	Homo sapiens	YWHAE
R-HSA-176187	Activation of ATR in response to replication stress	14	39	0.0028120268224096907	2.564813572636382E-8	2.257035943920016E-6	7	9	7.72997e+11	9606	Homo sapiens	RFC5
R-HSA-5633008	TP53 Regulates Transcription of Cell Death Genes	19	83	0.005984569904102675	1.0867448718698824E-7	8.802633462146048E-6	26	68	0.005840419135961522	9606	Homo sapiens	STEAP3
R-HSA-69190	DNA strand elongation	13	38	0.002739923570553032	1.381659922028433E-7	9.533453461996189E-6	10	15	0.0012883277505797476	9606	Homo sapiens	RFC5
R-HSA-453279	Mitotic G1-G1/S phases	28	173	0.012473862571201961	1.6798768964765287E-7	1.0919199827097437E-5	48	98	0.008417074637121017	9606	Homo sapiens	TOP2A
R-HSA-2555396	Mitotic Metaphase and Anaphase	31	208	0.014997476386185017	2.184347183131763E-7	1.3106083098790577E-5	9	12	0.001030662200463798	9606	Homo sapiens	AHCTF1
R-HSA-176974	Unwinding of DNA	8	12	8.65239e+11	2.7932034873945355E-7	1.5083298831930492E-5	3	4	3.43554e+10	9606	Homo sapiens	MCM8
R-HSA-68882	Mitotic Anaphase	30	207	0.014925373134328358	6.03502564699987E-7	3.0778630799699336E-5	8	11	9.44774e+11	9606	Homo sapiens	AHCTF1
R-HSA-2467813	Separation of Sister Chromatids	28	193	0.013915927608335136	1.3947542689685122E-6	6.694820491048858E-5	6	8	6.87108e+10	9606	Homo sapiens	AHCTF1
R-HSA-69481	G2/M Checkpoints	24	154	0.011103900785925444	2.3877127113269836E-6	1.0983478472104125E-4	15	24	0.002061324400927596	9606	Homo sapiens	YWHAE
R-HSA-68962	Activation of the pre-replicative complex	11	36	0.0025957170668397143	3.6417037178049227E-6	1.456681487121969E-4	9	9	7.72997e+11	9606	Homo sapiens	MCM8
R-HSA-5663220	RHO GTPases Activate Formins	23	148	0.010671281274785492	4.028739363226563E-6	1.5478101099763997E-4	4	27	0.0023189899510435456	9606	Homo sapiens	AHCTF1
R-HSA-195258	RHO GTPase Effectors	37	315	0.0227125243348475	4.183270567503783E-6	1.5478101099763997E-4	39	107	0.009190071287468866	9606	Homo sapiens	CYFIP2
R-HSA-69206	G1/S Transition	23	150	0.010815487778498811	4.992819729987552E-6	1.7974151027955187E-4	29	61	0.005239199519024306	9606	Homo sapiens	CDKN1A
R-HSA-6803204	TP53 Regulates Transcription of Genes Involved in Cytochrome C Release	10	33	0.0023794073112697383	1.0734684690816287E-5	3.6497927948775377E-4	13	25	0.0021472129176329123	9606	Homo sa
R-HSA-69242	S Phase	24	179	0.012906482082341913	2.7191485431399265E-5	8.973190192361757E-4	36	54	0.004637979902087091	9606	Homo sapiens	RFC5
R-HSA-5693538	Homology Directed Repair	19	130	0.009373422741365635	6.061552691749572E-5	0.001939696861359863	36	50	0.0042944258352658245	9606	Homo sapiens	RFC5
R-HSA-5693532	DNA Double-Strand Break Repair	22	167	0.01204124306006201	7.446135250521735E-5	0.002308301927661738	72	107	0.009190071287468866	9606	Homo sapiens	RFC5
R-HSA-69473	G2/M DNA damage checkpoint	14	81	0.005840363400389357	1.0213513879619995E-4	0.0030640541638859986	7	12	0.001030662200463798	9606	Homo sapiens	YWHAE
R-HSA-194315	Signaling by Rho GTPases	42	446	0.032158050328069794	1.5256825777398841E-4	0.004424479475445664	41	112	0.009619513870995447	9606	Homo sapiens	CYFIP2
R-HSA-69306	DNA Replication	19	141	0.010166558511788881	1.6982299137091594E-4	0.004610175454837884	30	47	0.004036760285149875	9606	Homo sapiens	RFC5
R-HSA-73894	DNA Repair	35	349	0.0251640348979739	1.7074723906806977E-4	0.004610175454837884	178	309	0.026539551661942797	9606	Homo sapiens	FEN1
R-HSA-6791312	TP53 Regulates Transcription of Cell Cycle Genes	12	65	0.004686711370682817	1.7309015005417816E-4	0.00467343405146281	14	42	0.003607317701623293	9606	Homo sapiens	CCNA2
R-HSA-5685938	HDR through Single Strand Annealing (SSA)	9	39	0.0028120268224096907	2.2505487775503763E-4	0.005851426821630978	4	6	5.15331e+10	9606	Homo sapiens	RFC5
R-HSA-6796648	TP53 Regulates Transcription of DNA Repair Genes	14	89	0.006417189415242628	2.6431322488518205E-4	0.006607830622129551	8	17	0.0014601047839903805	9606	Homo sapiens	FANCI
R-HSA-179409	APC-Cdc20 mediated degradation of Nek2A	7	25	0.0018025812964164683	3.578676411228887E-4	0.008946691028072218	3	3	2.57666e+11	9606	Homo sapiens	CDC20
R-HSA-73886	Chromosome Maintenance	15	105	0.007570841444949167	4.404839191898269E-4	0.010571614060555845	13	27	0.0023189899510435456	9606	Homo sapiens	RFC5
R-HSA-5693579	Homologous DNA Pairing and Strand Exchange	9	44	0.0031725430816929843	5.334101512149969E-4	0.012268433477944929	4	8	6.87108e+10	9606	Homo sapiens	RAD51AP1
R-HSA-774815	Nucleosome assembly	10	54	0.003893575600259572	5.736113730782089E-4	0.012619450207720595	4	4	3.43554e+10	9606	Homo sapiens	MLF1IP
R-HSA-606279	Deposition of new CENPA-containing nucleosomes at the centromere	10	54	0.003893575600259572	5.736113730782089E-4	0.012619450207720595	4	4	3.43554e+10	9606	Homo sapiens	MLF1IP
R-HSA-2468052	Establishment of Sister Chromatid Cohesion	5	13	9.37342e+11	6.172115170384185E-4	0.01313013940464014	4	4	3.43554e+10	9606	Homo sapiens	STAG1
R-HSA-141405	Inhibition of the proteolytic activity of APC/C required for the onset of anaphase by mitotic spindle checkpoint components	6	20	0.0014420650371331748	6.56506970232007E-4	0.01313013940
R-HSA-141430	Inactivation of APC/C via direct inhibition of the APC/C complex	6	20	0.0014420650371331748	6.56506970232007E-4	0.01313013940464014	2	2	1.71777e+10	9606	Homo sapiens	CDC20
R-HSA-5693567	HDR through Homologous Recombination (HRR) or Single Strand Annealing (SSA)	16	124	0.008940803230225683	8.444841788268764E-4	0.016045199397710652	32	42	0.003607317701623293	9606	Homo
R-HSA-5693607	Processing of DNA double-strand break ends	13	90	0.006489292667099286	9.35995541200163E-4	0.017783915282803098	15	17	0.0014601047839903805	9606	Homo sapiens	RFC5
R-HSA-2514853	Condensation of Prometaphase Chromosomes	5	15	0.001081548777849881	0.0011616123769744302	0.022070635162514174	4	4	3.43554e+10	9606	Homo sapiens	CCNB2
R-HSA-110314	Recognition of DNA damage by PCNA-containing replication complex	7	31	0.0022352008075564207	0.001243382127649073	0.022380878297683315	6	6	5.15331e+10	9606	Homo sapiens	RFC5
R-HSA-156711	Polo-like kinase mediated events	6	23	0.001658374792703151	0.0013364404426020604	0.024055927966837087	13	15	0.0012883277505797476	9606	Homo sapiens	CCNB2
R-HSA-5696400	Dual Incision in GG-NER	8	41	0.0029562333261230083	0.001437218328378953	0.0244327115824422	3	3	2.57666e+11	9606	Homo sapiens	RFC5
R-HSA-5693616	Presynaptic phase of homologous DNA pairing and strand exchange	8	41	0.0029562333261230083	0.001437218328378953	0.0244327115824422	2	5	4.29443e+11	9606	Homo sapiens	RFC5
R-HSA-6804756	Regulation of TP53 Activity through Phosphorylation	13	95	0.00684980892638258	0.0015055454724920425	0.025422252525482136	7	26	0.002233101434338229	9606	Homo sapiens	RFC5
R-HSA-69239	Synthesis of DNA	16	132	0.009517629245078953	0.0015888907828426335	0.025422252525482136	14	26	0.002233101434338229	9606	Homo sapiens	RFC5
R-HSA-1221632	Meiotic synapsis	10	62	0.0044704016151128415	0.0015963384987042195	0.025541415979267512	6	6	5.15331e+10	9606	Homo sapiens	SYCE2
R-HSA-69205	G1/S-Specific Transcription	8	43	0.0031004398298363255	0.0019273125388603596	0.028909688082905394	8	28	0.002404878467748862	9606	Homo sapiens	RRM2
R-HSA-539107	Activation of E2F1 target genes at G1/S	8	43	0.0031004398298363255	0.0019273125388603596	0.028909688082905394	8	28	0.002404878467748862	9606	Homo sapiens	RRM2
R-HSA-69002	DNA Replication Pre-Initiation	12	88	0.006345086163385969	0.0023116045416962105	0.03236246358374695	16	21	0.0018036588508116465	9606	Homo sapiens	MCM8
R-HSA-68874	M/G1 Transition	12	88	0.006345086163385969	0.0023116045416962105	0.03236246358374695	16	21	0.0018036588508116465	9606	Homo sapiens	MCM8
R-HSA-2299718	Condensation of Prophase Chromosomes	9	55	0.00396567885211623	0.0024404174494452313	0.03416584429223324	10	10	8.58885e+10	9606	Homo sapiens	CCNB1
R-HSA-6803211	TP53 Regulates Transcription of Death Receptors and Ligands	5	18	0.0012978585334198572	0.002552587672235651	0.035736227411299115	4	7	6.0122e+11	9606	Homo sapiens	FAS
R-HSA-453276	Regulation of mitotic cell cycle	12	90	0.006489292667099286	0.0027658079928964963	0.03595550390765445	37	38	0.003263763634802027	9606	Homo sapiens	UBE2C
R-HSA-174143	APC/C-mediated degradation of cell cycle proteins	12	90	0.006489292667099286	0.0027658079928964963	0.03595550390765445	37	38	0.003263763634802027	9606	Homo sapiens	UBE2C
R-HSA-5696399	Global Genome Nucleotide Excision Repair (GG-NER)	12	92	0.006633499170812604	0.003289957167083357	0.04276944317208364	18	20	0.00171777033410633	9606	Homo sapiens	RFC5
R-HSA-5696395	Formation of Incision Complex in GG-NER	8	47	0.0033888528372629607	0.0032965555629267396	0.042855222318047614	9	10	8.58885e+10	9606	Homo sapiens	CUL4A
R-HSA-4615885	SUMOylation of DNA replication proteins	8	48	0.0034609560891196195	0.0037347482819846123	0.045784477280763625	8	8	6.87108e+10	9606	Homo sapiens	TOP2A
R-HSA-3065679	SUMO is proteolytically processed	3	6	4.3262e+12	0.003815373106730302	0.045784477280763625	3	3	2.57666e+11	9606	Homo sapiens	SUMO1
R-HSA-69560	Transcriptional activation of p53 responsive genes	3	6	4.3262e+12	0.003815373106730302	0.045784477280763625	4	5	4.29443e+11	9606	Homo sapiens	CDKN1A		R-HSA-68
R-HSA-69895	Transcriptional activation of cell cycle inhibitor p21	3	6	4.3262e+12	0.003815373106730302	0.045784477280763625	4	5	4.29443e+11	9606	Homo sapiens	CDKN1A		R-H
R-HSA-6804116	TP53 Regulates Transcription of Genes Involved in G1 Cell Cycle Arrest	5	20	0.0014420650371331748	0.00398016061862605	0.047761927423512596	6	17	0.0014601047839903805	9606	Homo sapiens
R-HSA-5685942	HDR through Homologous Recombination (HRR)	10	72	0.005191434133679429	0.0045617157669241015	0.05474058920308922	13	19	0.0016318818174010136	9606	Homo sapiens	RAD51AP1
R-HSA-6804114	TP53 Regulates Transcription of Genes Involved in G2 Cell Cycle Arrest	5	21	0.0015141682889898333	0.004874735959535692	0.058496831514428305	5	11	9.44774e+11	9606	Homo sapiens
R-HSA-3065678	SUMO is transferred from E1 to E2 (UBE2I, UBC9)	3	7	5.04723e+11	0.00583542572265916	0.07002510867190992	3	3	2.57666e+11	9606	Homo sapiens	SUMO1
R-HSA-68884	Mitotic Telophase/Cytokinesis	4	14	0.0010094455259932224	0.006176219597617827	0.07286452542608068	3	5	4.29443e+11	9606	Homo sapiens	STAG1
R-HSA-110373	Resolution of AP sites via the multiple-nucleotide patch replacement pathway	6	32	0.0023073040594130795	0.006624047766007335	0.07286452542608068	12	19	0.0016318818174010136	9606	Homo s
R-HSA-5651801	PCNA-Dependent Long Patch Base Excision Repair	5	23	0.001658374792703151	0.007075847359807486	0.07783432095788234	6	6	5.15331e+10	9606	Homo sapiens	RFC5
R-HSA-3065676	SUMO is conjugated to E1 (UBA2:SAE1)	3	8	5.76826e+11	0.008390491325371507	0.09229540457908658	3	3	2.57666e+11	9606	Homo sapiens	SUMO1
R-HSA-176417	Phosphorylation of Emi1	3	8	5.76826e+11	0.008390491325371507	0.09229540457908658	2	2	1.71777e+10	9606	Homo sapiens	CDC20
R-HSA-983189	Kinesins	9	67	0.004830917874396135	0.008501938719380542	0.09298152375729063	9	14	0.001202439233874431	9606	Homo sapiens	CENPE
R-HSA-1500620	Meiosis	11	92	0.006633499170812604	0.008832422197692202	0.09298152375729063	11	15	0.0012883277505797476	9606	Homo sapiens	SYCE2
R-HSA-68867	Assembly of the pre-replicative complex	9	68	0.004903021126252794	0.009298152375729063	0.09298152375729063	7	12	0.001030662200463798	9606	Homo sapiens	MCM8
R-HSA-212436	Generic Transcription Pathway	90	1376	0.09921407455476242	0.009762381117254249	0.09762381117254249	144	649	0.05574164734175041	9606	Homo sapiens	YWHAE
R-HSA-73893	DNA Damage Bypass	8	58	0.004181988607686206	0.010992881907207486	0.10992881907207486	31	34	0.002920209567980761	9606	Homo sapiens	RFC5
R-HSA-69186	Lagging Strand Synthesis	5	26	0.0018746845482731271	0.01155122368642747	0.1155122368642747	7	11	9.44774e+11	9606	Homo sapiens	RFC5
R-HSA-2470946	Cohesin Loading onto Chromatin	3	10	7.21033e+11	0.015209973630054052	0.15209973630054052	2	2	1.71777e+10	9606	Homo sapiens	STAG1
R-HSA-176409	APC/C:Cdc20 mediated degradation of mitotic proteins	9	75	0.0054077438892494055	0.016540708809108406	0.160564835177601	13	13	0.0011165507171691145	9606	Homo sapiens	CDC20
R-HSA-110312	Translesion synthesis by REV1	4	19	0.001369961785276516	0.017198528177547634	0.160564835177601	4	5	4.29443e+11	9606	Homo sapiens	RFC5
R-HSA-176814	Activation of APC/C and APC/C:Cdc20 mediated degradation of mitotic proteins	9	76	0.005479847141106064	0.017840537241955667	0.160564835177601	15	15	0.0012883277505797476	9606	Homo sapi
R-HSA-8864260	Transcriptional regulation by the AP-2 (TFAP2) family of transcription factors	7	52	0.0037493690965462543	0.018884652226781262	0.16996187004103136	13	44	0.003779094735033926	9606	Homo
R-HSA-3232118	SUMOylation of transcription factors	4	20	0.0014420650371331748	0.020302600113872304	0.18272340102485074	11	11	9.44774e+11	9606	Homo sapiens	SUMO1
R-HSA-5656121	Translesion synthesis by POLI	4	20	0.0014420650371331748	0.020302600113872304	0.18272340102485074	3	3	2.57666e+11	9606	Homo sapiens	RFC5
R-HSA-5696398	Nucleotide Excision Repair	12	119	0.00858028697094239	0.021529226756067055	0.1937630408046035	31	36	0.003091986601391394	9606	Homo sapiens	RFC5
R-HSA-69052	Switching of origins to a post-replicative state	10	92	0.006633499170812604	0.021893689038432473	0.19704320134589226	4	9	7.72997e+11	9606	Homo sapiens	CCNA2
R-HSA-6783310	Fanconi Anemia Pathway	6	42	0.0030283365779796667	0.022284121880704055	0.2005570969263365	10	13	0.0011165507171691145	9606	Homo sapiens	FANCI
R-HSA-6811434	COPI-dependent Golgi-to-ER retrograde traffic	11	106	0.007642944696805826	0.02254576604551861	0.2029118944096675	7	11	9.44774e+11	9606	Homo sapiens	CENPE
R-HSA-5655862	Translesion synthesis by POLK	4	21	0.0015141682889898333	0.023730024492339297	0.21357022043105367	3	3	2.57666e+11	9606	Homo sapiens	RFC5
R-HSA-69273	Cyclin A/B1/B2 associated events during G2/M transition	5	32	0.0023073040594130795	0.02555523049845254	0.21439637893086783	21	25	0.0021472129176329123	9606	Homo sapiens	CCNA2
R-HSA-1474165	Reproduction	12	123	0.008868699978369024	0.026799547366358478	0.21439637893086783	12	24	0.002061324400927596	9606	Homo sapiens	CHIT1
R-HSA-176408	Regulation of APC/C activators between G1/S and early anaphase	9	82	0.005912466652246017	0.027240413431269594	0.21792330745015676	14	14	0.001202439233874431	9606	Homo sapiens	CDC20
R-HSA-5423599	Diseases of Mismatch Repair (MMR)	2	5	3.60516e+11	0.027573079676402323	0.2205846374112186	5	6	5.15331e+10	9606	Homo sapiens	MSH2
R-HSA-73857	RNA Polymerase II Transcription	94	1515	0.10923642656283798	0.029128619021153823	0.23302895216923059	166	708	0.06080906982736408	9606	Homo sapiens	YWHAE
R-HSA-3215018	Processing and activation of SUMO	3	13	9.37342e+11	0.029902889732244975	0.2392231178579598	9	9	7.72997e+11	9606	Homo sapiens	SUMO1
R-HSA-140342	Apoptosis induced DNA fragmentation	3	13	9.37342e+11	0.029902889732244975	0.2392231178579598	5	12	0.001030662200463798	9606	Homo sapiens	HMGB2
R-HSA-211227	Activation of DNA fragmentation factor	3	13	9.37342e+11	0.029902889732244975	0.2392231178579598	5	12	0.001030662200463798	9606	Homo sapiens	HMGB2
R-HSA-174048	APC/C:Cdc20 mediated degradation of Cyclin B	4	23	0.001658374792703151	0.03158026554529869	0.25264212436238953	3	3	2.57666e+11	9606	Homo sapiens	CDC20
R-HSA-5625900	RHO GTPases activate CIT	4	23	0.001658374792703151	0.03158026554529869	0.25264212436238953	4	6	5.15331e+10	9606	Homo sapiens	CDKN1B
R-HSA-5656169	Termination of translesion DNA synthesis	5	35	0.002523613814983056	0.03543475225649717	0.254327988360904	9	9	7.72997e+11	9606	Homo sapiens	RFC5
R-HSA-110320	Translesion Synthesis by POLH	4	24	0.0017304780445598098	0.03601173842336258	0.254327988360904	6	8	6.87108e+10	9606	Homo sapiens	RFC5
R-HSA-179419	APC:Cdc20 mediated degradation of cell cycle proteins prior to satisfation of the cell cycle checkpoint	8	73	0.005263537385536088	0.036332569765843425	0.254327988360904	6	6	5153311002
R-HSA-68949	Orc1 removal from chromatin	8	73	0.005263537385536088	0.036332569765843425	0.254327988360904	1	4	3.43554e+10	9606	Homo sapiens	CCNA2
R-HSA-8866911	TFAP2 (AP-2) family regulates transcription of cell cycle factors	2	6	4.3262e+12	0.03840921400145614	0.26886449801019296	3	4	3.43554e+10	9606	Homo sapiens	CDKN1A
R-HSA-73933	Resolution of Abasic Sites (AP sites)	6	48	0.0034609560891196195	0.03872592935808794	0.2710815055066156	12	43	0.0036932062183286096	9606	Homo sapiens	RFC5
R-HSA-75035	Chk1/Chk2(Cds1) mediated inactivation of Cyclin B:Cdk1 complex	3	15	0.001081548777849881	0.04267986245089428	0.29875903715625995	4	5	4.29443e+11	9606	Homo sapiens	YWHAE
R-HSA-5685939	HDR through MMEJ (alt-NHEJ)	3	15	0.001081548777849881	0.04267986245089428	0.29875903715625995	4	8	6.87108e+10	9606	Homo sapiens	POLQ
R-HSA-68875	Mitotic Prophase	12	133	0.009589732496935613	0.04398069316693165	0.30348159017593335	19	34	0.002920209567980761	9606	Homo sapiens	CCNB2
R-HSA-74160	Gene expression (Transcription)	101	1674	0.12070084360804673	0.045106503669743	0.30348159017593335	210	819	0.07034269518165422	9606	Homo sapiens	YWHAE
R-HSA-69275	G2/M Transition	17	211	0.015213786141754993	0.04715086944850133	0.30348159017593335	55	78	0.006699304303014687	9606	Homo sapiens	YWHAE
R-HSA-381042	PERK regulates gene expression	5	38	0.002739923570553032	0.04738325806676702	0.30348159017593335	8	11	9.44774e+11	9606	Homo sapiens	EXOSC8
R-HSA-174417	Telomere C-strand (Lagging Strand) Synthesis	5	38	0.002739923570553032	0.04738325806676702	0.30348159017593335	7	14	0.001202439233874431	9606	Homo sapiens	RFC5
R-HSA-2565942	Regulation of PLK1 Activity at G2/M Transition	9	92	0.006633499170812604	0.0498354706012446	0.30348159017593335	6	12	0.001030662200463798	9606	Homo sapiens	YWHAE
R-HSA-69091	Polymerase switching	3	16	0.0011536520297065398	0.04993582860033907	0.30348159017593335	3	4	3.43554e+10	9606	Homo sapiens	RFC5
R-HSA-69109	Leading Strand Synthesis	3	16	0.0011536520297065398	0.04993582860033907	0.30348159017593335	3	4	3.43554e+10	9606	Homo sapiens	RFC5
R-HSA-453274	Mitotic G2-G2/M phases	17	213	0.01535799264546831	0.05057612307447601	0.30348159017593335	57	80	0.00687108133642532	9606	Homo sapiens	YWHAE
R-HSA-69478	G2/M DNA replication checkpoint	2	7	5.04723e+11	0.050580265029322224	0.30348159017593335	2	2	1.71777e+10	9606	Homo sapiens	CCNB2
R-HSA-5696397	Gap-filling DNA repair synthesis and ligation in GG-NER	4	27	0.001946787800129786	0.05135156504415761	0.30810939026494566	2	2	1.71777e+10	9606	Homo sapiens	RFC5
R-HSA-174411	Polymerase switching on the C-strand of the telomere	3	17	0.0012257552815631986	0.05774964487743528	0.3464978692646117	3	4	3.43554e+10	9606	Homo sapiens	RFC5
R-HSA-75153	Apoptotic execution phase	6	54	0.003893575600259572	0.061353504343439114	0.3681210260606347	8	57	0.00489564545220304	9606	Homo sapiens	OCLN
R-HSA-75158	TRAIL signaling	2	8	5.76826e+11	0.06392665018012555	0.38355990108075333	6	6	5.15331e+10	9606	Homo sapiens	TNFRSF10B		R-HSA-141139
R-HSA-8941855	RUNX3 regulates CDKN1A transcription	2	8	5.76826e+11	0.06392665018012555	0.38355990108075333	3	6	5.15331e+10	9606	Homo sapiens	CDKN1A		R-HSA-8878130
R-HSA-8935964	RUNX1 regulates expression of components of tight junctions	2	8	5.76826e+11	0.06392665018012555	0.38355990108075333	2	6	5.15331e+10	9606	Homo sapiens	OCLN		R-HSA
R-HSA-5693554	Resolution of D-loop Structures through Synthesis-Dependent Strand Annealing (SDSA)	4	30	0.002163097555699762	0.0697288593887001	0.4183731563322006	1	1	8.58885e+09	9606	Homo s
R-HSA-176412	Phosphorylation of the APC/C	3	19	0.001369961785276516	0.07497332621998287	0.44983995731989723	2	2	1.71777e+10	9606	Homo sapiens	CCNB1
R-HSA-2559586	DNA Damage/Telomere Stress Induced Senescence	7	71	0.00511933088182277	0.0752306996852683	0.4513841981116098	7	18	0.001545993300695697	9606	Homo sapiens	CCNA2
R-HSA-3108232	SUMO E3 ligases SUMOylate target proteins	14	178	0.012834378830485256	0.07765402848761371	0.4659241709256823	130	130	0.011165507171691146	9606	Homo sapiens	DDX17
R-HSA-5633007	Regulation of TP53 Activity	14	178	0.012834378830485256	0.07765402848761371	0.4659241709256823	9	98	0.008417074637121017	9606	Homo sapiens	RFC5
R-HSA-113507	E2F-enabled inhibition of pre-replication complex formation	2	9	6.48929e+11	0.078301339585376	0.46980803751225597	1	1	8.58885e+09	9606	Homo sapiens	CCNB1
R-HSA-426486	Small interfering RNA (siRNA) biogenesis	2	9	6.48929e+11	0.078301339585376	0.46980803751225597	3	5	4.29443e+11	9606	Homo sapiens	PRKRA
R-HSA-2980767	Activation of NIMA Kinases NEK9, NEK6, NEK7	2	9	6.48929e+11	0.078301339585376	0.46980803751225597	1	4	3.43554e+10	9606	Homo sapiens	CCNB2
R-HSA-174184	Cdc20:Phospho-APC/C mediated degradation of Cyclin A	7	72	0.005191434133679429	0.07959581365375001	0.4708800369393129	3	3	2.57666e+11	9606	Homo sapiens	CDC20
R-HSA-180786	Extension of Telomeres	5	45	0.003244646333549643	0.08348069832497884	0.4708800369393129	7	21	0.0018036588508116465	9606	Homo sapiens	RFC5
R-HSA-380994	ATF4 activates genes	4	32	0.0023073040594130795	0.08361169669274915	0.4708800369393129	7	7	6.0122e+11	9606	Homo sapiens	EXOSC8
R-HSA-8854518	AURKA Activation by TPX2	7	74	0.005335640637392746	0.08875740399405019	0.4708800369393129	2	2	1.71777e+10	9606	Homo sapiens	YWHAE
R-HSA-5693606	DNA Double Strand Break Response	7	74	0.005335640637392746	0.08875740399405019	0.4708800369393129	32	44	0.003779094735033926	9606	Homo sapiens	SUMO1
R-HSA-8953750	Transcriptional Regulation by E2F6	5	46	0.003316749585406302	0.0895619169832177	0.4708800369393129	5	33	0.0028343210512754443	9606	Homo sapiens	RRM2
R-HSA-139915	Activation of PUMA and translocation to mitochondria	2	10	7.21033e+11	0.09356900407699886	0.4708800369393129	5	5	4.29443e+11	9606	Homo sapiens	BBC3		R-HSA-139914
R-HSA-2892245	POU5F1 (OCT4), SOX2, NANOG repress genes related to differentiation	2	10	7.21033e+11	0.09356900407699886	0.4708800369393129	2	7	6.0122e+11	9606	Homo sapiens	TSC22D
R-HSA-176407	Conversion from APC/C:Cdc20 to APC/C:Cdh1 in late anaphase	3	21	0.0015141682889898333	0.09417600738786258	0.4708800369393129	2	3	2.57666e+11	9606	Homo sapiens	CDC20
R-HSA-114294	Activation, translocation and oligomerization of BAX	1	2	1.44207e+12	0.09719598236230831	0.48597991181154154	4	4	3.43554e+10	9606	Homo sapiens	BAX		R-HSA-114275
R-HSA-5545483	Defective Mismatch Repair Associated With MLH1	1	2	1.44207e+12	0.09719598236230831	0.48597991181154154	1	1	8.58885e+09	9606	Homo sapiens	PMS1		R-HSA-5545484
R-HSA-5632968	Defective Mismatch Repair Associated With MSH6	1	2	1.44207e+12	0.09719598236230831	0.48597991181154154	1	1	8.58885e+09	9606	Homo sapiens	MSH2		R-HSA-5632970
R-HSA-68881	Mitotic Metaphase/Anaphase Transition	1	2	1.44207e+12	0.09719598236230831	0.48597991181154154	1	1	8.58885e+09	9606	Homo sapiens	FBXO5		R-HSA-163010
R-HSA-5632927	Defective Mismatch Repair Associated With MSH3	1	2	1.44207e+12	0.09719598236230831	0.48597991181154154	1	1	8.58885e+09	9606	Homo sapiens	MSH2		R-HSA-5578663
R-HSA-73884	Base Excision Repair	6	62	0.0044704016151128415	0.10150359272326281	0.5075179636163141	12	87	0.007472300953362535	9606	Homo sapiens	RFC5
R-HSA-110313	Translesion synthesis by Y family DNA polymerases bypasses lesions on DNA template	5	48	0.0034609560891196195	0.10238970191102847	0.5119485095551424	25	28	0.002404878467748862	9606	Hom
R-HSA-69231	Cyclin D associated events in G1	5	48	0.0034609560891196195	0.10238970191102847	0.5119485095551424	11	14	0.001202439233874431	9606	Homo sapiens	CDKN1A
R-HSA-69236	G1 Phase	5	48	0.0034609560891196195	0.10238970191102847	0.5119485095551424	11	14	0.001202439233874431	9606	Homo sapiens	CDKN1A
R-HSA-2990846	SUMOylation	14	187	0.013483308097195184	0.10411298174947836	0.5205649087473918	139	139	0.011938503822038994	9606	Homo sapiens	DDX17
R-HSA-5358565	Mismatch repair (MMR) directed by MSH2:MSH6 (MutSalpha)	3	22	0.0015862715408464921	0.10445804827259286	0.5222902413629643	9	10	8.58885e+10	9606	Homo sapiens	MSH2
R-HSA-5358606	Mismatch repair (MMR) directed by MSH2:MSH3 (MutSbeta)	3	22	0.0015862715408464921	0.10445804827259286	0.5222902413629643	8	9	7.72997e+11	9606	Homo sapiens	MSH2
R-HSA-157579	Telomere Maintenance	7	78	0.0056240536448193814	0.10878268360536703	0.5439134180268351	9	23	0.0019754358842222794	9606	Homo sapiens	RFC5
R-HSA-4755510	SUMOylation of immune response proteins	2	11	7.93136e+11	0.10960521673719859	0.5480260836859929	5	5	4.29443e+11	9606	Homo sapiens	SUMO1
R-HSA-68689	CDC6 association with the ORC:origin complex	2	11	7.93136e+11	0.10960521673719859	0.5480260836859929	2	2	1.71777e+10	9606	Homo sapiens	MCM8
R-HSA-3371378	Regulation by c-FLIP	2	11	7.93136e+11	0.10960521673719859	0.5480260836859929	3	4	3.43554e+10	9606	Homo sapiens	FAS
R-HSA-69416	Dimerization of procaspase-8	2	11	7.93136e+11	0.10960521673719859	0.5480260836859929	2	3	2.57666e+11	9606	Homo sapiens	FAS
R-HSA-3108214	SUMOylation of DNA damage response and repair proteins	7	79	0.00569615689667604	0.11413644568609271	0.5687859293587354	24	24	0.002061324400927596	9606	Homo sapiens	STAG1
R-HSA-5693568	Resolution of D-loop Structures through Holliday Junction Intermediates	4	36	0.0025957170668397143	0.11503122272421185	0.5687859293587354	7	9	7.72997e+11	9606	Homo sapiens	R
R-HSA-5358508	Mismatch Repair	3	23	0.001658374792703151	0.11515907431400996	0.5687859293587354	16	17	0.0014601047839903805	9606	Homo sapiens	MSH2
R-HSA-5693537	Resolution of D-Loop Structures	4	37	0.002667820318696373	0.12359324495378576	0.5687859293587354	8	10	8.58885e+10	9606	Homo sapiens	RAD51AP1
R-HSA-5693565	Recruitment and ATM-mediated phosphorylation of repair and signaling proteins at DNA double strand breaks	6	66	0.004758814622539477	0.12570779047761083	0.5687859293587354	30	35	0.0030
R-HSA-912631	Regulation of signaling by CBL	3	24	0.0017304780445598098	0.12625216823782304	0.5687859293587354	7	7	6.0122e+11	9606	Homo sapiens	RAPGEF1
R-HSA-2993913	Clearance of Nuclear Envelope Membranes from Chromatin	2	12	8.65239e+11	0.12629570479847763	0.5687859293587354	1	1	8.58885e+09	9606	Homo sapiens	VRK1
R-HSA-5625970	RHO GTPases activate KTN1	2	12	8.65239e+11	0.12629570479847763	0.5687859293587354	1	2	1.71777e+10	9606	Homo sapiens	KLC2		R-HSA-5672083
R-HSA-447115	Interleukin-12 family signaling	8	97	0.006994015430095897	0.128362994665579	0.5687859293587354	38	114	0.00979129090440608	9606	Homo sapiens	HNRNPA2B1
R-HSA-1538133	G0 and Early G1	4	38	0.002739923570553032	0.1324170490297687	0.5687859293587354	8	27	0.0023189899510435456	9606	Homo sapiens	CCNA2
R-HSA-8856688	Golgi-to-ER retrograde transport	11	147	0.010599178022928835	0.13789290594607706	0.5687859293587354	7	18	0.001545993300695697	9606	Homo sapiens	CENPE
R-HSA-109581	Apoptosis	13	180	0.012978585334198572	0.1379808305750666	0.5687859293587354	32	126	0.010821953104869879	9606	Homo sapiens	YWHAE
R-HSA-6782135	Dual incision in TC-NER	6	68	0.004903021126252794	0.1387719076590639	0.5687859293587354	6	6	5.15331e+10	9606	Homo sapiens	RFC5
R-HSA-5632928	Defective Mismatch Repair Associated With MSH2	1	3	2.1631e+12	0.14219648233968385	0.5687859293587354	2	2	1.71777e+10	9606	Homo sapiens	MSH2		R-HSA-5577244
R-HSA-5619054	Defective SLC4A4 causes renal tubular acidosis, proximal, with ocular abnormalities and mental retardation (pRTA-OA)	1	3	2.1631e+12	0.14219648233968385	0.5687859293587354	1
R-HSA-1299316	TWIK-releated acid-sensitive K+ channel (TASK)	1	3	2.1631e+12	0.14219648233968385	0.5687859293587354	1	1	8.58885e+09	9606	Homo sapiens	KCNK3		R-HSA-1299318
R-HSA-4724289	Defective ALG6 causes ALG6-CDG (CDG-1c)	1	3	2.1631e+12	0.14219648233968385	0.5687859293587354	1	1	8.58885e+09	9606	Homo sapiens	ALG6		R-HSA-4724291
R-HSA-5083627	Defective LARGE causes MDDGA6 and MDDGB6	1	3	2.1631e+12	0.14219648233968385	0.5687859293587354	1	1	8.58885e+09	9606	Homo sapiens	LARGE		R-HSA-6785668
R-HSA-5688031	Defective pro-SFTPB causes pulmonary surfactant metabolism dysfunction 1 (SMDP1) and respiratory distress syndrome (RDS)	1	3	2.1631e+12	0.14219648233968385	0.56878592935873
R-HSA-352238	Breakdown of the nuclear lamina	1	3	2.1631e+12	0.14219648233968385	0.5687859293587354	1	3	2.57666e+11	9606	Homo sapiens	LMNB1		R-HSA-264871
R-HSA-9603505	NTRK3 as a dependence receptor	1	3	2.1631e+12	0.14219648233968385	0.5687859293587354	1	4	3.43554e+10	9606	Homo sapiens	BAX		R-HSA-9603598
R-HSA-2559583	Cellular Senescence	14	198	0.01427644386761843	0.14302555976405995	0.5721022390562398	35	89	0.007644077986773168	9606	Homo sapiens	CCNA2
R-HSA-8875555	MET activates RAP1 and RAC1	2	13	9.37342e+11	0.1435356488689009	0.5741425954756036	5	5	4.29443e+11	9606	Homo sapiens	RAPGEF1
R-HSA-5696394	DNA Damage Recognition in GG-NER	4	40	0.0028841300742663495	0.15080396198713186	0.6032158479485275	4	5	4.29443e+11	9606	Homo sapiens	YY1
R-HSA-5218900	CASP8 activity is inhibited	2	14	0.0010094455259932224	0.16122902663340533	0.6449161065336213	2	3	2.57666e+11	9606	Homo sapiens	FAS
R-HSA-6787450	tRNA modification in the mitochondrion	2	14	0.0010094455259932224	0.16122902663340533	0.6449161065336213	3	7	6.0122e+11	9606	Homo sapiens	RG9MTD1
R-HSA-5357801	Programmed Cell Death	13	188	0.013555411349051843	0.17163990791768868	0.6865596316707547	35	139	0.011938503822038994	9606	Homo sapiens	YWHAE
R-HSA-6804115	TP53 regulates transcription of additional cell cycle genes whose exact role in the p53 pathway remain uncertain	3	28	0.0020188910519864448	0.17399818983815574	0.695992759352623	3	14
R-HSA-2559582	Senescence-Associated Secretory Phenotype (SASP)	7	89	0.006417189415242628	0.17477152259498874	0.699086090379955	8	22	0.001889547367516963	9606	Homo sapiens	CCNA2
R-HSA-174437	Removal of the Flap Intermediate from the C-strand	2	15	0.001081548777849881	0.17928799834851117	0.7142593366417621	4	4	3.43554e+10	9606	Homo sapiens	FEN1
R-HSA-110362	POLB-Dependent Long Patch Base Excision Repair	2	15	0.001081548777849881	0.17928799834851117	0.7142593366417621	6	10	8.58885e+10	9606	Homo sapiens	FEN1
R-HSA-8950505	Gene and protein expression by JAK-STAT signaling after Interleukin-12 stimulation	6	74	0.005335640637392746	0.18145567782438143	0.7142593366417621	3	36	0.003091986601391394	9606	Homo
R-HSA-5627083	RHO GTPases regulate CFTR trafficking	1	4	2.88413e+12	0.18495692630458682	0.7142593366417621	3	3	2.57666e+11	9606	Homo sapiens	GOPC		R-HSA-5627072
R-HSA-8854521	Interaction between PHLDA1 and AURKA	1	4	2.88413e+12	0.18495692630458682	0.7142593366417621	2	2	1.71777e+10	9606	Homo sapiens	AURKA		R-HSA-8853429
R-HSA-111457	Release of apoptotic factors from the mitochondria	1	4	2.88413e+12	0.18495692630458682	0.7142593366417621	2	2	1.71777e+10	9606	Homo sapiens	BAX		R-HSA-114307
R-HSA-3899300	SUMOylation of transcription cofactors	4	44	0.0031725430816929843	0.19019447638387055	0.7142593366417621	27	27	0.0023189899510435456	9606	Homo sapiens	DDX17
R-HSA-5628897	TP53 Regulates Metabolic Genes	9	125	0.009012906482082342	0.19469863892691341	0.7142593366417621	11	34	0.002920209567980761	9606	Homo sapiens	YWHAE
R-HSA-8984722	Interleukin-35 Signalling	2	16	0.0011536520297065398	0.1976323316035059	0.7142593366417621	24	26	0.002233101434338229	9606	Homo sapiens	EBI3		R-HSA-8984012
R-HSA-2995410	Nuclear Envelope Reassembly	2	16	0.0011536520297065398	0.1976323316035059	0.7142593366417621	2	3	2.57666e+11	9606	Homo sapiens	VRK1
R-HSA-2995383	Initiation of Nuclear Envelope Reformation	2	16	0.0011536520297065398	0.1976323316035059	0.7142593366417621	2	3	2.57666e+11	9606	Homo sapiens	VRK1
R-HSA-198323	AKT phosphorylates targets in the cytosol	2	16	0.0011536520297065398	0.1976323316035059	0.7142593366417621	1	9	7.72997e+11	9606	Homo sapiens	CDKN1A
R-HSA-8862803	Deregulated CDK5 triggers multiple neurodegenerative pathways in Alzheimer's disease models	3	31	0.0022352008075564207	0.2125902130121936	0.7142593366417621	3	22	0.001889547367516963
R-HSA-8863678	Neurodegenerative Diseases	3	31	0.0022352008075564207	0.2125902130121936	0.7142593366417621	3	22	0.001889547367516963	9606	Homo sapiens	YWHAE
R-HSA-5250924	B-WICH complex positively regulates rRNA expression	5	62	0.0044704016151128415	0.21364979656810068	0.7142593366417621	3	3	2.57666e+11	9606	Homo sapiens	TAF1D
R-HSA-169893	Prolonged ERK activation events	2	17	0.0012257552815631986	0.21618886296864503	0.7142593366417621	7	11	9.44774e+11	9606	Homo sapiens	RAPGEF1
R-HSA-2559584	Formation of Senescence-Associated Heterochromatin Foci (SAHF)	2	17	0.0012257552815631986	0.21618886296864503	0.7142593366417621	1	2	1.71777e+10	9606	Homo sapiens	CDKN1A
R-HSA-162658	Golgi Cisternae Pericentriolar Stack Reorganization	2	17	0.0012257552815631986	0.21618886296864503	0.7142593366417621	1	6	5.15331e+10	9606	Homo sapiens	CCNB2
R-HSA-75157	FasL/ CD95L signaling	1	5	3.60516e+11	0.2255886711834615	0.7142593366417621	5	5	4.29443e+11	9606	Homo sapiens	FAS		R-HSA-83586
R-HSA-170145	Phosphorylation of proteins involved in the G2/M transition by Cyclin A:Cdc2 complexes	1	5	3.60516e+11	0.2255886711834615	0.7142593366417621	1	2	1.71777e+10	9606	Homo
R-HSA-5357769	Caspase activation via extrinsic apoptotic signalling pathway	3	32	0.0023073040594130795	0.2258438713972346	0.7142593366417621	9	17	0.0014601047839903805	9606	Homo sapiens	FAS
R-HSA-5674400	Constitutive Signaling by AKT1 E17K in Cancer	3	32	0.0023073040594130795	0.2258438713972346	0.7142593366417621	3	18	0.001545993300695697	9606	Homo sapiens	CDKN1A
R-HSA-5625740	RHO GTPases activate PKNs	6	80	0.005768260148532699	0.2286196251271162	0.7142593366417621	15	20	0.00171777033410633	9606	Homo sapiens	YWHAE
R-HSA-69166	Removal of the Flap Intermediate	2	18	0.0012978585334198572	0.23489099429082305	0.7142593366417621	4	4	3.43554e+10	9606	Homo sapiens	FEN1
R-HSA-380270	Recruitment of mitotic centrosome proteins and complexes	6	81	0.005840363400389357	0.23684033260137904	0.7142593366417621	3	3	2.57666e+11	9606	Homo sapiens	YWHAE
R-HSA-8866652	Synthesis of active ubiquitin: roles of E1 and E2 enzymes	3	33	0.0023794073112697383	0.23925063464103236	0.7142593366417621	3	16	0.001374216267285064	9606	Homo sapiens	UBE2C
R-HSA-6782210	Gap-filling DNA repair synthesis and ligation in TC-NER	5	66	0.004758814622539477	0.25072121543799253	0.7142593366417621	2	2	1.71777e+10	9606	Homo sapiens	RFC5
R-HSA-380287	Centrosome maturation	6	83	0.005984569904102675	0.2535427263925121	0.7142593366417621	6	6	5.15331e+10	9606	Homo sapiens	YWHAE
R-HSA-69183	Processive synthesis on the lagging strand	2	19	0.001369961785276516	0.2536782215273794	0.7142593366417621	4	7	6.0122e+11	9606	Homo sapiens	FEN1
R-HSA-2142712	Synthesis of 12-eicosatetraenoic acid derivatives	2	19	0.001369961785276516	0.2536782215273794	0.7142593366417621	2	6	5.15331e+10	9606	Homo sapiens	GPX1		R-HSA-2161959
R-HSA-450513	Tristetraprolin (TTP, ZFP36) binds and destabilizes mRNA	2	19	0.001369961785276516	0.2536782215273794	0.7142593366417621	1	4	3.43554e+10	9606	Homo sapiens	XRN1
R-HSA-450385	Butyrate Response Factor 1 (BRF1) binds and destabilizes mRNA	2	19	0.001369961785276516	0.2536782215273794	0.7142593366417621	1	6	5.15331e+10	9606	Homo sapiens	XRN1
R-HSA-512988	Interleukin-3, Interleukin-5 and GM-CSF signaling	4	50	0.0036051625928329367	0.254298306455656	0.7142593366417621	8	38	0.003263763634802027	9606	Homo sapiens	INPP5D
R-HSA-9018519	Estrogen-dependent gene expression	10	153	0.011031797534068787	0.2607004228319585	0.7142593366417621	19	66	0.0056686421025508886	9606	Homo sapiens	YY1
R-HSA-9007892	Interleukin-38 signaling	1	6	4.3262e+12	0.2641975456036626	0.7142593366417621	5	5	4.29443e+11	9606	Homo sapiens	IL1F10		R-HSA-9008043
R-HSA-5339717	Misspliced LRP5 mutants have enhanced beta-catenin-dependent signaling	1	6	4.3262e+12	0.2641975456036626	0.7142593366417621	1	1	8.58885e+09	9606	Homo sapiens	DKK1
R-HSA-165181	Inhibition of TSC complex formation by PKB	1	6	4.3262e+12	0.2641975456036626	0.7142593366417621	1	2	1.71777e+10	9606	Homo sapiens	TSC1		R-HSA-165182
R-HSA-205025	NADE modulates death signalling	1	6	4.3262e+12	0.2641975456036626	0.7142593366417621	1	3	2.57666e+11	9606	Homo sapiens	YWHAE		R-HSA-204981
R-HSA-6781827	Transcription-Coupled Nucleotide Excision Repair (TC-NER)	6	85	0.006128776407815993	0.2705570169577267	0.7142593366417621	13	16	0.001374216267285064	9606	Homo sapiens	RFC5
R-HSA-9020591	Interleukin-12 signaling	6	85	0.006128776407815993	0.2705570169577267	0.7142593366417621	3	56	0.004809756935497724	9606	Homo sapiens	HNRNPA2B1
R-HSA-140534	via Death Receptors in the presence of ligand	2	20	0.0014420650371331748	0.272495694133172	0.7142593366417621	6	9	7.72997e+11	9606	Homo sapiens	FAS
R-HSA-174414	Processive synthesis on the C-strand of the telomere	2	20	0.0014420650371331748	0.272495694133172	0.7142593366417621	4	7	6.0122e+11	9606	Homo sapiens	FEN1
R-HSA-6803207	TP53 Regulates Transcription of Caspase Activators and Caspases	2	20	0.0014420650371331748	0.272495694133172	0.7142593366417621	7	17	0.0014601047839903805	9606	Homo sapiens	LRDD
R-HSA-1362300	Transcription of E2F targets under negative control by p107 (RBL1) and p130 (RBL2) in complex with HDAC1	2	20	0.0014420650371331748	0.272495694133172	0.7142593366417621	2	8	687108133
R-HSA-109606	Intrinsic Pathway for Apoptosis	4	52	0.0037493690965462543	0.2765960685738498	0.7142593366417621	15	47	0.004036760285149875	9606	Homo sapiens	YWHAE
R-HSA-5334118	DNA methylation	3	36	0.0025957170668397143	0.28015409471933195	0.7142593366417621	7	7	6.0122e+11	9606	Homo sapiens	UHRF1
R-HSA-114452	Activation of BH3-only proteins	3	36	0.0025957170668397143	0.28015409471933195	0.7142593366417621	7	19	0.0016318818174010136	9606	Homo sapiens	YWHAE
R-HSA-69580	p53-Dependent G1/S DNA damage checkpoint	5	70	0.005047227629966112	0.2892481622201398	0.7142593366417621	6	22	0.001889547367516963	9606	Homo sapiens	CCNA2
R-HSA-69563	p53-Dependent G1 DNA Damage Response	5	70	0.005047227629966112	0.2892481622201398	0.7142593366417621	6	22	0.001889547367516963	9606	Homo sapiens	CCNA2
R-HSA-5675482	Regulation of necroptotic cell death	2	21	0.0015141682889898333	0.29129380313203934	0.7142593366417621	2	5	4.29443e+11	9606	Homo sapiens	FAS
R-HSA-8866910	TFAP2 (AP-2) family regulates transcription of growth factors and their receptors	2	21	0.0015141682889898333	0.29129380313203934	0.7142593366417621	3	18	0.001545993300695697	9606	Homo
R-HSA-4090294	SUMOylation of intracellular receptors	3	37	0.002667820318696373	0.29394195621469377	0.7142593366417621	25	25	0.0021472129176329123	9606	Homo sapiens	SUMO1
R-HSA-380284	Loss of proteins required for interphase microtubule organization from the centrosome	5	71	0.00511933088182277	0.2990488356869856	0.7142593366417621	3	3	2.57666e+11	9606	Homo
R-HSA-380259	Loss of Nlp from mitotic centrosomes	5	71	0.00511933088182277	0.2990488356869856	0.7142593366417621	2	2	1.71777e+10	9606	Homo sapiens	YWHAE
R-HSA-68911	G2 Phase	1	7	5.04723e+11	0.3008841239753476	0.7142593366417621	2	2	1.71777e+10	9606	Homo sapiens	CCNA2		R-HSA-187937
R-HSA-1234162	Oxygen-dependent asparagine hydroxylation of Hypoxia-inducible Factor Alpha	1	7	5.04723e+11	0.3008841239753476	0.7142593366417621	1	1	8.58885e+09	9606	Homo sapiens	H
R-HSA-165158	Activation of AKT2	1	7	5.04723e+11	0.3008841239753476	0.7142593366417621	2	3	2.57666e+11	9606	Homo sapiens	PDPK1		R-HSA-109701
R-HSA-8849473	PTK6 Expression	1	7	5.04723e+11	0.3008841239753476	0.7142593366417621	2	3	2.57666e+11	9606	Homo sapiens	HIF1A		R-HSA-8848804
R-HSA-9014826	Interleukin-36 pathway	1	7	5.04723e+11	0.3008841239753476	0.7142593366417621	2	3	2.57666e+11	9606	Homo sapiens	IL1F10		R-HSA-8848314
R-HSA-3134963	DEx/H-box helicases activate type I IFN and inflammatory cytokines production	1	7	5.04723e+11	0.3008841239753476	0.7142593366417621	3	5	4.29443e+11	9606	Homo sapien
R-HSA-8939211	ESR-mediated signaling	10	160	0.011536520297065398	0.30526281533061295	0.7142593366417621	22	72	0.006183973202782788	9606	Homo sapiens	YY1
R-HSA-111465	Apoptotic cleavage of cellular proteins	3	38	0.002739923570553032	0.30777150896854666	0.7142593366417621	3	38	0.003263763634802027	9606	Homo sapiens	OCLN
R-HSA-174178	APC/C:Cdh1 mediated degradation of Cdc20 and other APC/C:Cdh1 targeted proteins in late mitosis/early G1	5	72	0.005191434133679429	0.30890176452257045	0.7142593366417621	4	4	343554066
R-HSA-69615	G1/S DNA Damage Checkpoints	5	72	0.005191434133679429	0.30890176452257045	0.7142593366417621	6	27	0.0023189899510435456	9606	Homo sapiens	CCNA2
R-HSA-2028269	Signaling by Hippo	2	22	0.0015862715408464921	0.310027796114301	0.7142593366417621	8	30	0.002576655501159495	9606	Homo sapiens	YWHAE
R-HSA-2142770	Synthesis of 15-eicosatetraenoic acid derivatives	2	22	0.0015862715408464921	0.310027796114301	0.7142593366417621	1	4	3.43554e+10	9606	Homo sapiens	GPX1		R-HSA-2161791
R-HSA-113510	E2F mediated regulation of DNA replication	2	22	0.0015862715408464921	0.310027796114301	0.7142593366417621	1	4	3.43554e+10	9606	Homo sapiens	CCNB1
R-HSA-6811442	Intra-Golgi and retrograde Golgi-to-ER traffic	13	217	0.015646405652894945	0.32076116051869275	0.7142593366417621	15	48	0.004122648801855192	9606	Homo sapiens	CENPE
R-HSA-917977	Transferrin endocytosis and recycling	3	39	0.0028120268224096907	0.3216231058186969	0.7142593366417621	3	11	9.44774e+11	9606	Homo sapiens	STEAP3
R-HSA-4419969	Depolymerisation of the Nuclear Lamina	2	23	0.001658374792703151	0.32865741750551547	0.7142593366417621	3	6	5.15331e+10	9606	Homo sapiens	CCNB1
R-HSA-5693571	Nonhomologous End-Joining (NHEJ)	4	57	0.004109885355829548	0.33344808530359527	0.7142593366417621	4	13	0.0011165507171691145	9606	Homo sapiens	SUMO1
R-HSA-8849470	PTK6 Regulates Cell Cycle	1	8	5.76826e+11	0.335743987003851	0.7142593366417621	2	2	1.71777e+10	9606	Homo sapiens	CDKN1B		R-HSA-8848436
R-HSA-5576894	Phase 1 - inactivation of fast Na+ channels	1	8	5.76826e+11	0.335743987003851	0.7142593366417621	1	1	8.58885e+09	9606	Homo sapiens	KCNIP4		R-HSA-5577234
R-HSA-194313	VEGF ligand-receptor interactions	1	8	5.76826e+11	0.335743987003851	0.7142593366417621	3	4	3.43554e+10	9606	Homo sapiens	FIGF		R-HSA-195378
R-HSA-195399	VEGF binds to VEGFR leading to receptor dimerization	1	8	5.76826e+11	0.335743987003851	0.7142593366417621	2	3	2.57666e+11	9606	Homo sapiens	FIGF		R-HSA-194310
R-HSA-8937144	Aryl hydrocarbon receptor signalling	1	8	5.76826e+11	0.335743987003851	0.7142593366417621	3	5	4.29443e+11	9606	Homo sapiens	PTGES3		R-HSA-8937169
R-HSA-9017802	Noncanonical activation of NOTCH3	1	8	5.76826e+11	0.335743987003851	0.7142593366417621	1	2	1.71777e+10	9606	Homo sapiens	APH1A		R-HSA-9017817
R-HSA-444257	RSK activation	1	8	5.76826e+11	0.335743987003851	0.7142593366417621	1	3	2.57666e+11	9606	Homo sapiens	PDPK1		R-HSA-442739
R-HSA-163765	ChREBP activates metabolic gene expression	1	8	5.76826e+11	0.335743987003851	0.7142593366417621	1	6	5.15331e+10	9606	Homo sapiens	FAS		R-HSA-163733
R-HSA-912446	Meiotic recombination	4	58	0.004181988607686206	0.3449171249118521	0.7142593366417621	5	9	7.72997e+11	9606	Homo sapiens	RPA3
R-HSA-5627117	RHO GTPases Activate ROCKs	2	24	0.0017304780445598098	0.3471465725485806	0.7142593366417621	5	6	5.15331e+10	9606	Homo sapiens	ROCK1
R-HSA-2142688	Synthesis of 5-eicosatetraenoic acids	2	24	0.0017304780445598098	0.3471465725485806	0.7142593366417621	1	4	3.43554e+10	9606	Homo sapiens	GPX1		R-HSA-2161946
R-HSA-6807004	Negative regulation of MET activity	2	25	0.0018025812964164683	0.3654630135358182	0.7142593366417621	6	10	8.58885e+10	9606	Homo sapiens	USP8
R-HSA-1362277	Transcription of E2F targets under negative control by DREAM complex	2	25	0.0018025812964164683	0.3654630135358182	0.7142593366417621	2	12	0.001030662200463798	9606	Homo sapiens	TOP2
R-HSA-380320	Recruitment of NuMA to mitotic centrosomes	6	96	0.006921912178239239	0.3677800268052631	0.7142593366417621	2	2	1.71777e+10	9606	Homo sapiens	YWHAE
R-HSA-8951671	RUNX3 regulates YAP1-mediated transcription	1	9	6.48929e+11	0.36886796930251164	0.7142593366417621	3	3	2.57666e+11	9606	Homo sapiens	YAP1		R-HSA-8951676
R-HSA-5579026	Defective CYP11A1 causes Adrenal insufficiency, congenital, with 46,XY sex reversal (AICSR)	1	9	6.48929e+11	0.36886796930251164	0.7142593366417621	1	1	8.58885e+09	960
R-HSA-350864	Regulation of thyroid hormone activity	1	9	6.48929e+11	0.36886796930251164	0.7142593366417621	1	2	1.71777e+10	9606	Homo sapiens	DIO1		R-HSA-209772
R-HSA-8964572	Lipid particle organization	1	9	6.48929e+11	0.36886796930251164	0.7142593366417621	1	4	3.43554e+10	9606	Homo sapiens	CIDEA		R-HSA-8856630
R-HSA-8857538	PTK6 promotes HIF1A stabilization	1	9	6.48929e+11	0.36886796930251164	0.7142593366417621	1	5	4.29443e+11	9606	Homo sapiens	HIF1A		R-HSA-8857583
R-HSA-3371511	HSF1 activation	3	43	0.0031004398298363255	0.3768891265847818	0.7142593366417621	5	7	6.0122e+11	9606	Homo sapiens	YWHAE
R-HSA-8876384	Listeria monocytogenes entry into host cells	2	26	0.0018746845482731271	0.3835780469099237	0.7142593366417621	9	13	0.0011165507171691145	9606	Homo sapiens	CTNND1
R-HSA-1362409	Mitochondrial iron-sulfur cluster biogenesis	2	26	0.0018746845482731271	0.3835780469099237	0.7142593366417621	4	6	5.15331e+10	9606	Homo sapiens	FDXR
R-HSA-9013695	NOTCH4 Intracellular Domain Regulates Transcription	2	26	0.0018746845482731271	0.3835780469099237	0.7142593366417621	1	9	7.72997e+11	9606	Homo sapiens	ACTA2		R-HSA-96046
R-HSA-5250913	Positive epigenetic regulation of rRNA expression	5	80	0.005768260148532699	0.3887311430136615	0.7142593366417621	5	7	6.0122e+11	9606	Homo sapiens	TAF1D
R-HSA-212300	PRC2 methylates histones and DNA	3	44	0.0031725430816929843	0.3905883616314785	0.7142593366417621	4	4	3.43554e+10	9606	Homo sapiens	HIST1H2BK
R-HSA-187577	SCF(Skp2)-mediated degradation of p27/p21	4	62	0.0044704016151128415	0.39077203821565765	0.7142593366417621	7	7	6.0122e+11	9606	Homo sapiens	CCNA2
R-HSA-2395516	Electron transport from NADPH to Ferredoxin	1	10	7.21033e+11	0.4003423947444733	0.7142593366417621	2	2	1.71777e+10	9606	Homo sapiens	FDXR		R-HSA-2395517
R-HSA-1300644	Interaction With The Zona Pellucida	1	10	7.21033e+11	0.4003423947444733	0.7142593366417621	1	1	8.58885e+09	9606	Homo sapiens	CHIT1		R-HSA-1297338
R-HSA-162791	Attachment of GPI anchor to uPAR	1	10	7.21033e+11	0.4003423947444733	0.7142593366417621	1	2	1.71777e+10	9606	Homo sapiens	PIGS		R-HSA-162836
R-HSA-426117	Cation-coupled Chloride cotransporters	1	10	7.21033e+11	0.4003423947444733	0.7142593366417621	1	3	2.57666e+11	9606	Homo sapiens	SLC12A4		R-HSA-426155
R-HSA-2980766	Nuclear Envelope Breakdown	4	63	0.004542504866969501	0.402182536825453	0.7142593366417621	6	13	0.0011165507171691145	9606	Homo sapiens	CCNB2
R-HSA-9012852	Signaling by NOTCH3	4	63	0.004542504866969501	0.402182536825453	0.7142593366417621	5	37	0.0031778751180967105	9606	Homo sapiens	APH1A
R-HSA-427359	SIRT1 negatively regulates rRNA expression	3	45	0.003244646333549643	0.40421098687219326	0.7142593366417621	4	5	4.29443e+11	9606	Homo sapiens	TAF1D
R-HSA-8875878	MET promotes cell motility	3	45	0.003244646333549643	0.40421098687219326	0.7142593366417621	6	12	0.001030662200463798	9606	Homo sapiens	COL5A3
R-HSA-8852135	Protein ubiquitination	5	83	0.005984569904102675	0.4186768797111955	0.7142593366417621	5	32	0.002748432534570128	9606	Homo sapiens	UBE2C
R-HSA-77387	Insulin receptor recycling	2	28	0.0020188910519864448	0.4191052657546841	0.7142593366417621	2	6	5.15331e+10	9606	Homo sapiens	ATP6AP1
R-HSA-5213460	RIPK1-mediated regulated necrosis	2	28	0.0020188910519864448	0.4191052657546841	0.7142593366417621	3	13	0.0011165507171691145	9606	Homo sapiens	FAS
R-HSA-5218859	Regulated Necrosis	2	28	0.0020188910519864448	0.4191052657546841	0.7142593366417621	3	13	0.0011165507171691145	9606	Homo sapiens	FAS
R-HSA-9013507	NOTCH3 Activation and Transmission of Signal to the Nucleus	2	28	0.0020188910519864448	0.4191052657546841	0.7142593366417621	3	15	0.0012883277505797476	9606	Homo sapiens	APH1A
R-HSA-6803205	TP53 regulates transcription of several additional cell death genes whose specific roles in p53-dependent apoptosis remain uncertain	2	28	0.0020188910519864448	0.4191052657546841	0.71
R-HSA-112126	ALKBH3 mediated reversal of alkylation damage	1	11	7.93136e+11	0.43024930015897533	0.7142593366417621	6	6	5.15331e+10	9606	Homo sapiens	ASCC2		R-HSA-5657637
R-HSA-8875656	MET receptor recycling	1	11	7.93136e+11	0.43024930015897533	0.7142593366417621	2	2	1.71777e+10	9606	Homo sapiens	CRK		R-HSA-8875661
R-HSA-8866904	Negative regulation of activity of TFAP2 (AP-2) family transcription factors	1	11	7.93136e+11	0.43024930015897533	0.7142593366417621	3	6	5.15331e+10	9606	Homo sapiens
R-HSA-111453	BH3-only proteins associate with and inactivate anti-apoptotic BCL-2 members	1	11	7.93136e+11	0.43024930015897533	0.7142593366417621	2	4	3.43554e+10	9606	Homo sapiens
R-HSA-163680	AMPK inhibits chREBP transcriptional activation activity	1	11	7.93136e+11	0.43024930015897533	0.7142593366417621	2	4	3.43554e+10	9606	Homo sapiens	ADIPOQ		R-HSA-8
R-HSA-8849469	PTK6 Regulates RTKs and Their Effectors AKT1 and DOK1	1	11	7.93136e+11	0.43024930015897533	0.7142593366417621	2	8	6.87108e+10	9606	Homo sapiens	CBL		R-HSA-884881
R-HSA-446107	Type I hemidesmosome assembly	1	11	7.93136e+11	0.43024930015897533	0.7142593366417621	1	6	5.15331e+10	9606	Homo sapiens	KRT17		R-HSA-446077
R-HSA-351906	Apoptotic cleavage of cell adhesion proteins	1	11	7.93136e+11	0.43024930015897533	0.7142593366417621	1	10	8.58885e+10	9606	Homo sapiens	OCLN		R-HSA-351876
R-HSA-1369062	ABC transporters in lipid homeostasis	2	29	0.002090994303843103	0.43647546557635997	0.7142593366417621	3	11	9.44774e+11	9606	Homo sapiens	ABCA2
R-HSA-8848021	Signaling by PTK6	4	67	0.004830917874396135	0.4473507451772647	0.7142593366417621	9	52	0.004466202868676458	9606	Homo sapiens	CDKN1B
R-HSA-9006927	Signaling by Non-Receptor Tyrosine Kinases	4	67	0.004830917874396135	0.4473507451772647	0.7142593366417621	9	52	0.004466202868676458	9606	Homo sapiens	CDKN1B
R-HSA-73772	RNA Polymerase I Promoter Escape	2	30	0.002163097555699762	0.4535598270943254	0.7142593366417621	1	1	8.58885e+09	9606	Homo sapiens	TAF1D
R-HSA-5218921	VEGFR2 mediated cell proliferation	2	30	0.002163097555699762	0.4535598270943254	0.7142593366417621	4	12	0.001030662200463798	9606	Homo sapiens	PDPK1
R-HSA-5669034	TNFs bind their physiological receptors	2	30	0.002163097555699762	0.4535598270943254	0.7142593366417621	2	13	0.0011165507171691145	9606	Homo sapiens	TNFSF4
R-HSA-6806834	Signaling by MET	5	87	0.00627298291152931	0.458180471420107	0.7142593366417621	14	49	0.004208537318560509	9606	Homo sapiens	USP8
R-HSA-170984	ARMS-mediated activation	1	12	8.65239e+11	0.4586666479495062	0.7142593366417621	5	5	4.29443e+11	9606	Homo sapiens	CRK		R-HSA-169891
R-HSA-450341	Activation of the AP-1 family of transcription factors	1	12	8.65239e+11	0.4586666479495062	0.7142593366417621	2	5	4.29443e+11	9606	Homo sapiens	MAPK9		R-HSA-1680
R-HSA-418889	via Dependence Receptors in the absence of ligand	1	12	8.65239e+11	0.4586666479495062	0.7142593366417621	3	8	6.87108e+10	9606	Homo sapiens	APPL1		R-HSA-373717
R-HSA-8866907	Activation of the TFAP2 (AP-2) family of transcription factors	1	12	8.65239e+11	0.4586666479495062	0.7142593366417621	1	4	3.43554e+10	9606	Homo sapiens	YEATS4		R
R-HSA-2465910	MASTL Facilitates Mitotic Progression	1	12	8.65239e+11	0.4586666479495062	0.7142593366417621	1	4	3.43554e+10	9606	Homo sapiens	CCNB1		R-HSA-2430533
R-HSA-193692	Regulated proteolysis of p75NTR	1	12	8.65239e+11	0.4586666479495062	0.7142593366417621	1	5	4.29443e+11	9606	Homo sapiens	APH1A		R-HSA-193682
R-HSA-9013700	NOTCH4 Activation and Transmission of Signal to the Nucleus	1	12	8.65239e+11	0.4586666479495062	0.7142593366417621	1	5	4.29443e+11	9606	Homo sapiens	APH1A		R-HS
R-HSA-203927	MicroRNA (miRNA) biogenesis	2	31	0.0022352008075564207	0.47034367794854615	0.7142593366417621	3	8	6.87108e+10	9606	Homo sapiens	PRKRA
R-HSA-2132295	MHC class II antigen presentation	8	147	0.010599178022928835	0.4779319799805297	0.7142593366417621	1	26	0.002233101434338229	9606	Homo sapiens	CENPE
R-HSA-9020956	Interleukin-27 signaling	1	13	9.37342e+11	0.48566852818123596	0.7142593366417621	11	20	0.00171777033410633	9606	Homo sapiens	EBI3		R-HSA-8950441
R-HSA-426048	Arachidonate production from DAG	1	13	9.37342e+11	0.48566852818123596	0.7142593366417621	1	3	2.57666e+11	9606	Homo sapiens	DAGLB		R-HSA-426032
R-HSA-1296346	Tandem pore domain potassium channels	1	13	9.37342e+11	0.48566852818123596	0.7142593366417621	1	6	5.15331e+10	9606	Homo sapiens	KCNK3		R-HSA-1299318
R-HSA-2122948	Activated NOTCH1 Transmits Signal to the Nucleus	2	32	0.0023073040594130795	0.4868145133774672	0.7142593366417621	10	21	0.0018036588508116465	9606	Homo sapiens	APH1A
R-HSA-73728	RNA Polymerase I Promoter Opening	2	33	0.0023794073112697383	0.5029618171353044	0.7142593366417621	1	2	1.71777e+10	9606	Homo sapiens	HIST1H2BK
R-HSA-8876493	InlA-mediated entry of Listeria monocytogenes into host cells	1	14	0.0010094455259932224	0.5113253506582542	0.7142593366417621	4	5	4.29443e+11	9606	Homo sapiens	CTNND1
R-HSA-425381	Bicarbonate transporters	1	14	0.0010094455259932224	0.5113253506582542	0.7142593366417621	1	4	3.43554e+10	9606	Homo sapiens	SLC4A4		R-HSA-8878664
R-HSA-1483248	Synthesis of PIPs at the ER membrane	1	14	0.0010094455259932224	0.5113253506582542	0.7142593366417621	1	5	4.29443e+11	9606	Homo sapiens	SACM1L		R-HSA-1676124
R-HSA-210990	PECAM1 interactions	1	14	0.0010094455259932224	0.5113253506582542	0.7142593366417621	1	7	6.0122e+11	9606	Homo sapiens	INPP5D		R-HSA-210290
R-HSA-171306	Packaging Of Telomere Ends	2	34	0.002451510563126397	0.5187768948324563	0.7142593366417621	2	2	1.71777e+10	9606	Homo sapiens	HIST1H2BK
R-HSA-442742	CREB phosphorylation through the activation of Ras	2	34	0.002451510563126397	0.5187768948324563	0.7142593366417621	3	8	6.87108e+10	9606	Homo sapiens	PDPK1
R-HSA-1251985	Nuclear signaling by ERBB4	2	34	0.002451510563126397	0.5187768948324563	0.7142593366417621	3	22	0.001889547367516963	9606	Homo sapiens	APH1A
R-HSA-2559580	Oxidative Stress Induced Senescence	6	114	0.008219770711659096	0.5268465603917633	0.7142593366417621	15	39	0.0033496521515073434	9606	Homo sapiens	MAPK9
R-HSA-194138	Signaling by VEGF	7	134	0.00966183574879227	0.5283722722838502	0.7142593366417621	18	83	0.007128746886541269	9606	Homo sapiens	CYFIP2
R-HSA-418990	Adherens junctions interactions	2	35	0.002523613814983056	0.5342527189134655	0.7142593366417621	2	16	0.001374216267285064	9606	Homo sapiens	CTNND1
R-HSA-1234158	Regulation of gene expression by Hypoxia-inducible Factor	1	15	0.001081548777849881	0.5357040274865368	0.7142593366417621	7	7	6.0122e+11	9606	Homo sapiens	HIF1A		R-HSA-
R-HSA-3772470	Negative regulation of TCF-dependent signaling by WNT ligand antagonists	1	15	0.001081548777849881	0.5357040274865368	0.7142593366417621	2	5	4.29443e+11	9606	Homo sapiens	DK
R-HSA-381183	ATF6 (ATF6-alpha) activates chaperone genes	1	15	0.001081548777849881	0.5357040274865368	0.7142593366417621	2	5	4.29443e+11	9606	Homo sapiens	ATF4		R-HSA-1791150
R-HSA-170968	Frs2-mediated activation	1	15	0.001081548777849881	0.5357040274865368	0.7142593366417621	2	6	5.15331e+10	9606	Homo sapiens	RAPGEF1		R-HSA-170978
R-HSA-5693548	Sensing of DNA Double Strand Breaks	1	15	0.001081548777849881	0.5357040274865368	0.7142593366417621	2	9	7.72997e+11	9606	Homo sapiens	KPNA2		R-HSA-5684006
R-HSA-186763	Downstream signal transduction	2	36	0.0025957170668397143	0.549383784525051	0.7142593366417621	2	16	0.001374216267285064	9606	Homo sapiens	RAPGEF1
R-HSA-2173789	TGF-beta receptor signaling activates SMADs	2	36	0.0025957170668397143	0.549383784525051	0.7142593366417621	4	39	0.0033496521515073434	9606	Homo sapiens	STAG1
R-HSA-9013508	NOTCH3 Intracellular Domain Regulates Transcription	2	36	0.0025957170668397143	0.549383784525051	0.7142593366417621	2	22	0.001889547367516963	9606	Homo sapiens	DLGAP5		R-HSA-9018
R-HSA-4655427	SUMOylation of DNA methylation proteins	1	16	0.0011536520297065398	0.5588681465928809	0.7142593366417621	3	3	2.57666e+11	9606	Homo sapiens	SUMO1		R-HSA-4655431
R-HSA-8983432	Interleukin-15 signaling	1	16	0.0011536520297065398	0.5588681465928809	0.7142593366417621	14	17	0.0014601047839903805	9606	Homo sapiens	IL15RA		R-HSA-8983371
R-HSA-879415	Advanced glycosylation endproduct receptor signaling	1	16	0.0011536520297065398	0.5588681465928809	0.7142593366417621	2	4	3.43554e+10	9606	Homo sapiens	HMGB1		R-HSA-879411
R-HSA-73943	Reversal of alkylation damage by DNA dioxygenases	1	16	0.0011536520297065398	0.5588681465928809	0.7142593366417621	6	13	0.0011165507171691145	9606	Homo sapiens	ASCC2		R-HSA-5657637
R-HSA-1358803	Downregulation of ERBB2:ERBB3 signaling	1	16	0.0011536520297065398	0.5588681465928809	0.7142593366417621	3	8	6.87108e+10	9606	Homo sapiens	USP8		R-HSA-1358791
R-HSA-877312	Regulation of IFNG signaling	1	16	0.0011536520297065398	0.5588681465928809	0.7142593366417621	1	4	3.43554e+10	9606	Homo sapiens	SUMO1		R-HSA-877281
R-HSA-4085377	SUMOylation of SUMOylation proteins	2	37	0.002667820318696373	0.5641659755765919	0.7142593366417621	5	5	4.29443e+11	9606	Homo sapiens	SUMO1
R-HSA-8936459	RUNX1 regulates genes involved in megakaryocyte differentiation and platelet function	4	78	0.0056240536448193814	0.5646208221696506	0.7142593366417621	22	33	0.0028343210512754443	9606
R-HSA-5620912	Anchoring of the basal body to the plasma membrane	5	99	0.007138221933809215	0.5708028555941105	0.7142593366417621	8	9	7.72997e+11	9606	Homo sapiens	YWHAE
R-HSA-1632852	Macroautophagy	4	79	0.00569615689667604	0.5746036667464288	0.7142593366417621	9	39	0.0033496521515073434	9606	Homo sapiens	GABARAPL2
R-HSA-187687	Signalling to ERKs	2	38	0.002739923570553032	0.5785964403408478	0.7142593366417621	7	24	0.002061324400927596	9606	Homo sapiens	RAPGEF1
R-HSA-170660	Adenylate cyclase activating pathway	1	17	0.0012257552815631986	0.5808781366469422	0.7142593366417621	4	4	3.43554e+10	9606	Homo sapiens	ADCY9		R-HSA-170672
R-HSA-5602498	MyD88 deficiency (TLR2/4)	1	17	0.0012257552815631986	0.5808781366469422	0.7142593366417621	2	2	1.71777e+10	9606	Homo sapiens	TIRAP		R-HSA-5602383
R-HSA-1663150	The activation of arylsulfatases	1	17	0.0012257552815631986	0.5808781366469422	0.7142593366417621	2	2	1.71777e+10	9606	Homo sapiens	SUMF2		R-HSA-1614362
R-HSA-381033	ATF6 (ATF6-alpha) activates chaperones	1	17	0.0012257552815631986	0.5808781366469422	0.7142593366417621	2	10	8.58885e+10	9606	Homo sapiens	ATF4		R-HSA-1791150
R-HSA-196843	Vitamin B2 (riboflavin) metabolism	1	17	0.0012257552815631986	0.5808781366469422	0.7142593366417621	1	5	4.29443e+11	9606	Homo sapiens	CKS1B		R-HSA-196929
R-HSA-1059683	Interleukin-6 signaling	1	17	0.0012257552815631986	0.5808781366469422	0.7142593366417621	1	19	0.0016318818174010136	9606	Homo sapiens	CBL		R-HSA-1112690
R-HSA-204998	Cell death signalling via NRAGE, NRIF and NADE	4	80	0.005768260148532699	0.5844561182026184	0.7142593366417621	3	17	0.0014601047839903805	9606	Homo sapiens	YWHAE
R-HSA-4551638	SUMOylation of chromatin organization proteins	3	60	0.004326195111399524	0.5922182087843012	0.7142593366417621	15	15	0.0012883277505797476	9606	Homo sapiens	SUMO1
R-HSA-445355	Smooth Muscle Contraction	2	39	0.0028120268224096907	0.5926734759743081	0.7142593366417621	4	9	7.72997e+11	9606	Homo sapiens	ACTA2		R-HSA-445700
R-HSA-9006921	Integrin signaling	2	39	0.0028120268224096907	0.5926734759743081	0.7142593366417621	2	24	0.002061324400927596	9606	Homo sapiens	PDPK1
R-HSA-354192	Integrin alphaIIb beta3 signaling	2	39	0.0028120268224096907	0.5926734759743081	0.7142593366417621	2	24	0.002061324400927596	9606	Homo sapiens	PDPK1
R-HSA-1855204	Synthesis of IP3 and IP4 in the cytosol	2	39	0.0028120268224096907	0.5926734759743081	0.7142593366417621	1	12	0.001030662200463798	9606	Homo sapiens	SYNJ1
R-HSA-212165	Epigenetic regulation of gene expression	7	143	0.0103107650155022	0.5963965445312696	0.7142593366417621	25	34	0.002920209567980761	9606	Homo sapiens	TAF1D
R-HSA-170670	Adenylate cyclase inhibitory pathway	1	18	0.0012978585334198572	0.601791423812402	0.7142593366417621	5	5	4.29443e+11	9606	Homo sapiens	ADCY9		R-HSA-170674
R-HSA-997269	Inhibition of adenylate cyclase pathway	1	18	0.0012978585334198572	0.601791423812402	0.7142593366417621	5	5	4.29443e+11	9606	Homo sapiens	ADCY9		R-HSA-170674
R-HSA-5603041	IRAK4 deficiency (TLR2/4)	1	18	0.0012978585334198572	0.601791423812402	0.7142593366417621	2	2	1.71777e+10	9606	Homo sapiens	TIRAP		R-HSA-5602353
R-HSA-1170546	Prolactin receptor signaling	1	18	0.0012978585334198572	0.601791423812402	0.7142593366417621	12	14	0.001202439233874431	9606	Homo sapiens	GH2		R-HSA-1370500
R-HSA-8875360	InlB-mediated entry of Listeria monocytogenes into host cell	1	18	0.0012978585334198572	0.601791423812402	0.7142593366417621	5	8	6.87108e+10	9606	Homo sapiens	CBL		R-HSA-
R-HSA-2032785	YAP1- and WWTR1 (TAZ)-stimulated gene expression	1	18	0.0012978585334198572	0.601791423812402	0.7142593366417621	5	9	7.72997e+11	9606	Homo sapiens	YAP1		R-HSA-8871266
R-HSA-73942	DNA Damage Reversal	1	18	0.0012978585334198572	0.601791423812402	0.7142593366417621	6	15	0.0012883277505797476	9606	Homo sapiens	ASCC2		R-HSA-5657637
R-HSA-205043	NRIF signals cell death from the nucleus	1	18	0.0012978585334198572	0.601791423812402	0.7142593366417621	1	7	6.0122e+11	9606	Homo sapiens	APH1A		R-HSA-205112
R-HSA-5687613	Diseases associated with surfactant metabolism	1	18	0.0012978585334198572	0.601791423812402	0.7142593366417621	1	7	6.0122e+11	9606	Homo sapiens	CCDC59		R-HSA-5688025
R-HSA-1433559	Regulation of KIT signaling	1	18	0.0012978585334198572	0.601791423812402	0.7142593366417621	1	8	6.87108e+10	9606	Homo sapiens	CBL		R-HSA-205244
R-HSA-417957	P2Y receptors	1	18	0.0012978585334198572	0.601791423812402	0.7142593366417621	1	12	0.001030662200463798	9606	Homo sapiens	P2RY2		R-HSA-417927
R-HSA-8878166	Transcriptional regulation by RUNX2	7	144	0.010382868267358857	0.6036436410990471	0.7142593366417621	12	84	0.007214635403246586	9606	Homo sapiens	YAP1
R-HSA-73854	RNA Polymerase I Promoter Clearance	4	82	0.005912466652246017	0.6037583294639768	0.7142593366417621	7	9	7.72997e+11	9606	Homo sapiens	TAF1D
R-HSA-3301854	Nuclear Pore Complex (NPC) Disassembly	2	40	0.0028841300742663495	0.6063964213805484	0.7142593366417621	1	2	1.71777e+10	9606	Homo sapiens	CCNB2
R-HSA-114508	Effects of PIP2 hydrolysis	2	40	0.0028841300742663495	0.6063964213805484	0.7142593366417621	2	9	7.72997e+11	9606	Homo sapiens	DAGLB
R-HSA-4420097	VEGFA-VEGFR2 Pathway	6	125	0.009012906482082342	0.6157285847468734	0.7142593366417621	15	77	0.00661341578630937	9606	Homo sapiens	CYFIP2
R-HSA-2173791	TGF-beta receptor signaling in EMT (epithelial to mesenchymal transition)	1	19	0.001369961785276516	0.6216625807309737	0.7142593366417621	6	6	5.15331e+10	9606	Homo sapiens	PR
R-HSA-111447	Activation of BAD and translocation to mitochondria	1	19	0.001369961785276516	0.6216625807309737	0.7142593366417621	2	5	4.29443e+11	9606	Homo sapiens	YWHAE		R-HSA-139906
R-HSA-1295596	Spry regulation of FGF signaling	1	19	0.001369961785276516	0.6216625807309737	0.7142593366417621	3	11	9.44774e+11	9606	Homo sapiens	CBL		R-HSA-934604
R-HSA-8849471	PTK6 Regulates RHO GTPases, RAS GTPase and MAP kinases	1	19	0.001369961785276516	0.6216625807309737	0.7142593366417621	2	13	0.0011165507171691145	9606	Homo sapiens	CRK		R-HSA-884
R-HSA-427413	NoRC negatively regulates rRNA expression	4	84	0.006056673155959333	0.6225071671040282	0.7142593366417621	5	7	6.0122e+11	9606	Homo sapiens	TAF1D
R-HSA-73777	RNA Polymerase I Chain Elongation	3	63	0.004542504866969501	0.6249618248809596	0.7142593366417621	1	1	8.58885e+09	9606	Homo sapiens	TAF1D
R-HSA-2559585	Oncogene Induced Senescence	2	42	0.0030283365779796667	0.632782017152232	0.7142593366417621	5	18	0.001545993300695697	9606	Homo sapiens	E2F2
R-HSA-5576886	Phase 4 - resting membrane potential	1	20	0.0014420650371331748	0.6405434681239857	0.7142593366417621	1	2	1.71777e+10	9606	Homo sapiens	KCNK3		R-HSA-5578910
R-HSA-418457	cGMP effects	1	20	0.0014420650371331748	0.6405434681239857	0.7142593366417621	1	4	3.43554e+10	9606	Homo sapiens	PDE5A		R-HSA-418456
R-HSA-442729	CREB phosphorylation through the activation of CaMKII	1	20	0.0014420650371331748	0.6405434681239857	0.7142593366417621	1	4	3.43554e+10	9606	Homo sapiens	GRIN1		R-HSA-44536
R-HSA-450604	KSRP (KHSRP) binds and destabilizes mRNA	1	20	0.0014420650371331748	0.6405434681239857	0.7142593366417621	1	5	4.29443e+11	9606	Homo sapiens	EXOSC8		R-HSA-450422
R-HSA-114604	GPVI-mediated activation cascade	2	43	0.0031004398298363255	0.6454476960241784	0.7142593366417621	3	25	0.0021472129176329123	9606	Homo sapiens	PDPK1
R-HSA-6804757	Regulation of TP53 Degradation	2	43	0.0031004398298363255	0.6454476960241784	0.7142593366417621	2	30	0.002576655501159495	9606	Homo sapiens	CCNA2
R-HSA-429914	Deadenylation-dependent mRNA decay	3	65	0.004686711370682817	0.6457658791541374	0.7142593366417621	6	10	8.58885e+10	9606	Homo sapiens	XRN1
R-HSA-983231	Factors involved in megakaryocyte development and platelet production	9	193	0.013915927608335136	0.6534500009679821	0.7142593366417621	9	43	0.0036932062183286096	9606	Homo sapiens	CEN
R-HSA-168276	NS1 Mediated Effects on Host Pathways	2	44	0.0031725430816929843	0.6577651775828646	0.7142593366417621	2	6	5.15331e+10	9606	Homo sapiens	KPNA2
R-HSA-5218920	VEGFR2 mediated vascular permeability	2	44	0.0031725430816929843	0.6577651775828646	0.7142593366417621	4	15	0.0012883277505797476	9606	Homo sapiens	PDPK1
R-HSA-438064	Post NMDA receptor activation events	2	44	0.0031725430816929843	0.6577651775828646	0.7142593366417621	4	19	0.0016318818174010136	9606	Homo sapiens	PDPK1
R-HSA-73864	RNA Polymerase I Transcription	4	88	0.006345086163385969	0.6582841552390872	0.7142593366417621	11	14	0.001202439233874431	9606	Homo sapiens	TAF1D
R-HSA-69202	Cyclin E associated events during G1/S transition	4	88	0.006345086163385969	0.6582841552390872	0.7142593366417621	11	20	0.00171777033410633	9606	Homo sapiens	CCNA2
R-HSA-430039	mRNA decay by 5' to 3' exoribonuclease	1	21	0.0015141682889898333	0.6584833693763846	0.7142593366417621	1	3	2.57666e+11	9606	Homo sapiens	XRN1		R-HSA-429845
R-HSA-432047	Passive transport by Aquaporins	1	21	0.0015141682889898333	0.6584833693763846	0.7142593366417621	2	8	6.87108e+10	9606	Homo sapiens	MIP		R-HSA-507870
R-HSA-196791	Vitamin D (calciferol) metabolism	1	21	0.0015141682889898333	0.6584833693763846	0.7142593366417621	1	19	0.0016318818174010136	9606	Homo sapiens	SUMO2		R-HSA-4546387
R-HSA-174154	APC/C:Cdc20 mediated degradation of Securin	3	67	0.004830917874396135	0.6657395180244341	0.7142593366417621	3	3	2.57666e+11	9606	Homo sapiens	CDC20
R-HSA-201722	Formation of the beta-catenin:TCF transactivating complex	3	67	0.004830917874396135	0.6657395180244341	0.7142593366417621	2	13	0.0011165507171691145	9606	Homo sapiens	HIST1H2BK
R-HSA-69656	Cyclin A:Cdk2-associated events at S phase entry	4	90	0.006489292667099286	0.6752914437528176	0.7142593366417621	18	19	0.0016318818174010136	9606	Homo sapiens	CCNA2
R-HSA-442982	Ras activation upon Ca2+ influx through NMDA receptor	1	22	0.0015862715408464921	0.6755291184510293	0.7142593366417621	2	2	1.71777e+10	9606	Homo sapiens	GRIN1		R-HSA-44273
R-HSA-438066	Unblocking of NMDA receptor, glutamate binding and activation	1	22	0.0015862715408464921	0.6755291184510293	0.7142593366417621	3	4	3.43554e+10	9606	Homo sapiens	GRIN1		R-H
R-HSA-163615	PKA activation	1	22	0.0015862715408464921	0.6755291184510293	0.7142593366417621	1	3	2.57666e+11	9606	Homo sapiens	ADCY9		R-HSA-111930
R-HSA-372708	p130Cas linkage to MAPK signaling for integrins	1	22	0.0015862715408464921	0.6755291184510293	0.7142593366417621	1	3	2.57666e+11	9606	Homo sapiens	CRK		R-HSA-372697
R-HSA-4641263	Regulation of FZD by ubiquitination	1	22	0.0015862715408464921	0.6755291184510293	0.7142593366417621	1	6	5.15331e+10	9606	Homo sapiens	USP8		R-HSA-4641236
R-HSA-6806003	Regulation of TP53 Expression and Degradation	2	46	0.003316749585406302	0.681368880444679	0.7142593366417621	2	35	0.0030060980846860776	9606	Homo sapiens	CCNA2
R-HSA-1660499	Synthesis of PIPs at the plasma membrane	3	69	0.004975124378109453	0.6848803925182725	0.7142593366417621	7	33	0.0028343210512754443	9606	Homo sapiens	SYNJ1
R-HSA-186797	Signaling by PDGF	3	69	0.004975124378109453	0.6848803925182725	0.7142593366417621	3	28	0.002404878467748862	9606	Homo sapiens	COL5A3
R-HSA-8951664	Neddylation	11	241	0.017376883697454756	0.6874392628511734	0.7142593366417621	23	31	0.0026625440178648114	9606	Homo sapiens	CUL4A
R-HSA-73887	Death Receptor Signalling	7	157	0.011320210541495422	0.6911945964221393	0.7142593366417621	15	90	0.007729966503478485	9606	Homo sapiens	YWHAE
R-HSA-9013694	Signaling by NOTCH4	4	92	0.006633499170812604	0.6917030528611687	0.7142593366417621	3	20	0.00171777033410633	9606	Homo sapiens	ACTA2
R-HSA-164378	PKA activation in glucagon signalling	1	23	0.001658374792703151	0.6917252214630819	0.7142593366417621	1	2	1.71777e+10	9606	Homo sapiens	ADCY9		R-HSA-164377
R-HSA-8849932	Synaptic adhesion-like molecules	1	23	0.001658374792703151	0.6917252214630819	0.7142593366417621	3	8	6.87108e+10	9606	Homo sapiens	GRIN1		R-HSA-8849878
R-HSA-2979096	NOTCH2 Activation and Transmission of Signal to the Nucleus	1	23	0.001658374792703151	0.6917252214630819	0.7142593366417621	2	11	9.44774e+11	9606	Homo sapiens	APH1A		R-H
R-HSA-418038	Nucleotide-like (purinergic) receptors	1	23	0.001658374792703151	0.6917252214630819	0.7142593366417621	1	14	0.001202439233874431	9606	Homo sapiens	P2RY2		R-HSA-417927
R-HSA-451927	Interleukin-2 family signaling	2	47	0.0033888528372629607	0.6926630702920271	0.7142593366417621	15	58	0.004981533968908357	9606	Homo sapiens	IL15RA
R-HSA-211000	Gene Silencing by RNA	5	115	0.008291873963515755	0.6995016877712794	0.7142593366417621	8	36	0.003091986601391394	9606	Homo sapiens	PRKRA
R-HSA-5250941	Negative epigenetic regulation of rRNA expression	4	93	0.006705602422669262	0.6996846447774224	0.7142593366417621	9	12	0.001030662200463798	9606	Homo sapiens	TAF1D
R-HSA-427389	ERCC6 (CSB) and EHMT2 (G9a) positively regulate rRNA expression	2	48	0.0034609560891196195	0.7036248803393879	0.7142593366417621	2	4	3.43554e+10	9606	Homo sapiens	HIST1H2BK
R-HSA-6811438	Intra-Golgi traffic	2	48	0.0034609560891196195	0.7036248803393879	0.7142593366417621	4	10	8.58885e+10	9606	Homo sapiens	COG3
R-HSA-168253	Host Interactions with Influenza Factors	2	48	0.0034609560891196195	0.7036248803393879	0.7142593366417621	2	8	6.87108e+10	9606	Homo sapiens	KPNA2
R-HSA-416572	Sema4D induced cell migration and growth-cone collapse	1	24	0.0017304780445598098	0.7071139722281001	0.7142593366417621	3	6	5.15331e+10	9606	Homo sapiens	ROCK1		R-HSA-4190
R-HSA-192456	Digestion of dietary lipid	1	24	0.0017304780445598098	0.7071139722281001	0.7142593366417621	3	8	6.87108e+10	9606	Homo sapiens	CEL		R-HSA-192417
R-HSA-429958	mRNA decay by 3' to 5' exoribonuclease	1	24	0.0017304780445598098	0.7071139722281001	0.7142593366417621	1	3	2.57666e+11	9606	Homo sapiens	EXOSC8		R-HSA-430028
R-HSA-5620922	BBSome-mediated cargo-targeting to cilium	1	24	0.0017304780445598098	0.7071139722281001	0.7142593366417621	1	5	4.29443e+11	9606	Homo sapiens	BBS12		R-HSA-5624125
R-HSA-111931	PKA-mediated phosphorylation of CREB	1	24	0.0017304780445598098	0.7071139722281001	0.7142593366417621	1	6	5.15331e+10	9606	Homo sapiens	ADCY9		R-HSA-111930
R-HSA-446199	Synthesis of Dolichyl-phosphate	1	24	0.0017304780445598098	0.7071139722281001	0.7142593366417621	1	6	5.15331e+10	9606	Homo sapiens	NUS1		R-HSA-4419978
R-HSA-381119	Unfolded Protein Response (UPR)	7	160	0.011536520297065398	0.7095167400308976	0.7142593366417621	10	95	0.008159409087005067	9606	Homo sapiens	EXOSC8
R-HSA-4570464	SUMOylation of RNA binding proteins	2	49	0.003533059340976278	0.7142593366417621	0.7142593366417621	4	4	3.43554e+10	9606	Homo sapiens	SUMO1
R-HSA-5625886	Activated PKN1 stimulates transcription of AR (androgen receptor) regulated genes KLK2 and KLK3	2	49	0.003533059340976278	0.7142593366417621	0.7142593366417621	8	11	9.447736837584815E
R-HSA-8854214	TBC/RABGAPs	2	49	0.003533059340976278	0.7142593366417621	0.7142593366417621	2	14	0.001202439233874431	9606	Homo sapiens	GABARAPL2
R-HSA-196108	Pregnenolone biosynthesis	1	25	0.0018025812964164683	0.7217355620825883	0.7217355620825883	3	9	7.72997e+11	9606	Homo sapiens	FDXR		R-HSA-193065
R-HSA-162594	Early Phase of HIV Life Cycle	1	25	0.0018025812964164683	0.7217355620825883	0.7217355620825883	1	38	0.003263763634802027	9606	Homo sapiens	FEN1		R-HSA-182876
R-HSA-73762	RNA Polymerase I Transcription Initiation	2	50	0.0036051625928329367	0.7245717900989979	0.7245717900989979	5	6	5.15331e+10	9606	Homo sapiens	TAF1D
R-HSA-442755	Activation of NMDA receptor and postsynaptic events	2	50	0.0036051625928329367	0.7245717900989979	0.7245717900989979	7	23	0.0019754358842222794	9606	Homo sapiens	PDPK1
R-HSA-1433557	Signaling by SCF-KIT	2	50	0.0036051625928329367	0.7245717900989979	0.7245717900989979	2	36	0.003091986601391394	9606	Homo sapiens	PCP2
R-HSA-69017	CDK-mediated phosphorylation and removal of Cdc6	3	74	0.005335640637392746	0.7291178099569658	0.7291178099569658	2	4	3.43554e+10	9606	Homo sapiens	CCNA2
R-HSA-3928662	EPHB-mediated forward signaling	2	51	0.0036772658446895955	0.7345678716962296	0.7345678716962296	7	26	0.002233101434338229	9606	Homo sapiens	ROCK1
R-HSA-450321	JNK (c-Jun kinases) phosphorylation and activation mediated by activated human TAK1	1	26	0.0018746845482731271	0.735628184260291	0.735628184260291	2	3	2.57666e+11	9606	Homo s
R-HSA-389357	CD28 dependent PI3K/Akt signaling	1	26	0.0018746845482731271	0.735628184260291	0.735628184260291	3	9	7.72997e+11	9606	Homo sapiens	PDPK1		R-HSA-2317314
R-HSA-2022377	Metabolism of Angiotensinogen to Angiotensins	1	26	0.0018746845482731271	0.735628184260291	0.735628184260291	2	17	0.0014601047839903805	9606	Homo sapiens	ATP6AP2		R-HSA-2065357
R-HSA-189085	Digestion of dietary carbohydrate	1	26	0.0018746845482731271	0.735628184260291	0.735628184260291	1	13	0.0011165507171691145	9606	Homo sapiens	CHIT1		R-HSA-6786652
R-HSA-5637810	Constitutive Signaling by EGFRvIII	1	26	0.0018746845482731271	0.735628184260291	0.735628184260291	1	18	0.001545993300695697	9606	Homo sapiens	CBL		R-HSA-5637794
R-HSA-5637812	Signaling by EGFRvIII in Cancer	1	26	0.0018746845482731271	0.735628184260291	0.735628184260291	1	18	0.001545993300695697	9606	Homo sapiens	CBL		R-HSA-5637794
R-HSA-9034015	Signaling by NTRK3 (TRKC)	1	26	0.0018746845482731271	0.735628184260291	0.735628184260291	1	19	0.0016318818174010136	9606	Homo sapiens	BAX		R-HSA-9603598
R-HSA-9006931	Signaling by Nuclear Receptors	10	230	0.01658374792703151	0.7379523921521747	0.7379523921521747	22	93	0.007987632053594434	9606	Homo sapiens	YY1
R-HSA-5627123	RHO GTPases activate PAKs	1	27	0.001946787800129786	0.7488281330935833	0.7488281330935833	3	15	0.0012883277505797476	9606	Homo sapiens	PPP1R12B		R-HSA-5668978
R-HSA-209968	Thyroxine biosynthesis	1	27	0.001946787800129786	0.7488281330935833	0.7488281330935833	1	11	9.44774e+11	9606	Homo sapiens	DIO1		R-HSA-209772
R-HSA-5683826	Surfactant metabolism	2	53	0.003821472348402913	0.7536346003717362	0.7536346003717362	6	27	0.0023189899510435456	9606	Homo sapiens	P2RY2
R-HSA-76009	Platelet Aggregation (Plug Formation)	2	53	0.003821472348402913	0.7536346003717362	0.7536346003717362	2	27	0.0023189899510435456	9606	Homo sapiens	PDPK1
R-HSA-975956	Nonsense Mediated Decay (NMD) independent of the Exon Junction Complex (EJC)	4	101	0.007282428437522533	0.7581829600588049	0.7581829600588049	1	1	8.58885e+09	9606	Homo sapiens
R-HSA-429947	Deadenylation of mRNA	1	28	0.0020188910519864448	0.7613698982965804	0.7613698982965804	4	4	3.43554e+10	9606	Homo sapiens	PABPC1		R-HSA-430021
R-HSA-2173788	Downregulation of TGF-beta receptor signaling	1	28	0.0020188910519864448	0.7613698982965804	0.7613698982965804	2	28	0.002404878467748862	9606	Homo sapiens	STAG1		R-HSA-2187355
R-HSA-174113	SCF-beta-TrCP mediated degradation of Emi1	2	55	0.00396567885211623	0.7715086927846069	0.7715086927846069	3	3	2.57666e+11	9606	Homo sapiens	CDC20
R-HSA-6811440	Retrograde transport at the Trans-Golgi-Network	2	55	0.00396567885211623	0.7715086927846069	0.7715086927846069	4	20	0.00171777033410633	9606	Homo sapiens	COG3
R-HSA-982772	Growth hormone receptor signaling	1	29	0.002090994303843103	0.7732862545731471	0.7732862545731471	21	28	0.002404878467748862	9606	Homo sapiens	GH2		R-HSA-1362485
R-HSA-933542	TRAF6 mediated NF-kB activation	1	29	0.002090994303843103	0.7732862545731471	0.7732862545731471	1	4	3.43554e+10	9606	Homo sapiens	HMGB1		R-HSA-168166
R-HSA-392451	G beta:gamma signalling through PI3Kgamma	1	29	0.002090994303843103	0.7732862545731471	0.7732862545731471	1	4	3.43554e+10	9606	Homo sapiens	PDPK1		R-HSA-9603279
R-HSA-444209	Free fatty acid receptors	1	29	0.002090994303843103	0.7732862545731471	0.7732862545731471	1	5	4.29443e+11	9606	Homo sapiens	FFAR2		R-HSA-444171
R-HSA-912526	Interleukin receptor SHC signaling	1	29	0.002090994303843103	0.7732862545731471	0.7732862545731471	1	6	5.15331e+10	9606	Homo sapiens	INPP5D		R-HSA-913374
R-HSA-3000170	Syndecan interactions	1	29	0.002090994303843103	0.7732862545731471	0.7732862545731471	1	15	0.0012883277505797476	9606	Homo sapiens	COL5A3		R-HSA-2731075
R-HSA-499943	Interconversion of nucleotide di- and triphosphates	3	81	0.005840363400389357	0.7826671029068575	0.7826671029068575	4	33	0.0028343210512754443	9606	Homo sapiens	RRM1
R-HSA-400685	Sema4D in semaphorin signaling	1	30	0.002163097555699762	0.784608346781542	0.784608346781542	3	12	0.001030662200463798	9606	Homo sapiens	ROCK1		R-HSA-419087
R-HSA-6783589	Interleukin-6 family signaling	1	30	0.002163097555699762	0.784608346781542	0.784608346781542	1	33	0.0028343210512754443	9606	Homo sapiens	CBL		R-HSA-1112690
R-HSA-452723	Transcriptional regulation of pluripotent stem cells	2	57	0.004109885355829548	0.7882415017087266	0.7882415017087266	2	35	0.0030060980846860776	9606	Homo sapiens	TSC22D1
R-HSA-8852276	The role of GTSE1 in G2/M progression after G2 checkpoint	3	82	0.005912466652246017	0.7895562015306044	0.7895562015306044	2	10	8.58885e+10	9606	Homo sapiens	CCNB2
R-HSA-182971	EGFR downregulation	1	31	0.0022352008075564207	0.7953657708754481	0.7953657708754481	21	22	0.001889547367516963	9606	Homo sapiens	CBL		R-HSA-8867047
R-HSA-8949613	Cristae formation	1	31	0.0022352008075564207	0.7953657708754481	0.7953657708754481	1	2	1.71777e+10	9606	Homo sapiens	MTX2		R-HSA-8949609
R-HSA-5686938	Regulation of TLR by endogenous ligand	1	31	0.0022352008075564207	0.7953657708754481	0.7953657708754481	4	12	0.001030662200463798	9606	Homo sapiens	HMGB1		R-HSA-6804100
R-HSA-1187000	Fertilization	1	31	0.0022352008075564207	0.7953657708754481	0.7953657708754481	1	9	7.72997e+11	9606	Homo sapiens	CHIT1		R-HSA-1297338
R-HSA-389887	Beta-oxidation of pristanoyl-CoA	1	31	0.0022352008075564207	0.7953657708754481	0.7953657708754481	1	11	9.44774e+11	9606	Homo sapiens	CROT		R-HSA-390281
R-HSA-5601884	PIWI-interacting RNA (piRNA) biogenesis	1	31	0.0022352008075564207	0.7953657708754481	0.7953657708754481	1	15	0.0012883277505797476	9606	Homo sapiens	FKBP6		R-HSA-5601883
R-HSA-72187	mRNA 3'-end processing	2	58	0.004181988607686206	0.796196347904655	0.796196347904655	3	3	2.57666e+11	9606	Homo sapiens	U2AF1
R-HSA-1980143	Signaling by NOTCH1	3	83	0.005984569904102675	0.7962630161354392	0.7962630161354392	11	37	0.0031778751180967105	9606	Homo sapiens	APH1A
R-HSA-1169408	ISG15 antiviral mechanism	3	83	0.005984569904102675	0.7962630161354392	0.7962630161354392	2	16	0.001374216267285064	9606	Homo sapiens	PPM1B
R-HSA-1169410	Antiviral mechanism by IFN-stimulated genes	3	83	0.005984569904102675	0.7962630161354392	0.7962630161354392	2	16	0.001374216267285064	9606	Homo sapiens	PPM1B
R-HSA-917937	Iron uptake and transport	3	83	0.005984569904102675	0.7962630161354392	0.7962630161354392	3	34	0.002920209567980761	9606	Homo sapiens	STEAP3
R-HSA-193704	p75 NTR receptor-mediated signalling	4	108	0.007787151200519144	0.8017844521253286	0.8017844521253286	4	50	0.0042944258352658245	9606	Homo sapiens	YWHAE
R-HSA-68827	CDT1 association with the CDC6:ORC:origin complex	2	59	0.0042540918595428655	0.803885675438665	0.803885675438665	3	3	2.57666e+11	9606	Homo sapiens	MCM8
R-HSA-2046105	Linoleic acid (LA) metabolism	1	32	0.0023073040594130795	0.8055866508309036	0.8055866508309036	2	10	8.58885e+10	9606	Homo sapiens	FEN1
R-HSA-8874081	MET activates PTK2 signaling	1	32	0.0023073040594130795	0.8055866508309036	0.8055866508309036	1	5	4.29443e+11	9606	Homo sapiens	COL5A3		R-HSA-8874079
R-HSA-1660514	Synthesis of PIPs at the Golgi membrane	1	32	0.0023073040594130795	0.8055866508309036	0.8055866508309036	2	11	9.44774e+11	9606	Homo sapiens	SACM1L		R-HSA-1676114
R-HSA-3214842	HDMs demethylate histones	1	32	0.0023073040594130795	0.8055866508309036	0.8055866508309036	3	17	0.0014601047839903805	9606	Homo sapiens	PHF8		R-HSA-4724284
R-HSA-5689901	Metalloprotease DUBs	1	32	0.0023073040594130795	0.8055866508309036	0.8055866508309036	1	6	5.15331e+10	9606	Homo sapiens	BRCA1		R-HSA-5691411
R-HSA-8934593	Regulation of RUNX1 Expression and Activity	1	32	0.0023073040594130795	0.8055866508309036	0.8055866508309036	2	19	0.0016318818174010136	9606	Homo sapiens	CCND2		R-HSA-8938867
R-HSA-1855183	Synthesis of IP2, IP, and Ins in the cytosol	1	32	0.0023073040594130795	0.8055866508309036	0.8055866508309036	1	14	0.001202439233874431	9606	Homo sapiens	SYNJ1		R-HSA-1855174
R-HSA-170834	Signaling by TGF-beta Receptor Complex	3	85	0.006128776407815993	0.8091413873310251	0.8091413873310251	10	82	0.007042858369835953	9606	Homo sapiens	STAG1
R-HSA-6794361	Neurexins and neuroligins	2	60	0.004326195111399524	0.8113161471272274	0.8113161471272274	5	19	0.0016318818174010136	9606	Homo sapiens	APBA3
R-HSA-8866654	E3 ubiquitin ligases ubiquitinate target proteins	2	60	0.004326195111399524	0.8113161471272274	0.8113161471272274	2	16	0.001374216267285064	9606	Homo sapiens	CTR9
R-HSA-1236394	Signaling by ERBB4	2	60	0.004326195111399524	0.8113161471272274	0.8113161471272274	3	37	0.0031778751180967105	9606	Homo sapiens	APH1A
R-HSA-3214847	HATs acetylate histones	4	110	0.00793135770423246	0.8130064414530855	0.8130064414530855	6	15	0.0012883277505797476	9606	Homo sapiens	ZZZ3
R-HSA-73863	RNA Polymerase I Transcription Termination	1	33	0.0023794073112697383	0.8152977117577674	0.8152977117577674	3	4	3.43554e+10	9606	Homo sapiens	TAF1D		R-HSA-74993
R-HSA-5602358	Diseases associated with the TLR signaling cascade	1	33	0.0023794073112697383	0.8152977117577674	0.8152977117577674	4	14	0.001202439233874431	9606	Homo sapiens	TIRAP		R-HSA-56023
R-HSA-5260271	Diseases of Immune System	1	33	0.0023794073112697383	0.8152977117577674	0.8152977117577674	4	14	0.001202439233874431	9606	Homo sapiens	TIRAP		R-HSA-5602353
R-HSA-3928663	EPHA-mediated growth cone collapse	1	33	0.0023794073112697383	0.8152977117577674	0.8152977117577674	1	4	3.43554e+10	9606	Homo sapiens	ROCK1		R-HSA-3928616
R-HSA-1655829	Regulation of cholesterol biosynthesis by SREBP (SREBF)	3	86	0.006200879659672651	0.815318913063098	0.815318913063098	5	52	0.004466202868676458	9606	Homo sapiens	FAS
R-HSA-1483255	PI Metabolism	4	112	0.008075564207945779	0.8237032912767036	0.8237032912767036	10	89	0.007644077986773168	9606	Homo sapiens	SYNJ1
R-HSA-5654732	Negative regulation of FGFR3 signaling	1	34	0.002451510563126397	0.8245243493845815	0.8245243493845815	5	14	0.001202439233874431	9606	Homo sapiens	CBL		R-HSA-5654679
R-HSA-8940973	RUNX2 regulates osteoblast differentiation	1	34	0.002451510563126397	0.8245243493845815	0.8245243493845815	6	24	0.002061324400927596	9606	Homo sapiens	YAP1		R-HSA-8937864
R-HSA-397795	G-protein beta:gamma signalling	1	34	0.002451510563126397	0.8245243493845815	0.8245243493845815	1	6	5.15331e+10	9606	Homo sapiens	PDPK1		R-HSA-9603279
R-HSA-73614	Pyrimidine salvage	1	34	0.002451510563126397	0.8245243493845815	0.8245243493845815	1	10	8.58885e+10	9606	Homo sapiens	TK1		R-HSA-73632
R-HSA-111933	Calmodulin induced events	1	34	0.002451510563126397	0.8245243493845815	0.8245243493845815	1	14	0.001202439233874431	9606	Homo sapiens	ADCY9		R-HSA-111930
R-HSA-111997	CaM pathway	1	34	0.002451510563126397	0.8245243493845815	0.8245243493845815	1	15	0.0012883277505797476	9606	Homo sapiens	ADCY9		R-HSA-111930
R-HSA-174084	Autodegradation of Cdh1 by Cdh1:APC/C	2	63	0.004542504866969501	0.8321209042169422	0.8321209042169422	2	2	1.71777e+10	9606	Homo sapiens	UBE2C
R-HSA-72649	Translation initiation complex formation	2	63	0.004542504866969501	0.8321209042169422	0.8321209042169422	2	2	1.71777e+10	9606	Homo sapiens	RPS27L
R-HSA-8935690	Digestion	2	63	0.004542504866969501	0.8321209042169422	0.8321209042169422	4	24	0.002061324400927596	9606	Homo sapiens	CHIT1
R-HSA-193648	NRAGE signals death through JNK	2	63	0.004542504866969501	0.8321209042169422	0.8321209042169422	1	7	6.0122e+11	9606	Homo sapiens	C9orf100
R-HSA-917729	Endosomal Sorting Complex Required For Transport (ESCRT)	1	35	0.002523613814983056	0.8332906960967497	0.8332906960967497	2	4	3.43554e+10	9606	Homo sapiens	VPS24		R-HSA-917
R-HSA-5654733	Negative regulation of FGFR4 signaling	1	35	0.002523613814983056	0.8332906960967497	0.8332906960967497	5	14	0.001202439233874431	9606	Homo sapiens	CBL		R-HSA-934604
R-HSA-450282	MAPK targets/ Nuclear events mediated by MAP kinases	1	35	0.002523613814983056	0.8332906960967497	0.8332906960967497	2	16	0.001374216267285064	9606	Homo sapiens	MAPK9		R-HSA-16805
R-HSA-199220	Vitamin B5 (pantothenate) metabolism	1	35	0.002523613814983056	0.8332906960967497	0.8332906960967497	1	12	0.001030662200463798	9606	Homo sapiens	FAS		R-HSA-199202
R-HSA-6809371	Formation of the cornified envelope	5	138	0.009950248756218905	0.8333014623323126	0.8333014623323126	8	27	0.0023189899510435456	9606	Homo sapiens	KRT17
R-HSA-380972	Energy dependent regulation of mTOR by LKB1-AMPK	1	36	0.0025957170668397143	0.8416196836986249	0.8416196836986249	2	7	6.0122e+11	9606	Homo sapiens	TSC1		R-HSA-380979
R-HSA-8863795	Downregulation of ERBB2 signaling	1	36	0.0025957170668397143	0.8416196836986249	0.8416196836986249	3	14	0.001202439233874431	9606	Homo sapiens	USP8		R-HSA-1358791
R-HSA-392154	Nitric oxide stimulates guanylate cyclase	1	36	0.0025957170668397143	0.8416196836986249	0.8416196836986249	1	7	6.0122e+11	9606	Homo sapiens	PDE5A		R-HSA-418456
R-HSA-5619507	Activation of HOX genes during differentiation	4	116	0.008363977215372412	0.8435801718195853	0.8435801718195853	31	43	0.0036932062183286096	9606	Homo sapiens	YY1
R-HSA-5617472	Activation of anterior HOX genes in hindbrain development during early embryogenesis	4	116	0.008363977215372412	0.8435801718195853	0.8435801718195853	31	43	0.0036932062183286096	9606
R-HSA-157118	Signaling by NOTCH	10	257	0.018530535727161294	0.8455634639328521	0.8455634639328521	24	152	0.013055054539208109	9606	Homo sapiens	ACTA2
R-HSA-416482	G alpha (12/13) signalling events	3	92	0.006633499170812604	0.8489165866618846	0.8489165866618846	2	12	0.001030662200463798	9606	Homo sapiens	ROCK1
R-HSA-162588	Budding and maturation of HIV virion	1	37	0.002667820318696373	0.8495331030617047	0.8495331030617047	2	3	2.57666e+11	9606	Homo sapiens	VPS24		R-HSA-3159232
R-HSA-156827	L13a-mediated translational silencing of Ceruloplasmin expression	4	118	0.008508183719085731	0.8527909257026113	0.8527909257026113	2	3	2.57666e+11	9606	Homo sapiens	RPS27L
R-HSA-450531	Regulation of mRNA stability by proteins that bind AU-rich elements	3	93	0.006705602422669262	0.8539680229166854	0.8539680229166854	5	26	0.002233101434338229	9606	Homo sapiens	XRN1
R-HSA-72662	Activation of the mRNA upon binding of the cap-binding complex and eIFs, and subsequent binding to 43S	2	67	0.004830917874396135	0.8566366348842956	0.8566366348842956	2	6	5153311002318
R-HSA-73856	RNA Polymerase II Transcription Termination	2	67	0.004830917874396135	0.8566366348842956	0.8566366348842956	1	4	3.43554e+10	9606	Homo sapiens	U2AF1
R-HSA-109688	Cleavage of Growing Transcript in the Termination Region	2	67	0.004830917874396135	0.8566366348842956	0.8566366348842956	1	4	3.43554e+10	9606	Homo sapiens	U2AF1
R-HSA-445717	Aquaporin-mediated transport	2	67	0.004830917874396135	0.8566366348842956	0.8566366348842956	4	25	0.0021472129176329123	9606	Homo sapiens	ADCY9
R-HSA-421270	Cell-cell junction organization	2	67	0.004830917874396135	0.8566366348842956	0.8566366348842956	2	21	0.0018036588508116465	9606	Homo sapiens	CTNND1
R-HSA-1236382	Constitutive Signaling by Ligand-Responsive EGFR Cancer Variants	1	38	0.002739923570553032	0.8570516608134592	0.8570516608134592	3	23	0.0019754358842222794	9606	Homo sapiens	CBL
R-HSA-5637815	Signaling by Ligand-Responsive EGFR Variants in Cancer	1	38	0.002739923570553032	0.8570516608134592	0.8570516608134592	3	23	0.0019754358842222794	9606	Homo sapiens	CBL		R-HSA-122
R-HSA-1980145	Signaling by NOTCH2	1	38	0.002739923570553032	0.8570516608134592	0.8570516608134592	2	20	0.00171777033410633	9606	Homo sapiens	APH1A		R-HSA-2974731
R-HSA-1643713	Signaling by EGFR in Cancer	1	38	0.002739923570553032	0.8570516608134592	0.8570516608134592	4	42	0.003607317701623293	9606	Homo sapiens	CBL		R-HSA-5637794
R-HSA-194840	Rho GTPase cycle	5	144	0.010382868267358857	0.8588652896923843	0.8588652896923843	2	5	4.29443e+11	9606	Homo sapiens	ARHGAP11B
R-HSA-446728	Cell junction organization	3	94	0.006777705674525921	0.8588714307259193	0.8588714307259193	3	37	0.0031778751180967105	9606	Homo sapiens	KRT17
R-HSA-5083635	Defective B3GALTL causes Peters-plus syndrome (PpS)	1	39	0.0028120268224096907	0.8641950332132194	0.8641950332132194	1	1	8.58885e+09	9606	Homo sapiens	ADAMTSL2		R-HSA-678
R-HSA-180746	Nuclear import of Rev protein	1	39	0.0028120268224096907	0.8641950332132194	0.8641950332132194	6	7	6.0122e+11	9606	Homo sapiens	KPNB1		R-HSA-180736
R-HSA-5654726	Negative regulation of FGFR1 signaling	1	39	0.0028120268224096907	0.8641950332132194	0.8641950332132194	5	15	0.0012883277505797476	9606	Homo sapiens	CBL		R-HSA-934604
R-HSA-445989	TAK1 activates NFkB by phosphorylation and activation of IKKs complex	1	39	0.0028120268224096907	0.8641950332132194	0.8641950332132194	1	4	3.43554e+10	9606	Homo sapiens	HMGB1
R-HSA-389356	CD28 co-stimulation	1	39	0.0028120268224096907	0.8641950332132194	0.8641950332132194	3	19	0.0016318818174010136	9606	Homo sapiens	PDPK1		R-HSA-2317314
R-HSA-190861	Gap junction assembly	1	39	0.0028120268224096907	0.8641950332132194	0.8641950332132194	1	16	0.001374216267285064	9606	Homo sapiens	GJB5		R-HSA-190682
R-HSA-4791275	Signaling by WNT in cancer	1	39	0.0028120268224096907	0.8641950332132194	0.8641950332132194	1	16	0.001374216267285064	9606	Homo sapiens	DKK1		R-HSA-5339711
R-HSA-111996	Ca-dependent events	1	39	0.0028120268224096907	0.8641950332132194	0.8641950332132194	1	18	0.001545993300695697	9606	Homo sapiens	ADCY9		R-HSA-111930
R-HSA-3781860	Diseases associated with N-glycosylation of proteins	1	39	0.0028120268224096907	0.8641950332132194	0.8641950332132194	1	23	0.0019754358842222794	9606	Homo sapiens	ALG6		R-HSA-472
R-HSA-1799339	SRP-dependent cotranslational protein targeting to membrane	4	121	0.008724493474655707	0.8657421926292469	0.8657421926292469	5	5	4.29443e+11	9606	Homo sapiens	SSR4
R-HSA-1268020	Mitochondrial protein import	2	69	0.004975124378109453	0.8676280086689707	0.8676280086689707	7	14	0.001202439233874431	9606	Homo sapiens	MTX2
R-HSA-74752	Signaling by Insulin receptor	3	96	0.006921912178239239	0.8682470791633089	0.8682470791633089	4	34	0.002920209567980761	9606	Homo sapiens	ATP6AP1
R-HSA-163359	Glucagon signaling in metabolic regulation	1	40	0.0028841300742663495	0.8709819173546565	0.8709819173546565	2	6	5.15331e+10	9606	Homo sapiens	ADCY9		R-HSA-163617
R-HSA-8868766	rRNA processing in the mitochondrion	1	40	0.0028841300742663495	0.8709819173546565	0.8709819173546565	1	6	5.15331e+10	9606	Homo sapiens	RG9MTD1		R-HSA-6785722
R-HSA-2426168	Activation of gene expression by SREBF (SREBP)	2	70	0.005047227629966112	0.8728287353132347	0.8728287353132347	2	42	0.003607317701623293	9606	Homo sapiens	FAS		R-HSA-2426148
R-HSA-3232142	SUMOylation of ubiquitinylation proteins	1	41	0.0029562333261230083	0.877430079827159	0.877430079827159	3	3	2.57666e+11	9606	Homo sapiens	SUMO1		R-HSA-5228523
R-HSA-5173214	O-glycosylation of TSR domain-containing proteins	1	41	0.0029562333261230083	0.877430079827159	0.877430079827159	2	2	1.71777e+10	9606	Homo sapiens	ADAMTSL2		R-HSA-5173005
R-HSA-5663213	RHO GTPases Activate WASPs and WAVEs	1	41	0.0029562333261230083	0.877430079827159	0.877430079827159	6	10	8.58885e+10	9606	Homo sapiens	CYFIP2		R-HSA-2130194
R-HSA-5654727	Negative regulation of FGFR2 signaling	1	41	0.0029562333261230083	0.877430079827159	0.877430079827159	5	14	0.001202439233874431	9606	Homo sapiens	CBL		R-HSA-934604
R-HSA-927802	Nonsense-Mediated Decay (NMD)	4	124	0.008940803230225683	0.8777044117459282	0.8777044117459282	6	6	5.15331e+10	9606	Homo sapiens	RPS27L
R-HSA-975957	Nonsense Mediated Decay (NMD) enhanced by the Exon Junction Complex (EJC)	4	124	0.008940803230225683	0.8777044117459282	0.8777044117459282	5	5	4.29443e+11	9606	Homo sapiens	R
R-HSA-8963743	Digestion and absorption	2	71	0.00511933088182277	0.8778408082951454	0.8778408082951454	4	30	0.002576655501159495	9606	Homo sapiens	CHIT1
R-HSA-156902	Peptide chain elongation	3	99	0.007138221933809215	0.8812808014378822	0.8812808014378822	4	5	4.29443e+11	9606	Homo sapiens	RPS27L
R-HSA-2682334	EPH-Ephrin signaling	3	101	0.007282428437522533	0.889320490654758	0.889320490654758	9	56	0.004809756935497724	9606	Homo sapiens	APH1A
R-HSA-432720	Lysosome Vesicle Biogenesis	1	43	0.0031004398298363255	0.8893769287846482	0.8893769287846482	4	8	6.87108e+10	9606	Homo sapiens	TXNDC5		R-HSA-432706
R-HSA-8941326	RUNX2 regulates bone development	1	43	0.0031004398298363255	0.8893769287846482	0.8893769287846482	6	32	0.002748432534570128	9606	Homo sapiens	YAP1		R-HSA-8937864
R-HSA-177243	Interactions of Rev with host cellular proteins	1	44	0.0031725430816929843	0.8949069007816084	0.8949069007816084	6	16	0.001374216267285064	9606	Homo sapiens	KPNB1		R-HSA-180736
R-HSA-419037	NCAM1 interactions	1	44	0.0031725430816929843	0.8949069007816084	0.8949069007816084	1	10	8.58885e+10	9606	Homo sapiens	COL5A3		R-HSA-375151
R-HSA-1489509	DAG and IP3 signaling	1	44	0.0031725430816929843	0.8949069007816084	0.8949069007816084	1	19	0.0016318818174010136	9606	Homo sapiens	ADCY9		R-HSA-111930
R-HSA-8948216	Collagen chain trimerization	1	44	0.0031725430816929843	0.8949069007816084	0.8949069007816084	1	28	0.002404878467748862	9606	Homo sapiens	COL5A3		R-HSA-8944223
R-HSA-9007101	Rab regulation of trafficking	4	129	0.009301319489508977	0.8955936626763474	0.8955936626763474	5	35	0.0030060980846860776	9606	Homo sapiens	YWHAE
R-HSA-991365	Activation of GABAB receptors	1	45	0.003244646333549643	0.9001608035989641	0.9001608035989641	5	6	5.15331e+10	9606	Homo sapiens	ADCY9		R-HSA-170674
R-HSA-977444	GABA B receptor activation	1	45	0.003244646333549643	0.9001608035989641	0.9001608035989641	5	7	6.0122e+11	9606	Homo sapiens	ADCY9		R-HSA-170674
R-HSA-6785470	tRNA processing in the mitochondrion	1	45	0.003244646333549643	0.9001608035989641	0.9001608035989641	2	3	2.57666e+11	9606	Homo sapiens	RG9MTD1		R-HSA-6786854
R-HSA-2046106	alpha-linolenic acid (ALA) metabolism	1	45	0.003244646333549643	0.9001608035989641	0.9001608035989641	2	15	0.0012883277505797476	9606	Homo sapiens	FEN1
R-HSA-1650814	Collagen biosynthesis and modifying enzymes	2	76	0.005479847141106064	0.9002721880769229	0.9002721880769229	21	51	0.004380314351971141	9606	Homo sapiens	COL5A3
R-HSA-3906995	Diseases associated with O-glycosylation of proteins	2	76	0.005479847141106064	0.9002721880769229	0.9002721880769229	2	9	7.72997e+11	9606	Homo sapiens	LARGE
R-HSA-156842	Eukaryotic Translation Elongation	3	104	0.007498738193092509	0.9004680351928466	0.9004680351928466	4	9	7.72997e+11	9606	Homo sapiens	RPS27L
R-HSA-5689880	Ub-specific processing proteases	7	206	0.014853269882471699	0.901651226891061	0.901651226891061	9	40	0.00343554066821266	9606	Homo sapiens	CDC20
R-HSA-72613	Eukaryotic Translation Initiation	4	131	0.009445525993222294	0.9020801421026426	0.9020801421026426	12	21	0.0018036588508116465	9606	Homo sapiens	RPS27L
R-HSA-72737	Cap-dependent Translation Initiation	4	131	0.009445525993222294	0.9020801421026426	0.9020801421026426	10	18	0.001545993300695697	9606	Homo sapiens	RPS27L
R-HSA-168271	Transport of Ribonucleoproteins into the Host Nucleus	1	46	0.003316749585406302	0.9051524007664518	0.9051524007664518	3	4	3.43554e+10	9606	Homo sapiens	KPNB1		R-HSA-168337
R-HSA-72689	Formation of a pool of free 40S subunits	3	106	0.007642944696805826	0.9073270551109094	0.9073270551109094	2	2	1.71777e+10	9606	Homo sapiens	RPS27L
R-HSA-8939236	RUNX1 regulates transcription of genes involved in differentiation of HSCs	3	106	0.007642944696805826	0.9073270551109094	0.9073270551109094	8	15	0.0012883277505797476	9606	Homo sapien
R-HSA-977225	Amyloid fiber formation	2	78	0.0056240536448193814	0.908119996525508	0.908119996525508	1	28	0.002404878467748862	9606	Homo sapiens	HIST1H2BK
R-HSA-3371556	Cellular response to heat stress	4	133	0.009589732496935613	0.9082082839746026	0.9082082839746026	13	29	0.0024907669844541785	9606	Homo sapiens	YWHAE
R-HSA-8953897	Cellular responses to external stimuli	24	598	0.04311774461028192	0.9084313642304748	0.9084313642304748	81	254	0.02181568324315039	9606	Homo sapiens	YWHAE
R-HSA-3371568	Attenuation phase	1	47	0.0033888528372629607	0.9098947705500207	0.9098947705500207	1	5	4.29443e+11	9606	Homo sapiens	PTGES3		R-HSA-5324617
R-HSA-72163	mRNA Splicing - Major Pathway	6	185	0.013339101593481867	0.910862990425756	0.910862990425756	8	9	7.72997e+11	9606	Homo sapiens	SNRPN
R-HSA-2262752	Cellular responses to stress	20	511	0.036844761698752615	0.9111911203557432	0.9111911203557432	72	184	0.015803487073778235	9606	Homo sapiens	YWHAE
R-HSA-5578749	Transcriptional regulation by small RNAs	2	79	0.00569615689667604	0.9118236630578662	0.9118236630578662	1	5	4.29443e+11	9606	Homo sapiens	HIST1H2BK
R-HSA-75105	Fatty acyl-CoA biosynthesis	2	79	0.00569615689667604	0.9118236630578662	0.9118236630578662	4	24	0.002061324400927596	9606	Homo sapiens	FEN1
R-HSA-72764	Eukaryotic Translation Termination	3	108	0.007787151200519144	0.9137553715062945	0.9137553715062945	3	5	4.29443e+11	9606	Homo sapiens	RPS27L
R-HSA-380108	Chemokine receptors bind chemokines	1	48	0.0034609560891196195	0.9144003400241212	0.9144003400241212	2	18	0.001545993300695697	9606	Homo sapiens	CCL25		R-HSA-373074
R-HSA-165159	mTOR signalling	1	49	0.003533059340976278	0.9186809174521088	0.9186809174521088	3	28	0.002404878467748862	9606	Homo sapiens	TSC1		R-HSA-380979
R-HSA-5423646	Aflatoxin activation and detoxification	1	49	0.003533059340976278	0.9186809174521088	0.9186809174521088	1	17	0.0014601047839903805	9606	Homo sapiens	AKR7L		R-HSA-5423637
R-HSA-3214841	PKMTs methylate histone lysines	1	49	0.003533059340976278	0.9186809174521088	0.9186809174521088	1	22	0.001889547367516963	9606	Homo sapiens	EZH2		R-HSA-5638332
R-HSA-159236	Transport of Mature mRNA derived from an Intron-Containing Transcript	2	81	0.005840363400389357	0.918814934697132	0.918814934697132	2	4	3.43554e+10	9606	Homo sapiens	U2AF1
R-HSA-166058	MyD88:Mal cascade initiated on plasma membrane	3	110	0.00793135770423246	0.9197757301281382	0.9197757301281382	22	63	0.0054109765524349394	9606	Homo sapiens	MAPK9
R-HSA-168188	Toll Like Receptor TLR6:TLR2 Cascade	3	110	0.00793135770423246	0.9197757301281382	0.9197757301281382	22	65	0.005582753585845573	9606	Homo sapiens	MAPK9
R-HSA-3371453	Regulation of HSF1-mediated heat shock response	3	111	0.00800346095608912	0.922639832931346	0.922639832931346	7	14	0.001202439233874431	9606	Homo sapiens	YWHAE
R-HSA-5654743	Signaling by FGFR4	1	50	0.0036051625928329367	0.9227477230587473	0.9227477230587473	5	41	0.0035214291849179763	9606	Homo sapiens	CBL		R-HSA-934604
R-HSA-71403	Citric acid cycle (TCA cycle)	1	50	0.0036051625928329367	0.9227477230587473	0.9227477230587473	1	17	0.0014601047839903805	9606	Homo sapiens	SDHC		R-HSA-70994
R-HSA-190828	Gap junction trafficking	1	50	0.0036051625928329367	0.9227477230587473	0.9227477230587473	1	20	0.00171777033410633	9606	Homo sapiens	GJB5		R-HSA-190682
R-HSA-379716	Cytosolic tRNA aminoacylation	1	50	0.0036051625928329367	0.9227477230587473	0.9227477230587473	1	21	0.0018036588508116465	9606	Homo sapiens	TARS		R-HSA-380002
R-HSA-432040	Vasopressin regulates renal water homeostasis via Aquaporins	1	51	0.0036772658446895955	0.926611418274442	0.926611418274442	2	15	0.0012883277505797476	9606	Homo sapiens	ADCY9		R-H
R-HSA-75876	Synthesis of very long-chain fatty acyl-CoAs	1	51	0.0036772658446895955	0.926611418274442	0.926611418274442	1	12	0.001030662200463798	9606	Homo sapiens	FEN1
R-HSA-1222556	ROS, RNS production in phagocytes	1	51	0.0036772658446895955	0.926611418274442	0.926611418274442	1	12	0.001030662200463798	9606	Homo sapiens	ATP6V0D1		R-HSA-1222516
R-HSA-168179	Toll Like Receptor TLR1:TLR2 Cascade	3	113	0.008147667459802437	0.9280892827564353	0.9280892827564353	22	65	0.005582753585845573	9606	Homo sapiens	MAPK9
R-HSA-181438	Toll Like Receptor 2 (TLR2) Cascade	3	113	0.008147667459802437	0.9280892827564353	0.9280892827564353	22	67	0.005754530619256205	9606	Homo sapiens	MAPK9
R-HSA-383280	Nuclear Receptor transcription pathway	2	84	0.006056673155959333	0.92833117964387	0.92833117964387	1	1	8.58885e+09	9606	Homo sapiens	NR4A3		R-HSA-376419
R-HSA-5654741	Signaling by FGFR3	1	52	0.0037493690965462543	0.9302821335271217	0.9302821335271217	5	43	0.0036932062183286096	9606	Homo sapiens	CBL		R-HSA-5654679
R-HSA-156581	Methylation	1	52	0.0037493690965462543	0.9302821335271217	0.9302821335271217	1	13	0.0011165507171691145	9606	Homo sapiens	MAT2B		R-HSA-5603114
R-HSA-192823	Viral mRNA Translation	3	114	0.008219770711659096	0.9306798413114873	0.9306798413114873	2	2	1.71777e+10	9606	Homo sapiens	RPS27L
R-HSA-9006936	Signaling by TGF-beta family members	3	114	0.008219770711659096	0.9306798413114873	0.9306798413114873	10	107	0.009190071287468866	9606	Homo sapiens	STAG1
R-HSA-166520	Signaling by NTRKs	3	115	0.008291873963515755	0.9331843466587275	0.9331843466587275	8	117	0.01004895645452203	9606	Homo sapiens	RAPGEF1
R-HSA-177929	Signaling by EGFR	1	53	0.003821472348402913	0.933769494653738	0.933769494653738	21	48	0.004122648801855192	9606	Homo sapiens	CBL		R-HSA-8867047
R-HSA-3214858	RMTs methylate histone arginines	1	53	0.003821472348402913	0.933769494653738	0.933769494653738	1	22	0.001889547367516963	9606	Homo sapiens	H2AFX		R-HSA-5216234
R-HSA-1660662	Glycosphingolipid metabolism	2	86	0.006200879659672651	0.9340793961663088	0.9340793961663088	3	32	0.002748432534570128	9606	Homo sapiens	CERK
R-HSA-72172	mRNA Splicing	6	196	0.014132237363905112	0.9349877007536189	0.9349877007536189	13	14	0.001202439233874431	9606	Homo sapiens	SNRPN
R-HSA-2408557	Selenocysteine synthesis	3	116	0.008363977215372412	0.9356052788974499	0.9356052788974499	2	7	6.0122e+11	9606	Homo sapiens	RPS27L
R-HSA-72695	Formation of the ternary complex, and subsequently, the 43S complex	1	54	0.003893575600259572	0.9370826479998071	0.9370826479998071	1	3	2.57666e+11	9606	Homo sapiens	RPS27L
R-HSA-157858	Gap junction trafficking and regulation	1	54	0.003893575600259572	0.9370826479998071	0.9370826479998071	1	24	0.002061324400927596	9606	Homo sapiens	GJB5		R-HSA-190682
R-HSA-8878159	Transcriptional regulation by RUNX3	3	118	0.008508183719085731	0.9402060896654478	0.9402060896654478	6	47	0.004036760285149875	9606	Homo sapiens	YAP1
R-HSA-8854050	FBXL7 down-regulates AURKA during mitotic entry and in early mitosis	1	55	0.00396567885211623	0.9402302842721733	0.9402302842721733	3	6	5.15331e+10	9606	Homo sapiens	AURKA
R-HSA-2046104	alpha-linolenic (omega3) and linoleic (omega6) acid metabolism	1	55	0.00396567885211623	0.9402302842721733	0.9402302842721733	4	25	0.0021472129176329123	9606	Homo sapiens	FEN1
R-HSA-1483191	Synthesis of PC	1	55	0.00396567885211623	0.9402302842721733	0.9402302842721733	2	18	0.001545993300695697	9606	Homo sapiens	STARD7		R-HSA-8873830
R-HSA-3928665	EPH-ephrin mediated repulsion of cells	1	55	0.00396567885211623	0.9402302842721733	0.9402302842721733	1	9	7.72997e+11	9606	Homo sapiens	APH1A		R-HSA-3928656
R-HSA-5620920	Cargo trafficking to the periciliary membrane	1	55	0.00396567885211623	0.9402302842721733	0.9402302842721733	1	27	0.0023189899510435456	9606	Homo sapiens	BBS12		R-HSA-5624125
R-HSA-1912408	Pre-NOTCH Transcription and Translation	2	89	0.006417189415242628	0.9418894453784422	0.9418894453784422	3	28	0.002404878467748862	9606	Homo sapiens	HIST1H2BK
R-HSA-72165	mRNA Splicing - Minor Pathway	1	56	0.0040377821039728895	0.9432206612067888	0.9432206612067888	5	5	4.29443e+11	9606	Homo sapiens	SFRS2		R-HSA-75079
R-HSA-6781823	Formation of TC-NER Pre-Incision Complex	1	56	0.0040377821039728895	0.9432206612067888	0.9432206612067888	4	7	6.0122e+11	9606	Homo sapiens	CUL4A		R-HSA-6782069
R-HSA-450408	AUF1 (hnRNP D0) binds and destabilizes mRNA	1	56	0.0040377821039728895	0.9432206612067888	0.9432206612067888	2	4	3.43554e+10	9606	Homo sapiens	PABPC1		R-HSA-450551
R-HSA-2122947	NOTCH1 Intracellular Domain Regulates Transcription	1	56	0.0040377821039728895	0.9432206612067888	0.9432206612067888	1	16	0.001374216267285064	9606	Homo sapiens	HIF1A		R-HSA-1912
R-HSA-209776	Amine-derived hormones	1	56	0.0040377821039728895	0.9432206612067888	0.9432206612067888	1	21	0.0018036588508116465	9606	Homo sapiens	DIO1		R-HSA-209772
R-HSA-72202	Transport of Mature Transcript to Cytoplasm	2	90	0.006489292667099286	0.9442914559708423	0.9442914559708423	2	13	0.0011165507171691145	9606	Homo sapiens	U2AF1
R-HSA-187037	Signaling by NTRK1 (TRKA)	2	90	0.006489292667099286	0.9442914559708423	0.9442914559708423	7	55	0.004723868418792408	9606	Homo sapiens	RAPGEF1
R-HSA-1483249	Inositol phosphate metabolism	2	90	0.006489292667099286	0.9442914559708423	0.9442914559708423	2	71	0.006098084686077471	9606	Homo sapiens	SYNJ1
R-HSA-9604323	Negative regulation of NOTCH4 signaling	1	57	0.004109885355829548	0.9460616251102639	0.9460616251102639	1	6	5.15331e+10	9606	Homo sapiens	TACC3		R-HSA-9604675
R-HSA-72706	GTP hydrolysis and joining of the 60S ribosomal subunit	3	122	0.008796596726512366	0.9485082911635884	0.9485082911635884	3	3	2.57666e+11	9606	Homo sapiens	RPS27L
R-HSA-109704	PI3K Cascade	1	58	0.004181988607686206	0.9487606313311515	0.9487606313311515	2	6	5.15331e+10	9606	Homo sapiens	PDPK1		R-HSA-109701
R-HSA-2162123	Synthesis of Prostaglandins (PG) and Thromboxanes (TX)	1	58	0.004181988607686206	0.9487606313311515	0.9487606313311515	1	32	0.002748432534570128	9606	Homo sapiens	PTGES3		R-HSA-2
R-HSA-6794362	Protein-protein interactions at synapses	2	93	0.006705602422669262	0.950943330543089	0.950943330543089	8	33	0.0028343210512754443	9606	Homo sapiens	APBA3
R-HSA-3371571	HSF1-dependent transactivation	1	59	0.0042540918595428655	0.9513247637139994	0.9513247637139994	1	8	6.87108e+10	9606	Homo sapiens	PTGES3		R-HSA-5324617
R-HSA-197264	Nicotinamide salvaging	1	59	0.0042540918595428655	0.9513247637139994	0.9513247637139994	1	12	0.001030662200463798	9606	Homo sapiens	NAPRT1		R-HSA-197186
R-HSA-8876198	RAB GEFs exchange GTP for GDP on RABs	2	94	0.006777705674525921	0.9529870447340925	0.9529870447340925	3	21	0.0018036588508116465	9606	Homo sapiens	YWHAE
R-HSA-975871	MyD88 cascade initiated on plasma membrane	2	94	0.006777705674525921	0.9529870447340925	0.9529870447340925	5	57	0.00489564545220304	9606	Homo sapiens	MAPK9
R-HSA-168176	Toll Like Receptor 5 (TLR5) Cascade	2	94	0.006777705674525921	0.9529870447340925	0.9529870447340925	5	58	0.004981533968908357	9606	Homo sapiens	MAPK9
R-HSA-168142	Toll Like Receptor 10 (TLR10) Cascade	2	94	0.006777705674525921	0.9529870447340925	0.9529870447340925	5	58	0.004981533968908357	9606	Homo sapiens	MAPK9
R-HSA-5617833	Cilium Assembly	6	207	0.014925373134328358	0.953140294622661	0.953140294622661	9	50	0.0042944258352658245	9606	Homo sapiens	YWHAE
R-HSA-418597	G alpha (z) signalling events	1	60	0.004326195111399524	0.9537607530866976	0.9537607530866976	2	10	8.58885e+10	9606	Homo sapiens	ADCY9		R-HSA-392129
R-HSA-4085001	Sialic acid metabolism	1	60	0.004326195111399524	0.9537607530866976	0.9537607530866976	1	20	0.00171777033410633	9606	Homo sapiens	ANP32B		R-HSA-4084976
R-HSA-2219528	PI3K/AKT Signaling in Cancer	3	126	0.009085009733939001	0.9557272111548117	0.9557272111548117	3	21	0.0018036588508116465	9606	Homo sapiens	CDKN1A
R-HSA-112382	Formation of RNA Pol II elongation complex	1	61	0.004398298363256183	0.9560749948290325	0.9560749948290325	1	2	1.71777e+10	9606	Homo sapiens	CTR9		R-HSA-112379
R-HSA-432722	Golgi Associated Vesicle Biogenesis	1	61	0.004398298363256183	0.9560749948290325	0.9560749948290325	1	7	6.0122e+11	9606	Homo sapiens	TXNDC5		R-HSA-429815
R-HSA-3000171	Non-integrin membrane-ECM interactions	1	61	0.004398298363256183	0.9560749948290325	0.9560749948290325	3	22	0.001889547367516963	9606	Homo sapiens	COL5A3		R-HSA-2465890
R-HSA-5654736	Signaling by FGFR1	1	61	0.004398298363256183	0.9560749948290325	0.9560749948290325	5	48	0.004122648801855192	9606	Homo sapiens	CBL		R-HSA-934604
R-HSA-8878171	Transcriptional regulation by RUNX1	8	261	0.01881894873458793	0.9563121232069219	0.9563121232069219	34	132	0.011337284205101777	9606	Homo sapiens	YAP1
R-HSA-977443	GABA receptor activation	1	62	0.0044704016151128415	0.9582735655681198	0.9582735655681198	5	9	7.72997e+11	9606	Homo sapiens	ADCY9		R-HSA-170674
R-HSA-112043	PLC beta mediated events	1	62	0.0044704016151128415	0.9582735655681198	0.9582735655681198	1	23	0.0019754358842222794	9606	Homo sapiens	ADCY9		R-HSA-111930
R-HSA-5688426	Deubiquitination	9	288	0.020765736534717714	0.95834464460495	0.95834464460495	12	77	0.00661341578630937	9606	Homo sapiens	CDC20
R-HSA-6785807	Interleukin-4 and Interleukin-13 signaling	6	211	0.015213786141754993	0.9585142305716058	0.9585142305716058	2	46	0.003950871768444559	9606	Homo sapiens	CDKN1A
R-HSA-3214815	HDACs deacetylate histones	1	63	0.004542504866969501	0.9603622390440162	0.9603622390440162	4	4	3.43554e+10	9606	Homo sapiens	HIST1H2BK		R-HSA-3777129
R-HSA-112040	G-protein mediated events	1	63	0.004542504866969501	0.9603622390440162	0.9603622390440162	10	32	0.002748432534570128	9606	Homo sapiens	ADCY9		R-HSA-170674
R-HSA-983168	Antigen processing: Ubiquitination & Proteasome degradation	10	315	0.0227125243348475	0.9604911322825738	0.9604911322825738	5	9	7.72997e+11	9606	Homo sapiens	CDC20
R-HSA-112399	IRS-mediated signalling	1	64	0.004614608118826159	0.9623465011866679	0.9623465011866679	2	9	7.72997e+11	9606	Homo sapiens	PDPK1		R-HSA-109701
R-HSA-75955	RNA Polymerase II Transcription Elongation	1	65	0.004686711370682817	0.9642315644434105	0.9642315644434105	4	8	6.87108e+10	9606	Homo sapiens	CTR9		R-HSA-112385
R-HSA-5621480	Dectin-2 family	1	65	0.004686711370682817	0.9642315644434105	0.9642315644434105	1	12	0.001030662200463798	9606	Homo sapiens	CLEC4D		R-HSA-5621353
R-HSA-3299685	Detoxification of Reactive Oxygen Species	1	65	0.004686711370682817	0.9642315644434105	0.9642315644434105	2	34	0.002920209567980761	9606	Homo sapiens	GPX1		R-HSA-3323013
R-HSA-72702	Ribosomal scanning and start codon recognition	1	66	0.004758814622539477	0.966022381394188	0.966022381394188	2	2	1.71777e+10	9606	Homo sapiens	RPS27L		R-HSA-72697
R-HSA-4608870	Asymmetric localization of PCP proteins	1	66	0.004758814622539477	0.966022381394188	0.966022381394188	2	7	6.0122e+11	9606	Homo sapiens	SCRIB		R-HSA-4608866
R-HSA-1500931	Cell-Cell communication	3	133	0.009589732496935613	0.9661313757516963	0.9661313757516963	3	60	0.00515331100231899	9606	Homo sapiens	KRT17
R-HSA-9033241	Peroxisomal protein import	1	67	0.004830917874396135	0.9677236576898325	0.9677236576898325	3	26	0.002233101434338229	9606	Homo sapiens	CROT		R-HSA-9033233
R-HSA-2022090	Assembly of collagen fibrils and other multimeric structures	1	67	0.004830917874396135	0.9677236576898325	0.9677236576898325	2	26	0.002233101434338229	9606	Homo sapiens	COL5A3		R
R-HSA-1227986	Signaling by ERBB2	1	67	0.004830917874396135	0.9677236576898325	0.9677236576898325	3	43	0.0036932062183286096	9606	Homo sapiens	USP8		R-HSA-1358791
R-HSA-975138	TRAF6 mediated induction of NFkB and MAP kinases upon TLR7/8 or 9 activation	2	103	0.007426634941235849	0.9680572405978568	0.9680572405978568	5	47	0.004036760285149875	9606	Homo sapien
R-HSA-8873719	RAB geranylgeranylation	1	68	0.004903021126252794	0.9693398643470694	0.9693398643470694	1	5	4.29443e+11	9606	Homo sapiens	MXD3		R-HSA-8870469
R-HSA-2428928	IRS-related events triggered by IGF1R	1	68	0.004903021126252794	0.9693398643470694	0.9693398643470694	2	11	9.44774e+11	9606	Homo sapiens	PDPK1		R-HSA-109701
R-HSA-2894858	Signaling by NOTCH1 HD+PEST Domain Mutants in Cancer	1	68	0.004903021126252794	0.9693398643470694	0.9693398643470694	1	21	0.0018036588508116465	9606	Homo sapiens	APH1A		R-HSA-222
R-HSA-2894862	Constitutive Signaling by NOTCH1 HD+PEST Domain Mutants	1	68	0.004903021126252794	0.9693398643470694	0.9693398643470694	1	21	0.0018036588508116465	9606	Homo sapiens	APH1A		R-HSA-
R-HSA-2644606	Constitutive Signaling by NOTCH1 PEST Domain Mutants	1	68	0.004903021126252794	0.9693398643470694	0.9693398643470694	1	21	0.0018036588508116465	9606	Homo sapiens	APH1A		R-HSA-222
R-HSA-2644602	Signaling by NOTCH1 PEST Domain Mutants in Cancer	1	68	0.004903021126252794	0.9693398643470694	0.9693398643470694	1	21	0.0018036588508116465	9606	Homo sapiens	APH1A		R-HSA-222098
R-HSA-8956321	Nucleotide salvage	1	68	0.004903021126252794	0.9693398643470694	0.9693398643470694	1	21	0.0018036588508116465	9606	Homo sapiens	TK1		R-HSA-73632
R-HSA-2644603	Signaling by NOTCH1 in Cancer	1	68	0.004903021126252794	0.9693398643470694	0.9693398643470694	1	39	0.0033496521515073434	9606	Homo sapiens	APH1A		R-HSA-2220988
R-HSA-379724	tRNA Aminoacylation	1	68	0.004903021126252794	0.9693398643470694	0.9693398643470694	1	42	0.003607317701623293	9606	Homo sapiens	TARS		R-HSA-380002
R-HSA-1474290	Collagen formation	2	104	0.007498738193092509	0.9694111106219996	0.9694111106219996	23	77	0.00661341578630937	9606	Homo sapiens	COL5A3
R-HSA-975155	MyD88 dependent cascade initiated on endosome	2	104	0.007498738193092509	0.9694111106219996	0.9694111106219996	5	62	0.005325088035729623	9606	Homo sapiens	MAPK9
R-HSA-168181	Toll Like Receptor 7/8 (TLR7/8) Cascade	2	104	0.007498738193092509	0.9694111106219996	0.9694111106219996	5	63	0.0054109765524349394	9606	Homo sapiens	MAPK9
R-HSA-5668541	TNFR2 non-canonical NF-kB pathway	2	104	0.007498738193092509	0.9694111106219996	0.9694111106219996	2	43	0.0036932062183286096	9606	Homo sapiens	TNFSF4
R-HSA-3371497	HSP90 chaperone cycle for steroid hormone receptors (SHR)	1	69	0.004975124378109453	0.9708752494321428	0.9708752494321428	6	12	0.001030662200463798	9606	Homo sapiens	PTGES3		R-HS
R-HSA-450294	MAP kinase activation	1	69	0.004975124378109453	0.9708752494321428	0.9708752494321428	4	32	0.002748432534570128	9606	Homo sapiens	MAPK9		R-HSA-168162
R-HSA-196071	Metabolism of steroid hormones	1	69	0.004975124378109453	0.9708752494321428	0.9708752494321428	3	37	0.0031778751180967105	9606	Homo sapiens	FDXR		R-HSA-193065
R-HSA-163841	Gamma carboxylation, hypusine formation and arylsulfatase activation	1	69	0.004975124378109453	0.9708752494321428	0.9708752494321428	2	39	0.0033496521515073434	9606	Homo sapiens	SUMF2
R-HSA-375165	NCAM signaling for neurite out-growth	1	69	0.004975124378109453	0.9708752494321428	0.9708752494321428	1	23	0.0019754358842222794	9606	Homo sapiens	COL5A3		R-HSA-375151
R-HSA-1442490	Collagen degradation	1	69	0.004975124378109453	0.9708752494321428	0.9708752494321428	1	34	0.002920209567980761	9606	Homo sapiens	COL5A3		R-HSA-1564164
R-HSA-6807878	COPI-mediated anterograde transport	2	106	0.007642944696805826	0.9719549286111493	0.9719549286111493	6	12	0.001030662200463798	9606	Homo sapiens	COG3
R-HSA-381038	XBP1(S) activates chaperone genes	2	106	0.007642944696805826	0.9719549286111493	0.9719549286111493	1	48	0.004122648801855192	9606	Homo sapiens	ATP6V0D1		R-HSA-1791184
R-HSA-1234176	Oxygen-dependent proline hydroxylation of Hypoxia-inducible Factor Alpha	1	70	0.005047227629966112	0.9723338491634506	0.9723338491634506	8	12	0.001030662200463798	9606	Homo sapiens	H
R-HSA-8943724	Regulation of PTEN gene transcription	1	70	0.005047227629966112	0.9723338491634506	0.9723338491634506	2	15	0.0012883277505797476	9606	Homo sapiens	EZH2		R-HSA-8944104
R-HSA-373755	Semaphorin interactions	1	70	0.005047227629966112	0.9723338491634506	0.9723338491634506	3	40	0.00343554066821266	9606	Homo sapiens	ROCK1		R-HSA-419087
R-HSA-168254	Influenza Infection	5	197	0.01420434061576177	0.9728389582777827	0.9728389582777827	7	60	0.00515331100231899	9606	Homo sapiens	RPS27L
R-HSA-168164	Toll Like Receptor 3 (TLR3) Cascade	2	107	0.0077150479486624846	0.9731490899203223	0.9731490899203223	5	60	0.00515331100231899	9606	Homo sapiens	MAPK9
R-HSA-2428924	IGF1R signaling cascade	1	71	0.00511933088182277	0.973719498462008	0.973719498462008	2	16	0.001374216267285064	9606	Homo sapiens	PDPK1		R-HSA-109701
R-HSA-74751	Insulin receptor signalling cascade	1	71	0.00511933088182277	0.973719498462008	0.973719498462008	2	25	0.0021472129176329123	9606	Homo sapiens	PDPK1		R-HSA-109701
R-HSA-211976	Endogenous sterols	1	71	0.00511933088182277	0.973719498462008	0.973719498462008	1	19	0.0016318818174010136	9606	Homo sapiens	FDXR		R-HSA-193101
R-HSA-937061	TRIF(TICAM1)-mediated TLR4 signaling	2	108	0.007787151200519144	0.9742941040853632	0.9742941040853632	5	57	0.00489564545220304	9606	Homo sapiens	MAPK9
R-HSA-166166	MyD88-independent TLR4 cascade	2	108	0.007787151200519144	0.9742941040853632	0.9742941040853632	5	59	0.005067422485613674	9606	Homo sapiens	MAPK9
R-HSA-168138	Toll Like Receptor 9 (TLR9) Cascade	2	108	0.007787151200519144	0.9742941040853632	0.9742941040853632	5	66	0.0056686421025508886	9606	Homo sapiens	MAPK9
R-HSA-381340	Transcriptional regulation of white adipocyte differentiation	2	108	0.007787151200519144	0.9742941040853632	0.9742941040853632	1	18	0.001545993300695697	9606	Homo sapiens	ADIPOQ
R-HSA-2404192	Signaling by Type 1 Insulin-like Growth Factor 1 Receptor (IGF1R)	1	72	0.005191434133679429	0.975035840977203	0.975035840977203	2	18	0.001545993300695697	9606	Homo sapiens	PDPK1
R-HSA-381070	IRE1alpha activates chaperones	2	110	0.00793135770423246	0.9764443160692662	0.9764443160692662	1	54	0.004637979902087091	9606	Homo sapiens	ATP6V0D1		R-HSA-1791184
R-HSA-4839726	Chromatin organization	7	257	0.018530535727161294	0.9770554698371761	0.9770554698371761	15	84	0.007214635403246586	9606	Homo sapiens	ZZZ3
R-HSA-3247509	Chromatin modifying enzymes	7	257	0.018530535727161294	0.9770554698371761	0.9770554698371761	15	84	0.007214635403246586	9606	Homo sapiens	ZZZ3
R-HSA-163685	Integration of energy metabolism	3	143	0.0103107650155022	0.9770662321084147	0.9770662321084147	5	65	0.005582753585845573	9606	Homo sapiens	ADCY9
R-HSA-74259	Purine catabolism	1	74	0.005335640637392746	0.9774742805855324	0.9774742805855324	1	28	0.002404878467748862	9606	Homo sapiens	GPX1		R-HSA-71676
R-HSA-166016	Toll Like Receptor 4 (TLR4) Cascade	3	144	0.010382868267358857	0.977952729013195	0.977952729013195	22	94	0.00807352057029975	9606	Homo sapiens	MAPK9
R-HSA-1912422	Pre-NOTCH Expression and Processing	2	113	0.008147667459802437	0.9793469119937487	0.9793469119937487	3	38	0.003263763634802027	9606	Homo sapiens	HIST1H2BK
R-HSA-448424	Interleukin-17 signaling	1	77	0.005551950392962722	0.98069325195953	0.98069325195953	4	35	0.0030060980846860776	9606	Homo sapiens	MAPK9		R-HSA-168162
R-HSA-1834949	Cytosolic sensors of pathogen-associated DNA	1	77	0.005551950392962722	0.98069325195953	0.98069325195953	3	48	0.004122648801855192	9606	Homo sapiens	DHX36		R-HSA-9604487
R-HSA-611105	Respiratory electron transport	2	115	0.008291873963515755	0.9810861957600192	0.9810861957600192	2	19	0.0016318818174010136	9606	Homo sapiens	SDHC
R-HSA-9006934	Signaling by Receptor Tyrosine Kinases	17	518	0.037349484461749224	0.9815575594783182	0.9815575594783182	87	628	0.05393798849093876	9606	Homo sapiens	CYFIP2
R-HSA-1445148	Translocation of SLC2A4 (GLUT4) to the plasma membrane	1	78	0.0056240536448193814	0.9816607018378727	0.9816607018378727	2	15	0.0012883277505797476	9606	Homo sapiens	YWHAE		R-HSA-
R-HSA-449147	Signaling by Interleukins	22	640	0.04614608118826159	0.9824670909138966	0.9824670909138966	75	491	0.0421712617023104	9606	Homo sapiens	IL15RA
R-HSA-3000178	ECM proteoglycans	1	79	0.00569615689667604	0.9825797383070327	0.9825797383070327	1	23	0.0019754358842222794	9606	Homo sapiens	COL5A3		R-HSA-2396370
R-HSA-421837	Clathrin derived vesicle budding	1	80	0.005768260148532699	0.9834527808347695	0.9834527808347695	5	19	0.0016318818174010136	9606	Homo sapiens	TXNDC5		R-HSA-429815
R-HSA-199992	trans-Golgi Network Vesicle Budding	1	80	0.005768260148532699	0.9834527808347695	0.9834527808347695	5	19	0.0016318818174010136	9606	Homo sapiens	TXNDC5		R-HSA-429815
R-HSA-9010553	Regulation of expression of SLITs and ROBOs	4	183	0.013194895089768548	0.9840046213078742	0.9840046213078742	2	20	0.00171777033410633	9606	Homo sapiens	RPS27L
R-HSA-70614	Amino acid synthesis and interconversion (transamination)	1	82	0.005912466652246017	0.9850699642011851	0.9850699642011851	1	35	0.0030060980846860776	9606	Homo sapiens	ASNS		R-HSA-7
R-HSA-5579029	Metabolic disorders of biological oxidation enzymes	1	82	0.005912466652246017	0.9850699642011851	0.9850699642011851	1	39	0.0033496521515073434	9606	Homo sapiens	FDXR		R-HSA-55802
R-HSA-168255	Influenza Life Cycle	4	186	0.013411204845338524	0.9856928782944208	0.9856928782944208	5	52	0.004466202868676458	9606	Homo sapiens	RPS27L
R-HSA-2262749	Cellular response to hypoxia	1	83	0.005984569904102675	0.9858183639949786	0.9858183639949786	16	20	0.00171777033410633	9606	Homo sapiens	HIF1A		R-HSA-1234163
R-HSA-1234174	Regulation of Hypoxia-inducible Factor (HIF) by oxygen	1	83	0.005984569904102675	0.9858183639949786	0.9858183639949786	16	20	0.00171777033410633	9606	Homo sapiens	HIF1A		R-HSA-12
R-HSA-201681	TCF dependent signaling in response to WNT	5	216	0.015574302401038288	0.9858596515054203	0.9858596515054203	6	71	0.006098084686077471	9606	Homo sapiens	USP8
R-HSA-6791226	Major pathway of rRNA processing in the nucleolus and cytosol	4	189	0.0136275146009085	0.9872110725829351	0.9872110725829351	4	7	6.0122e+11	9606	Homo sapiens	EXOSC8
R-HSA-202424	Downstream TCR signaling	2	124	0.008940803230225683	0.9873052774781192	0.9873052774781192	15	24	0.002061324400927596	9606	Homo sapiens	PDPK1
R-HSA-382556	ABC-family proteins mediated transport	2	124	0.008940803230225683	0.9873052774781192	0.9873052774781192	3	28	0.002404878467748862	9606	Homo sapiens	ABCA2
R-HSA-196807	Nicotinate metabolism	1	86	0.006200879659672651	0.98784617249704	0.98784617249704	1	29	0.0024907669844541785	9606	Homo sapiens	NAPRT1		R-HSA-197186
R-HSA-216083	Integrin cell surface interactions	1	86	0.006200879659672651	0.98784617249704	0.98784617249704	1	54	0.004637979902087091	9606	Homo sapiens	COL5A3		R-HSA-2327695
R-HSA-446193	Biosynthesis of the N-glycan precursor (dolichol lipid-linked oligosaccharide, LLO) and transfer to a nascent protein	3	159	0.011464417045208739	0.9878992839816944	0.9878992839816944	3
R-HSA-199991	Membrane Trafficking	22	659	0.047516042973538106	0.9883924812935253	0.9883924812935253	52	218	0.018723696641758998	9606	Homo sapiens	YWHAE
R-HSA-5654738	Signaling by FGFR2	1	87	0.00627298291152931	0.9884555812519226	0.9884555812519226	5	46	0.003950871768444559	9606	Homo sapiens	CBL		R-HSA-934604
R-HSA-674695	RNA Polymerase II Pre-transcription Events	1	88	0.006345086163385969	0.9890344743883689	0.9890344743883689	6	17	0.0014601047839903805	9606	Homo sapiens	CTR9		R-HSA-113411
R-HSA-6805567	Keratinization	5	226	0.016295334919604873	0.9900756190856156	0.9900756190856156	15	34	0.002920209567980761	9606	Homo sapiens	KRT17
R-HSA-390918	Peroxisomal lipid metabolism	1	90	0.006489292667099286	0.9901067415719086	0.9901067415719086	1	35	0.0030060980846860776	9606	Homo sapiens	CROT		R-HSA-390281
R-HSA-2142753	Arachidonic acid metabolism	3	164	0.011824933304492033	0.9901254488011269	0.9901254488011269	5	77	0.00661341578630937	9606	Homo sapiens	GPX1
R-HSA-72203	Processing of Capped Intron-Containing Pre-mRNA	6	256	0.018458432475304636	0.9903483015865568	0.9903483015865568	19	32	0.002748432534570128	9606	Homo sapiens	SNRPN
R-HSA-446219	Synthesis of substrates in N-glycan biosythesis	2	131	0.009445525993222294	0.990717543153196	0.990717543153196	2	48	0.004122648801855192	9606	Homo sapiens	NUS1
R-HSA-76002	Platelet activation, signaling and aggregation	7	288	0.020765736534717714	0.9914202879783673	0.9914202879783673	8	114	0.00979129090440608	9606	Homo sapiens	FAM49B
R-HSA-5173105	O-linked glycosylation	2	133	0.009589732496935613	0.9915155019010647	0.9915155019010647	4	26	0.002233101434338229	9606	Homo sapiens	LARGE
R-HSA-420499	Class C/3 (Metabotropic glutamate/pheromone receptors)	1	93	0.006705602422669262	0.9915220267906402	0.9915220267906402	1	7	6.0122e+11	9606	Homo sapiens	TAS2R5		R-HSA-329
R-HSA-6807505	RNA polymerase II transcribes snRNA genes	1	94	0.006777705674525921	0.9919473339204031	0.9919473339204031	11	11	9.44774e+11	9606	Homo sapiens	POU2F2		R-HSA-6814885
R-HSA-5419276	Mitochondrial translation termination	1	94	0.006777705674525921	0.9919473339204031	0.9919473339204031	3	5	4.29443e+11	9606	Homo sapiens	MRRF		R-HSA-5419281
R-HSA-112314	Neurotransmitter receptors and postsynaptic signal transmission	3	171	0.012329656067488644	0.9925903392242169	0.9925903392242169	12	56	0.004809756935497724	9606	Homo sapiens	ADCY9
R-HSA-168928	DDX58/IFIH1-mediated induction of interferon-alpha/beta	1	96	0.006921912178239239	0.9927350919234162	0.9927350919234162	1	46	0.003950871768444559	9606	Homo sapiens	HMGB1		R-HSA-16
R-HSA-114608	Platelet degranulation	2	137	0.009878145504362246	0.9929154690305018	0.9929154690305018	1	11	9.44774e+11	9606	Homo sapiens	FAM49B
R-HSA-388841	Costimulation by the CD28 family	1	97	0.006994015430095897	0.9930996216277598	0.9930996216277598	3	34	0.002920209567980761	9606	Homo sapiens	PDPK1		R-HSA-2317314
R-HSA-168273	Influenza Viral RNA Transcription and Replication	3	173	0.012473862571201961	0.9931775955149906	0.9931775955149906	2	15	0.0012883277505797476	9606	Homo sapiens	RPS27L
R-HSA-5689603	UCH proteinases	1	98	0.007066118681952556	0.9934458849048757	0.9934458849048757	2	11	9.44774e+11	9606	Homo sapiens	YY1		R-HSA-5689630
R-HSA-71406	Pyruvate metabolism and Citric Acid (TCA) cycle	1	98	0.007066118681952556	0.9934458849048757	0.9934458849048757	1	36	0.003091986601391394	9606	Homo sapiens	SDHC		R-HSA-70994
R-HSA-8868773	rRNA processing in the nucleus and cytosol	4	207	0.014925373134328358	0.9935567496187286	0.9935567496187286	4	15	0.0012883277505797476	9606	Homo sapiens	EXOSC8
R-HSA-4086400	PCP/CE pathway	1	99	0.007138221933809215	0.9937747958497418	0.9937747958497418	2	24	0.002061324400927596	9606	Homo sapiens	SCRIB		R-HSA-4608866
R-HSA-400253	Circadian Clock	1	99	0.007138221933809215	0.9937747958497418	0.9937747958497418	1	59	0.005067422485613674	9606	Homo sapiens	HIF1A		R-HSA-1368133
R-HSA-5368287	Mitochondrial translation	1	102	0.007354531689379191	0.9946658839761974	0.9946658839761974	3	17	0.0014601047839903805	9606	Homo sapiens	MRRF		R-HSA-5419281
R-HSA-76005	Response to elevated platelet cytosolic Ca2+	2	144	0.010382868267358857	0.9948415018759044	0.9948415018759044	1	14	0.001202439233874431	9606	Homo sapiens	FAM49B
R-HSA-111885	Opioid Signalling	1	103	0.007426634941235849	0.9949336464239102	0.9949336464239102	10	49	0.004208537318560509	9606	Homo sapiens	ADCY9		R-HSA-170674
R-HSA-1296071	Potassium Channels	1	103	0.007426634941235849	0.9949336464239102	0.9949336464239102	1	17	0.0014601047839903805	9606	Homo sapiens	KCNK3		R-HSA-1299318
R-HSA-72312	rRNA processing	5	245	0.01766529670488139	0.9950242197488292	0.9950242197488292	5	21	0.0018036588508116465	9606	Homo sapiens	RG9MTD1
R-HSA-202403	TCR signaling	2	146	0.010527074771072176	0.9952903189387472	0.9952903189387472	15	52	0.004466202868676458	9606	Homo sapiens	PDPK1
R-HSA-163200	Respiratory electron transport, ATP synthesis by chemiosmotic coupling, and heat production by uncoupling proteins.	2	146	0.010527074771072176	0.9952903189387472	0.9952903189387472	2	2
R-HSA-397014	Muscle contraction	4	216	0.015574302401038288	0.995460308109521	0.995460308109521	6	39	0.0033496521515073434	9606	Homo sapiens	ACTA2
R-HSA-168898	Toll-Like Receptors Cascades	3	183	0.013194895089768548	0.9955000469828335	0.9955000469828335	26	180	0.01545993300695697	9606	Homo sapiens	MAPK9
R-HSA-190236	Signaling by FGFR	1	106	0.007642944696805826	0.9956590492535243	0.9956590492535243	11	142	0.012196169372154942	9606	Homo sapiens	CBL		R-HSA-5654679
R-HSA-2408522	Selenoamino acid metabolism	3	184	0.013266998341625208	0.9956847151878407	0.9956847151878407	2	33	0.0028343210512754443	9606	Homo sapiens	RPS27L
R-HSA-2730905	Role of LAT2/NTAL/LAB on calcium mobilization	1	107	0.0077150479486624846	0.9958770184154406	0.9958770184154406	1	7	6.0122e+11	9606	Homo sapiens	PDPK1		R-HSA-202164
R-HSA-983695	Antigen activates B Cell Receptor (BCR) leading to generation of second messengers	1	108	0.007787151200519144	0.9960840575018985	0.9960840575018985	3	17	0.0014601047839903805	9606	Homo
R-HSA-5576891	Cardiac conduction	2	151	0.010887591030355468	0.9962514824545594	0.9962514824545594	2	26	0.002233101434338229	9606	Homo sapiens	KCNIP4
R-HSA-8856825	Cargo recognition for clathrin-mediated endocytosis	1	109	0.007859254452375801	0.996280713866918	0.996280713866918	1	14	0.001202439233874431	9606	Homo sapiens	CBL		R-HSA-8866279
R-HSA-9020702	Interleukin-1 signaling	1	109	0.007859254452375801	0.996280713866918	0.996280713866918	1	45	0.0038649832517392425	9606	Homo sapiens	HMGB1		R-HSA-168166
R-HSA-15869	Metabolism of nucleotides	5	254	0.018314225971591318	0.9964387673385676	0.9964387673385676	6	135	0.011594949755217727	9606	Homo sapiens	RRM1
R-HSA-8856828	Clathrin-mediated endocytosis	2	155	0.011176004037782104	0.996879280025364	0.996879280025364	16	34	0.002920209567980761	9606	Homo sapiens	SYNJ1
R-HSA-428157	Sphingolipid metabolism	2	157	0.011320210541495422	0.9971532032496805	0.9971532032496805	3	62	0.005325088035729623	9606	Homo sapiens	CERK
R-HSA-3781865	Diseases of glycosylation	3	194	0.013988030860191795	0.9971696238722134	0.9971696238722134	3	77	0.00661341578630937	9606	Homo sapiens	ALG6
R-HSA-163125	Post-translational modification: synthesis of GPI-anchored proteins	1	115	0.008291873963515755	0.9972699843264552	0.9972699843264552	1	16	0.001374216267285064	9606	Homo sapiens	PIGS
R-HSA-2029482	Regulation of actin dynamics for phagocytic cup formation	2	158	0.01139231379335208	0.9972811586368975	0.9972811586368975	8	24	0.002061324400927596	9606	Homo sapiens	CYFIP2
R-HSA-418346	Platelet homeostasis	1	118	0.008508183719085731	0.9976611846015497	0.9976611846015497	1	30	0.002576655501159495	9606	Homo sapiens	PDE5A		R-HSA-418456
R-HSA-446652	Interleukin-1 family signaling	2	162	0.011680726800778715	0.9977387896987598	0.9977387896987598	8	78	0.006699304303014687	9606	Homo sapiens	HMGB1
R-HSA-199977	ER to Golgi Anterograde Transport	2	163	0.011752830052635374	0.9978408001546556	0.9978408001546556	6	39	0.0033496521515073434	9606	Homo sapiens	COG3
R-HSA-376176	Signaling by ROBO receptors	4	235	0.016944264186314804	0.9978634331250961	0.9978634331250961	2	60	0.00515331100231899	9606	Homo sapiens	RPS27L
R-HSA-5607764	CLEC7A (Dectin-1) signaling	1	120	0.008652390222799048	0.9978903600601635	0.9978903600601635	1	45	0.0038649832517392425	9606	Homo sapiens	PDPK1		R-HSA-202534
R-HSA-425393	Transport of inorganic cations/anions and amino acids/oligopeptides	2	165	0.01189703655634869	0.9980314213944392	0.9980314213944392	2	75	0.006441638752898738	9606	Homo sapiens	SLC12A4
R-HSA-2871796	FCERI mediated MAPK activation	1	123	0.008868699978369024	0.9981927646477713	0.9981927646477713	3	20	0.00171777033410633	9606	Homo sapiens	MAPK9		R-HSA-168162
R-HSA-5610787	Hedgehog 'off' state	1	123	0.008868699978369024	0.9981927646477713	0.9981927646477713	1	32	0.002748432534570128	9606	Homo sapiens	ADCY9		R-HSA-5610727
R-HSA-1852241	Organelle biogenesis and maintenance	7	334	0.02408248612012402	0.9982101640922769	0.9982101640922769	10	86	0.007386412436657219	9606	Homo sapiens	YWHAE
R-HSA-416476	G alpha (q) signalling events	5	274	0.019756291008724492	0.9983323777407745	0.9983323777407745	6	29	0.0024907669844541785	9606	Homo sapiens	RGS2
R-HSA-2980736	Peptide hormone metabolism	1	125	0.009012906482082342	0.9983699128812399	0.9983699128812399	2	60	0.00515331100231899	9606	Homo sapiens	ATP6AP2		R-HSA-2065357
R-HSA-6798695	Neutrophil degranulation	12	480	0.03460956089119619	0.9983882256974727	0.9983882256974727	8	10	8.58885e+10	9606	Homo sapiens	CHIT1
R-HSA-1592230	Mitochondrial biogenesis	1	127	0.009157112985795659	0.9985297188225526	0.9985297188225526	1	36	0.003091986601391394	9606	Homo sapiens	MTX2		R-HSA-8949609
R-HSA-72766	Translation	7	340	0.02451510563126397	0.9985529667982526	0.9985529667982526	28	99	0.008502963153826334	9606	Homo sapiens	SSR4
R-HSA-162587	HIV Life Cycle	2	175	0.012618069074915278	0.9987623138748243	0.9987623138748243	3	113	0.009705402387700764	9606	Homo sapiens	FEN1
R-HSA-983169	Class I MHC mediated antigen processing & presentation	11	464	0.03345590886148965	0.9988850908603699	0.9988850908603699	6	48	0.004122648801855192	9606	Homo sapiens	CDC20
R-HSA-72306	tRNA processing	2	180	0.012978585334198572	0.9990197428657286	0.9990197428657286	5	54	0.004637979902087091	9606	Homo sapiens	RG9MTD1
R-HSA-8956319	Nucleobase catabolism	1	139	0.010022352008075565	0.9992085912328688	0.9992085912328688	1	58	0.004981533968908357	9606	Homo sapiens	GPX1		R-HSA-71676
R-HSA-195721	Signaling by WNT	6	330	0.02379407311269738	0.999332072825475	0.999332072825475	8	156	0.013398608606029374	9606	Homo sapiens	USP8
R-HSA-2029480	Fcgamma receptor (FCGR) dependent phagocytosis	2	193	0.013915927608335136	0.9994671546348995	0.9994671546348995	8	42	0.003607317701623293	9606	Homo sapiens	CYFIP2
R-HSA-162909	Host Interactions of HIV factors	1	148	0.010671281274785492	0.9995028392105796	0.9995028392105796	6	54	0.004637979902087091	9606	Homo sapiens	KPNB1		R-HSA-180736
R-HSA-1474228	Degradation of the extracellular matrix	1	148	0.010671281274785492	0.9995028392105796	0.9995028392105796	1	105	0.009018294254058232	9606	Homo sapiens	COL5A3		R-HSA-1564164
R-HSA-5619102	SLC transporter disorders	1	151	0.010887591030355468	0.9995742387732076	0.9995742387732076	1	66	0.0056686421025508886	9606	Homo sapiens	SLC4A4		R-HSA-5656219
R-HSA-5621481	C-type lectin receptors (CLRs)	2	202	0.014564856875045065	0.9996515078281427	0.9996515078281427	2	68	0.005840419135961522	9606	Homo sapiens	CLEC4D
R-HSA-1483257	Phospholipid metabolism	5	315	0.0227125243348475	0.9996677646136162	0.9996677646136162	12	218	0.018723696641758998	9606	Homo sapiens	SYNJ1
R-HSA-983712	Ion channel transport	2	207	0.014925373134328358	0.9997249745073727	0.9997249745073727	1	39	0.0033496521515073434	9606	Homo sapiens	ATP6AP1
R-HSA-8957322	Metabolism of steroids	5	321	0.023145143845987454	0.9997391385006208	0.9997391385006208	9	234	0.02009791290904406	9606	Homo sapiens	SUMO2
R-HSA-162599	Late Phase of HIV Life Cycle	1	161	0.011608623548922056	0.9997461227131288	0.9997461227131288	2	75	0.006441638752898738	9606	Homo sapiens	VPS24		R-HSA-3159232
R-HSA-877300	Interferon gamma signaling	3	250	0.018025812964164684	0.9997529523157213	0.9997529523157213	3	15	0.0012883277505797476	9606	Homo sapiens	SUMO1
R-HSA-196849	Metabolism of water-soluble vitamins and cofactors	3	252	0.018170019467878003	0.9997740184054045	0.9997740184054045	3	140	0.01202439233874431	9606	Homo sapiens	NAPRT1
R-HSA-1236974	ER-Phagosome pathway	1	164	0.011824933304492033	0.9997826151730366	0.9997826151730366	1	10	8.58885e+10	9606	Homo sapiens	TIRAP		R-HSA-8863895
R-HSA-5653656	Vesicle-mediated transport	22	818	0.05898046001874684	0.9997914454871395	0.9997914454871395	52	251	0.02155801769303444	9606	Homo sapiens	YWHAE
R-HSA-3858494	Beta-catenin independent WNT signaling	1	165	0.01189703655634869	0.9997935755785828	0.9997935755785828	2	51	0.004380314351971141	9606	Homo sapiens	SCRIB		R-HSA-4608866
R-HSA-1280215	Cytokine Signaling in Immune system	31	1051	0.07578051770134833	0.9998043061706822	0.9998043061706822	114	624	0.053594434424117494	9606	Homo sapiens	IL15RA
R-HSA-202733	Cell surface interactions at the vascular wall	3	256	0.018458432475304636	0.9998109836800813	0.9998109836800813	2	64	0.005496865069140256	9606	Homo sapiens	INPP5D
R-HSA-5358351	Signaling by Hedgehog	1	167	0.01204124306006201	0.9998138685103269	0.9998138685103269	1	82	0.007042858369835953	9606	Homo sapiens	ADCY9		R-HSA-5610727
R-HSA-5668914	Diseases of metabolism	2	217	0.015646405652894945	0.9998290048892475	0.9998290048892475	2	114	0.00979129090440608	9606	Homo sapiens	CCDC59
R-HSA-948021	Transport to the Golgi and subsequent modification	2	218	0.015718508904751603	0.9998369608488274	0.9998369608488274	6	60	0.00515331100231899	9606	Homo sapiens	COG3
R-HSA-162906	HIV Infection	3	260	0.01874684548273127	0.9998419775523967	0.9998419775523967	9	156	0.013398608606029374	9606	Homo sapiens	FEN1
R-HSA-6807070	PTEN Regulation	1	171	0.012329656067488644	0.9998486725462209	0.9998486725462209	2	56	0.004809756935497724	9606	Homo sapiens	EZH2		R-HSA-8944104
R-HSA-2871837	FCERI mediated NF-kB activation	1	175	0.012618069074915278	0.9998769761426871	0.9998769761426871	1	19	0.0016318818174010136	9606	Homo sapiens	PDPK1		R-HSA-202534
R-HSA-1257604	PIP3 activates AKT signaling	4	309	0.02227990482370755	0.9999022316291831	0.9999022316291831	7	85	0.007300523919951903	9606	Homo sapiens	CDKN1A
R-HSA-1428517	The citric acid (TCA) cycle and respiratory electron transport	2	229	0.01651164467517485	0.9999035995017818	0.9999035995017818	3	65	0.005582753585845573	9606	Homo sapiens	SDHC
R-HSA-9006925	Intracellular signaling by second messengers	5	347	0.02501982839426058	0.9999098937836063	0.9999098937836063	8	104	0.008932405737352916	9606	Homo sapiens	CDKN1A
R-HSA-2454202	Fc epsilon receptor (FCERI) signaling	2	234	0.016872160934458143	0.9999241432331247	0.9999241432331247	5	63	0.0054109765524349394	9606	Homo sapiens	MAPK9
R-HSA-1236975	Antigen processing-Cross presentation	1	186	0.013411204845338524	0.9999304093695082	0.9999304093695082	1	23	0.0019754358842222794	9606	Homo sapiens	TIRAP		R-HSA-8863895
R-HSA-211897	Cytochrome P450 - arranged by substrate type	1	186	0.013411204845338524	0.9999304093695082	0.9999304093695082	1	62	0.005325088035729623	9606	Homo sapiens	FDXR		R-HSA-193101
R-HSA-913531	Interferon Signaling	6	388	0.02797606172038359	0.9999306083960936	0.9999306083960936	5	51	0.004380314351971141	9606	Homo sapiens	PPM1B
R-HSA-109582	Hemostasis	20	806	0.05811522099646694	0.999937680775107	0.999937680775107	20	327	0.028085544962638494	9606	Homo sapiens	FAM49B
R-HSA-375276	Peptide ligand-binding receptors	1	194	0.013988030860191795	0.9999540304264367	0.9999540304264367	2	73	0.006269861719488104	9606	Homo sapiens	CCL25		R-HSA-373074
R-HSA-112315	Transmission across Chemical Synapses	3	288	0.020765736534717714	0.9999554483580773	0.9999554483580773	12	108	0.009275959804174182	9606	Homo sapiens	ADCY9
R-HSA-983705	Signaling by the B Cell Receptor (BCR)	1	195	0.014060134112048454	0.9999563531374397	0.9999563531374397	3	35	0.0030060980846860776	9606	Homo sapiens	CBL		R-HSA-983704
R-HSA-8978868	Fatty acid metabolism	6	429	0.030932295046506596	0.9999869331371977	0.9999869331371977	14	217	0.01863780812505368	9606	Homo sapiens	FEN1
R-HSA-198933	Immunoregulatory interactions between a Lymphoid and a non-Lymphoid cell	3	316	0.02278462758670416	0.9999876813152564	0.9999876813152564	3	43	0.0036932062183286096	9606	Homo sapiens	T
R-HSA-1280218	Adaptive Immune System	25	999	0.07203114860480207	0.9999889897716446	0.9999889897716446	31	253	0.021729794726445074	9606	Homo sapiens	UBE2CBP
R-HSA-1483206	Glycerophospholipid biosynthesis	1	222	0.01600692191217824	0.9999892512301287	0.9999892512301287	2	133	0.011423172721807094	9606	Homo sapiens	STARD7		R-HSA-8873830
R-HSA-5663205	Infectious disease	9	537	0.03871944624702574	0.9999899823260754	0.9999899823260754	25	328	0.02817143347934381	9606	Homo sapiens	FEN1
R-HSA-446203	Asparagine N-linked glycosylation	5	420	0.030283365779796668	0.9999959230259536	0.9999959230259536	9	143	0.012282057888860259	9606	Homo sapiens	NUS1
R-HSA-5619115	Disorders of transmembrane transporters	1	243	0.01752109020116807	0.9999963927633073	0.9999963927633073	1	88	0.007558189470067852	9606	Homo sapiens	SLC4A4		R-HSA-5656219
R-HSA-211945	Phase I - Functionalization of compounds	2	300	0.021630975556997622	0.9999969204484433	0.9999969204484433	4	99	0.008502963153826334	9606	Homo sapiens	PTGES3
R-HSA-5663202	Diseases of signal transduction	6	470	0.03388852837262961	0.9999976532482278	0.9999976532482278	9	297	0.025508889461479	9606	Homo sapiens	APH1A
R-HSA-112316	Neuronal System	5	435	0.03136491455764655	0.9999978787863858	0.9999978787863858	21	161	0.013828051189555957	9606	Homo sapiens	ADCY9
R-HSA-156580	Phase II - Conjugation of compounds	1	258	0.018602638979017955	0.9999983479467106	0.9999983479467106	1	70	0.006012196169372155	9606	Homo sapiens	MAT2B		R-HSA-5603114
R-HSA-5673001	RAF/MAP kinase cascade	1	270	0.01946787800129786	0.9999991160364344	0.9999991160364344	1	39	0.0033496521515073434	9606	Homo sapiens	GRIN1		R-HSA-5672965
R-HSA-1474244	Extracellular matrix organization	2	329	0.023721969860840724	0.9999992614987574	0.9999992614987574	30	318	0.027312548312290647	9606	Homo sapiens	COL5A3
R-HSA-597592	Post-translational protein modification	44	1589	0.11457206720023073	0.9999992647228834	0.9999992647228834	196	521	0.0447479172034699	9606	Homo sapiens	TOP2A
R-HSA-5684996	MAPK1/MAPK3 signaling	1	277	0.019972600764294468	0.9999993863844573	0.9999993863844573	1	46	0.003950871768444559	9606	Homo sapiens	GRIN1		R-HSA-5672965
R-HSA-196854	Metabolism of vitamins and cofactors	3	381	0.027471338957386977	0.9999994141670006	0.9999994141670006	3	201	0.017263591857768615	9606	Homo sapiens	NAPRT1
R-HSA-422475	Axon guidance	8	582	0.04196409258057538	0.9999995670168108	0.9999995670168108	15	297	0.025508889461479	9606	Homo sapiens	APH1A
R-HSA-8953854	Metabolism of RNA	14	782	0.05638474295190713	0.9999996067987243	0.9999996067987243	45	187	0.016061152623894185	9606	Homo sapiens	SNRPN
R-HSA-373076	Class A/1 (Rhodopsin-like receptors)	3	402	0.028985507246376812	0.9999997844100527	0.9999997844100527	4	143	0.012282057888860259	9606	Homo sapiens	CCL25
R-HSA-5683057	MAPK family signaling cascades	1	328	0.023649866608984067	0.9999999573063524	0.9999999573063524	1	86	0.007386412436657219	9606	Homo sapiens	GRIN1		R-HSA-5672965
R-HSA-425407	SLC-mediated transmembrane transport	2	412	0.029706539764943397	0.9999999882386745	0.9999999882386745	2	184	0.015803487073778235	9606	Homo sapiens	SLC12A4
R-HSA-418594	G alpha (i) signalling events	5	556	0.04008940803230226	0.9999999907877499	0.9999999907877499	14	147	0.012625611955681525	9606	Homo sapiens	PCP2
R-HSA-381753	Olfactory Signaling Pathway	2	432	0.031148604802076575	0.9999999957065431	0.9999999957065431	1	2	1.71777e+10	9606	Homo sapiens	OR52E2
R-HSA-211859	Biological oxidations	4	547	0.03944047876559233	0.9999999981485473	0.9999999981485473	6	186	0.01597526410718887	9606	Homo sapiens	PTGES3
R-HSA-1266738	Developmental Biology	21	1176	0.08479342418343068	0.9999999994729014	0.9999999994729014	64	484	0.04157004208537318	9606	Homo sapiens	TSC22D1
R-HSA-500792	GPCR ligand binding	4	593	0.04275722835099863	0.9999999997965582	0.9999999997965582	5	170	0.014601047839903805	9606	Homo sapiens	CCL25
R-HSA-162582	Signal Transduction	94	3114	0.2245295262816353	0.9999999998187297	0.9999999998187297	264	2100	0.18036588508116466	9606	Homo sapiens	YWHAE
R-HSA-392499	Metabolism of proteins	65	2432	0.17535510851539404	0.9999999999140072	0.9999999999140072	253	916	0.07867388130206991	9606	Homo sapiens	TOP2A
R-HSA-71291	Metabolism of amino acids and derivatives	5	660	0.04758814622539476	0.9999999999290797	0.9999999999290797	4	283	0.02430645022760457	9606	Homo sapiens	DIO1
R-HSA-418555	G alpha (s) signalling events	3	602	0.04340615761770856	0.9999999999880829	0.9999999999880829	3	14	0.001202439233874431	9606	Homo sapiens	ADCY9
R-HSA-168256	Immune System	67	2638	0.19020837839786575	0.9999999999993566	0.9999999999993566	189	1470	0.12625611955681526	9606	Homo sapiens	CYFIP2
R-HSA-1643685	Disease	26	1512	0.109020116807268	0.9999999999995128	0.9999999999995128	52	944	0.08107875976981878	9606	Homo sapiens	YWHAE
R-HSA-168249	Innate Immune System	19	1302	0.09387843391736968	0.9999999999997145	0.9999999999997145	51	651	0.055913424375161044	9606	Homo sapiens	CYFIP2
R-HSA-382551	Transport of small molecules	9	960	0.06921912178239238	0.999999999999863	0.999999999999863	12	430	0.036932062183286096	9606	Homo sapiens	ABCA2
R-HSA-388396	GPCR downstream signalling	16	1347	0.09712308025091931	0.9999999999999996	0.9999999999999996	26	216	0.018551919608348365	9606	Homo sapiens	CCL25
R-HSA-556833	Metabolism of lipids	18	1433	0.10332395991059197	0.9999999999999998	0.9999999999999998	39	942	0.08090698273640815	9606	Homo sapiens	FEN1
R-HSA-372790	Signaling by GPCR	16	1414	0.10195399812531546	1.0	1.0	31	386	0.03315296744825217	9606	Homo sapiens	CCL25
R-HSA-1430728	Metabolism	36	3585	0.25849015790612156	1.0	1.0	71	2184	0.18758052048441123	9606	Homo sapiens	NAPRT1

## Sheet: gen list
Symbol	G1-G2 difference	p-Dist.
KRT17	-1.578	6,81E-007
SPATA18	-1.037	3,37E-009
ZMAT3	-0.945	1,01E-008
ACTA2	-0.853	6,69E-004
CDKN1A	-0.85	2,18E-004
ISG20L1	-0.818	1,93E-005
INPP5D	-0.81	9,19E-006
DRAM1	-0.799	7,03E-006
CYFIP2	-0.792	3,82E-007
VWCE	-0.759	4,36E-005
C18orf56	-0.699	2,29E-005
AEN	-0.689	5,99E-006
DDB2	-0.663	4,16E-007
STEAP3	-0.627	6,93E-005
PHLDA3	-0.616	5,28E-008
LRDD	-0.611	3,35E-006
BAX	-0.597	7,07E-006
SESN1	-0.592	1,25E-005
FAM46A	-0.56	5,35E-004
GAL3ST4	-0.537	3,78E-006
CROT	-0.531	9,35E-005
TRIM22	-0.516	1,04E-004
EBI3	-0.512	8,28E-004
TRIAP1	-0.492	1,21E-006
LRPAP1	-0.481	3,36E-006
FAS	-0.479	1,17E-006
PHPT1	-0.479	2,96E-005
KRT16	-0.464	6,86E-006
FBXO22	-0.461	5,98E-004
SIL1	-0.456	5,48E-005
PPM1D	-0.452	3,89E-005
TP53INP1	-0.445	5,70E-006
RPS27L	-0.444	1,98E-004
FBXO22	-0.44	1,86E-004
GPX1	-0.427	5,33E-004
ZNF488	-0.424	8,93E-005
CEL	-0.422	9,68E-004
RRM2B	-0.422	7,50E-004
SLC12A4	-0.417	2,51E-006
CYFIP2	-0.416	3,36E-004
ANKRD33	-0.407	2,37E-004
TNFSF4	-0.4	2,13E-004
DCUN1D3	-0.389	7,29E-005
TP53INP1	-0.384	3,33E-007
EDA2R	-0.381	4,87E-005
NINJ1	-0.378	7,02E-004
TNFRSF10B	-0.376	5,15E-005
TP53AP1	-0.375	4,03E-005
ZNF672	-0.375	3,42E-005
LOC389286	-0.372	8,79E-004
FDXR	-0.367	3,80E-004
SESN2	-0.366	6,35E-006
TNFRSF10B	-0.363	4,43E-005
PLXNB2	-0.362	1,36E-005
FLJ41484	-0.359	1,23E-004
BAX	-0.358	4,88E-006
SIL1	-0.354	3,95E-004
RPL23AP53	-0.344	1,64E-004
PSTPIP2	-0.343	4,56E-004
TNFRSF10B	-0.343	2,96E-006
ISCU	-0.342	1,53E-005
ATP6V0D1	-0.328	5,86E-005
SCRIB	-0.328	1,21E-004
ATP6AP2	-0.326	8,57E-004
HIST1H2BK	-0.325	3,61E-004
NAPRT1	-0.322	8,51E-005
ATG4A	-0.321	6,09E-004
ISCU	-0.321	1,84E-006
LRDD	-0.318	5,25E-005
IER5	-0.316	2,08E-004
VPS24	-0.309	7,34E-004
DTX2	-0.305	5,05E-004
ATG4A	-0.301	2,57E-004
CSDA	-0.298	1,28E-004
LOC644128	-0.294	8,45E-004
LOC728060	-0.294	1,96E-004
MOBKL2A	-0.285	7,16E-004
SNRPN	-0.28	7,71E-004
PCNX	-0.279	1,06E-004
RAPGEF1	-0.277	4,87E-004
MIR125B2	-0.275	1,92E-005
SUMF2	-0.27	7,58E-004
TMED3	-0.27	5,73E-005
BBS12	-0.264	7,62E-004
ADCY9	-0.261	1,84E-004
PIGS	-0.26	2,14E-004
PRKX	-0.259	6,80E-005
FAM50A	-0.257	3,57E-005
IL15RA	-0.256	2,87E-004
GNPTAB	-0.254	1,18E-004
CYB561D2	-0.253	5,56E-005
BBC3	-0.249	5,06E-004
TMEM189	-0.249	6,31E-004
TMEM187	-0.246	5,29E-005
NAGPA	-0.242	8,82E-004
BAT3	-0.24	8,88E-004
CORO1B	-0.24	2,45E-004
APBA3	-0.237	7,81E-004
SSR4	-0.237	7,68E-004
STX6	-0.236	5,28E-004
CCND2	-0.233	4,63E-004
CHTF8	-0.233	6,02E-004
PGPEP1	-0.231	9,79E-004
SDCCAG1	-0.231	1,81E-004
CRK	-0.221	1,16E-004
PLOD3	-0.216	3,79E-004
ZNF79	-0.215	5,77E-004
LOC642452	-0.214	1,85E-004
ASCC2	-0.212	8,91E-004
LOC644809	-0.211	4,37E-004
ZBTB44	-0.21	5,74E-004
MRRF	-0.207	9,95E-004
TMUB2	-0.207	4,70E-004
ERCC-00170	-0.204	6,24E-005
ABCA7	-0.203	2,23E-004
ATP6AP1	-0.201	8,89E-004
LOC645715	-0.201	9,79E-004
UBFD1	-0.2	5,37E-004
LOC646067	-0.198	3,31E-004
TM9SF1	-0.197	3,10E-004
MUSTN1	-0.196	1,72E-004
LOC642820	-0.195	5,01E-004
LARGE	-0.194	1,16E-004
LOC645465	-0.194	2,49E-004
TXNDC5	-0.193	5,61E-004
FAM90A2P	-0.192	6,10E-004
SDHC	-0.192	3,88E-004
ZNF630	-0.191	1,29E-004
LOC730517	-0.19	9,42E-004
ADAMTSL2	-0.187	3,81E-004
LOC728014	-0.186	6,36E-004
C18orf2	-0.185	8,38E-004
LOC100132942	-0.183	6,73E-004
TIRAP	-0.182	1,42E-004
C10orf26	-0.181	8,94E-004
C14orf144	-0.181	7,43E-004
DSCR8	-0.178	5,82E-004
IL15RA	-0.178	1,52E-004
CMIP	-0.177	3,58E-004
KLC2	-0.177	2,49E-004
TRAF3IP3	-0.177	3,82E-005
VPS33B	-0.177	8,97E-004
LOC642181	-0.176	1,36E-004
DAGLB	-0.173	9,66E-004
LOC651075	-0.173	4,42E-005
ZHX1	-0.172	1,13E-004
LOC731602	-0.168	6,74E-006
COL5A3	-0.167	2,74E-005
POU2F2	-0.166	3,87E-004
DGKI	-0.165	8,65E-004
LOC646348	-0.164	6,15E-004
PRR20C	-0.161	9,42E-005
XAGE1B	-0.161	1,27E-004
C19orf55	-0.156	1,87E-004
NAT15	-0.156	3,59E-004
NIT1	-0.156	6,26E-004
TAS2R5	-0.155	7,52E-006
LOC643693	-0.154	4,45E-004
MARCH8	-0.154	5,52E-005
EYA4	-0.153	5,75E-005
POMP	-0.153	4,50E-004
TSGA13	-0.153	1,81E-004
CIZ1	-0.151	9,03E-004
LOC388080	-0.151	1,65E-005
PKD2L2	-0.151	3,53E-004
STYX	-0.151	9,19E-004
CHRDL2	-0.15	1,41E-004
LOC100133049	-0.15	6,46E-004
LOC400958	-0.15	9,99E-004
CLEC12A	-0.149	6,83E-005
MACF1	-0.149	5,73E-004
STAG3	-0.149	8,25E-004
LOC391817	-0.147	3,85E-005
C1orf140	-0.146	5,50E-004
C16orf38	-0.144	2,35E-004
CIDEA	-0.143	4,39E-004
LOC390557	-0.142	7,18E-004
PRKCZ	-0.141	9,07E-005
LOC649652	-0.14	1,26E-004
LOC729023	-0.136	2,74E-004
NRL	-0.136	3,02E-005
PCP2	-0.135	2,16E-004
FKBP6	-0.134	7,47E-005
FLJ40288	-0.133	9,16E-005
ILDR2	-0.133	2,22E-004
LOC730234	-0.133	9,13E-004
SYT14L	-0.132	5,61E-004
CCDC127	-0.131	7,21E-004
LOC442403	-0.131	6,91E-004
LOC651731	-0.131	2,60E-004
ZNF713	-0.131	3,55E-004
FFAR2	-0.13	7,18E-004
LOC650517	-0.13	1,69E-004
TREML4	-0.129	4,89E-004
LOC148137	-0.128	1,82E-004
EFCAB4B	-0.127	5,36E-004
OR10A4	-0.127	8,67E-004
SLC36A3	-0.127	3,06E-004
GRIN1	-0.126	3,63E-004
XAGE3	-0.124	3,13E-005
ZNF92	-0.124	5,60E-004
LOC649775	-0.123	1,72E-005
CD276	-0.122	4,00E-004
LOC100129534	-0.122	2,81E-005
LOC389832	-0.122	7,62E-004
LOC647634	-0.122	7,49E-004
LOC100129081	-0.121	3,98E-004
PCDHGB3	-0.121	9,30E-004
FIGF	-0.12	9,26E-004
C21orf59	-0.119	7,62E-004
KIAA1239	-0.119	3,47E-004
MS4A14	-0.119	2,04E-004
TSC1	-0.118	3,79E-004
CCL25	-0.117	8,63E-004
LOC646644	-0.117	7,75E-004
C22orf34	-0.116	6,89E-004
LOC100129148	-0.116	7,53E-004
LOC646697	-0.116	3,65E-004
LOC401233	-0.115	7,55E-004
MAGEA9B	-0.113	1,51E-004
CXorf41	-0.107	3,16E-004
LOC100131778	-0.107	9,41E-004
LOC100132356	-0.104	8,48E-004
SNED1	-0.103	5,90E-004
LOC653211	-0.1	1,63E-004
ERCC-00041	-0.099	3,45E-004
GJB5	-0.097	6,32E-004
IL1F10	-0.095	9,60E-004
LOC643363	-0.094	1,02E-004
AKR7L	-0.093	7,83E-004
MARK2	-0.093	7,81E-004
C10orf71	-0.085	7,71E-004
KLRC4	-0.084	6,16E-004
MAGEA9	-0.072	4,40E-004
ABCA2	0.071	8,14E-004
LOC441505	0.085	6,14E-004
ERCC-00158	0.089	6,64E-004
LOC645447	0.094	1,52E-005
LOC651771	0.098	1,00E-005
LOC651554	0.1	8,78E-004
LOC643608	0.102	3,24E-004
PDZK1IP1	0.103	1,15E-004
SNORA36B	0.105	7,72E-004
MIR101-1	0.106	1,68E-004
CHIT1	0.111	6,77E-004
LOC728207	0.113	7,54E-004
OR52E2	0.115	4,88E-004
DIO1	0.117	2,62E-004
FLJ34690	0.118	2,28E-004
LOC650942	0.118	5,99E-004
ZNF839	0.118	3,50E-004
LOC652877	0.119	2,11E-004
LOC100132426	0.121	9,63E-004
HNRPH3	0.123	5,34E-004
P2RY2	0.123	7,91E-004
LOC388503	0.124	8,32E-004
ZNF469	0.124	6,64E-004
ZNF541	0.124	5,52E-005
C6orf186	0.125	3,06E-004
LOC100134235	0.125	5,05E-004
RBMS3	0.125	6,95E-004
LOC100133503	0.127	7,41E-004
LOC646785	0.128	7,40E-004
NR4A3	0.13	7,41E-004
DEAF1	0.131	5,77E-004
LOC646381	0.131	4,19E-004
LOC651713	0.131	5,01E-004
LOC642947	0.133	3,59E-004
YWHAE	0.133	3,51E-004
LOC652080	0.134	6,95E-005
ARHGAP11B	0.135	8,56E-006
LOC100134712	0.135	3,99E-004
LOC440459	0.136	5,26E-004
DKK1	0.137	9,77E-004
TRIM49	0.137	5,86E-004
ZNF776	0.137	9,21E-004
LOC730845	0.138	1,72E-004
LOC400768	0.139	1,72E-004
LOC643449	0.14	3,04E-004
LOC728143	0.141	3,79E-004
LOC387826	0.142	4,38E-004
NLRP12	0.142	3,63E-004
SS18L2	0.142	2,83E-004
CDCA4	0.143	6,03E-004
KIR3DL1	0.143	3,78E-004
LOC441792	0.143	5,24E-004
MTX2	0.143	1,65E-004
RAX2	0.143	1,82E-004
TBX3	0.143	1,00E-004
CTNND1	0.146	4,54E-005
LOC644587	0.146	6,40E-004
DHX36	0.148	4,86E-004
ZNF33A	0.149	6,81E-004
FBXO5	0.151	4,02E-004
AKAP11	0.153	1,64E-004
ATF4	0.153	7,52E-004
LOC730510	0.154	6,01E-004
PPP1R12B	0.155	1,10E-004
OCLN	0.156	7,53E-004
AKAP11	0.157	2,65E-006
CENPL	0.157	3,18E-004
PHF8	0.157	6,05E-005
RASSF2	0.157	4,23E-004
LOC645715	0.158	1,34E-004
STAG1	0.158	3,62E-004
CRYAA	0.159	9,13E-004
LOC391722	0.159	2,29E-004
LOC643703	0.16	3,75E-004
UBE2Z	0.16	3,60E-004
RBM15	0.161	4,97E-004
RRN3	0.161	7,86E-004
LOC647275	0.162	7,27E-004
BNIP1	0.163	1,04E-004
LOC131185	0.163	1,81E-004
LOC284296	0.163	4,73E-004
RPL17	0.164	2,79E-004
APH1A	0.165	7,34E-004
LOC650852	0.165	2,74E-004
MGC42630	0.165	5,55E-004
SNORD100	0.167	8,89E-004
BTBD15	0.168	5,93E-004
SYCE2	0.168	1,30E-004
STARD7	0.169	2,33E-004
EZH2	0.173	8,02E-004
FAM49B	0.173	4,81E-004
LOC642675	0.173	3,59E-004
ARGFXP2	0.174	4,22E-004
C3orf17	0.174	5,87E-004
HMGXB4	0.174	3,39E-004
LOC100132526	0.174	5,82E-005
LOC727811	0.175	3,35E-004
ZNF639	0.175	7,45E-004
CDC16	0.176	2,80E-004
LOC85391	0.177	1,96E-004
ZNF432	0.177	9,13E-004
LOC648059	0.178	4,55E-004
LOC728832	0.178	8,72E-005
LOC728590	0.179	2,43E-005
ZC3H11B	0.181	8,56E-004
C1orf174	0.182	2,10E-004
GH2	0.183	4,10E-005
SRRM5	0.183	7,64E-004
UQCRHL	0.183	1,21E-004
C17orf57	0.186	3,72E-004
MIP	0.188	5,17E-004
FBXO38	0.189	4,09E-004
LOC728734	0.189	6,42E-005
C13orf23	0.192	9,88E-004
ZZZ3	0.193	3,07E-004
CBL	0.194	8,92E-004
LOC642539	0.194	5,08E-004
LOC642486	0.195	9,04E-005
UBE2CBP	0.195	1,10E-004
PPM1B	0.196	4,52E-004
SNRPA1	0.196	2,81E-004
FNDC3A	0.197	7,97E-004
GOPC	0.197	3,17E-004
BEND7	0.198	3,88E-004
ERI3	0.198	1,15E-004
LOC100130825	0.199	2,35E-004
LOC100132519	0.199	1,73E-004
C9orf29	0.201	2,10E-004
XPNPEP3	0.201	3,71E-004
ZNF140	0.202	4,81E-004
C5orf28	0.203	9,11E-005
LOC442501	0.203	9,24E-004
MOBKL3	0.203	3,63E-004
LOC650528	0.204	4,16E-004
PDE5A	0.205	7,73E-005
ARL6IP6	0.207	6,95E-005
ZBTB2	0.208	2,09E-006
APPL1	0.209	2,95E-004
LOC654222	0.21	1,95E-004
XAGE1D	0.21	5,68E-004
ADNP	0.211	9,11E-004
LOC654165	0.211	1,77E-004
CDH12	0.212	5,18E-004
FLJ45300	0.213	8,58E-004
LOC645685	0.213	2,44E-004
LOC100130746	0.214	8,88E-005
OVCH1	0.214	1,74E-004
CENPA	0.216	6,93E-004
FAM134A	0.217	7,73E-005
PRKRA	0.217	6,79E-004
ZNF384	0.217	1,28E-005
CTR9	0.22	1,97E-004
LOC646956	0.22	1,48E-004
ALG6	0.221	7,35E-004
FLJ35429	0.221	9,33E-004
LOC644468	0.221	4,91E-004
USP8	0.221	3,26E-004
LOC728672	0.222	4,58E-005
ZNF644	0.222	6,56E-004
TUBD1	0.223	4,58E-004
XRN1	0.224	8,31E-005
C16orf63	0.225	2,21E-004
SLC4A4	0.225	3,97E-004
CUL4A	0.226	4,19E-004
GPSM2	0.226	9,57E-004
PDPK1	0.226	5,84E-004
SUMO3	0.226	9,52E-005
SYNJ1	0.226	4,85E-005
HSPA13	0.227	9,56E-005
MCM8	0.227	8,26E-005
SFRS12	0.229	3,00E-005
ACTR6	0.23	8,06E-004
MAT2B	0.231	4,61E-004
AHCTF1	0.234	2,71E-004
LOC645818	0.234	8,53E-005
CERK	0.235	3,83E-004
NUS1	0.236	2,44E-004
SMNDC1	0.236	2,58E-004
FAM72D	0.241	5,23E-004
KPNB1	0.243	2,88E-004
TARS	0.245	2,44E-004
POLR2J4	0.246	4,07E-005
DICER1	0.247	4,53E-004
LOC650263	0.247	5,90E-005
LOC729148	0.249	6,73E-004
CEBPZ	0.25	1,76E-004
PIF1	0.25	4,09E-004
SMARCA5	0.251	5,77E-005
CLEC4D	0.253	7,36E-004
GRPEL2	0.255	6,38E-004
C9orf100	0.256	9,80E-004
ESCO1	0.256	1,86E-004
LOC651919	0.256	1,58E-005
NCAPG2	0.256	5,02E-005
LOC100128083	0.258	4,30E-005
CCDC59	0.259	4,29E-004
CEP192	0.259	3,12E-005
RAD1	0.261	5,89E-006
MAPK9	0.263	4,21E-004
SACM1L	0.263	2,85E-006
U2AF1	0.263	4,14E-004
BRCA1	0.264	6,01E-004
GTPBP3	0.267	8,05E-004
H2AFX	0.267	2,63E-004
FAM40A	0.268	4,31E-004
PMS1	0.268	1,48E-004
PLEKHA5	0.269	4,17E-004
ELOVL5	0.27	6,82E-005
RRM2	0.27	8,85E-004
LOC653658	0.271	8,67E-004
LOC728564	0.272	7,10E-004
LOC642909	0.273	4,70E-004
COG3	0.275	7,84E-005
FAM117B	0.275	9,64E-004
KLHL24	0.275	5,98E-004
HELLS	0.276	9,76E-004
YAP1	0.278	2,87E-004
YTHDC1	0.279	3,66E-004
RNF138	0.28	3,27E-004
ADIPOQ	0.281	1,55E-004
LOC642236	0.282	3,63E-004
LOC100129379	0.283	7,33E-004
SMC3	0.283	6,46E-004
LOC345041	0.284	5,51E-004
MEX3C	0.284	9,16E-004
ANP32B	0.285	6,79E-005
C17orf53	0.287	9,87E-004
C2orf69	0.288	8,20E-004
LOC440145	0.293	6,75E-005
LOC100128084	0.294	8,93E-004
TTC3	0.295	2,44E-004
C13orf37	0.296	2,14E-004
ISOC1	0.296	3,67E-004
TATDN1	0.297	2,54E-004
LOC646909	0.299	2,18E-004
LARP4	0.3	1,71E-005
LOC100128007	0.301	3,63E-004
MSH2	0.302	4,67E-004
LOC729340	0.304	3,38E-004
GPBP1L1	0.305	3,39E-004
RG9MTD1	0.307	1,68E-004
SUMO1	0.308	2,82E-004
OXR1	0.311	4,24E-004
SFRS12	0.311	7,52E-005
DSN1	0.314	3,46E-004
RPA3	0.316	2,77E-004
ROCK1	0.319	2,03E-005
NAE1	0.32	7,86E-006
CEP57	0.321	5,40E-004
PNN	0.321	3,39E-004
MYO1B	0.322	2,69E-004
SS18	0.323	3,64E-004
CEP152	0.33	1,54E-005
C1orf63	0.332	1,42E-004
RPL9	0.333	2,56E-004
GABARAPL2	0.335	7,25E-004
LOC727984	0.34	5,54E-004
SMARCA1	0.34	8,09E-004
MTDH	0.346	6,20E-005
SASS6	0.346	9,52E-004
YY1	0.346	2,42E-006
MXD3	0.347	6,28E-004
LOC728903	0.348	8,35E-004
CLIC4	0.349	7,28E-004
TOPBP1	0.349	7,44E-004
C21orf45	0.35	5,19E-004
LOC389787	0.35	5,85E-004
LOC100128648	0.352	3,96E-004
DIAPH3	0.354	9,26E-005
PARP2	0.355	6,33E-004
SFRS2	0.355	4,28E-004
C21orf45	0.358	5,78E-004
GMNN	0.358	2,94E-005
LOC442727	0.362	3,05E-004
LOC644131	0.362	1,58E-004
TAF1D	0.362	3,44E-005
BUB1B	0.366	2,00E-004
LOC100129742	0.366	7,61E-004
YEATS4	0.369	1,98E-004
UQCRH	0.373	5,30E-004
FAM116A	0.374	7,61E-006
ETS1	0.375	4,53E-006
CDC25C	0.378	7,55E-005
RFC5	0.379	9,88E-004
LOC653773	0.38	3,43E-004
C21orf58	0.381	3,63E-004
PSRC1	0.382	4,53E-005
RMI1	0.384	1,05E-004
ATAD2	0.386	8,26E-004
FAM133B	0.386	1,11E-004
BRCA1	0.387	2,46E-005
BUB3	0.388	4,00E-005
PLAGL1	0.39	6,34E-004
HIF1A	0.391	8,86E-004
KCNK3	0.391	3,13E-004
LOC100128098	0.398	8,21E-004
HNRNPA2B1	0.402	2,24E-006
LOC727962	0.404	1,18E-004
KPNA2	0.409	9,64E-004
KCNIP4	0.41	6,42E-004
GGH	0.417	1,58E-004
LOC100131718	0.419	8,34E-004
SP3	0.423	4,96E-005
CHTF18	0.424	4,66E-004
LOC644914	0.426	1,56E-004
PTGES3	0.427	3,96E-005
LMO4	0.433	1,86E-004
LOC729964	0.437	2,10E-004
SMC2	0.438	4,02E-005
ZWINT	0.438	9,85E-005
LMNB1	0.441	8,58E-004
LOC641768	0.441	8,73E-004
CROP	0.446	1,03E-004
SUMO2	0.455	1,71E-004
CKS1B	0.457	1,86E-005
KNTC1	0.458	4,33E-004
ASNS	0.46	3,79E-004
HAT1	0.462	4,13E-004
LOC727821	0.462	5,08E-004
ECT2	0.465	4,28E-004
LOC729208	0.466	2,24E-004
OSTC	0.47	5,77E-005
RAD54L	0.472	4,26E-004
CKS1B	0.474	7,37E-006
C1orf135	0.476	2,58E-004
CNBP	0.477	2,03E-004
CKAP2	0.479	1,34E-005
MCM3	0.483	3,86E-004
RAD21	0.489	3,11E-005
DEK	0.506	2,27E-006
CDKN1B	0.508	4,04E-005
WSB1	0.513	4,56E-004
KIF15	0.52	1,13E-004
KIF14	0.523	9,22E-005
MCM4	0.524	6,01E-004
AURKA	0.532	3,63E-004
HMGB1L1	0.536	9,63E-004
MCM5	0.55	9,33E-004
LOC728026	0.551	8,04E-005
EXOSC8	0.555	4,63E-004
DDX17	0.556	1,74E-005
C11orf82	0.558	7,37E-004
VRK1	0.567	4,12E-006
MELK	0.568	1,30E-004
TSC22D1	0.571	3,73E-004
USP1	0.581	9,69E-005
NUF2	0.582	1,08E-004
CENPK	0.587	7,75E-005
CCDC58	0.588	8,78E-004
TK1	0.588	6,51E-004
DEPDC1B	0.593	9,46E-005
CENPE	0.595	8,98E-004
HMGB1	0.6	6,27E-007
TPX2	0.605	1,85E-004
PABPC1	0.62	2,31E-004
DTL	0.636	2,38E-004
MLF1IP	0.65	7,70E-005
FBXO5	0.653	7,42E-004
UBE2T	0.654	5,18E-004
RRM1	0.658	2,46E-004
CCNF	0.661	9,10E-004
STIL	0.665	3,09E-004
LOC643287	0.67	2,20E-004
FOXM1	0.673	1,22E-004
RGS2	0.674	7,31E-004
FANCD2	0.679	9,22E-006
NDC80	0.679	4,82E-004
FANCI	0.682	7,86E-005
MCM6	0.682	6,57E-004
CENPM	0.683	5,91E-004
C16orf75	0.686	5,68E-004
HJURP	0.686	8,81E-005
LOC100132863	0.686	5,43E-004
MCM4	0.691	6,52E-004
CDCA8	0.698	1,99E-004
CENPE	0.701	9,20E-004
CEP55	0.725	8,26E-004
MCM2	0.737	7,13E-004
KIF11	0.748	1,11E-004
SMC4	0.755	4,03E-004
FEN1	0.757	6,93E-004
POLQ	0.759	5,43E-005
CCNA2	0.761	5,95E-004
RAD51AP1	0.763	1,82E-004
CKAP2L	0.767	2,73E-005
MELK	0.769	2,24E-004
BUB1	0.778	3,88E-004
PTMA	0.78	1,66E-006
PTTG3P	0.783	6,58E-004
RACGAP1	0.791	1,97E-004
CCNB1	0.803	5,67E-004
ANLN	0.818	1,75E-004
MCM10	0.819	2,06E-004
TTK	0.823	9,72E-005
E2F2	0.842	8,22E-005
KIF11	0.851	1,17E-004
SPC24	0.854	6,60E-004
KIF2C	0.86	1,25E-005
DLGAP5	0.867	6,54E-004
MAD2L1	0.877	2,77E-004
UHRF1	0.886	5,82E-004
TACC3	0.939	4,05E-005
AURKB	0.969	6,20E-005
PBK	0.969	8,48E-005
KIFC1	0.997	5,21E-005
BIRC5	1.008	8,13E-004
NEK2	1.035	6,46E-007
HMGB2	1.06	6,58E-005
KIAA0101	1.063	6,04E-004
PRC1	1.072	3,18E-005
CDCA5	1.082	6,87E-005
KIF20A	1.09	1,01E-004
CCNB2	1.153	3,70E-004
NCAPG	1.187	9,73E-005
CDC45L	1.2	5,90E-005
NUSAP1	1.212	3,06E-005
HMGB2	1.28	1,59E-006
CDC20	1.361	7,00E-005
UBE2C	1.381	4,55E-005
ASPM	1.384	5,09E-006
TOP2A	1.46	4,32E-005
UBE2C	1.484	3,16E-005
