# Supplementary material for: Personalized Assessment of Normal Tissue Radiosensitivity via Transcriptome Response to Photon, Proton and Carbon Irradiation in Patient-Derived Human Intestinal Organoids
Source: Cancers (Basel). 2020 Feb 18;12(2):469. doi: 10.3390/cancers12020469 (PMC7072449; doi:10.3390/cancers12020469)
Supplement: Supplementary file 1 [file cancers-12-00469-s001.zip › cancers-706804-supplementary/Supp Tables Nowrouzi et al_Cancers/supllementary Table 12.xlsx]

## Sheet: categories
Pathway identifier	Pathway name	#Entities found	#Entities total	Entities ratio	Entities pValue	Entities FDR	#Reactions found	#Reactions total	Reactions ratio	Species identifier	Species name	Submitted entities found	Mapped entities	Found reaction identifiers
R-HSA-5633008	TP53 Regulates Transcription of Cell Death Genes	17	83	0.005984569904102675	5.258016244624741E-13	2.5553958948876243E-10	24	68	0.005840419135961522	9606	Homo sapiens	STEAP3
R-HSA-6803204	TP53 Regulates Transcription of Genes Involved in Cytochrome C Release	10	33	0.0023794073112697383	8.838776377473323E-10	2.1478226597260175E-7	13	25	0.0021472129176329123	9606	Homo sapiens	STEAP3
R-HSA-3700989	Transcriptional Regulation by TP53	30	486	0.03504218040233614	8.808747953281681E-9	1.4270171684316324E-6	44	259	0.022245125826676974	9606	Homo sapiens	CDKN1A
R-HSA-6803211	TP53 Regulates Transcription of Death Receptors and Ligands	5	18	0.0012978585334198572	2.3842951741737117E-5	0.002884997160750191	4	7	6.0122e+11	9606	Homo sapiens	FAS
R-HSA-69895	Transcriptional activation of cell cycle inhibitor p21	3	6	4.3262e+12	2.0148520028240302E-4	0.016320301222874645	4	5	4.29443e+11	9606	Homo sapiens	CDKN1A		R-HSA-6803411
R-HSA-69560	Transcriptional activation of p53 responsive genes	3	6	4.3262e+12	2.0148520028240302E-4	0.016320301222874645	4	5	4.29443e+11	9606	Homo sapiens	CDKN1A		R-HSA-6803411
R-HSA-5628897	TP53 Regulates Metabolic Genes	8	125	0.009012906482082342	0.002378134237486007	0.1640912623865345	9	34	0.002920209567980761	9606	Homo sapiens	RRM2B
R-HSA-8866911	TFAP2 (AP-2) family regulates transcription of cell cycle factors	2	6	4.3262e+12	0.005593851264673821	0.33394644281779273	3	4	3.43554e+10	9606	Homo sapiens	CDKN1A		R-HSA-8865280
R-HSA-6804116	TP53 Regulates Transcription of Genes Involved in G1 Cell Cycle Arrest	3	20	0.0014420650371331748	0.00618419338551468	0.33394644281779273	6	17	0.0014601047839903805	9606	Homo sapiens	CDKN1A		R-HSA-6803411
R-HSA-75158	TRAIL signaling	2	8	5.76826e+11	0.00970902117510175	0.42719693170447703	6	6	5.15331e+10	9606	Homo sapiens	TNFRSF10B		R-HSA-141139
R-HSA-8941855	RUNX3 regulates CDKN1A transcription	2	8	5.76826e+11	0.00970902117510175	0.42719693170447703	3	6	5.15331e+10	9606	Homo sapiens	CDKN1A		R-HSA-8878130
R-HSA-139915	Activation of PUMA and translocation to mitochondria	2	10	7.21033e+11	0.01481200776401681	0.5924803105606724	5	5	4.29443e+11	9606	Homo sapiens	BBC3		R-HSA-139914
R-HSA-3371378	Regulation by c-FLIP	2	11	7.93136e+11	0.01771007313949302	0.6021424867427627	3	4	3.43554e+10	9606	Homo sapiens	FAS
R-HSA-69416	Dimerization of procaspase-8	2	11	7.93136e+11	0.01771007313949302	0.6021424867427627	2	3	2.57666e+11	9606	Homo sapiens	FAS
R-HSA-212436	Generic Transcription Pathway	36	1376	0.09921407455476242	0.018957431749803466	0.6066378159937109	81	649	0.05574164734175041	9606	Homo sapiens	CDKN1A
R-HSA-5625970	RHO GTPases activate KTN1	2	12	8.65239e+11	0.020826986740603348	0.6248096022181004	1	2	1.71777e+10	9606	Homo sapiens	KLC2		R-HSA-5672083
R-HSA-8875555	MET activates RAP1 and RAC1	2	13	9.37342e+11	0.024153915795722347	0.6763096422802257	5	5	4.29443e+11	9606	Homo sapiens	RAPGEF1
R-HSA-5218900	CASP8 activity is inhibited	2	14	0.0010094455259932224	0.027682273851767247	0.6853910254169289	2	3	2.57666e+11	9606	Homo sapiens	FAS
R-HSA-6791312	TP53 Regulates Transcription of Cell Cycle Genes	4	65	0.004686711370682817	0.03258106061598465	0.6853910254169289	7	42	0.003607317701623293	9606	Homo sapiens	CDKN1A
R-HSA-8984722	Interleukin-35 Signalling	2	16	0.0011536520297065398	0.035310127039639205	0.6853910254169289	24	26	0.002233101434338229	9606	Homo sapiens	EBI3		R-HSA-8984012
R-HSA-917977	Transferrin endocytosis and recycling	3	39	0.0028120268224096907	0.035672608293998986	0.6853910254169289	3	11	9.44774e+11	9606	Homo sapiens	STEAP3
R-HSA-114294	Activation, translocation and oligomerization of BAX	1	2	1.44207e+12	0.03596829241574284	0.6853910254169289	4	4	3.43554e+10	9606	Homo sapiens	BAX		R-HSA-114275
R-HSA-169893	Prolonged ERK activation events	2	17	0.0012257552815631986	0.0393936277642325	0.6853910254169289	7	11	9.44774e+11	9606	Homo sapiens	RAPGEF1
R-HSA-73857	RNA Polymerase II Transcription	37	1515	0.10923642656283798	0.043278778680697516	0.6853910254169289	92	708	0.06080906982736408	9606	Homo sapiens	CDKN1A
R-HSA-2142712	Synthesis of 12-eicosatetraenoic acid derivatives	2	19	0.001369961785276516	0.048061474090963396	0.6853910254169289	2	6	5.15331e+10	9606	Homo sapiens	GPX1		R-HSA-2161959
R-HSA-8875878	MET promotes cell motility	3	45	0.003244646333549643	0.05067125732733602	0.6853910254169289	6	12	0.001030662200463798	9606	Homo sapiens	COL5A3
R-HSA-140534	via Death Receptors in the presence of ligand	2	20	0.0014420650371331748	0.052631148486788404	0.6853910254169289	6	9	7.72997e+11	9606	Homo sapiens	FAS
R-HSA-6803207	TP53 Regulates Transcription of Caspase Activators and Caspases	2	20	0.0014420650371331748	0.052631148486788404	0.6853910254169289	7	17	0.0014601047839903805	9606	Homo sapiens	LRDD		R-HSA-6800279
R-HSA-5083627	Defective LARGE causes MDDGA6 and MDDGB6	1	3	2.1631e+12	0.05346622142242208	0.6853910254169289	1	1	8.58885e+09	9606	Homo sapiens	LARGE		R-HSA-6785668
R-HSA-9603505	NTRK3 as a dependence receptor	1	3	2.1631e+12	0.05346622142242208	0.6853910254169289	1	4	3.43554e+10	9606	Homo sapiens	BAX		R-HSA-9603598
R-HSA-5675482	Regulation of necroptotic cell death	2	21	0.0015141682889898333	0.057348558415802664	0.6853910254169289	2	5	4.29443e+11	9606	Homo sapiens	FAS
R-HSA-2142770	Synthesis of 15-eicosatetraenoic acid derivatives	2	22	0.0015862715408464921	0.06220688385204731	0.6853910254169289	1	4	3.43554e+10	9606	Homo sapiens	GPX1		R-HSA-2161791
R-HSA-512988	Interleukin-3, Interleukin-5 and GM-CSF signaling	3	50	0.0036051625928329367	0.06513970553815085	0.6853910254169289	3	38	0.003263763634802027	9606	Homo sapiens	INPP5D
R-HSA-111457	Release of apoptotic factors from the mitochondria	1	4	2.88413e+12	0.07064777709644976	0.6853910254169289	2	2	1.71777e+10	9606	Homo sapiens	BAX		R-HSA-114307
R-HSA-109606	Intrinsic Pathway for Apoptosis	3	52	0.0037493690965462543	0.07140218189357128	0.6853910254169289	13	47	0.004036760285149875	9606	Homo sapiens	BAX
R-HSA-912631	Regulation of signaling by CBL	2	24	0.0017304780445598098	0.0723199820678001	0.6853910254169289	2	7	6.0122e+11	9606	Homo sapiens	RAPGEF1
R-HSA-2142688	Synthesis of 5-eicosatetraenoic acids	2	24	0.0017304780445598098	0.0723199820678001	0.6853910254169289	1	4	3.43554e+10	9606	Homo sapiens	GPX1		R-HSA-2161946
R-HSA-1362409	Mitochondrial iron-sulfur cluster biogenesis	2	26	0.0018746845482731271	0.08291973931212437	0.6853910254169289	4	6	5.15331e+10	9606	Homo sapiens	FDXR
R-HSA-9013695	NOTCH4 Intracellular Domain Regulates Transcription	2	26	0.0018746845482731271	0.08291973931212437	0.6853910254169289	1	9	7.72997e+11	9606	Homo sapiens	ACTA2		R-HSA-9604664
R-HSA-75157	FasL/ CD95L signaling	1	5	3.60516e+11	0.0875186574607385	0.6853910254169289	5	5	4.29443e+11	9606	Homo sapiens	FAS		R-HSA-83586
R-HSA-77387	Insulin receptor recycling	2	28	0.0020188910519864448	0.09395837895804449	0.6853910254169289	2	6	5.15331e+10	9606	Homo sapiens	ATP6AP1
R-HSA-5218859	Regulated Necrosis	2	28	0.0020188910519864448	0.09395837895804449	0.6853910254169289	3	13	0.0011165507171691145	9606	Homo sapiens	FAS
R-HSA-5213460	RIPK1-mediated regulated necrosis	2	28	0.0020188910519864448	0.09395837895804449	0.6853910254169289	3	13	0.0011165507171691145	9606	Homo sapiens	FAS
R-HSA-74160	Gene expression (Transcription)	38	1674	0.12070084360804673	0.09637279261062281	0.6853910254169289	116	819	0.07034269518165422	9606	Homo sapiens	CDKN1A
R-HSA-9007892	Interleukin-38 signaling	1	6	4.3262e+12	0.10408445831429836	0.6853910254169289	5	5	4.29443e+11	9606	Homo sapiens	IL1F10		R-HSA-9008043
R-HSA-165181	Inhibition of TSC complex formation by PKB	1	6	4.3262e+12	0.10408445831429836	0.6853910254169289	1	2	1.71777e+10	9606	Homo sapiens	TSC1		R-HSA-165182
R-HSA-5669034	TNFs bind their physiological receptors	2	30	0.002163097555699762	0.10539090794514216	0.6853910254169289	2	13	0.0011165507171691145	9606	Homo sapiens	TNFSF4
R-HSA-1221632	Meiotic synapsis	3	62	0.0044704016151128415	0.1064295899135016	0.6853910254169289	6	6	5.15331e+10	9606	Homo sapiens	STAG3
R-HSA-6809371	Formation of the cornified envelope	5	138	0.009950248756218905	0.11150522155732545	0.6853910254169289	8	27	0.0023189899510435456	9606	Homo sapiens	KRT17
R-HSA-5357769	Caspase activation via extrinsic apoptotic signalling pathway	2	32	0.0023073040594130795	0.11717497963279366	0.6853910254169289	6	17	0.0014601047839903805	9606	Homo sapiens	FAS
R-HSA-9014826	Interleukin-36 pathway	1	7	5.04723e+11	0.12035067505883001	0.6853910254169289	2	3	2.57666e+11	9606	Homo sapiens	IL1F10		R-HSA-8848314
R-HSA-8878166	Transcriptional regulation by RUNX2	5	144	0.010382868267358857	0.12686779460059638	0.6853910254169289	5	84	0.007214635403246586	9606	Homo sapiens	CDKN1A
R-HSA-186797	Signaling by PDGF	3	69	0.004975124378109453	0.13419171562805898	0.6853910254169289	3	28	0.002404878467748862	9606	Homo sapiens	COL5A3
R-HSA-194313	VEGF ligand-receptor interactions	1	8	5.76826e+11	0.1363227044930615	0.6853910254169289	3	4	3.43554e+10	9606	Homo sapiens	FIGF		R-HSA-195378
R-HSA-195399	VEGF binds to VEGFR leading to receptor dimerization	1	8	5.76826e+11	0.1363227044930615	0.6853910254169289	2	3	2.57666e+11	9606	Homo sapiens	FIGF		R-HSA-194310
R-HSA-163765	ChREBP activates metabolic gene expression	1	8	5.76826e+11	0.1363227044930615	0.6853910254169289	1	6	5.15331e+10	9606	Homo sapiens	FAS		R-HSA-163733
R-HSA-69580	p53-Dependent G1/S DNA damage checkpoint	3	70	0.005047227629966112	0.13834624970151643	0.6853910254169289	6	22	0.001889547367516963	9606	Homo sapiens	CDKN1A		R-HSA-6803411
R-HSA-69563	p53-Dependent G1 DNA Damage Response	3	70	0.005047227629966112	0.13834624970151643	0.6853910254169289	6	22	0.001889547367516963	9606	Homo sapiens	CDKN1A		R-HSA-6803411
R-HSA-114452	Activation of BH3-only proteins	2	36	0.0025957170668397143	0.14164081692598485	0.6853910254169289	5	19	0.0016318818174010136	9606	Homo sapiens	BBC3		R-HSA-139914
R-HSA-186763	Downstream signal transduction	2	36	0.0025957170668397143	0.14164081692598485	0.6853910254169289	2	16	0.001374216267285064	9606	Homo sapiens	RAPGEF1
R-HSA-2559586	DNA Damage/Telomere Stress Induced Senescence	3	71	0.00511933088182277	0.14254414217730238	0.6853910254169289	7	18	0.001545993300695697	9606	Homo sapiens	CDKN1A
R-HSA-69615	G1/S DNA Damage Checkpoints	3	72	0.005191434133679429	0.14678413331934426	0.6853910254169289	6	27	0.0023189899510435456	9606	Homo sapiens	CDKN1A		R-HSA-6803411
R-HSA-5579026	Defective CYP11A1 causes Adrenal insufficiency, congenital, with 46,XY sex reversal (AICSR)	1	9	6.48929e+11	0.15200584657499194	0.6853910254169289	1	1	8.58885e+09	9606	Homo sapiens	FDXR		R-HSA-5580269
R-HSA-8964572	Lipid particle organization	1	9	6.48929e+11	0.15200584657499194	0.6853910254169289	1	4	3.43554e+10	9606	Homo sapiens	CIDEA		R-HSA-8856630
R-HSA-187687	Signalling to ERKs	2	38	0.002739923570553032	0.15424997229567006	0.6853910254169289	7	24	0.002061324400927596	9606	Homo sapiens	RAPGEF1
R-HSA-445355	Smooth Muscle Contraction	2	39	0.0028120268224096907	0.16063381536914412	0.6853910254169289	4	9	7.72997e+11	9606	Homo sapiens	ACTA2		R-HSA-445700
R-HSA-114508	Effects of PIP2 hydrolysis	2	40	0.0028841300742663495	0.16706521668656293	0.6853910254169289	2	9	7.72997e+11	9606	Homo sapiens	DAGLB
R-HSA-2395516	Electron transport from NADPH to Ferredoxin	1	10	7.21033e+11	0.16740530615290683	0.6853910254169289	2	2	1.71777e+10	9606	Homo sapiens	FDXR		R-HSA-2395517
R-HSA-162791	Attachment of GPI anchor to uPAR	1	10	7.21033e+11	0.16740530615290683	0.6853910254169289	1	2	1.71777e+10	9606	Homo sapiens	PIGS		R-HSA-162836
R-HSA-426117	Cation-coupled Chloride cotransporters	1	10	7.21033e+11	0.16740530615290683	0.6853910254169289	1	3	2.57666e+11	9606	Homo sapiens	SLC12A4		R-HSA-426155
R-HSA-1632852	Macroautophagy	3	79	0.00569615689667604	0.17753746029674566	0.6853910254169289	4	39	0.0033496521515073434	9606	Homo sapiens	VPS24
R-HSA-112126	ALKBH3 mediated reversal of alkylation damage	1	11	7.93136e+11	0.1825261946653376	0.6853910254169289	6	6	5.15331e+10	9606	Homo sapiens	ASCC2		R-HSA-5657637
R-HSA-8875656	MET receptor recycling	1	11	7.93136e+11	0.1825261946653376	0.6853910254169289	2	2	1.71777e+10	9606	Homo sapiens	CRK		R-HSA-8875661
R-HSA-111453	BH3-only proteins associate with and inactivate anti-apoptotic BCL-2 members	1	11	7.93136e+11	0.1825261946653376	0.6853910254169289	2	4	3.43554e+10	9606	Homo sapiens	BBC3		R-HSA-508163
R-HSA-446107	Type I hemidesmosome assembly	1	11	7.93136e+11	0.1825261946653376	0.6853910254169289	1	6	5.15331e+10	9606	Homo sapiens	KRT17		R-HSA-446077
R-HSA-917937	Iron uptake and transport	3	83	0.005984569904102675	0.1958450294448446	0.6853910254169289	3	34	0.002920209567980761	9606	Homo sapiens	STEAP3
R-HSA-170984	ARMS-mediated activation	1	12	8.65239e+11	0.19737353181096884	0.6853910254169289	5	5	4.29443e+11	9606	Homo sapiens	CRK		R-HSA-169891
R-HSA-9020956	Interleukin-27 signaling	1	13	9.37342e+11	0.2119522471888048	0.6853910254169289	11	20	0.00171777033410633	9606	Homo sapiens	EBI3		R-HSA-8950441
R-HSA-426048	Arachidonate production from DAG	1	13	9.37342e+11	0.2119522471888048	0.6853910254169289	1	3	2.57666e+11	9606	Homo sapiens	DAGLB		R-HSA-426032
R-HSA-451927	Interleukin-2 family signaling	2	47	0.0033888528372629607	0.21311176741975824	0.6853910254169289	15	58	0.004981533968908357	9606	Homo sapiens	IL15RA
R-HSA-6806834	Signaling by MET	3	87	0.00627298291152931	0.21458953687289206	0.6853910254169289	8	49	0.004208537318560509	9606	Homo sapiens	COL5A3
R-HSA-69236	G1 Phase	2	48	0.0034609560891196195	0.21979639463716505	0.6853910254169289	9	14	0.001202439233874431	9606	Homo sapiens	CDKN1A
R-HSA-69231	Cyclin D associated events in G1	2	48	0.0034609560891196195	0.21979639463716505	0.6853910254169289	9	14	0.001202439233874431	9606	Homo sapiens	CDKN1A
R-HSA-210990	PECAM1 interactions	1	14	0.0010094455259932224	0.22626718190892603	0.6853910254169289	1	7	6.0122e+11	9606	Homo sapiens	INPP5D		R-HSA-210290
R-HSA-194138	Signaling by VEGF	4	134	0.00966183574879227	0.23209568923474022	0.6853910254169289	11	83	0.007128746886541269	9606	Homo sapiens	CYFIP2
R-HSA-109581	Apoptosis	5	180	0.012978585334198572	0.23594058050638478	0.6853910254169289	19	126	0.010821953104869879	9606	Homo sapiens	BAX
R-HSA-1500620	Meiosis	3	92	0.006633499170812604	0.23852080076695703	0.6853910254169289	10	15	0.0012883277505797476	9606	Homo sapiens	STAG3
R-HSA-170968	Frs2-mediated activation	1	15	0.001081548777849881	0.2403230901747655	0.6853910254169289	2	6	5.15331e+10	9606	Homo sapiens	RAPGEF1		R-HSA-170978
R-HSA-8864260	Transcriptional regulation by the AP-2 (TFAP2) family of transcription factors	2	52	0.0037493690965462543	0.24668131243953006	0.6853910254169289	3	44	0.003779094735033926	9606	Homo sapiens	CDKN1A		R-HSA-8865280
R-HSA-8983432	Interleukin-15 signaling	1	16	0.0011536520297065398	0.2541246408371983	0.6853910254169289	14	17	0.0014601047839903805	9606	Homo sapiens	IL15RA		R-HSA-8983371
R-HSA-73943	Reversal of alkylation damage by DNA dioxygenases	1	16	0.0011536520297065398	0.2541246408371983	0.6853910254169289	6	13	0.0011165507171691145	9606	Homo sapiens	ASCC2		R-HSA-5657637
R-HSA-198323	AKT phosphorylates targets in the cytosol	1	16	0.0011536520297065398	0.2541246408371983	0.6853910254169289	1	9	7.72997e+11	9606	Homo sapiens	CDKN1A		R-HSA-198613
R-HSA-5357801	Programmed Cell Death	5	188	0.013555411349051843	0.26313518441255235	0.6853910254169289	22	139	0.011938503822038994	9606	Homo sapiens	BAX
R-HSA-170660	Adenylate cyclase activating pathway	1	17	0.0012257552815631986	0.26767641892075944	0.6853910254169289	4	4	3.43554e+10	9606	Homo sapiens	ADCY9		R-HSA-170672
R-HSA-1663150	The activation of arylsulfatases	1	17	0.0012257552815631986	0.26767641892075944	0.6853910254169289	2	2	1.71777e+10	9606	Homo sapiens	SUMF2		R-HSA-1614362
R-HSA-5602498	MyD88 deficiency (TLR2/4)	1	17	0.0012257552815631986	0.26767641892075944	0.6853910254169289	2	2	1.71777e+10	9606	Homo sapiens	TIRAP		R-HSA-5602383
R-HSA-2559584	Formation of Senescence-Associated Heterochromatin Foci (SAHF)	1	17	0.0012257552815631986	0.26767641892075944	0.6853910254169289	1	2	1.71777e+10	9606	Homo sapiens	CDKN1A		R-HSA-4647594
R-HSA-997269	Inhibition of adenylate cyclase pathway	1	18	0.0012978585334198572	0.2809829271228891	0.6853910254169289	5	5	4.29443e+11	9606	Homo sapiens	ADCY9		R-HSA-170674
R-HSA-170670	Adenylate cyclase inhibitory pathway	1	18	0.0012978585334198572	0.2809829271228891	0.6853910254169289	5	5	4.29443e+11	9606	Homo sapiens	ADCY9		R-HSA-170674
R-HSA-5603041	IRAK4 deficiency (TLR2/4)	1	18	0.0012978585334198572	0.2809829271228891	0.6853910254169289	2	2	1.71777e+10	9606	Homo sapiens	TIRAP		R-HSA-5602353
R-HSA-73942	DNA Damage Reversal	1	18	0.0012978585334198572	0.2809829271228891	0.6853910254169289	6	15	0.0012883277505797476	9606	Homo sapiens	ASCC2		R-HSA-5657637
R-HSA-2173791	TGF-beta receptor signaling in EMT (epithelial to mesenchymal transition)	1	19	0.001369961785276516	0.2940485872863453	0.6853910254169289	6	6	5.15331e+10	9606	Homo sapiens	PRKCZ		R-HSA-2160931
R-HSA-8849471	PTK6 Regulates RHO GTPases, RAS GTPase and MAP kinases	1	19	0.001369961785276516	0.2940485872863453	0.6853910254169289	2	13	0.0011165507171691145	9606	Homo sapiens	CRK		R-HSA-8848611
R-HSA-6794361	Neurexins and neuroligins	2	60	0.004326195111399524	0.3006289568565015	0.6853910254169289	5	19	0.0016318818174010136	9606	Homo sapiens	APBA3
R-HSA-442729	CREB phosphorylation through the activation of CaMKII	1	20	0.0014420650371331748	0.30687774184550476	0.6853910254169289	1	4	3.43554e+10	9606	Homo sapiens	GRIN1		R-HSA-445367
R-HSA-6811434	COPI-dependent Golgi-to-ER retrograde traffic	3	106	0.007642944696805826	0.30737962831896015	0.6853910254169289	5	11	9.44774e+11	9606	Homo sapiens	KLC2
R-HSA-6804114	TP53 Regulates Transcription of Genes Involved in G2 Cell Cycle Arrest	1	21	0.0015141682889898333	0.31947465524669705	0.6853910254169289	1	11	9.44774e+11	9606	Homo sapiens	BAX		R-HSA-6803892
R-HSA-442982	Ras activation upon Ca2+ influx through NMDA receptor	1	22	0.0015862715408464921	0.3318435153434127	0.6853910254169289	2	2	1.71777e+10	9606	Homo sapiens	GRIN1		R-HSA-442732
R-HSA-438066	Unblocking of NMDA receptor, glutamate binding and activation	1	22	0.0015862715408464921	0.3318435153434127	0.6853910254169289	3	4	3.43554e+10	9606	Homo sapiens	GRIN1		R-HSA-432164
R-HSA-163615	PKA activation	1	22	0.0015862715408464921	0.3318435153434127	0.6853910254169289	1	3	2.57666e+11	9606	Homo sapiens	ADCY9		R-HSA-111930
R-HSA-372708	p130Cas linkage to MAPK signaling for integrins	1	22	0.0015862715408464921	0.3318435153434127	0.6853910254169289	1	3	2.57666e+11	9606	Homo sapiens	CRK		R-HSA-372697
R-HSA-5693565	Recruitment and ATM-mediated phosphorylation of repair and signaling proteins at DNA double strand breaks	2	66	0.004758814622539477	0.3407082443885294	0.6853910254169289	29	35	0.0030060980846860776	9606	Homo sapiens	HIST1H2BK
R-HSA-164378	PKA activation in glucagon signalling	1	23	0.001658374792703151	0.34398843476664387	0.6853910254169289	1	2	1.71777e+10	9606	Homo sapiens	ADCY9		R-HSA-164377
R-HSA-8849932	Synaptic adhesion-like molecules	1	23	0.001658374792703151	0.34398843476664387	0.6853910254169289	3	8	6.87108e+10	9606	Homo sapiens	GRIN1		R-HSA-8849878
R-HSA-983189	Kinesins	2	67	0.004830917874396135	0.3473252086248997	0.6853910254169289	3	14	0.001202439233874431	9606	Homo sapiens	KLC2		R-HSA-983259
R-HSA-201722	Formation of the beta-catenin:TCF transactivating complex	2	67	0.004830917874396135	0.3473252086248997	0.6853910254169289	2	13	0.0011165507171691145	9606	Homo sapiens	HIST1H2BK		R-HSA-3364026
R-HSA-166520	Signaling by NTRKs	3	115	0.008291873963515755	0.3521432567014857	0.6853910254169289	8	117	0.01004895645452203	9606	Homo sapiens	RAPGEF1
R-HSA-192456	Digestion of dietary lipid	1	24	0.0017304780445598098	0.3559134522706373	0.6853910254169289	3	8	6.87108e+10	9606	Homo sapiens	CEL		R-HSA-192417
R-HSA-5620922	BBSome-mediated cargo-targeting to cilium	1	24	0.0017304780445598098	0.3559134522706373	0.6853910254169289	1	5	4.29443e+11	9606	Homo sapiens	BBS12		R-HSA-5624125
R-HSA-111931	PKA-mediated phosphorylation of CREB	1	24	0.0017304780445598098	0.3559134522706373	0.6853910254169289	1	6	5.15331e+10	9606	Homo sapiens	ADCY9		R-HSA-111930
R-HSA-2426168	Activation of gene expression by SREBF (SREBP)	2	70	0.005047227629966112	0.36703857006635987	0.6853910254169289	2	42	0.003607317701623293	9606	Homo sapiens	FAS		R-HSA-2426148
R-HSA-196108	Pregnenolone biosynthesis	1	25	0.0018025812964164683	0.36762253405483425	0.6853910254169289	3	9	7.72997e+11	9606	Homo sapiens	FDXR		R-HSA-193065
R-HSA-2022377	Metabolism of Angiotensinogen to Angiotensins	1	26	0.0018746845482731271	0.37911957506224525	0.6853910254169289	2	17	0.0014601047839903805	9606	Homo sapiens	ATP6AP2		R-HSA-2065357
R-HSA-9034015	Signaling by NTRK3 (TRKC)	1	26	0.0018746845482731271	0.37911957506224525	0.6853910254169289	1	19	0.0016318818174010136	9606	Homo sapiens	BAX		R-HSA-9603598
R-HSA-1474165	Reproduction	3	123	0.008868699978369024	0.3916667735943413	0.6853910254169289	10	24	0.002061324400927596	9606	Homo sapiens	STAG3
R-HSA-5693606	DNA Double Strand Break Response	2	74	0.005335640637392746	0.39295432053942103	0.6853910254169289	29	44	0.003779094735033926	9606	Homo sapiens	HIST1H2BK
R-HSA-6805567	Keratinization	5	226	0.016295334919604873	0.398519759749526	0.6853910254169289	15	34	0.002920209567980761	9606	Homo sapiens	KRT17
R-HSA-4420097	VEGFA-VEGFR2 Pathway	3	125	0.009012906482082342	0.4014628490936889	0.6853910254169289	8	77	0.00661341578630937	9606	Homo sapiens	CYFIP2
R-HSA-1650814	Collagen biosynthesis and modifying enzymes	2	76	0.005479847141106064	0.4057334867778195	0.6853910254169289	21	51	0.004380314351971141	9606	Homo sapiens	COL5A3
R-HSA-3906995	Diseases associated with O-glycosylation of proteins	2	76	0.005479847141106064	0.4057334867778195	0.6853910254169289	2	9	7.72997e+11	9606	Homo sapiens	LARGE
R-HSA-444209	Free fatty acid receptors	1	29	0.002090994303843103	0.412376360626185	0.6853910254169289	1	5	4.29443e+11	9606	Homo sapiens	FFAR2		R-HSA-444171
R-HSA-912526	Interleukin receptor SHC signaling	1	29	0.002090994303843103	0.412376360626185	0.6853910254169289	1	6	5.15331e+10	9606	Homo sapiens	INPP5D		R-HSA-913374
R-HSA-1369062	ABC transporters in lipid homeostasis	1	29	0.002090994303843103	0.412376360626185	0.6853910254169289	1	11	9.44774e+11	9606	Homo sapiens	ABCA7		R-HSA-382553
R-HSA-3000170	Syndecan interactions	1	29	0.002090994303843103	0.412376360626185	0.6853910254169289	1	15	0.0012883277505797476	9606	Homo sapiens	COL5A3		R-HSA-2731075
R-HSA-5218921	VEGFR2 mediated cell proliferation	1	30	0.002163097555699762	0.42306280698321774	0.6853910254169289	4	12	0.001030662200463798	9606	Homo sapiens	PRKCZ		R-HSA-5218813
R-HSA-389887	Beta-oxidation of pristanoyl-CoA	1	31	0.0022352008075564207	0.43355566227521836	0.6853910254169289	1	11	9.44774e+11	9606	Homo sapiens	CROT		R-HSA-390281
R-HSA-5601884	PIWI-interacting RNA (piRNA) biogenesis	1	31	0.0022352008075564207	0.43355566227521836	0.6853910254169289	1	15	0.0012883277505797476	9606	Homo sapiens	FKBP6		R-HSA-5601883
R-HSA-2122948	Activated NOTCH1 Transmits Signal to the Nucleus	1	32	0.0023073040594130795	0.4438584199034341	0.6853910254169289	9	21	0.0018036588508116465	9606	Homo sapiens	DTX2		R-HSA-1980125
R-HSA-8874081	MET activates PTK2 signaling	1	32	0.0023073040594130795	0.4438584199034341	0.6853910254169289	1	5	4.29443e+11	9606	Homo sapiens	COL5A3		R-HSA-8874079
R-HSA-8934593	Regulation of RUNX1 Expression and Activity	1	32	0.0023073040594130795	0.4438584199034341	0.6853910254169289	2	19	0.0016318818174010136	9606	Homo sapiens	CCND2		R-HSA-8938867
R-HSA-5674400	Constitutive Signaling by AKT1 E17K in Cancer	1	32	0.0023073040594130795	0.4438584199034341	0.6853910254169289	1	18	0.001545993300695697	9606	Homo sapiens	CDKN1A		R-HSA-2399969
R-HSA-73728	RNA Polymerase I Promoter Opening	1	33	0.0023794073112697383	0.45397451047547577	0.6853910254169289	1	2	1.71777e+10	9606	Homo sapiens	HIST1H2BK		R-HSA-73718
R-HSA-5260271	Diseases of Immune System	1	33	0.0023794073112697383	0.45397451047547577	0.6853910254169289	4	14	0.001202439233874431	9606	Homo sapiens	TIRAP		R-HSA-5602353
R-HSA-5602358	Diseases associated with the TLR signaling cascade	1	33	0.0023794073112697383	0.45397451047547577	0.6853910254169289	4	14	0.001202439233874431	9606	Homo sapiens	TIRAP		R-HSA-5602353
R-HSA-171306	Packaging Of Telomere Ends	1	34	0.002451510563126397	0.46390730292951854	0.6853910254169289	2	2	1.71777e+10	9606	Homo sapiens	HIST1H2BK		R-HSA-181450
R-HSA-442742	CREB phosphorylation through the activation of Ras	1	34	0.002451510563126397	0.46390730292951854	0.6853910254169289	2	8	6.87108e+10	9606	Homo sapiens	GRIN1		R-HSA-442732
R-HSA-111933	Calmodulin induced events	1	34	0.002451510563126397	0.46390730292951854	0.6853910254169289	1	14	0.001202439233874431	9606	Homo sapiens	ADCY9		R-HSA-111930
R-HSA-111997	CaM pathway	1	34	0.002451510563126397	0.46390730292951854	0.6853910254169289	1	15	0.0012883277505797476	9606	Homo sapiens	ADCY9		R-HSA-111930
R-HSA-1655829	Regulation of cholesterol biosynthesis by SREBP (SREBF)	2	86	0.006200879659672651	0.467546203164974	0.6853910254169289	2	52	0.004466202868676458	9606	Homo sapiens	FAS		R-HSA-2426148
R-HSA-917729	Endosomal Sorting Complex Required For Transport (ESCRT)	1	35	0.002523613814983056	0.47366010563859673	0.6853910254169289	2	4	3.43554e+10	9606	Homo sapiens	VPS24		R-HSA-917693
R-HSA-199220	Vitamin B5 (pantothenate) metabolism	1	35	0.002523613814983056	0.47366010563859673	0.6853910254169289	1	12	0.001030662200463798	9606	Homo sapiens	FAS		R-HSA-199202
R-HSA-9006934	Signaling by Receptor Tyrosine Kinases	10	518	0.037349484461749224	0.47765471503134305	0.6853910254169289	33	628	0.05393798849093876	9606	Homo sapiens	CYFIP2
R-HSA-5334118	DNA methylation	1	36	0.0025957170668397143	0.48323616749519827	0.6853910254169289	7	7	6.0122e+11	9606	Homo sapiens	HIST1H2BK		R-HSA-5334097
R-HSA-380972	Energy dependent regulation of mTOR by LKB1-AMPK	1	36	0.0025957170668397143	0.48323616749519827	0.6853910254169289	2	7	6.0122e+11	9606	Homo sapiens	TSC1		R-HSA-380979
R-HSA-2559582	Senescence-Associated Secretory Phenotype (SASP)	2	89	0.006417189415242628	0.4853419991000987	0.6853910254169289	4	22	0.001889547367516963	9606	Homo sapiens	CDKN1A
R-HSA-6796648	TP53 Regulates Transcription of DNA Repair Genes	2	89	0.006417189415242628	0.4853419991000987	0.6853910254169289	2	17	0.0014601047839903805	9606	Homo sapiens	DDB2		R-HSA-6806423
R-HSA-187037	Signaling by NTRK1 (TRKA)	2	90	0.006489292667099286	0.4911917850810329	0.6853910254169289	7	55	0.004723868418792408	9606	Homo sapiens	RAPGEF1
R-HSA-162588	Budding and maturation of HIV virion	1	37	0.002667820318696373	0.49263867897638003	0.6853910254169289	2	3	2.57666e+11	9606	Homo sapiens	VPS24		R-HSA-3159232
R-HSA-9013694	Signaling by NOTCH4	2	92	0.006633499170812604	0.5027654386724345	0.6853910254169289	1	20	0.00171777033410633	9606	Homo sapiens	ACTA2		R-HSA-9604664
R-HSA-8856688	Golgi-to-ER retrograde transport	3	147	0.010599178022928835	0.5053659877599657	0.6853910254169289	5	18	0.001545993300695697	9606	Homo sapiens	KLC2
R-HSA-6794362	Protein-protein interactions at synapses	2	93	0.006705602422669262	0.5084885097737053	0.6853910254169289	8	33	0.0028343210512754443	9606	Homo sapiens	APBA3
R-HSA-5083635	Defective B3GALTL causes Peters-plus syndrome (PpS)	1	39	0.0028120268224096907	0.5109355269023961	0.6853910254169289	1	1	8.58885e+09	9606	Homo sapiens	ADAMTSL2		R-HSA-6785565
R-HSA-1855204	Synthesis of IP3 and IP4 in the cytosol	1	39	0.0028120268224096907	0.5109355269023961	0.6853910254169289	1	12	0.001030662200463798	9606	Homo sapiens	INPP5D		R-HSA-1855218
R-HSA-190861	Gap junction assembly	1	39	0.0028120268224096907	0.5109355269023961	0.6853910254169289	1	16	0.001374216267285064	9606	Homo sapiens	GJB5		R-HSA-190682
R-HSA-111996	Ca-dependent events	1	39	0.0028120268224096907	0.5109355269023961	0.6853910254169289	1	18	0.001545993300695697	9606	Homo sapiens	ADCY9		R-HSA-111930
R-HSA-354192	Integrin alphaIIb beta3 signaling	1	39	0.0028120268224096907	0.5109355269023961	0.6853910254169289	1	24	0.002061324400927596	9606	Homo sapiens	CRK		R-HSA-372697
R-HSA-9006921	Integrin signaling	1	39	0.0028120268224096907	0.5109355269023961	0.6853910254169289	1	24	0.002061324400927596	9606	Homo sapiens	CRK		R-HSA-372697
R-HSA-5696394	DNA Damage Recognition in GG-NER	1	40	0.0028841300742663495	0.5198359615473155	0.6853910254169289	4	5	4.29443e+11	9606	Homo sapiens	DDB2		R-HSA-6782943
R-HSA-163359	Glucagon signaling in metabolic regulation	1	40	0.0028841300742663495	0.5198359615473155	0.6853910254169289	2	6	5.15331e+10	9606	Homo sapiens	ADCY9		R-HSA-163617
R-HSA-74752	Signaling by Insulin receptor	2	96	0.006921912178239239	0.5253985028833379	0.6853910254169289	2	34	0.002920209567980761	9606	Homo sapiens	ATP6AP1
R-HSA-5696400	Dual Incision in GG-NER	1	41	0.0029562333261230083	0.5285750442173691	0.6853910254169289	3	3	2.57666e+11	9606	Homo sapiens	DDB2		R-HSA-5690213
R-HSA-5173214	O-glycosylation of TSR domain-containing proteins	1	41	0.0029562333261230083	0.5285750442173691	0.6853910254169289	2	2	1.71777e+10	9606	Homo sapiens	ADAMTSL2		R-HSA-5173005
R-HSA-5663213	RHO GTPases Activate WASPs and WAVEs	1	41	0.0029562333261230083	0.5285750442173691	0.6853910254169289	6	10	8.58885e+10	9606	Homo sapiens	CYFIP2		R-HSA-2130194
R-HSA-447115	Interleukin-12 family signaling	2	97	0.006994015430095897	0.5309477480761683	0.6853910254169289	35	114	0.00979129090440608	9606	Homo sapiens	EBI3		R-HSA-8950537
R-HSA-432720	Lysosome Vesicle Biogenesis	1	43	0.0031004398298363255	0.5455807561208161	0.6853910254169289	4	8	6.87108e+10	9606	Homo sapiens	TXNDC5		R-HSA-432706
R-HSA-114604	GPVI-mediated activation cascade	1	43	0.0031004398298363255	0.5455807561208161	0.6853910254169289	2	25	0.0021472129176329123	9606	Homo sapiens	PRKCZ		R-HSA-437195
R-HSA-73887	Death Receptor Signalling	3	157	0.011320210541495422	0.5494698668316995	0.6853910254169289	11	90	0.007729966503478485	9606	Homo sapiens	FAS
R-HSA-212300	PRC2 methylates histones and DNA	1	44	0.0031725430816929843	0.5538530565083596	0.6853910254169289	4	4	3.43554e+10	9606	Homo sapiens	HIST1H2BK		R-HSA-212263
R-HSA-438064	Post NMDA receptor activation events	1	44	0.0031725430816929843	0.5538530565083596	0.6853910254169289	3	19	0.0016318818174010136	9606	Homo sapiens	GRIN1		R-HSA-445367
R-HSA-419037	NCAM1 interactions	1	44	0.0031725430816929843	0.5538530565083596	0.6853910254169289	1	10	8.58885e+10	9606	Homo sapiens	COL5A3		R-HSA-375151
R-HSA-1489509	DAG and IP3 signaling	1	44	0.0031725430816929843	0.5538530565083596	0.6853910254169289	1	19	0.0016318818174010136	9606	Homo sapiens	ADCY9		R-HSA-111930
R-HSA-8948216	Collagen chain trimerization	1	44	0.0031725430816929843	0.5538530565083596	0.6853910254169289	1	28	0.002404878467748862	9606	Homo sapiens	COL5A3		R-HSA-8944223
R-HSA-991365	Activation of GABAB receptors	1	45	0.003244646333549643	0.5619753490907018	0.6853910254169289	5	6	5.15331e+10	9606	Homo sapiens	ADCY9		R-HSA-170674
R-HSA-977444	GABA B receptor activation	1	45	0.003244646333549643	0.5619753490907018	0.6853910254169289	5	7	6.0122e+11	9606	Homo sapiens	ADCY9		R-HSA-170674
R-HSA-427359	SIRT1 negatively regulates rRNA expression	1	45	0.003244646333549643	0.5619753490907018	0.6853910254169289	3	5	4.29443e+11	9606	Homo sapiens	HIST1H2BK		R-HSA-427527
R-HSA-6811442	Intra-Golgi and retrograde Golgi-to-ER traffic	4	217	0.015646405652894945	0.5629819945359847	0.6853910254169289	10	48	0.004122648801855192	9606	Homo sapiens	KLC2
R-HSA-1474290	Collagen formation	2	104	0.007498738193092509	0.5685448189926539	0.6853910254169289	23	77	0.00661341578630937	9606	Homo sapiens	COL5A3
R-HSA-5668541	TNFR2 non-canonical NF-kB pathway	2	104	0.007498738193092509	0.5685448189926539	0.6853910254169289	2	43	0.0036932062183286096	9606	Homo sapiens	TNFSF4
R-HSA-5696395	Formation of Incision Complex in GG-NER	1	47	0.0033888528372629607	0.5777807006706522	0.6853910254169289	8	10	8.58885e+10	9606	Homo sapiens	DDB2		R-HSA-6790487
R-HSA-381038	XBP1(S) activates chaperone genes	2	106	0.007642944696805826	0.5788810007960652	0.6853910254169289	1	48	0.004122648801855192	9606	Homo sapiens	ATP6V0D1		R-HSA-1791184
R-HSA-427389	ERCC6 (CSB) and EHMT2 (G9a) positively regulate rRNA expression	1	48	0.0034609560891196195	0.5854690335709228	0.6853910254169289	2	4	3.43554e+10	9606	Homo sapiens	HIST1H2BK		R-HSA-427383
R-HSA-380108	Chemokine receptors bind chemokines	1	48	0.0034609560891196195	0.5854690335709228	0.6853910254169289	2	18	0.001545993300695697	9606	Homo sapiens	CCL25		R-HSA-373074
R-HSA-6811438	Intra-Golgi traffic	1	48	0.0034609560891196195	0.5854690335709228	0.6853910254169289	1	10	8.58885e+10	9606	Homo sapiens	STX6		R-HSA-6811433
R-HSA-5625886	Activated PKN1 stimulates transcription of AR (androgen receptor) regulated genes KLK2 and KLK3	1	49	0.003533059340976278	0.5930179082033611	0.6853910254169289	8	11	9.44774e+11	9606	Homo sapiens	HIST1H2BK		R-HSA-5625797
R-HSA-165159	mTOR signalling	1	49	0.003533059340976278	0.5930179082033611	0.6853910254169289	3	28	0.002404878467748862	9606	Homo sapiens	TSC1		R-HSA-380979
R-HSA-8854214	TBC/RABGAPs	1	49	0.003533059340976278	0.5930179082033611	0.6853910254169289	1	14	0.001202439233874431	9606	Homo sapiens	TSC1		R-HSA-8854302
R-HSA-5423646	Aflatoxin activation and detoxification	1	49	0.003533059340976278	0.5930179082033611	0.6853910254169289	1	17	0.0014601047839903805	9606	Homo sapiens	AKR7L		R-HSA-5423637
R-HSA-381070	IRE1alpha activates chaperones	2	110	0.00793135770423246	0.5990074690013654	0.6853910254169289	1	54	0.004637979902087091	9606	Homo sapiens	ATP6V0D1		R-HSA-1791184
R-HSA-442755	Activation of NMDA receptor and postsynaptic events	1	50	0.0036051625928329367	0.6004298443766181	0.6853910254169289	6	23	0.0019754358842222794	9606	Homo sapiens	GRIN1		R-HSA-445367
R-HSA-71403	Citric acid cycle (TCA cycle)	1	50	0.0036051625928329367	0.6004298443766181	0.6853910254169289	1	17	0.0014601047839903805	9606	Homo sapiens	SDHC		R-HSA-70994
R-HSA-190828	Gap junction trafficking	1	50	0.0036051625928329367	0.6004298443766181	0.6853910254169289	1	20	0.00171777033410633	9606	Homo sapiens	GJB5		R-HSA-190682
R-HSA-1433557	Signaling by SCF-KIT	1	50	0.0036051625928329367	0.6004298443766181	0.6853910254169289	1	36	0.003091986601391394	9606	Homo sapiens	PCP2		R-HSA-1433423
R-HSA-3928662	EPHB-mediated forward signaling	1	51	0.0036772658446895955	0.6077073165474374	0.6853910254169289	5	26	0.002233101434338229	9606	Homo sapiens	GRIN1		R-HSA-3928623
R-HSA-432040	Vasopressin regulates renal water homeostasis via Aquaporins	1	51	0.0036772658446895955	0.6077073165474374	0.6853910254169289	2	15	0.0012883277505797476	9606	Homo sapiens	ADCY9		R-HSA-163617
R-HSA-1222556	ROS, RNS production in phagocytes	1	51	0.0036772658446895955	0.6077073165474374	0.6853910254169289	1	12	0.001030662200463798	9606	Homo sapiens	ATP6V0D1		R-HSA-1222516
R-HSA-76002	Platelet activation, signaling and aggregation	5	288	0.020765736534717714	0.608494148279263	0.6853910254169289	6	114	0.00979129090440608	9606	Homo sapiens	FIGF
R-HSA-76009	Platelet Aggregation (Plug Formation)	1	53	0.003821472348402913	0.6218685448132304	0.6853910254169289	1	27	0.0023189899510435456	9606	Homo sapiens	CRK		R-HSA-372697
R-HSA-211000	Gene Silencing by RNA	2	115	0.008291873963515755	0.6231407865507596	0.6853910254169289	2	36	0.003091986601391394	9606	Homo sapiens	HIST1H2BK
R-HSA-774815	Nucleosome assembly	1	54	0.003893575600259572	0.6287570303075316	0.6853910254169289	2	4	3.43554e+10	9606	Homo sapiens	HIST1H2BK		R-HSA-606287
R-HSA-606279	Deposition of new CENPA-containing nucleosomes at the centromere	1	54	0.003893575600259572	0.6287570303075316	0.6853910254169289	2	4	3.43554e+10	9606	Homo sapiens	HIST1H2BK		R-HSA-606287
R-HSA-72695	Formation of the ternary complex, and subsequently, the 43S complex	1	54	0.003893575600259572	0.6287570303075316	0.6853910254169289	1	3	2.57666e+11	9606	Homo sapiens	RPS27L		R-HSA-72691
R-HSA-157858	Gap junction trafficking and regulation	1	54	0.003893575600259572	0.6287570303075316	0.6853910254169289	1	24	0.002061324400927596	9606	Homo sapiens	GJB5		R-HSA-190682
R-HSA-2299718	Condensation of Prophase Chromosomes	1	55	0.00396567885211623	0.6355205121525629	0.6853910254169289	8	10	8.58885e+10	9606	Homo sapiens	HIST1H2BK		R-HSA-2245218
R-HSA-6811440	Retrograde transport at the Trans-Golgi-Network	1	55	0.00396567885211623	0.6355205121525629	0.6853910254169289	4	20	0.00171777033410633	9606	Homo sapiens	STX6		R-HSA-6811431
R-HSA-5620920	Cargo trafficking to the periciliary membrane	1	55	0.00396567885211623	0.6355205121525629	0.6853910254169289	1	27	0.0023189899510435456	9606	Homo sapiens	BBS12		R-HSA-5624125
R-HSA-8878159	Transcriptional regulation by RUNX3	2	118	0.008508183719085731	0.6370760033961973	0.6853910254169289	3	47	0.004036760285149875	9606	Homo sapiens	CDKN1A		R-HSA-8878130
R-HSA-8951664	Neddylation	4	241	0.017376883697454756	0.6450914557360024	0.6853910254169289	14	31	0.0026625440178648114	9606	Homo sapiens	DCUN1D3
R-HSA-5693571	Nonhomologous End-Joining (NHEJ)	1	57	0.004109885355829548	0.6486814626354394	0.6853910254169289	4	13	0.0011165507171691145	9606	Homo sapiens	HIST1H2BK		R-HSA-5686900
R-HSA-1799339	SRP-dependent cotranslational protein targeting to membrane	2	121	0.008724493474655707	0.6506054628767259	0.6853910254169289	5	5	4.29443e+11	9606	Homo sapiens	SSR4
R-HSA-912446	Meiotic recombination	1	58	0.004181988607686206	0.6550833291577222	0.6853910254169289	4	9	7.72997e+11	9606	Homo sapiens	HIST1H2BK		R-HSA-912458
R-HSA-197264	Nicotinamide salvaging	1	59	0.0042540918595428655	0.6613689892460466	0.6853910254169289	1	12	0.001030662200463798	9606	Homo sapiens	NAPRT1		R-HSA-197186
R-HSA-418597	G alpha (z) signalling events	1	60	0.004326195111399524	0.6675405440886686	0.6853910254169289	2	10	8.58885e+10	9606	Homo sapiens	ADCY9		R-HSA-392129
R-HSA-8866654	E3 ubiquitin ligases ubiquitinate target proteins	1	60	0.004326195111399524	0.6675405440886686	0.6853910254169289	2	16	0.001374216267285064	9606	Homo sapiens	HIST1H2BK		R-HSA-8942099
R-HSA-432722	Golgi Associated Vesicle Biogenesis	1	61	0.004398298363256183	0.6736000570291961	0.6853910254169289	1	7	6.0122e+11	9606	Homo sapiens	TXNDC5		R-HSA-429815
R-HSA-3000171	Non-integrin membrane-ECM interactions	1	61	0.004398298363256183	0.6736000570291961	0.6853910254169289	3	22	0.001889547367516963	9606	Homo sapiens	COL5A3		R-HSA-2465890
R-HSA-187577	SCF(Skp2)-mediated degradation of p27/p21	1	62	0.0044704016151128415	0.6795495542455732	0.6853910254169289	4	7	6.0122e+11	9606	Homo sapiens	CDKN1A		R-HSA-187520
R-HSA-977443	GABA receptor activation	1	62	0.0044704016151128415	0.6795495542455732	0.6853910254169289	5	9	7.72997e+11	9606	Homo sapiens	ADCY9		R-HSA-170674
R-HSA-5250924	B-WICH complex positively regulates rRNA expression	1	62	0.0044704016151128415	0.6795495542455732	0.6853910254169289	1	3	2.57666e+11	9606	Homo sapiens	HIST1H2BK		R-HSA-5250938
R-HSA-112043	PLC beta mediated events	1	62	0.0044704016151128415	0.6795495542455732	0.6853910254169289	1	23	0.0019754358842222794	9606	Homo sapiens	ADCY9		R-HSA-111930
R-HSA-3214815	HDACs deacetylate histones	1	63	0.004542504866969501	0.6853910254169289	0.6853910254169289	4	4	3.43554e+10	9606	Homo sapiens	HIST1H2BK		R-HSA-3777129
R-HSA-72649	Translation initiation complex formation	1	63	0.004542504866969501	0.6853910254169289	0.6853910254169289	2	2	1.71777e+10	9606	Homo sapiens	RPS27L		R-HSA-156808
R-HSA-73777	RNA Polymerase I Chain Elongation	1	63	0.004542504866969501	0.6853910254169289	0.6853910254169289	1	1	8.58885e+09	9606	Homo sapiens	HIST1H2BK		R-HSA-74986
R-HSA-112040	G-protein mediated events	1	63	0.004542504866969501	0.6853910254169289	0.6853910254169289	10	32	0.002748432534570128	9606	Homo sapiens	ADCY9		R-HSA-170674
R-HSA-8935690	Digestion	1	63	0.004542504866969501	0.6853910254169289	0.6853910254169289	3	24	0.002061324400927596	9606	Homo sapiens	CEL		R-HSA-192417
R-HSA-157118	Signaling by NOTCH	4	257	0.018530535727161294	0.6938845282024999	0.6938845282024999	13	152	0.013055054539208109	9606	Homo sapiens	ACTA2
R-HSA-3299685	Detoxification of Reactive Oxygen Species	1	65	0.004686711370682817	0.6967576697644918	0.6967576697644918	2	34	0.002920209567980761	9606	Homo sapiens	GPX1		R-HSA-3323013
R-HSA-5173105	O-linked glycosylation	2	133	0.009589732496935613	0.700744662079493	0.700744662079493	4	26	0.002233101434338229	9606	Homo sapiens	LARGE
R-HSA-72702	Ribosomal scanning and start codon recognition	1	66	0.004758814622539477	0.7022866456405422	0.7022866456405422	2	2	1.71777e+10	9606	Homo sapiens	RPS27L		R-HSA-72697
R-HSA-4608870	Asymmetric localization of PCP proteins	1	66	0.004758814622539477	0.7022866456405422	0.7022866456405422	2	7	6.0122e+11	9606	Homo sapiens	SCRIB		R-HSA-4608866
R-HSA-2559583	Cellular Senescence	3	198	0.01427644386761843	0.703913291627587	0.703913291627587	16	89	0.007644077986773168	9606	Homo sapiens	CDKN1A
R-HSA-72662	Activation of the mRNA upon binding of the cap-binding complex and eIFs, and subsequent binding to 43S	1	67	0.004830917874396135	0.707715202123345	0.707715202123345	2	6	5.15331e+10	9606	Homo sapiens	RPS27L		R-HSA-156808
R-HSA-9033241	Peroxisomal protein import	1	67	0.004830917874396135	0.707715202123345	0.707715202123345	3	26	0.002233101434338229	9606	Homo sapiens	CROT		R-HSA-9033233
R-HSA-445717	Aquaporin-mediated transport	1	67	0.004830917874396135	0.707715202123345	0.707715202123345	2	25	0.0021472129176329123	9606	Homo sapiens	ADCY9		R-HSA-163617
R-HSA-2022090	Assembly of collagen fibrils and other multimeric structures	1	67	0.004830917874396135	0.707715202123345	0.707715202123345	2	26	0.002233101434338229	9606	Homo sapiens	COL5A3		R-HSA-2213201
R-HSA-9006927	Signaling by Non-Receptor Tyrosine Kinases	1	67	0.004830917874396135	0.707715202123345	0.707715202123345	2	52	0.004466202868676458	9606	Homo sapiens	CRK		R-HSA-8848611
R-HSA-8848021	Signaling by PTK6	1	67	0.004830917874396135	0.707715202123345	0.707715202123345	2	52	0.004466202868676458	9606	Homo sapiens	CRK		R-HSA-8848611
R-HSA-196071	Metabolism of steroid hormones	1	69	0.004975124378109453	0.718278291278218	0.718278291278218	3	37	0.0031778751180967105	9606	Homo sapiens	FDXR		R-HSA-193065
R-HSA-163841	Gamma carboxylation, hypusine formation and arylsulfatase activation	1	69	0.004975124378109453	0.718278291278218	0.718278291278218	2	39	0.0033496521515073434	9606	Homo sapiens	SUMF2		R-HSA-1614362
R-HSA-375165	NCAM signaling for neurite out-growth	1	69	0.004975124378109453	0.718278291278218	0.718278291278218	1	23	0.0019754358842222794	9606	Homo sapiens	COL5A3		R-HSA-375151
R-HSA-1660499	Synthesis of PIPs at the plasma membrane	1	69	0.004975124378109453	0.718278291278218	0.718278291278218	1	33	0.0028343210512754443	9606	Homo sapiens	INPP5D		R-HSA-1675949
R-HSA-1442490	Collagen degradation	1	69	0.004975124378109453	0.718278291278218	0.718278291278218	1	34	0.002920209567980761	9606	Homo sapiens	COL5A3		R-HSA-1564164
R-HSA-8963743	Digestion and absorption	1	71	0.00511933088182277	0.7284610820742672	0.7284610820742672	3	30	0.002576655501159495	9606	Homo sapiens	CEL		R-HSA-192417
R-HSA-211976	Endogenous sterols	1	71	0.00511933088182277	0.7284610820742672	0.7284610820742672	1	19	0.0016318818174010136	9606	Homo sapiens	FDXR		R-HSA-193101
R-HSA-163685	Integration of energy metabolism	2	143	0.0103107650155022	0.7378500873719327	0.7378500873719327	3	65	0.005582753585845573	9606	Homo sapiens	ADCY9
R-HSA-74259	Purine catabolism	1	74	0.005335640637392746	0.7430519116271632	0.7430519116271632	1	28	0.002404878467748862	9606	Homo sapiens	GPX1		R-HSA-71676
R-HSA-2132295	MHC class II antigen presentation	2	147	0.010599178022928835	0.7515613440967639	0.7515613440967639	1	26	0.002233101434338229	9606	Homo sapiens	KLC2		R-HSA-2213248
R-HSA-69620	Cell Cycle Checkpoints	4	279	0.020116807268007787	0.7529074393565642	0.7529074393565642	8	57	0.00489564545220304	9606	Homo sapiens	CDKN1A
R-HSA-8936459	RUNX1 regulates genes involved in megakaryocyte differentiation and platelet function	1	78	0.0056240536448193814	0.761298570800951	0.761298570800951	20	33	0.0028343210512754443	9606	Homo sapiens	HIST1H2BK		R-HSA-8936584
R-HSA-157579	Telomere Maintenance	1	78	0.0056240536448193814	0.761298570800951	0.761298570800951	2	23	0.0019754358842222794	9606	Homo sapiens	HIST1H2BK		R-HSA-181450
R-HSA-977225	Amyloid fiber formation	1	78	0.0056240536448193814	0.761298570800951	0.761298570800951	1	28	0.002404878467748862	9606	Homo sapiens	HIST1H2BK		R-HSA-977224
R-HSA-5578749	Transcriptional regulation by small RNAs	1	79	0.00569615689667604	0.765654846333534	0.765654846333534	1	5	4.29443e+11	9606	Homo sapiens	HIST1H2BK		R-HSA-5578742
R-HSA-75105	Fatty acyl-CoA biosynthesis	1	79	0.00569615689667604	0.765654846333534	0.765654846333534	3	24	0.002061324400927596	9606	Homo sapiens	FAS		R-HSA-75872
R-HSA-3000178	ECM proteoglycans	1	79	0.00569615689667604	0.765654846333534	0.765654846333534	1	23	0.0019754358842222794	9606	Homo sapiens	COL5A3		R-HSA-2396370
R-HSA-5250913	Positive epigenetic regulation of rRNA expression	1	80	0.005768260148532699	0.7699319276034204	0.7699319276034204	3	7	6.0122e+11	9606	Homo sapiens	HIST1H2BK		R-HSA-427383
R-HSA-5625740	RHO GTPases activate PKNs	1	80	0.005768260148532699	0.7699319276034204	0.7699319276034204	8	20	0.00171777033410633	9606	Homo sapiens	HIST1H2BK		R-HSA-5625797
R-HSA-199992	trans-Golgi Network Vesicle Budding	1	80	0.005768260148532699	0.7699319276034204	0.7699319276034204	5	19	0.0016318818174010136	9606	Homo sapiens	TXNDC5		R-HSA-429815
R-HSA-421837	Clathrin derived vesicle budding	1	80	0.005768260148532699	0.7699319276034204	0.7699319276034204	5	19	0.0016318818174010136	9606	Homo sapiens	TXNDC5		R-HSA-429815
R-HSA-69473	G2/M DNA damage checkpoint	1	81	0.005840363400389357	0.7741312487236129	0.7741312487236129	2	12	0.001030662200463798	9606	Homo sapiens	HIST1H2BK		R-HSA-5683735
R-HSA-499943	Interconversion of nucleotide di- and triphosphates	1	81	0.005840363400389357	0.7741312487236129	0.7741312487236129	2	33	0.0028343210512754443	9606	Homo sapiens	RRM2B		R-HSA-8866405
R-HSA-73854	RNA Polymerase I Promoter Clearance	1	82	0.005912466652246017	0.7782542179382378	0.7782542179382378	1	9	7.72997e+11	9606	Homo sapiens	HIST1H2BK		R-HSA-73718
R-HSA-8852276	The role of GTSE1 in G2/M progression after G2 checkpoint	1	82	0.005912466652246017	0.7782542179382378	0.7782542179382378	1	10	8.58885e+10	9606	Homo sapiens	CDKN1A		R-HSA-8852362
R-HSA-5579029	Metabolic disorders of biological oxidation enzymes	1	82	0.005912466652246017	0.7782542179382378	0.7782542179382378	1	39	0.0033496521515073434	9606	Homo sapiens	FDXR		R-HSA-5580269
R-HSA-1980143	Signaling by NOTCH1	1	83	0.005984569904102675	0.7823022180873729	0.7823022180873729	9	37	0.0031778751180967105	9606	Homo sapiens	DTX2		R-HSA-1980125
R-HSA-8852135	Protein ubiquitination	1	83	0.005984569904102675	0.7823022180873729	0.7823022180873729	2	32	0.002748432534570128	9606	Homo sapiens	HIST1H2BK		R-HSA-8942099
R-HSA-2029482	Regulation of actin dynamics for phagocytic cup formation	2	158	0.01139231379335208	0.786129088670375	0.786129088670375	8	24	0.002061324400927596	9606	Homo sapiens	CYFIP2
R-HSA-427413	NoRC negatively regulates rRNA expression	1	84	0.006056673155959333	0.7862766070634943	0.7862766070634943	3	7	6.0122e+11	9606	Homo sapiens	HIST1H2BK		R-HSA-5227490
R-HSA-170834	Signaling by TGF-beta Receptor Complex	1	85	0.006128776407815993	0.7901787182598105	0.7901787182598105	6	82	0.007042858369835953	9606	Homo sapiens	PRKCZ		R-HSA-2160931
R-HSA-381119	Unfolded Protein Response (UPR)	2	160	0.011536520297065398	0.7919415483706986	0.7919415483706986	1	95	0.008159409087005067	9606	Homo sapiens	ATP6V0D1		R-HSA-1791184
R-HSA-1660662	Glycosphingolipid metabolism	1	86	0.006200879659672651	0.7940098610105686	0.7940098610105686	2	32	0.002748432534570128	9606	Homo sapiens	SUMF2		R-HSA-1614362
R-HSA-196807	Nicotinate metabolism	1	86	0.006200879659672651	0.7940098610105686	0.7940098610105686	1	29	0.0024907669844541785	9606	Homo sapiens	NAPRT1		R-HSA-197186
R-HSA-216083	Integrin cell surface interactions	1	86	0.006200879659672651	0.7940098610105686	0.7940098610105686	1	54	0.004637979902087091	9606	Homo sapiens	COL5A3		R-HSA-2327695
R-HSA-69202	Cyclin E associated events during G1/S transition	1	88	0.006345086163385969	0.801464360804141	0.801464360804141	7	20	0.00171777033410633	9606	Homo sapiens	CDKN1A		R-HSA-187520
R-HSA-73864	RNA Polymerase I Transcription	1	88	0.006345086163385969	0.801464360804141	0.801464360804141	2	14	0.001202439233874431	9606	Homo sapiens	HIST1H2BK		R-HSA-73718
R-HSA-2142753	Arachidonic acid metabolism	2	164	0.011824933304492033	0.8031509230220408	0.8031509230220408	4	77	0.00661341578630937	9606	Homo sapiens	GPX1		R-HSA-2161959
R-HSA-1912408	Pre-NOTCH Transcription and Translation	1	89	0.006417189415242628	0.8050902200736421	0.8050902200736421	3	28	0.002404878467748862	9606	Homo sapiens	HIST1H2BK		R-HSA-9604834
R-HSA-69656	Cyclin A:Cdk2-associated events at S phase entry	1	90	0.006489292667099286	0.8086501161776015	0.8086501161776015	8	19	0.0016318818174010136	9606	Homo sapiens	CDKN1A		R-HSA-187520
R-HSA-5693607	Processing of DNA double-strand break ends	1	90	0.006489292667099286	0.8086501161776015	0.8086501161776015	2	17	0.0014601047839903805	9606	Homo sapiens	HIST1H2BK		R-HSA-5684071
R-HSA-390918	Peroxisomal lipid metabolism	1	90	0.006489292667099286	0.8086501161776015	0.8086501161776015	1	35	0.0030060980846860776	9606	Homo sapiens	CROT		R-HSA-390281
R-HSA-1483249	Inositol phosphate metabolism	1	90	0.006489292667099286	0.8086501161776015	0.8086501161776015	1	71	0.006098084686077471	9606	Homo sapiens	INPP5D		R-HSA-1855218
R-HSA-5693532	DNA Double-Strand Break Repair	2	167	0.01204124306006201	0.8112040317474387	0.8112040317474387	35	107	0.009190071287468866	9606	Homo sapiens	HIST1H2BK
R-HSA-5696399	Global Genome Nucleotide Excision Repair (GG-NER)	1	92	0.006633499170812604	0.8155767788017493	0.8155767788017493	15	20	0.00171777033410633	9606	Homo sapiens	DDB2		R-HSA-5690996
R-HSA-5250941	Negative epigenetic regulation of rRNA expression	1	93	0.006705602422669262	0.818945871721549	0.818945871721549	6	12	0.001030662200463798	9606	Homo sapiens	HIST1H2BK		R-HSA-427527
R-HSA-420499	Class C/3 (Metabotropic glutamate/pheromone receptors)	1	93	0.006705602422669262	0.818945871721549	0.818945871721549	1	7	6.0122e+11	9606	Homo sapiens	TAS2R5		R-HSA-3296233
R-HSA-112314	Neurotransmitter receptors and postsynaptic signal transmission	2	171	0.012329656067488644	0.8214853965368509	0.8214853965368509	11	56	0.004809756935497724	9606	Homo sapiens	ADCY9
R-HSA-6807505	RNA polymerase II transcribes snRNA genes	1	94	0.006777705674525921	0.8222536550440382	0.8222536550440382	11	11	9.44774e+11	9606	Homo sapiens	POU2F2		R-HSA-6814885
R-HSA-5419276	Mitochondrial translation termination	1	94	0.006777705674525921	0.8222536550440382	0.8222536550440382	3	5	4.29443e+11	9606	Homo sapiens	MRRF		R-HSA-5419281
R-HSA-446728	Cell junction organization	1	94	0.006777705674525921	0.8222536550440382	0.8222536550440382	1	37	0.0031778751180967105	9606	Homo sapiens	KRT17		R-HSA-446077
R-HSA-6804756	Regulation of TP53 Activity through Phosphorylation	1	95	0.00684980892638258	0.8255012401304476	0.8255012401304476	2	26	0.002233101434338229	9606	Homo sapiens	TP53INP1		R-HSA-3215251
R-HSA-453279	Mitotic G1-G1/S phases	2	173	0.012473862571201961	0.8264361217144761	0.8264361217144761	16	98	0.008417074637121017	9606	Homo sapiens	CDKN1A
R-HSA-195258	RHO GTPase Effectors	4	315	0.0227125243348475	0.8301276653580792	0.8301276653580792	15	107	0.009190071287468866	9606	Homo sapiens	CYFIP2
R-HSA-449147	Signaling by Interleukins	9	640	0.04614608118826159	0.832111398023076	0.832111398023076	60	491	0.0421712617023104	9606	Homo sapiens	IL15RA
R-HSA-71406	Pyruvate metabolism and Citric Acid (TCA) cycle	1	98	0.007066118681952556	0.834893620736864	0.834893620736864	1	36	0.003091986601391394	9606	Homo sapiens	SDHC		R-HSA-70994
R-HSA-156902	Peptide chain elongation	1	99	0.007138221933809215	0.8379111305227704	0.8379111305227704	4	5	4.29443e+11	9606	Homo sapiens	RPS27L		R-HSA-156915
R-HSA-4086400	PCP/CE pathway	1	99	0.007138221933809215	0.8379111305227704	0.8379111305227704	2	24	0.002061324400927596	9606	Homo sapiens	SCRIB		R-HSA-4608866
R-HSA-975956	Nonsense Mediated Decay (NMD) independent of the Exon Junction Complex (EJC)	1	101	0.007282428437522533	0.8437823403923694	0.8437823403923694	1	1	8.58885e+09	9606	Homo sapiens	RPS27L		R-HSA-927789
R-HSA-2682334	EPH-Ephrin signaling	1	101	0.007282428437522533	0.8437823403923694	0.8437823403923694	5	56	0.004809756935497724	9606	Homo sapiens	GRIN1		R-HSA-3928623
R-HSA-5368287	Mitochondrial translation	1	102	0.007354531689379191	0.8466380149684349	0.8466380149684349	3	17	0.0014601047839903805	9606	Homo sapiens	MRRF		R-HSA-5419281
R-HSA-202733	Cell surface interactions at the vascular wall	3	256	0.018458432475304636	0.8490572940539481	0.8490572940539481	2	64	0.005496865069140256	9606	Homo sapiens	INPP5D
R-HSA-111885	Opioid Signalling	1	103	0.007426634941235849	0.8494416892968254	0.8494416892968254	10	49	0.004208537318560509	9606	Homo sapiens	ADCY9		R-HSA-170674
R-HSA-156842	Eukaryotic Translation Elongation	1	104	0.007498738193092509	0.8521943065984807	0.8521943065984807	4	9	7.72997e+11	9606	Homo sapiens	RPS27L		R-HSA-156915
R-HSA-73886	Chromosome Maintenance	1	105	0.007570841444949167	0.8548967930521298	0.8548967930521298	4	27	0.0023189899510435456	9606	Homo sapiens	HIST1H2BK		R-HSA-606287
R-HSA-72689	Formation of a pool of free 40S subunits	1	106	0.007642944696805826	0.8575500581010187	0.8575500581010187	2	2	1.71777e+10	9606	Homo sapiens	RPS27L		R-HSA-72673
R-HSA-6807878	COPI-mediated anterograde transport	1	106	0.007642944696805826	0.8575500581010187	0.8575500581010187	6	12	0.001030662200463798	9606	Homo sapiens	TMED3		R-HSA-6807877
R-HSA-8939236	RUNX1 regulates transcription of genes involved in differentiation of HSCs	1	106	0.007642944696805826	0.8575500581010187	0.8575500581010187	3	15	0.0012883277505797476	9606	Homo sapiens	HIST1H2BK		R-HSA-8865491
R-HSA-72764	Eukaryotic Translation Termination	1	108	0.007787151200519144	0.8627124798818733	0.8627124798818733	3	5	4.29443e+11	9606	Homo sapiens	RPS27L		R-HSA-141671
R-HSA-166058	MyD88:Mal cascade initiated on plasma membrane	1	110	0.00793135770423246	0.8676885240890558	0.8676885240890558	17	63	0.0054109765524349394	9606	Homo sapiens	TIRAP		R-HSA-166082
R-HSA-168188	Toll Like Receptor TLR6:TLR2 Cascade	1	110	0.00793135770423246	0.8676885240890558	0.8676885240890558	17	65	0.005582753585845573	9606	Homo sapiens	TIRAP		R-HSA-166082
R-HSA-3214847	HATs acetylate histones	1	110	0.00793135770423246	0.8676885240890558	0.8676885240890558	3	15	0.0012883277505797476	9606	Homo sapiens	HIST1H2BK		R-HSA-3662335
R-HSA-2029480	Fcgamma receptor (FCGR) dependent phagocytosis	2	193	0.013915927608335136	0.8695523189953859	0.8695523189953859	8	42	0.003607317701623293	9606	Homo sapiens	CYFIP2
R-HSA-983231	Factors involved in megakaryocyte development and platelet production	2	193	0.013915927608335136	0.8695523189953859	0.8695523189953859	3	43	0.0036932062183286096	9606	Homo sapiens	KLC2		R-HSA-983259
R-HSA-3781865	Diseases of glycosylation	2	194	0.013988030860191795	0.871426709779261	0.871426709779261	2	77	0.00661341578630937	9606	Homo sapiens	LARGE
R-HSA-1483255	PI Metabolism	1	112	0.008075564207945779	0.872484893827337	0.872484893827337	1	89	0.007644077986773168	9606	Homo sapiens	INPP5D		R-HSA-1675949
R-HSA-168179	Toll Like Receptor TLR1:TLR2 Cascade	1	113	0.008147667459802437	0.8748177295867102	0.8748177295867102	17	65	0.005582753585845573	9606	Homo sapiens	TIRAP		R-HSA-166082
R-HSA-181438	Toll Like Receptor 2 (TLR2) Cascade	1	113	0.008147667459802437	0.8748177295867102	0.8748177295867102	17	67	0.005754530619256205	9606	Homo sapiens	TIRAP		R-HSA-166082
R-HSA-1912422	Pre-NOTCH Expression and Processing	1	113	0.008147667459802437	0.8748177295867102	0.8748177295867102	3	38	0.003263763634802027	9606	Homo sapiens	HIST1H2BK		R-HSA-9604834
R-HSA-192823	Viral mRNA Translation	1	114	0.008219770711659096	0.8771080520453494	0.8771080520453494	2	2	1.71777e+10	9606	Homo sapiens	RPS27L		R-HSA-192704
R-HSA-2559580	Oxidative Stress Induced Senescence	1	114	0.008219770711659096	0.8771080520453494	0.8771080520453494	5	39	0.0033496521515073434	9606	Homo sapiens	HIST1H2BK		R-HSA-3229089
R-HSA-9006936	Signaling by TGF-beta family members	1	114	0.008219770711659096	0.8771080520453494	0.8771080520453494	6	107	0.009190071287468866	9606	Homo sapiens	PRKCZ		R-HSA-2160931
R-HSA-163125	Post-translational modification: synthesis of GPI-anchored proteins	1	115	0.008291873963515755	0.879356632953605	0.879356632953605	1	16	0.001374216267285064	9606	Homo sapiens	PIGS		R-HSA-162836
R-HSA-611105	Respiratory electron transport	1	115	0.008291873963515755	0.879356632953605	0.879356632953605	1	19	0.0016318818174010136	9606	Homo sapiens	SDHC		R-HSA-163213
R-HSA-416476	G alpha (q) signalling events	3	274	0.019756291008724492	0.8793588698433864	0.8793588698433864	5	29	0.0024907669844541785	9606	Homo sapiens	FFAR2
R-HSA-5619507	Activation of HOX genes during differentiation	1	116	0.008363977215372412	0.8815642301067246	0.8815642301067246	31	43	0.0036932062183286096	9606	Homo sapiens	HIST1H2BK		R-HSA-5617877
R-HSA-5617472	Activation of anterior HOX genes in hindbrain development during early embryogenesis	1	116	0.008363977215372412	0.8815642301067246	0.8815642301067246	31	43	0.0036932062183286096	9606	Homo sapiens	HIST1H2BK		R-HSA-5617877
R-HSA-2408557	Selenocysteine synthesis	1	116	0.008363977215372412	0.8815642301067246	0.8815642301067246	2	7	6.0122e+11	9606	Homo sapiens	RPS27L		R-HSA-2408529
R-HSA-73894	DNA Repair	4	349	0.0251640348979739	0.8836047078276449	0.8836047078276449	56	309	0.026539551661942797	9606	Homo sapiens	HIST1H2BK
R-HSA-156827	L13a-mediated translational silencing of Ceruloplasmin expression	1	118	0.008508183719085731	0.885859436056559	0.885859436056559	1	3	2.57666e+11	9606	Homo sapiens	RPS27L		R-HSA-156823
R-HSA-5696398	Nucleotide Excision Repair	1	119	0.00858028697094239	0.8879484929079202	0.8879484929079202	15	36	0.003091986601391394	9606	Homo sapiens	DDB2		R-HSA-5690996
R-HSA-5689880	Ub-specific processing proteases	2	206	0.014853269882471699	0.8920690397442788	0.8920690397442788	3	40	0.00343554066821266	9606	Homo sapiens	HIST1H2BK
R-HSA-983712	Ion channel transport	2	207	0.014925373134328358	0.89364307208112	0.89364307208112	1	39	0.0033496521515073434	9606	Homo sapiens	ATP6AP1
R-HSA-72706	GTP hydrolysis and joining of the 60S ribosomal subunit	1	122	0.008796596726512366	0.8939898947607785	0.8939898947607785	3	3	2.57666e+11	9606	Homo sapiens	RPS27L		R-HSA-72672
R-HSA-5610787	Hedgehog 'off' state	1	123	0.008868699978369024	0.8959307033300459	0.8959307033300459	1	32	0.002748432534570128	9606	Homo sapiens	ADCY9		R-HSA-5610727
R-HSA-927802	Nonsense-Mediated Decay (NMD)	1	124	0.008940803230225683	0.897836117357628	0.897836117357628	5	6	5.15331e+10	9606	Homo sapiens	RPS27L		R-HSA-927836
R-HSA-975957	Nonsense Mediated Decay (NMD) enhanced by the Exon Junction Complex (EJC)	1	124	0.008940803230225683	0.897836117357628	0.897836117357628	4	5	4.29443e+11	9606	Homo sapiens	RPS27L		R-HSA-927836
R-HSA-5693567	HDR through Homologous Recombination (HRR) or Single Strand Annealing (SSA)	1	124	0.008940803230225683	0.897836117357628	0.897836117357628	2	42	0.003607317701623293	9606	Homo sapiens	HIST1H2BK		R-HSA-5684071
R-HSA-202424	Downstream TCR signaling	1	124	0.008940803230225683	0.897836117357628	0.897836117357628	1	24	0.002061324400927596	9606	Homo sapiens	INPP5D		R-HSA-202237
R-HSA-382556	ABC-family proteins mediated transport	1	124	0.008940803230225683	0.897836117357628	0.897836117357628	1	28	0.002404878467748862	9606	Homo sapiens	ABCA7		R-HSA-382553
R-HSA-2980736	Peptide hormone metabolism	1	125	0.009012906482082342	0.8997067798291404	0.8997067798291404	2	60	0.00515331100231899	9606	Homo sapiens	ATP6AP2		R-HSA-2065357
R-HSA-6785807	Interleukin-4 and Interleukin-13 signaling	2	211	0.015213786141754993	0.8997288506627971	0.8997288506627971	1	46	0.003950871768444559	9606	Homo sapiens	CDKN1A		R-HSA-6790041
R-HSA-2219528	PI3K/AKT Signaling in Cancer	1	126	0.009085009733939001	0.9015433220950899	0.9015433220950899	1	21	0.0018036588508116465	9606	Homo sapiens	CDKN1A		R-HSA-2399969
R-HSA-9007101	Rab regulation of trafficking	1	129	0.009301319489508977	0.9068543710156053	0.9068543710156053	1	35	0.0030060980846860776	9606	Homo sapiens	TSC1		R-HSA-8854302
R-HSA-397014	Muscle contraction	2	216	0.015574302401038288	0.9068811649076626	0.9068811649076626	4	39	0.0033496521515073434	9606	Homo sapiens	ACTA2		R-HSA-445700
R-HSA-201681	TCF dependent signaling in response to WNT	2	216	0.015574302401038288	0.9068811649076626	0.9068811649076626	2	71	0.006098084686077471	9606	Homo sapiens	HIST1H2BK		R-HSA-3364026
R-HSA-5693538	Homology Directed Repair	1	130	0.009373422741365635	0.9085605205235256	0.9085605205235256	2	50	0.0042944258352658245	9606	Homo sapiens	HIST1H2BK		R-HSA-5684071
R-HSA-72737	Cap-dependent Translation Initiation	1	131	0.009445525993222294	0.9102355392614162	0.9102355392614162	10	18	0.001545993300695697	9606	Homo sapiens	RPS27L		R-HSA-72673
R-HSA-72613	Eukaryotic Translation Initiation	1	131	0.009445525993222294	0.9102355392614162	0.9102355392614162	11	21	0.0018036588508116465	9606	Homo sapiens	RPS27L		R-HSA-72673
R-HSA-68875	Mitotic Prophase	1	133	0.009589732496935613	0.913494437441049	0.913494437441049	8	34	0.002920209567980761	9606	Homo sapiens	HIST1H2BK		R-HSA-2245218
R-HSA-1500931	Cell-Cell communication	1	133	0.009589732496935613	0.913494437441049	0.913494437441049	1	60	0.00515331100231899	9606	Homo sapiens	KRT17		R-HSA-446077
R-HSA-199991	Membrane Trafficking	8	659	0.047516042973538106	0.9186196209417286	0.9186196209417286	25	218	0.018723696641758998	9606	Homo sapiens	KLC2
R-HSA-114608	Platelet degranulation	1	137	0.009878145504362246	0.9196628843110578	0.9196628843110578	1	11	9.44774e+11	9606	Homo sapiens	FIGF		R-HSA-481007
R-HSA-8956319	Nucleobase catabolism	1	139	0.010022352008075565	0.922580773834135	0.922580773834135	1	58	0.004981533968908357	9606	Homo sapiens	GPX1		R-HSA-71676
R-HSA-8953897	Cellular responses to external stimuli	7	598	0.04311774461028192	0.9238966716724416	0.9238966716724416	22	254	0.02181568324315039	9606	Homo sapiens	CDKN1A
R-HSA-109582	Hemostasis	10	806	0.05811522099646694	0.9280392943571332	0.9280392943571332	11	327	0.028085544962638494	9606	Homo sapiens	FIGF
R-HSA-212165	Epigenetic regulation of gene expression	1	143	0.0103107650155022	0.9281036265038931	0.9281036265038931	20	34	0.002920209567980761	9606	Homo sapiens	HIST1H2BK		R-HSA-5334097
R-HSA-166016	Toll Like Receptor 4 (TLR4) Cascade	1	144	0.010382868267358857	0.9294218840395158	0.9294218840395158	17	94	0.00807352057029975	9606	Homo sapiens	TIRAP		R-HSA-166082
R-HSA-76005	Response to elevated platelet cytosolic Ca2+	1	144	0.010382868267358857	0.9294218840395158	0.9294218840395158	1	14	0.001202439233874431	9606	Homo sapiens	FIGF		R-HSA-481007
R-HSA-163200	Respiratory electron transport, ATP synthesis by chemiosmotic coupling, and heat production by uncoupling proteins.	1	146	0.010527074771072176	0.9319866046130939	0.9319866046130939	1	29	0.0024907669844541785	9606	Homo sapiens	SDHC		R-HSA-163213
R-HSA-202403	TCR signaling	1	146	0.010527074771072176	0.9319866046130939	0.9319866046130939	1	52	0.004466202868676458	9606	Homo sapiens	INPP5D		R-HSA-202237
R-HSA-1474228	Degradation of the extracellular matrix	1	148	0.010671281274785492	0.9344584800454901	0.9344584800454901	1	105	0.009018294254058232	9606	Homo sapiens	COL5A3		R-HSA-1564164
R-HSA-8957322	Metabolism of steroids	3	321	0.023145143845987454	0.9345753540095197	0.9345753540095197	5	234	0.02009791290904406	9606	Homo sapiens	FDXR
R-HSA-69206	G1/S Transition	1	150	0.010815487778498811	0.9368408586081658	0.9368408586081658	7	61	0.005239199519024306	9606	Homo sapiens	CDKN1A		R-HSA-187520
R-HSA-9018519	Estrogen-dependent gene expression	1	153	0.011031797534068787	0.9402536492097097	0.9402536492097097	14	66	0.0056686421025508886	9606	Homo sapiens	HIST1H2BK		R-HSA-9009065
R-HSA-6798695	Neutrophil degranulation	5	480	0.03460956089119619	0.940697509829473	0.940697509829473	5	10	8.58885e+10	9606	Homo sapiens	NAPRT1
R-HSA-69481	G2/M Checkpoints	1	154	0.011103900785925444	0.9413499210813143	0.9413499210813143	2	24	0.002061324400927596	9606	Homo sapiens	HIST1H2BK		R-HSA-5683735
R-HSA-195721	Signaling by WNT	3	330	0.02379407311269738	0.9420373637751813	0.9420373637751813	4	156	0.013398608606029374	9606	Homo sapiens	HIST1H2BK
R-HSA-877300	Interferon gamma signaling	2	250	0.018025812964164684	0.9442256667696314	0.9442256667696314	2	15	0.0012883277505797476	9606	Homo sapiens	TRIM22		R-HSA-1031716
R-HSA-428157	Sphingolipid metabolism	1	157	0.011320210541495422	0.9445199644058584	0.9445199644058584	2	62	0.005325088035729623	9606	Homo sapiens	SUMF2		R-HSA-1614362
R-HSA-196849	Metabolism of water-soluble vitamins and cofactors	2	252	0.018170019467878003	0.9459074245978748	0.9459074245978748	2	140	0.01202439233874431	9606	Homo sapiens	NAPRT1
R-HSA-8939211	ESR-mediated signaling	1	160	0.011536520297065398	0.9475193046167181	0.9475193046167181	14	72	0.006183973202782788	9606	Homo sapiens	HIST1H2BK		R-HSA-9009065
R-HSA-15869	Metabolism of nucleotides	2	254	0.018314225971591318	0.9475409880111799	0.9475409880111799	3	135	0.011594949755217727	9606	Homo sapiens	GPX1
R-HSA-162599	Late Phase of HIV Life Cycle	1	161	0.011608623548922056	0.9484827478448479	0.9484827478448479	2	75	0.006441638752898738	9606	Homo sapiens	VPS24		R-HSA-3159232
R-HSA-72766	Translation	3	340	0.02451510563126397	0.9494022722932434	0.9494022722932434	26	99	0.008502963153826334	9606	Homo sapiens	SSR4
R-HSA-446652	Interleukin-1 family signaling	1	162	0.011680726800778715	0.9494285724923222	0.9494285724923222	7	78	0.006699304303014687	9606	Homo sapiens	IL1F10		R-HSA-9008043
R-HSA-199977	ER to Golgi Anterograde Transport	1	163	0.011752830052635374	0.9503570995015942	0.9503570995015942	6	39	0.0033496521515073434	9606	Homo sapiens	TMED3		R-HSA-6807877
R-HSA-1236974	ER-Phagosome pathway	1	164	0.011824933304492033	0.951268643991565	0.951268643991565	1	10	8.58885e+10	9606	Homo sapiens	TIRAP		R-HSA-8863895
R-HSA-1280215	Cytokine Signaling in Immune system	13	1051	0.07578051770134833	0.9520645362459648	0.9520645362459648	64	624	0.053594434424117494	9606	Homo sapiens	IL15RA
R-HSA-3858494	Beta-catenin independent WNT signaling	1	165	0.01189703655634869	0.9521635153628375	0.9521635153628375	2	51	0.004380314351971141	9606	Homo sapiens	SCRIB		R-HSA-4608866
R-HSA-425393	Transport of inorganic cations/anions and amino acids/oligopeptides	1	165	0.01189703655634869	0.9521635153628375	0.9521635153628375	1	75	0.006441638752898738	9606	Homo sapiens	SLC12A4		R-HSA-426155
R-HSA-8878171	Transcriptional regulation by RUNX1	2	261	0.01881894873458793	0.9528970539379318	0.9528970539379318	25	132	0.011337284205101777	9606	Homo sapiens	CCND2
R-HSA-5358351	Signaling by Hedgehog	1	167	0.01204124306006201	0.9539044483785296	0.9539044483785296	1	82	0.007042858369835953	9606	Homo sapiens	ADCY9		R-HSA-5610727
R-HSA-8978868	Fatty acid metabolism	4	429	0.030932295046506596	0.9556777093302892	0.9556777093302892	8	217	0.01863780812505368	9606	Homo sapiens	GPX1
R-HSA-168273	Influenza Viral RNA Transcription and Replication	1	173	0.012473862571201961	0.9587575752628749	0.9587575752628749	2	15	0.0012883277505797476	9606	Homo sapiens	RPS27L		R-HSA-192704
R-HSA-162587	HIV Life Cycle	1	175	0.012618069074915278	0.9602593885506712	0.9602593885506712	2	113	0.009705402387700764	9606	Homo sapiens	VPS24		R-HSA-3159232
R-HSA-5633007	Regulation of TP53 Activity	1	178	0.012834378830485256	0.9624105765633668	0.9624105765633668	2	98	0.008417074637121017	9606	Homo sapiens	TP53INP1		R-HSA-3215251
R-HSA-69242	S Phase	1	179	0.012906482082341913	0.9631015439751298	0.9631015439751298	8	54	0.004637979902087091	9606	Homo sapiens	CDKN1A		R-HSA-187520
R-HSA-194315	Signaling by Rho GTPases	4	446	0.032158050328069794	0.9643185283402642	0.9643185283402642	15	112	0.009619513870995447	9606	Homo sapiens	CYFIP2
R-HSA-9010553	Regulation of expression of SLITs and ROBOs	1	183	0.013194895089768548	0.9657411779914307	0.9657411779914307	2	20	0.00171777033410633	9606	Homo sapiens	RPS27L		R-HSA-9014652
R-HSA-168898	Toll-Like Receptors Cascades	1	183	0.013194895089768548	0.9657411779914307	0.9657411779914307	17	180	0.01545993300695697	9606	Homo sapiens	TIRAP		R-HSA-166082
R-HSA-2408522	Selenoamino acid metabolism	1	184	0.013266998341625208	0.966371150357874	0.966371150357874	2	33	0.0028343210512754443	9606	Homo sapiens	RPS27L		R-HSA-2408529
R-HSA-72163	mRNA Splicing - Major Pathway	1	185	0.013339101593481867	0.9669895831744297	0.9669895831744297	7	9	7.72997e+11	9606	Homo sapiens	SNRPN		R-HSA-72160
R-HSA-1236975	Antigen processing-Cross presentation	1	186	0.013411204845338524	0.9675966869971624	0.9675966869971624	1	23	0.0019754358842222794	9606	Homo sapiens	TIRAP		R-HSA-8863895
R-HSA-168255	Influenza Life Cycle	1	186	0.013411204845338524	0.9675966869971624	0.9675966869971624	2	52	0.004466202868676458	9606	Homo sapiens	RPS27L		R-HSA-192704
R-HSA-211897	Cytochrome P450 - arranged by substrate type	1	186	0.013411204845338524	0.9675966869971624	0.9675966869971624	1	62	0.005325088035729623	9606	Homo sapiens	FDXR		R-HSA-193101
R-HSA-1640170	Cell Cycle	7	681	0.0491023145143846	0.9680342976258025	0.9680342976258025	47	423	0.03633084256634888	9606	Homo sapiens	CDKN1A
R-HSA-112315	Transmission across Chemical Synapses	2	288	0.020765736534717714	0.9690650593083149	0.9690650593083149	11	108	0.009275959804174182	9606	Homo sapiens	ADCY9
R-HSA-5688426	Deubiquitination	2	288	0.020765736534717714	0.9690650593083149	0.9690650593083149	3	77	0.00661341578630937	9606	Homo sapiens	HIST1H2BK
R-HSA-6791226	Major pathway of rRNA processing in the nucleolus and cytosol	1	189	0.0136275146009085	0.969352073073443	0.969352073073443	2	7	6.0122e+11	9606	Homo sapiens	RPS27L		R-HSA-6791223
R-HSA-375276	Peptide ligand-binding receptors	1	194	0.013988030860191795	0.9720697090789867	0.9720697090789867	2	73	0.006269861719488104	9606	Homo sapiens	CCL25		R-HSA-373074
R-HSA-72172	mRNA Splicing	1	196	0.014132237363905112	0.9730883037004966	0.9730883037004966	7	14	0.001202439233874431	9606	Homo sapiens	SNRPN		R-HSA-72160
R-HSA-168254	Influenza Infection	1	197	0.01420434061576177	0.9735836387551997	0.9735836387551997	2	60	0.00515331100231899	9606	Homo sapiens	RPS27L		R-HSA-192704
R-HSA-8868773	rRNA processing in the nucleus and cytosol	1	207	0.014925373134328358	0.9780638836167324	0.9780638836167324	2	15	0.0012883277505797476	9606	Homo sapiens	RPS27L		R-HSA-6791223
R-HSA-5617833	Cilium Assembly	1	207	0.014925373134328358	0.9780638836167324	0.9780638836167324	1	50	0.0042944258352658245	9606	Homo sapiens	BBS12		R-HSA-5624125
R-HSA-69275	G2/M Transition	1	211	0.015213786141754993	0.9796362434180773	0.9796362434180773	1	78	0.006699304303014687	9606	Homo sapiens	CDKN1A		R-HSA-8852362
R-HSA-453274	Mitotic G2-G2/M phases	1	213	0.01535799264546831	0.9803798001378502	0.9803798001378502	1	80	0.00687108133642532	9606	Homo sapiens	CDKN1A		R-HSA-8852362
R-HSA-5668914	Diseases of metabolism	1	217	0.015646405652894945	0.9817867525526326	0.9817867525526326	1	114	0.00979129090440608	9606	Homo sapiens	FDXR		R-HSA-5580269
R-HSA-948021	Transport to the Golgi and subsequent modification	1	218	0.015718508904751603	0.982122495386014	0.982122495386014	6	60	0.00515331100231899	9606	Homo sapiens	TMED3		R-HSA-6807877
R-HSA-1474244	Extracellular matrix organization	2	329	0.023721969860840724	0.9838823948108374	0.9838823948108374	30	318	0.027312548312290647	9606	Homo sapiens	COL5A3
R-HSA-5653656	Vesicle-mediated transport	8	818	0.05898046001874684	0.9842100083878453	0.9842100083878453	25	251	0.02155801769303444	9606	Homo sapiens	KLC2
R-HSA-2262752	Cellular responses to stress	4	511	0.036844761698752615	0.9849114234380248	0.9849114234380248	18	184	0.015803487073778235	9606	Homo sapiens	CDKN1A
R-HSA-1428517	The citric acid (TCA) cycle and respiratory electron transport	1	229	0.01651164467517485	0.9854325871251745	0.9854325871251745	2	65	0.005582753585845573	9606	Homo sapiens	SDHC		R-HSA-70994
R-HSA-9006931	Signaling by Nuclear Receptors	1	230	0.01658374792703151	0.9857013567420361	0.9857013567420361	14	93	0.007987632053594434	9606	Homo sapiens	HIST1H2BK		R-HSA-9009065
R-HSA-112316	Neuronal System	3	435	0.03136491455764655	0.9868994862319534	0.9868994862319534	19	161	0.013828051189555957	9606	Homo sapiens	ADCY9
R-HSA-376176	Signaling by ROBO receptors	1	235	0.016944264186314804	0.9869728941430648	0.9869728941430648	2	60	0.00515331100231899	9606	Homo sapiens	RPS27L		R-HSA-9014652
R-HSA-9006925	Intracellular signaling by second messengers	2	347	0.02501982839426058	0.9879485814996279	0.9879485814996279	2	104	0.008932405737352916	9606	Homo sapiens	CDKN1A
R-HSA-72312	rRNA processing	1	245	0.01766529670488139	0.9891879101426087	0.9891879101426087	2	21	0.0018036588508116465	9606	Homo sapiens	RPS27L		R-HSA-6791223
R-HSA-72203	Processing of Capped Intron-Containing Pre-mRNA	1	256	0.018458432475304636	0.9911933877406189	0.9911933877406189	7	32	0.002748432534570128	9606	Homo sapiens	SNRPN		R-HSA-72160
R-HSA-4839726	Chromatin organization	1	257	0.018530535727161294	0.9913561895322249	0.9913561895322249	7	84	0.007214635403246586	9606	Homo sapiens	HIST1H2BK		R-HSA-3777129
R-HSA-3247509	Chromatin modifying enzymes	1	257	0.018530535727161294	0.9913561895322249	0.9913561895322249	7	84	0.007214635403246586	9606	Homo sapiens	HIST1H2BK		R-HSA-3777129
R-HSA-162906	HIV Infection	1	260	0.01874684548273127	0.9918268260271826	0.9918268260271826	2	156	0.013398608606029374	9606	Homo sapiens	VPS24		R-HSA-3159232
R-HSA-418594	G alpha (i) signalling events	4	556	0.04008940803230226	0.9918969565218466	0.9918969565218466	14	147	0.012625611955681525	9606	Homo sapiens	PCP2
R-HSA-196854	Metabolism of vitamins and cofactors	2	381	0.027471338957386977	0.9930866232356059	0.9930866232356059	2	201	0.017263591857768615	9606	Homo sapiens	NAPRT1
R-HSA-5673001	RAF/MAP kinase cascade	1	270	0.01946787800129786	0.9932188444336205	0.9932188444336205	1	39	0.0033496521515073434	9606	Homo sapiens	GRIN1		R-HSA-5672965
R-HSA-913531	Interferon Signaling	2	388	0.02797606172038359	0.993840125931889	0.993840125931889	2	51	0.004380314351971141	9606	Homo sapiens	TRIM22		R-HSA-1031716
R-HSA-5684996	MAPK1/MAPK3 signaling	1	277	0.019972600764294468	0.9940501324689412	0.9940501324689412	1	46	0.003950871768444559	9606	Homo sapiens	GRIN1		R-HSA-5672965
R-HSA-373076	Class A/1 (Rhodopsin-like receptors)	2	402	0.028985507246376812	0.995114332797801	0.995114332797801	3	143	0.012282057888860259	9606	Homo sapiens	CCL25
R-HSA-211945	Phase I - Functionalization of compounds	1	300	0.021630975556997622	0.9961302371219414	0.9961302371219414	1	99	0.008502963153826334	9606	Homo sapiens	FDXR		R-HSA-193101
R-HSA-1257604	PIP3 activates AKT signaling	1	309	0.02227990482370755	0.9967304084009673	0.9967304084009673	1	85	0.007300523919951903	9606	Homo sapiens	CDKN1A		R-HSA-198613
R-HSA-983168	Antigen processing: Ubiquitination & Proteasome degradation	1	315	0.0227125243348475	0.9970780510827075	0.9970780510827075	4	9	7.72997e+11	9606	Homo sapiens	FBXO22		R-HSA-983147
R-HSA-1483257	Phospholipid metabolism	1	315	0.0227125243348475	0.9970780510827075	0.9970780510827075	1	218	0.018723696641758998	9606	Homo sapiens	INPP5D		R-HSA-1675949
R-HSA-198933	Immunoregulatory interactions between a Lymphoid and a non-Lymphoid cell	1	316	0.02278462758670416	0.9971323000872201	0.9971323000872201	1	43	0.0036932062183286096	9606	Homo sapiens	TREML4		R-HSA-5696358
R-HSA-5683057	MAPK family signaling cascades	1	328	0.023649866608984067	0.997710082465207	0.997710082465207	1	86	0.007386412436657219	9606	Homo sapiens	GRIN1		R-HSA-5672965
R-HSA-1852241	Organelle biogenesis and maintenance	1	334	0.02408248612012402	0.9979538831352036	0.9979538831352036	1	86	0.007386412436657219	9606	Homo sapiens	BBS12		R-HSA-5624125
R-HSA-983169	Class I MHC mediated antigen processing & presentation	2	464	0.03345590886148965	0.9982734740463385	0.9982734740463385	5	48	0.004122648801855192	9606	Homo sapiens	FBXO22
R-HSA-69278	Cell Cycle, Mitotic	3	569	0.04102675030643882	0.9983090911681195	0.9983090911681195	27	334	0.02868676457957571	9606	Homo sapiens	CDKN1A
R-HSA-422475	Axon guidance	3	582	0.04196409258057538	0.9986231913847823	0.9986231913847823	8	297	0.025508889461479	9606	Homo sapiens	COL5A3
R-HSA-500792	GPCR ligand binding	3	593	0.04275722835099863	0.9988438922613116	0.9988438922613116	4	170	0.014601047839903805	9606	Homo sapiens	CCL25
R-HSA-68886	M Phase	1	389	0.028048164972240247	0.9992726139185626	0.9992726139185626	8	66	0.0056686421025508886	9606	Homo sapiens	HIST1H2BK		R-HSA-2245218
R-HSA-1266738	Developmental Biology	9	1176	0.08479342418343068	0.9994765704028026	0.9994765704028026	54	484	0.04157004208537318	9606	Homo sapiens	KRT17
R-HSA-5663205	Infectious disease	2	537	0.03871944624702574	0.9995052869638185	0.9995052869638185	4	328	0.02817143347934381	9606	Homo sapiens	RPS27L
R-HSA-425407	SLC-mediated transmembrane transport	1	412	0.029706539764943397	0.9995286011921197	0.9995286011921197	1	184	0.015803487073778235	9606	Homo sapiens	SLC12A4		R-HSA-426155
R-HSA-211859	Biological oxidations	2	547	0.03944047876559233	0.9995839133215083	0.9995839133215083	2	186	0.01597526410718887	9606	Homo sapiens	FDXR
R-HSA-446203	Asparagine N-linked glycosylation	1	420	0.030283365779796668	0.9995946868085663	0.9995946868085663	6	143	0.012282057888860259	9606	Homo sapiens	TMED3		R-HSA-6807877
R-HSA-381753	Olfactory Signaling Pathway	1	432	0.031148604802076575	0.9996769119257954	0.9996769119257954	1	2	1.71777e+10	9606	Homo sapiens	OR10A4		R-HSA-381750
R-HSA-382551	Transport of small molecules	6	960	0.06921912178239238	0.9996852188797474	0.9996852188797474	7	430	0.036932062183286096	9606	Homo sapiens	STEAP3
R-HSA-1280218	Adaptive Immune System	6	999	0.07203114860480207	0.9998215046746163	0.9998215046746163	8	253	0.021729794726445074	9606	Homo sapiens	KLC2
R-HSA-418555	G alpha (s) signalling events	2	602	0.04340615761770856	0.9998405595441221	0.9998405595441221	3	14	0.001202439233874431	9606	Homo sapiens	ADCY9
R-HSA-5663202	Diseases of signal transduction	1	470	0.03388852837262961	0.9998426311771312	0.9998426311771312	1	297	0.025508889461479	9606	Homo sapiens	CDKN1A		R-HSA-2399969
R-HSA-168249	Innate Immune System	9	1302	0.09387843391736968	0.9999031459920288	0.9999031459920288	31	651	0.055913424375161044	9606	Homo sapiens	CYFIP2
R-HSA-162582	Signal Transduction	32	3114	0.2245295262816353	0.9999781719831138	0.9999781719831138	130	2100	0.18036588508116466	9606	Homo sapiens	CYFIP2
R-HSA-168256	Immune System	25	2638	0.19020837839786575	0.9999797644588474	0.9999797644588474	103	1470	0.12625611955681526	9606	Homo sapiens	CYFIP2
R-HSA-556833	Metabolism of lipids	9	1433	0.10332395991059197	0.9999847739066869	0.9999847739066869	17	942	0.08090698273640815	9606	Homo sapiens	GPX1
R-HSA-388396	GPCR downstream signalling	8	1347	0.09712308025091931	0.9999851466304085	0.9999851466304085	22	216	0.018551919608348365	9606	Homo sapiens	PCP2
R-HSA-8953854	Metabolism of RNA	2	782	0.05638474295190713	0.99999359041506	0.99999359041506	14	187	0.016061152623894185	9606	Homo sapiens	SNRPN
R-HSA-597592	Post-translational protein modification	10	1589	0.11457206720023073	0.9999944640496294	0.9999944640496294	32	521	0.0447479172034699	9606	Homo sapiens	PIGS
R-HSA-372790	Signaling by GPCR	8	1414	0.10195399812531546	0.9999945455699604	0.9999945455699604	26	386	0.03315296744825217	9606	Homo sapiens	PCP2
R-HSA-71291	Metabolism of amino acids and derivatives	1	660	0.04758814622539476	0.9999958169103387	0.9999958169103387	2	283	0.02430645022760457	9606	Homo sapiens	RPS27L		R-HSA-2408529
R-HSA-1643685	Disease	7	1512	0.109020116807268	0.9999997312552036	0.9999997312552036	12	944	0.08107875976981878	9606	Homo sapiens	CDKN1A
R-HSA-392499	Metabolism of proteins	17	2432	0.17535510851539404	0.9999998797452376	0.9999998797452376	65	916	0.07867388130206991	9606	Homo sapiens	PIGS
R-HSA-1430728	Metabolism	16	3585	0.25849015790612156	0.9999999999999999	0.9999999999999999	35	2184	0.18758052048441123	9606	Homo sapiens	NAPRT1

## Sheet: gen list
KRT17	-1.578	6,81E-007
SPATA18	-1.037	3,37E-009
ZMAT3	-0.945	1,01E-008
ACTA2	-0.853	6,69E-004
CDKN1A	-0.85	2,18E-004
ISG20L1	-0.818	1,93E-005
INPP5D	-0.81	9,19E-006
DRAM1	-0.799	7,03E-006
CYFIP2	-0.792	3,82E-007
VWCE	-0.759	4,36E-005
C18orf56	-0.699	2,29E-005
AEN	-0.689	5,99E-006
DDB2	-0.663	4,16E-007
STEAP3	-0.627	6,93E-005
PHLDA3	-0.616	5,28E-008
LRDD	-0.611	3,35E-006
BAX	-0.597	7,07E-006
SESN1	-0.592	1,25E-005
FAM46A	-0.56	5,35E-004
GAL3ST4	-0.537	3,78E-006
CROT	-0.531	9,35E-005
TRIM22	-0.516	1,04E-004
EBI3	-0.512	8,28E-004
TRIAP1	-0.492	1,21E-006
LRPAP1	-0.481	3,36E-006
FAS	-0.479	1,17E-006
PHPT1	-0.479	2,96E-005
KRT16	-0.464	6,86E-006
FBXO22	-0.461	5,98E-004
SIL1	-0.456	5,48E-005
PPM1D	-0.452	3,89E-005
TP53INP1	-0.445	5,70E-006
RPS27L	-0.444	1,98E-004
FBXO22	-0.44	1,86E-004
GPX1	-0.427	5,33E-004
ZNF488	-0.424	8,93E-005
CEL	-0.422	9,68E-004
RRM2B	-0.422	7,50E-004
SLC12A4	-0.417	2,51E-006
CYFIP2	-0.416	3,36E-004
ANKRD33	-0.407	2,37E-004
TNFSF4	-0.4	2,13E-004
DCUN1D3	-0.389	7,29E-005
TP53INP1	-0.384	3,33E-007
EDA2R	-0.381	4,87E-005
NINJ1	-0.378	7,02E-004
TNFRSF10B	-0.376	5,15E-005
TP53AP1	-0.375	4,03E-005
ZNF672	-0.375	3,42E-005
LOC389286	-0.372	8,79E-004
FDXR	-0.367	3,80E-004
SESN2	-0.366	6,35E-006
TNFRSF10B	-0.363	4,43E-005
PLXNB2	-0.362	1,36E-005
FLJ41484	-0.359	1,23E-004
BAX	-0.358	4,88E-006
SIL1	-0.354	3,95E-004
RPL23AP53	-0.344	1,64E-004
PSTPIP2	-0.343	4,56E-004
TNFRSF10B	-0.343	2,96E-006
ISCU	-0.342	1,53E-005
ATP6V0D1	-0.328	5,86E-005
SCRIB	-0.328	1,21E-004
ATP6AP2	-0.326	8,57E-004
HIST1H2BK	-0.325	3,61E-004
NAPRT1	-0.322	8,51E-005
ATG4A	-0.321	6,09E-004
ISCU	-0.321	1,84E-006
LRDD	-0.318	5,25E-005
IER5	-0.316	2,08E-004
VPS24	-0.309	7,34E-004
DTX2	-0.305	5,05E-004
ATG4A	-0.301	2,57E-004
CSDA	-0.298	1,28E-004
LOC644128	-0.294	8,45E-004
LOC728060	-0.294	1,96E-004
MOBKL2A	-0.285	7,16E-004
SNRPN	-0.28	7,71E-004
PCNX	-0.279	1,06E-004
RAPGEF1	-0.277	4,87E-004
MIR125B2	-0.275	1,92E-005
SUMF2	-0.27	7,58E-004
TMED3	-0.27	5,73E-005
BBS12	-0.264	7,62E-004
ADCY9	-0.261	1,84E-004
PIGS	-0.26	2,14E-004
PRKX	-0.259	6,80E-005
FAM50A	-0.257	3,57E-005
IL15RA	-0.256	2,87E-004
GNPTAB	-0.254	1,18E-004
CYB561D2	-0.253	5,56E-005
BBC3	-0.249	5,06E-004
TMEM189	-0.249	6,31E-004
TMEM187	-0.246	5,29E-005
NAGPA	-0.242	8,82E-004
BAT3	-0.24	8,88E-004
CORO1B	-0.24	2,45E-004
APBA3	-0.237	7,81E-004
SSR4	-0.237	7,68E-004
STX6	-0.236	5,28E-004
CCND2	-0.233	4,63E-004
CHTF8	-0.233	6,02E-004
PGPEP1	-0.231	9,79E-004
SDCCAG1	-0.231	1,81E-004
CRK	-0.221	1,16E-004
PLOD3	-0.216	3,79E-004
ZNF79	-0.215	5,77E-004
LOC642452	-0.214	1,85E-004
ASCC2	-0.212	8,91E-004
LOC644809	-0.211	4,37E-004
ZBTB44	-0.21	5,74E-004
MRRF	-0.207	9,95E-004
TMUB2	-0.207	4,70E-004
ERCC-00170	-0.204	6,24E-005
ABCA7	-0.203	2,23E-004
ATP6AP1	-0.201	8,89E-004
LOC645715	-0.201	9,79E-004
UBFD1	-0.2	5,37E-004
LOC646067	-0.198	3,31E-004
TM9SF1	-0.197	3,10E-004
MUSTN1	-0.196	1,72E-004
LOC642820	-0.195	5,01E-004
LARGE	-0.194	1,16E-004
LOC645465	-0.194	2,49E-004
TXNDC5	-0.193	5,61E-004
FAM90A2P	-0.192	6,10E-004
SDHC	-0.192	3,88E-004
ZNF630	-0.191	1,29E-004
LOC730517	-0.19	9,42E-004
ADAMTSL2	-0.187	3,81E-004
LOC728014	-0.186	6,36E-004
C18orf2	-0.185	8,38E-004
LOC100132942	-0.183	6,73E-004
TIRAP	-0.182	1,42E-004
C10orf26	-0.181	8,94E-004
C14orf144	-0.181	7,43E-004
DSCR8	-0.178	5,82E-004
IL15RA	-0.178	1,52E-004
CMIP	-0.177	3,58E-004
KLC2	-0.177	2,49E-004
TRAF3IP3	-0.177	3,82E-005
VPS33B	-0.177	8,97E-004
LOC642181	-0.176	1,36E-004
DAGLB	-0.173	9,66E-004
LOC651075	-0.173	4,42E-005
ZHX1	-0.172	1,13E-004
LOC731602	-0.168	6,74E-006
COL5A3	-0.167	2,74E-005
POU2F2	-0.166	3,87E-004
DGKI	-0.165	8,65E-004
LOC646348	-0.164	6,15E-004
PRR20C	-0.161	9,42E-005
XAGE1B	-0.161	1,27E-004
C19orf55	-0.156	1,87E-004
NAT15	-0.156	3,59E-004
NIT1	-0.156	6,26E-004
TAS2R5	-0.155	7,52E-006
LOC643693	-0.154	4,45E-004
MARCH8	-0.154	5,52E-005
EYA4	-0.153	5,75E-005
POMP	-0.153	4,50E-004
TSGA13	-0.153	1,81E-004
CIZ1	-0.151	9,03E-004
LOC388080	-0.151	1,65E-005
PKD2L2	-0.151	3,53E-004
STYX	-0.151	9,19E-004
CHRDL2	-0.15	1,41E-004
LOC100133049	-0.15	6,46E-004
LOC400958	-0.15	9,99E-004
CLEC12A	-0.149	6,83E-005
MACF1	-0.149	5,73E-004
STAG3	-0.149	8,25E-004
LOC391817	-0.147	3,85E-005
C1orf140	-0.146	5,50E-004
C16orf38	-0.144	2,35E-004
CIDEA	-0.143	4,39E-004
LOC390557	-0.142	7,18E-004
PRKCZ	-0.141	9,07E-005
LOC649652	-0.14	1,26E-004
LOC729023	-0.136	2,74E-004
NRL	-0.136	3,02E-005
PCP2	-0.135	2,16E-004
FKBP6	-0.134	7,47E-005
FLJ40288	-0.133	9,16E-005
ILDR2	-0.133	2,22E-004
LOC730234	-0.133	9,13E-004
SYT14L	-0.132	5,61E-004
CCDC127	-0.131	7,21E-004
LOC442403	-0.131	6,91E-004
LOC651731	-0.131	2,60E-004
ZNF713	-0.131	3,55E-004
FFAR2	-0.13	7,18E-004
LOC650517	-0.13	1,69E-004
TREML4	-0.129	4,89E-004
LOC148137	-0.128	1,82E-004
EFCAB4B	-0.127	5,36E-004
OR10A4	-0.127	8,67E-004
SLC36A3	-0.127	3,06E-004
GRIN1	-0.126	3,63E-004
XAGE3	-0.124	3,13E-005
ZNF92	-0.124	5,60E-004
LOC649775	-0.123	1,72E-005
CD276	-0.122	4,00E-004
LOC100129534	-0.122	2,81E-005
LOC389832	-0.122	7,62E-004
LOC647634	-0.122	7,49E-004
LOC100129081	-0.121	3,98E-004
PCDHGB3	-0.121	9,30E-004
FIGF	-0.12	9,26E-004
C21orf59	-0.119	7,62E-004
KIAA1239	-0.119	3,47E-004
MS4A14	-0.119	2,04E-004
TSC1	-0.118	3,79E-004
CCL25	-0.117	8,63E-004
LOC646644	-0.117	7,75E-004
C22orf34	-0.116	6,89E-004
LOC100129148	-0.116	7,53E-004
LOC646697	-0.116	3,65E-004
LOC401233	-0.115	7,55E-004
MAGEA9B	-0.113	1,51E-004
CXorf41	-0.107	3,16E-004
LOC100131778	-0.107	9,41E-004
LOC100132356	-0.104	8,48E-004
SNED1	-0.103	5,90E-004
LOC653211	-0.1	1,63E-004
ERCC-00041	-0.099	3,45E-004
GJB5	-0.097	6,32E-004
IL1F10	-0.095	9,60E-004
LOC643363	-0.094	1,02E-004
AKR7L	-0.093	7,83E-004
MARK2	-0.093	7,81E-004
C10orf71	-0.085	7,71E-004
KLRC4	-0.084	6,16E-004
MAGEA9	-0.072	4,40E-004
