# Supplementary material for: Personalized Assessment of Normal Tissue Radiosensitivity via Transcriptome Response to Photon, Proton and Carbon Irradiation in Patient-Derived Human Intestinal Organoids
Source: Cancers (Basel). 2020 Feb 18;12(2):469. doi: 10.3390/cancers12020469 (PMC7072449; doi:10.3390/cancers12020469)
Supplement: Supplementary file 1 [file cancers-12-00469-s001.zip › cancers-706804-supplementary/Supp Tables Nowrouzi et al_Cancers/supllementary Table 13.xlsx]

## Sheet: categories
Pathway identifier	Pathway name	#Entities found	#Entities total	Entities ratio	Entities pValue	Entities FDR	#Reactions found	#Reactions total	Reactions ratio	Species identifier	Species name	Submitted entities found	Mapped entities	Found reaction identifiers
R-HSA-69278	Cell Cycle, Mitotic	84	569	0.04102675030643882	1.1102230246251565E-16	2.8754776337791554E-14	215	334	0.02868676457957571	9606	Homo sapiens	TOP2A
R-HSA-1640170	Cell Cycle	94	681	0.0491023145143846	1.1102230246251565E-16	2.8754776337791554E-14	256	423	0.03633084256634888	9606	Homo sapiens	TOP2A
R-HSA-69620	Cell Cycle Checkpoints	49	279	0.020116807268007787	1.1102230246251565E-16	2.8754776337791554E-14	24	57	0.00489564545220304	9606	Homo sapiens	YWHAE
R-HSA-68877	Mitotic Prometaphase	37	206	0.014853269882471699	2.220446049250313E-16	4.3076653355456074E-14	15	15	0.0012883277505797476	9606	Homo sapiens	YWHAE
R-HSA-68886	M Phase	48	389	0.028048164972240247	9.992007221626409E-15	1.5487611193520934E-12	46	66	0.0056686421025508886	9606	Homo sapiens	YWHAE
R-HSA-2500257	Resolution of Sister Chromatid Cohesion	28	133	0.009589732496935613	2.3203661214665772E-14	2.9932722966918845E-12	8	8	6.87108e+10	9606	Homo sapiens	AHCTF1
R-HSA-69618	Mitotic Spindle Checkpoint	24	110	0.00793135770423246	8.117950756059145E-13	9.01092533922565E-11	7	7	6.0122e+11	9606	Homo sapiens	AHCTF1
R-HSA-141424	Amplification of signal from the kinetochores	22	94	0.006777705674525921	1.9246826354901714E-12	1.6552270665215474E-10	4	4	3.43554e+10	9606	Homo sapiens	AHCTF1
R-HSA-141444	Amplification of signal from unattached kinetochores via a MAD2 inhibitory signal	22	94	0.006777705674525921	1.9246826354901714E-12	1.6552270665215474E-10	4	4	3.43554e+10	9606	Homo sapiens	AHCTF1
R-HSA-2555396	Mitotic Metaphase and Anaphase	31	208	0.014997476386185017	6.675437980163679E-12	5.140087244726033E-10	9	12	0.001030662200463798	9606	Homo sapiens	AHCTF1
R-HSA-68882	Mitotic Anaphase	30	207	0.014925373134328358	2.8693492026832246E-11	2.008544441878257E-9	8	11	9.44774e+11	9606	Homo sapiens	AHCTF1
R-HSA-176187	Activation of ATR in response to replication stress	14	39	0.0028120268224096907	9.566070158228968E-11	6.122284901266539E-9	7	9	7.72997e+11	9606	Homo sapiens	RFC5
R-HSA-2467813	Separation of Sister Chromatids	28	193	0.013915927608335136	1.2981105079745703E-10	7.658851997049965E-9	6	8	6.87108e+10	9606	Homo sapiens	AHCTF1
R-HSA-453279	Mitotic G1-G1/S phases	26	173	0.012473862571201961	2.887101668846981E-10	1.5879059178658395E-8	46	98	0.008417074637121017	9606	Homo sapiens	TOP2A
R-HSA-69190	DNA strand elongation	13	38	0.002739923570553032	7.929725764910245E-10	3.8062683671569175E-8	10	15	0.0012883277505797476	9606	Homo sapiens	RFC5
R-HSA-5663220	RHO GTPases Activate Formins	23	148	0.010671281274785492	1.6715065997985334E-9	7.5217796990934E-8	4	27	0.0023189899510435456	9606	Homo sapiens	AHCTF1
R-HSA-69481	G2/M Checkpoints	23	154	0.011103900785925444	3.4836429296802862E-9	1.497966459762523E-7	15	24	0.002061324400927596	9606	Homo sapiens	YWHAE
R-HSA-195258	RHO GTPase Effectors	33	315	0.0227125243348475	9.423608005043604E-9	3.591741982722496E-7	32	107	0.009190071287468866	9606	Homo sapiens	YWHAE
R-HSA-176974	Unwinding of DNA	8	12	8.65239e+11	9.707410764114854E-9	3.591741982722496E-7	3	4	3.43554e+10	9606	Homo sapiens	MCM8
R-HSA-69206	G1/S Transition	22	150	0.010815487778498811	1.0505183056785938E-8	3.6768140698750784E-7	28	61	0.005239199519024306	9606	Homo sapiens	RRM2
R-HSA-68962	Activation of the pre-replicative complex	11	36	0.0025957170668397143	4.930525110413697E-8	1.5205269203732996E-6	9	9	7.72997e+11	9606	Homo sapiens	MCM8
R-HSA-69242	S Phase	23	179	0.012906482082341913	5.243196277149309E-8	1.5205269203732996E-6	35	54	0.004637979902087091	9606	Homo sapiens	RFC5
R-HSA-194315	Signaling by Rho GTPases	38	446	0.032158050328069794	1.460617031767697E-7	4.0897276889495515E-6	34	112	0.009619513870995447	9606	Homo sapiens	YWHAE
R-HSA-69306	DNA Replication	19	141	0.010166558511788881	3.764864164867987E-7	1.0165133245143565E-5	30	47	0.004036760285149875	9606	Homo sapiens	RFC5
R-HSA-5693538	Homology Directed Repair	18	130	0.009373422741365635	5.192154524102932E-7	1.3499601762667623E-5	36	50	0.0042944258352658245	9606	Homo sapiens	RFC5
R-HSA-73894	DNA Repair	31	349	0.0251640348979739	9.092062746018925E-7	2.2730156865047313E-5	172	309	0.026539551661942797	9606	Homo sapiens	FEN1
R-HSA-5693532	DNA Double-Strand Break Repair	20	167	0.01204124306006201	1.1314031892473153E-6	2.8285079731182883E-5	72	107	0.009190071287468866	9606	Homo sapiens	RFC5
R-HSA-69473	G2/M DNA damage checkpoint	13	81	0.005840363400389357	4.187198270777515E-6	1.0049275849866035E-4	7	12	0.001030662200463798	9606	Homo sapiens	YWHAE
R-HSA-5685938	HDR through Single Strand Annealing (SSA)	9	39	0.0028120268224096907	7.738260972112165E-6	1.779800023585798E-4	4	6	5.15331e+10	9606	Homo sapiens	RFC5
R-HSA-69239	Synthesis of DNA	16	132	0.009517629245078953	1.1426007440307195E-5	2.513721636867583E-4	14	26	0.002233101434338229	9606	Homo sapiens	RFC5
R-HSA-73886	Chromosome Maintenance	14	105	0.007570841444949167	1.4294170347373125E-5	3.0017757729483563E-4	13	27	0.0023189899510435456	9606	Homo sapiens	RFC5
R-HSA-5693579	Homologous DNA Pairing and Strand Exchange	9	44	0.0031725430816929843	1.9852797382369225E-5	4.169087450297537E-4	4	8	6.87108e+10	9606	Homo sapiens	RAD51AP1
R-HSA-5693567	HDR through Homologous Recombination (HRR) or Single Strand Annealing (SSA)	15	124	0.008940803230225683	2.18249892353084E-5	4.36499784706168E-4	32	42	0.003607317701623293	9606	Homo sapiens	RFC5
R-HSA-179409	APC-Cdc20 mediated degradation of Nek2A	7	25	0.0018025812964164683	2.374040808161837E-5	4.51067753550749E-4	3	3	2.57666e+11	9606	Homo sapiens	CDC20
R-HSA-69002	DNA Replication Pre-Initiation	12	88	0.006345086163385969	4.6800635021604364E-5	8.424114303888786E-4	16	21	0.0018036588508116465	9606	Homo sapiens	MCM8
R-HSA-68874	M/G1 Transition	12	88	0.006345086163385969	4.6800635021604364E-5	8.424114303888786E-4	16	21	0.0018036588508116465	9606	Homo sapiens	MCM8
R-HSA-6796648	TP53 Regulates Transcription of DNA Repair Genes	12	89	0.006417189415242628	5.205589566725788E-5	8.849502263433839E-4	6	17	0.0014601047839903805	9606	Homo sapiens	FANCI
R-HSA-453276	Regulation of mitotic cell cycle	12	90	0.006489292667099286	5.781393203574403E-5	9.250229125719045E-4	37	38	0.003263763634802027	9606	Homo sapiens	UBE2C
R-HSA-174143	APC/C-mediated degradation of cell cycle proteins	12	90	0.006489292667099286	5.781393203574403E-5	9.250229125719045E-4	37	38	0.003263763634802027	9606	Homo sapiens	UBE2C
R-HSA-5693607	Processing of DNA double-strand break ends	12	90	0.006489292667099286	5.781393203574403E-5	9.250229125719045E-4	15	17	0.0014601047839903805	9606	Homo sapiens	RFC5
R-HSA-141405	Inhibition of the proteolytic activity of APC/C required for the onset of anaphase by mitotic spindle checkpoint components	6	20	0.0014420650371331748	6.248216150661623E-5	9.372324225992434E-4	3	3	2.57666e+11	9606	Homo sapiens	CDC20
R-HSA-141430	Inactivation of APC/C via direct inhibition of the APC/C complex	6	20	0.0014420650371331748	6.248216150661623E-5	9.372324225992434E-4	2	2	1.71777e+10	9606	Homo sapiens	CDC20
R-HSA-5693616	Presynaptic phase of homologous DNA pairing and strand exchange	8	41	0.0029562333261230083	7.895385777623165E-5	0.0011053540088672431	2	5	4.29443e+11	9606	Homo sapiens	RFC5
R-HSA-2468052	Establishment of Sister Chromatid Cohesion	5	13	9.37342e+11	8.190515708395019E-5	0.0011466721991753026	4	4	3.43554e+10	9606	Homo sapiens	STAG1
R-HSA-110314	Recognition of DNA damage by PCNA-containing replication complex	7	31	0.0022352008075564207	9.046760196795844E-5	0.0012242985128625428	6	6	5.15331e+10	9606	Homo sapiens	RFC5
R-HSA-3700989	Transcriptional Regulation by TP53	33	486	0.03504218040233614	9.192986060990727E-5	0.0012242985128625428	26	259	0.022245125826676974	9606	Homo sapiens	RFC5
R-HSA-606279	Deposition of new CENPA-containing nucleosomes at the centromere	9	54	0.003893575600259572	9.417680868173406E-5	0.0012242985128625428	4	4	3.43554e+10	9606	Homo sapiens	MLF1IP
R-HSA-774815	Nucleosome assembly	9	54	0.003893575600259572	9.417680868173406E-5	0.0012242985128625428	4	4	3.43554e+10	9606	Homo sapiens	MLF1IP
R-HSA-6804756	Regulation of TP53 Activity through Phosphorylation	12	95	0.00684980892638258	9.561030490745637E-5	0.0012429339637969328	5	26	0.002233101434338229	9606	Homo sapiens	RFC5
R-HSA-539107	Activation of E2F1 target genes at G1/S	8	43	0.0031004398298363255	1.0920939028435939E-4	0.0013105126834123126	8	28	0.002404878467748862	9606	Homo sapiens	RRM2
R-HSA-69205	G1/S-Specific Transcription	8	43	0.0031004398298363255	1.0920939028435939E-4	0.0013105126834123126	8	28	0.002404878467748862	9606	Homo sapiens	RRM2
R-HSA-156711	Polo-like kinase mediated events	6	23	0.001658374792703151	1.3308776377118914E-4	0.0015970531652542697	13	15	0.0012883277505797476	9606	Homo sapiens	CCNB2
R-HSA-2514853	Condensation of Prometaphase Chromosomes	5	15	0.001081548777849881	1.587663000238715E-4	0.0019051956002864578	4	4	3.43554e+10	9606	Homo sapiens	CCNB2
R-HSA-5685942	HDR through Homologous Recombination (HRR)	10	72	0.005191434133679429	1.7069727402763135E-4	0.0020483672883315762	13	19	0.0016318818174010136	9606	Homo sapiens	RAD51AP1
R-HSA-4615885	SUMOylation of DNA replication proteins	8	48	0.0034609560891196195	2.285862044859588E-4	0.0027430344538315055	8	8	6.87108e+10	9606	Homo sapiens	TOP2A
R-HSA-5696399	Global Genome Nucleotide Excision Repair (GG-NER)	11	92	0.006633499170812604	2.9362156903034453E-4	0.00322983725933379	18	20	0.00171777033410633	9606	Homo sapiens	RFC5
R-HSA-5696400	Dual Incision in GG-NER	7	41	0.0029562333261230083	4.8454102560324674E-4	0.005329951281635714	3	3	2.57666e+11	9606	Homo sapiens	RFC5
R-HSA-68867	Assembly of the pre-replicative complex	9	68	0.004903021126252794	5.029904467757085E-4	0.005532894914532793	7	12	0.001030662200463798	9606	Homo sapiens	MCM8
R-HSA-2299718	Condensation of Prophase Chromosomes	8	55	0.00396567885211623	5.575421059661467E-4	0.006132963165627614	10	10	8.58885e+10	9606	Homo sapiens	CCNB1
R-HSA-110373	Resolution of AP sites via the multiple-nucleotide patch replacement pathway	6	32	0.0023073040594130795	7.544806412250749E-4	0.007836607678811669	12	19	0.0016318818174010136	9606	Homo sapiens	RFC5
R-HSA-73893	DNA Damage Bypass	8	58	0.004181988607686206	7.836607678811669E-4	0.007836607678811669	31	34	0.002920209567980761	9606	Homo sapiens	RFC5
R-HSA-176409	APC/C:Cdc20 mediated degradation of mitotic proteins	9	75	0.0054077438892494055	9.957026182128015E-4	0.009957026182128015	13	13	0.0011165507171691145	9606	Homo sapiens	CDC20
R-HSA-5696395	Formation of Incision Complex in GG-NER	7	47	0.0033888528372629607	0.0010669558664895273	0.010042692652818541	9	10	8.58885e+10	9606	Homo sapiens	CUL4A
R-HSA-5651801	PCNA-Dependent Long Patch Base Excision Repair	5	23	0.001658374792703151	0.0010867853958335116	0.010042692652818541	6	6	5.15331e+10	9606	Homo sapiens	RFC5
R-HSA-176814	Activation of APC/C and APC/C:Cdc20 mediated degradation of mitotic proteins	9	76	0.005479847141106064	0.001090373044716153	0.010042692652818541	15	15	0.0012883277505797476	9606	Homo sapiens	CDC20
R-HSA-3065679	SUMO is proteolytically processed	3	6	4.3262e+12	0.0010981729914583127	0.010042692652818541	3	3	2.57666e+11	9606	Homo sapiens	SUMO1
R-HSA-69052	Switching of origins to a post-replicative state	10	92	0.006633499170812604	0.0011158547392020601	0.010042692652818541	4	9	7.72997e+11	9606	Homo sapiens	CCNA2
R-HSA-68884	Mitotic Telophase/Cytokinesis	4	14	0.0010094455259932224	0.0012849870966836763	0.011564883870153086	3	5	4.29443e+11	9606	Homo sapiens	STAG1
R-HSA-6791312	TP53 Regulates Transcription of Cell Cycle Genes	8	65	0.004686711370682817	0.0016018609560682906	0.014416748604614615	9	42	0.003607317701623293	9606	Homo sapiens	CCNA2
R-HSA-3065678	SUMO is transferred from E1 to E2 (UBE2I, UBC9)	3	7	5.04723e+11	0.0017020928182329698	0.015318835364096728	3	3	2.57666e+11	9606	Homo sapiens	SUMO1
R-HSA-176408	Regulation of APC/C activators between G1/S and early anaphase	9	82	0.005912466652246017	0.0018227157324242071	0.016404441591817864	14	14	0.001202439233874431	9606	Homo sapiens	CDC20
R-HSA-69186	Lagging Strand Synthesis	5	26	0.0018746845482731271	0.0018523797577066903	0.016671417819360212	7	11	9.44774e+11	9606	Homo sapiens	RFC5
R-HSA-69275	G2/M Transition	16	211	0.015213786141754993	0.002022140334954403	0.01819926301458963	54	78	0.006699304303014687	9606	Homo sapiens	YWHAE
R-HSA-453274	Mitotic G2-G2/M phases	16	213	0.01535799264546831	0.0022176787649363927	0.018297309272541362	56	80	0.00687108133642532	9606	Homo sapiens	YWHAE
R-HSA-5696398	Nucleotide Excision Repair	11	119	0.00858028697094239	0.0022871636590676703	0.018297309272541362	31	36	0.003091986601391394	9606	Homo sapiens	RFC5
R-HSA-3065676	SUMO is conjugated to E1 (UBA2:SAE1)	3	8	5.76826e+11	0.0024799827044110767	0.019839861635288614	3	3	2.57666e+11	9606	Homo sapiens	SUMO1
R-HSA-176417	Phosphorylation of Emi1	3	8	5.76826e+11	0.0024799827044110767	0.019839861635288614	2	2	1.71777e+10	9606	Homo sapiens	CDC20
R-HSA-3108232	SUMO E3 ligases SUMOylate target proteins	14	178	0.012834378830485256	0.002728130565023079	0.021825044520184633	130	130	0.011165507171691146	9606	Homo sapiens	DDX17
R-HSA-6783310	Fanconi Anemia Pathway	6	42	0.0030283365779796667	0.0029379893776899646	0.023503915021519717	10	13	0.0011165507171691145	9606	Homo sapiens	FANCI
R-HSA-179419	APC:Cdc20 mediated degradation of cell cycle proteins prior to satisfation of the cell cycle checkpoint	8	73	0.005263537385536088	0.00324070278763422	0.02592562230107376	6	6	5.15331e+10	9606	Homo sapiens	CDC20
R-HSA-68949	Orc1 removal from chromatin	8	73	0.005263537385536088	0.00324070278763422	0.02592562230107376	1	4	3.43554e+10	9606	Homo sapiens	CCNA2
R-HSA-110312	Translesion synthesis by REV1	4	19	0.001369961785276516	0.003835258438028788	0.030682067504230304	4	5	4.29443e+11	9606	Homo sapiens	RFC5
R-HSA-2565942	Regulation of PLK1 Activity at G2/M Transition	9	92	0.006633499170812604	0.003870427831669354	0.030963422653354833	6	12	0.001030662200463798	9606	Homo sapiens	YWHAE
R-HSA-2990846	SUMOylation	14	187	0.013483308097195184	0.004189123375698212	0.031238885734390487	139	139	0.011938503822038994	9606	Homo sapiens	DDX17
R-HSA-69273	Cyclin A/B1/B2 associated events during G2/M transition	5	32	0.0023073040594130795	0.004462697962055784	0.031238885734390487	21	25	0.0021472129176329123	9606	Homo sapiens	CCNA2
R-HSA-3232118	SUMOylation of transcription factors	4	20	0.0014420650371331748	0.004590053602182564	0.03213037521527795	11	11	9.44774e+11	9606	Homo sapiens	SUMO1
R-HSA-5656121	Translesion synthesis by POLI	4	20	0.0014420650371331748	0.004590053602182564	0.03213037521527795	3	3	2.57666e+11	9606	Homo sapiens	RFC5
R-HSA-2470946	Cohesin Loading onto Chromatin	3	10	7.21033e+11	0.0046154134839730965	0.032307894387811675	2	2	1.71777e+10	9606	Homo sapiens	STAG1
R-HSA-1221632	Meiotic synapsis	7	62	0.0044704016151128415	0.004900649160004988	0.03430454412003492	6	6	5.15331e+10	9606	Homo sapiens	SYCE2
R-HSA-68875	Mitotic Prophase	11	133	0.009589732496935613	0.005205542420665732	0.03643879694466012	19	34	0.002920209567980761	9606	Homo sapiens	CCNB2
R-HSA-5655862	Translesion synthesis by POLK	4	21	0.0015141682889898333	0.0054388316778394286	0.038071821744876	3	3	2.57666e+11	9606	Homo sapiens	RFC5
R-HSA-6804114	TP53 Regulates Transcription of Genes Involved in G2 Cell Cycle Arrest	4	21	0.0015141682889898333	0.0054388316778394286	0.038071821744876	4	11	9.44774e+11	9606	Homo sapiens	CCNB1
R-HSA-73933	Resolution of Abasic Sites (AP sites)	6	48	0.0034609560891196195	0.005565037163951625	0.038955260147661375	12	43	0.0036932062183286096	9606	Homo sapiens	RFC5
R-HSA-5656169	Termination of translesion DNA synthesis	5	35	0.002523613814983056	0.006453817429994735	0.044626418647198296	9	9	7.72997e+11	9606	Homo sapiens	RFC5
R-HSA-5633007	Regulation of TP53 Activity	13	178	0.012834378830485256	0.006905858646507057	0.044626418647198296	7	98	0.008417074637121017	9606	Homo sapiens	RFC5
R-HSA-983189	Kinesins	7	67	0.004830917874396135	0.007351700576090914	0.044626418647198296	8	14	0.001202439233874431	9606	Homo sapiens	CENPE
R-HSA-174048	APC/C:Cdc20 mediated degradation of Cyclin B	4	23	0.001658374792703151	0.007437736441199716	0.044626418647198296	3	3	2.57666e+11	9606	Homo sapiens	CDC20
R-HSA-5625900	RHO GTPases activate CIT	4	23	0.001658374792703151	0.007437736441199716	0.044626418647198296	4	6	5.15331e+10	9606	Homo sapiens	CDKN1B
R-HSA-110320	Translesion Synthesis by POLH	4	24	0.0017304780445598098	0.008596959871453702	0.05158175922872221	6	8	6.87108e+10	9606	Homo sapiens	RFC5
R-HSA-381042	PERK regulates gene expression	5	38	0.002739923570553032	0.00899739081675921	0.05398434490055526	8	11	9.44774e+11	9606	Homo sapiens	EXOSC8
R-HSA-174417	Telomere C-strand (Lagging Strand) Synthesis	5	38	0.002739923570553032	0.00899739081675921	0.05398434490055526	7	14	0.001202439233874431	9606	Homo sapiens	RFC5
R-HSA-3215018	Processing and activation of SUMO	3	13	9.37342e+11	0.009434567731286259	0.05660740638771755	9	9	7.72997e+11	9606	Homo sapiens	SUMO1
R-HSA-140342	Apoptosis induced DNA fragmentation	3	13	9.37342e+11	0.009434567731286259	0.05660740638771755	5	12	0.001030662200463798	9606	Homo sapiens	HMGB2
R-HSA-211227	Activation of DNA fragmentation factor	3	13	9.37342e+11	0.009434567731286259	0.05660740638771755	5	12	0.001030662200463798	9606	Homo sapiens	HMGB2
R-HSA-75153	Apoptotic execution phase	6	54	0.003893575600259572	0.00959729204836468	0.057583752290188084	8	57	0.00489564545220304	9606	Homo sapiens	OCLN
R-HSA-174184	Cdc20:Phospho-APC/C mediated degradation of Cyclin A	7	72	0.005191434133679429	0.010610113930353604	0.06366068358212162	3	3	2.57666e+11	9606	Homo sapiens	CDC20
R-HSA-5423599	Diseases of Mismatch Repair (MMR)	2	5	3.60516e+11	0.012098362887912772	0.07259017732747663	5	6	5.15331e+10	9606	Homo sapiens	MSH2
R-HSA-1500620	Meiosis	8	92	0.006633499170812604	0.012157204361512242	0.07294322616907345	11	15	0.0012883277505797476	9606	Homo sapiens	SYCE2
R-HSA-8854518	AURKA Activation by TPX2	7	74	0.005335640637392746	0.01216960172659054	0.07301761035954324	2	2	1.71777e+10	9606	Homo sapiens	YWHAE
R-HSA-5696397	Gap-filling DNA repair synthesis and ligation in GG-NER	4	27	0.001946787800129786	0.012762841198470931	0.07657704719082559	2	2	1.71777e+10	9606	Homo sapiens	RFC5
R-HSA-75035	Chk1/Chk2(Cds1) mediated inactivation of Cyclin B:Cdk1 complex	3	15	0.001081548777849881	0.013815822672693101	0.08185887599094499	4	5	4.29443e+11	9606	Homo sapiens	YWHAE
R-HSA-5685939	HDR through MMEJ (alt-NHEJ)	3	15	0.001081548777849881	0.013815822672693101	0.08185887599094499	4	8	6.87108e+10	9606	Homo sapiens	POLQ
R-HSA-69109	Leading Strand Synthesis	3	16	0.0011536520297065398	0.016371775198188998	0.08185887599094499	3	4	3.43554e+10	9606	Homo sapiens	RFC5
R-HSA-69091	Polymerase switching	3	16	0.0011536520297065398	0.016371775198188998	0.08185887599094499	3	4	3.43554e+10	9606	Homo sapiens	RFC5
R-HSA-3108214	SUMOylation of DNA damage response and repair proteins	7	79	0.00569615689667604	0.016781363149750095	0.08390681574875047	24	24	0.002061324400927596	9606	Homo sapiens	STAG1
R-HSA-180786	Extension of Telomeres	5	45	0.003244646333549643	0.017444223099714162	0.08722111549857081	7	21	0.0018036588508116465	9606	Homo sapiens	RFC5
R-HSA-73884	Base Excision Repair	6	62	0.0044704016151128415	0.017740841649545813	0.08870420824772907	12	87	0.007472300953362535	9606	Homo sapiens	RFC5
R-HSA-5693554	Resolution of D-loop Structures through Synthesis-Dependent Strand Annealing (SDSA)	4	30	0.002163097555699762	0.018034026395160607	0.09017013197580304	1	1	8.58885e+09	9606	Homo sapiens	RAD51AP1
R-HSA-8953750	Transcriptional Regulation by E2F6	5	46	0.003316749585406302	0.018969193530696926	0.09484596765348463	5	33	0.0028343210512754443	9606	Homo sapiens	RRM2
R-HSA-174411	Polymerase switching on the C-strand of the telomere	3	17	0.0012257552815631986	0.0191749305628921	0.0958746528144605	3	4	3.43554e+10	9606	Homo sapiens	RFC5
R-HSA-1474165	Reproduction	9	123	0.008868699978369024	0.022161064927021523	0.11080532463510762	12	24	0.002061324400927596	9606	Homo sapiens	CHIT1
R-HSA-380994	ATF4 activates genes	4	32	0.0023073040594130795	0.02220004692094968	0.1110002346047484	7	7	6.0122e+11	9606	Homo sapiens	EXOSC8
R-HSA-110313	Translesion synthesis by Y family DNA polymerases bypasses lesions on DNA template	5	48	0.0034609560891196195	0.022276163189895448	0.11138081594947724	25	28	0.002404878467748862	9606	Homo sapiens	RFC5
R-HSA-69478	G2/M DNA replication checkpoint	2	7	5.04723e+11	0.02271619655248236	0.1135809827624118	2	2	1.71777e+10	9606	Homo sapiens	CCNB2
R-HSA-176412	Phosphorylation of the APC/C	3	19	0.001369961785276516	0.025527350310492247	0.12763675155246124	2	2	1.71777e+10	9606	Homo sapiens	CCNB1
R-HSA-6811434	COPI-dependent Golgi-to-ER retrograde traffic	8	106	0.007642944696805826	0.025661662262608242	0.1283083113130412	5	11	9.44774e+11	9606	Homo sapiens	CENPE
R-HSA-6782135	Dual incision in TC-NER	6	68	0.004903021126252794	0.02631376617271386	0.1315688308635693	6	6	5.15331e+10	9606	Homo sapiens	RFC5
R-HSA-8935964	RUNX1 regulates expression of components of tight junctions	2	8	5.76826e+11	0.029042577509759693	0.14521288754879846	2	6	5.15331e+10	9606	Homo sapiens	OCLN		R-HSA-8935980
R-HSA-8864260	Transcriptional regulation by the AP-2 (TFAP2) family of transcription factors	5	52	0.0037493690965462543	0.029959495789997015	0.14765562762297257	10	44	0.003779094735033926	9606	Homo sapiens	YY1
R-HSA-5693568	Resolution of D-loop Structures through Holliday Junction Intermediates	4	36	0.0025957170668397143	0.03216813937870777	0.14765562762297257	7	9	7.72997e+11	9606	Homo sapiens	RAD51AP1
R-HSA-176407	Conversion from APC/C:Cdc20 to APC/C:Cdh1 in late anaphase	3	21	0.0015141682889898333	0.032872698180867244	0.14765562762297257	2	3	2.57666e+11	9606	Homo sapiens	CDC20
R-HSA-5693537	Resolution of D-Loop Structures	4	37	0.002667820318696373	0.03500854595313929	0.14765562762297257	8	10	8.58885e+10	9606	Homo sapiens	RAD51AP1
R-HSA-113507	E2F-enabled inhibition of pre-replication complex formation	2	9	6.48929e+11	0.035981736112154605	0.14765562762297257	1	1	8.58885e+09	9606	Homo sapiens	CCNB1
R-HSA-426486	Small interfering RNA (siRNA) biogenesis	2	9	6.48929e+11	0.035981736112154605	0.14765562762297257	3	5	4.29443e+11	9606	Homo sapiens	PRKRA
R-HSA-2980767	Activation of NIMA Kinases NEK9, NEK6, NEK7	2	9	6.48929e+11	0.035981736112154605	0.14765562762297257	1	4	3.43554e+10	9606	Homo sapiens	CCNB2
R-HSA-5358565	Mismatch repair (MMR) directed by MSH2:MSH6 (MutSalpha)	3	22	0.0015862715408464921	0.036913906905743143	0.14765562762297257	9	10	8.58885e+10	9606	Homo sapiens	MSH2
R-HSA-5358606	Mismatch repair (MMR) directed by MSH2:MSH3 (MutSbeta)	3	22	0.0015862715408464921	0.036913906905743143	0.14765562762297257	8	9	7.72997e+11	9606	Homo sapiens	MSH2
R-HSA-8950505	Gene and protein expression by JAK-STAT signaling after Interleukin-12 stimulation	6	74	0.005335640637392746	0.03727012062974655	0.1490804825189862	3	36	0.003091986601391394	9606	Homo sapiens	HNRNPA2B1
R-HSA-1538133	G0 and Early G1	4	38	0.002739923570553032	0.0379898221266316	0.1519592885065264	8	27	0.0023189899510435456	9606	Homo sapiens	CCNA2
R-HSA-5358508	Mismatch Repair	3	23	0.001658374792703151	0.04119731727396947	0.16478926909587788	16	17	0.0014601047839903805	9606	Homo sapiens	MSH2
R-HSA-2892245	POU5F1 (OCT4), SOX2, NANOG repress genes related to differentiation	2	10	7.21033e+11	0.043487594461524726	0.1739503778460989	2	7	6.0122e+11	9606	Homo sapiens	TSC22D1
R-HSA-157579	Telomere Maintenance	6	78	0.0056240536448193814	0.04598583171813719	0.18394332687254877	9	23	0.0019754358842222794	9606	Homo sapiens	RFC5
R-HSA-4755510	SUMOylation of immune response proteins	2	11	7.93136e+11	0.051516403090899554	0.20606561236359822	5	5	4.29443e+11	9606	Homo sapiens	SUMO1
R-HSA-68689	CDC6 association with the ORC:origin complex	2	11	7.93136e+11	0.051516403090899554	0.20606561236359822	2	2	1.71777e+10	9606	Homo sapiens	MCM8
R-HSA-380270	Recruitment of mitotic centrosome proteins and complexes	6	81	0.005840363400389357	0.05328858933787117	0.2131543573514847	3	3	2.57666e+11	9606	Homo sapiens	YWHAE
R-HSA-380287	Centrosome maturation	6	83	0.005984569904102675	0.05852675056325729	0.23410700225302916	6	6	5.15331e+10	9606	Homo sapiens	YWHAE
R-HSA-3899300	SUMOylation of transcription cofactors	4	44	0.0031725430816929843	0.05883637024721	0.23534548098884	27	27	0.0023189899510435456	9606	Homo sapiens	DDX17
R-HSA-2993913	Clearance of Nuclear Envelope Membranes from Chromatin	2	12	8.65239e+11	0.06002663908022099	0.24010655632088396	1	1	8.58885e+09	9606	Homo sapiens	VRK1
R-HSA-68881	Mitotic Metaphase/Anaphase Transition	1	2	1.44207e+12	0.06364715981307556	0.25458863925230224	1	1	8.58885e+09	9606	Homo sapiens	FBXO5		R-HSA-163010
R-HSA-5632968	Defective Mismatch Repair Associated With MSH6	1	2	1.44207e+12	0.06364715981307556	0.25458863925230224	1	1	8.58885e+09	9606	Homo sapiens	MSH2		R-HSA-5632970
R-HSA-5632927	Defective Mismatch Repair Associated With MSH3	1	2	1.44207e+12	0.06364715981307556	0.25458863925230224	1	1	8.58885e+09	9606	Homo sapiens	MSH2		R-HSA-5578663
R-HSA-5545483	Defective Mismatch Repair Associated With MLH1	1	2	1.44207e+12	0.06364715981307556	0.25458863925230224	1	1	8.58885e+09	9606	Homo sapiens	PMS1		R-HSA-5545484
R-HSA-6781827	Transcription-Coupled Nucleotide Excision Repair (TC-NER)	6	85	0.006128776407815993	0.06406216860391822	0.2562486744156729	13	16	0.001374216267285064	9606	Homo sapiens	RFC5
R-HSA-9020591	Interleukin-12 signaling	6	85	0.006128776407815993	0.06406216860391822	0.2562486744156729	3	56	0.004809756935497724	9606	Homo sapiens	HNRNPA2B1
R-HSA-2559583	Cellular Senescence	11	198	0.01427644386761843	0.06599629761492332	0.26398519045969326	32	89	0.007644077986773168	9606	Homo sapiens	CCNA2
R-HSA-6804115	TP53 regulates transcription of additional cell cycle genes whose exact role in the p53 pathway remain uncertain	3	28	0.0020188910519864448	0.06610961116455116	0.26443844465820465	3	14	0.001202439233874431	9606	Homo sapiens	PLAGL1
R-HSA-6782210	Gap-filling DNA repair synthesis and ligation in TC-NER	5	66	0.004758814622539477	0.06883306161875291	0.27533224647501164	2	2	1.71777e+10	9606	Homo sapiens	RFC5
R-HSA-9018519	Estrogen-dependent gene expression	9	153	0.011031797534068787	0.06900859901631395	0.2760343960652558	15	66	0.0056686421025508886	9606	Homo sapiens	YY1
R-HSA-6787450	tRNA modification in the mitochondrion	2	14	0.0010094455259932224	0.07833585165314216	0.2943718897932692	3	7	6.0122e+11	9606	Homo sapiens	RG9MTD1
R-HSA-8863678	Neurodegenerative Diseases	3	31	0.0022352008075564207	0.0836705074059394	0.2943718897932692	3	22	0.001889547367516963	9606	Homo sapiens	YWHAE
R-HSA-8862803	Deregulated CDK5 triggers multiple neurodegenerative pathways in Alzheimer's disease models	3	31	0.0022352008075564207	0.0836705074059394	0.2943718897932692	3	22	0.001889547367516963	9606	Homo sapiens	YWHAE
R-HSA-8939211	ESR-mediated signaling	9	160	0.011536520297065398	0.08524304867986998	0.2943718897932692	18	72	0.006183973202782788	9606	Homo sapiens	YY1
R-HSA-380284	Loss of proteins required for interphase microtubule organization from the centrosome	5	71	0.00511933088182277	0.0873120920188919	0.2943718897932692	3	3	2.57666e+11	9606	Homo sapiens	YWHAE
R-HSA-380259	Loss of Nlp from mitotic centrosomes	5	71	0.00511933088182277	0.0873120920188919	0.2943718897932692	2	2	1.71777e+10	9606	Homo sapiens	YWHAE
R-HSA-174437	Removal of the Flap Intermediate from the C-strand	2	15	0.001081548777849881	0.08806205507069709	0.2943718897932692	4	4	3.43554e+10	9606	Homo sapiens	FEN1
R-HSA-110362	POLB-Dependent Long Patch Base Excision Repair	2	15	0.001081548777849881	0.08806205507069709	0.2943718897932692	6	10	8.58885e+10	9606	Homo sapiens	FEN1
R-HSA-174178	APC/C:Cdh1 mediated degradation of Cdc20 and other APC/C:Cdh1 targeted proteins in late mitosis/early G1	5	72	0.005191434133679429	0.09129015189267975	0.2943718897932692	4	4	3.43554e+10	9606	Homo sapiens	CDC20
R-HSA-5632928	Defective Mismatch Repair Associated With MSH2	1	3	2.1631e+12	0.09393834028840886	0.2943718897932692	2	2	1.71777e+10	9606	Homo sapiens	MSH2		R-HSA-5577244
R-HSA-5619054	Defective SLC4A4 causes renal tubular acidosis, proximal, with ocular abnormalities and mental retardation (pRTA-OA)	1	3	2.1631e+12	0.09393834028840886	0.2943718897932692	1	1	8.58885e+09	9606	Homo sapiens	SLC4A4		R-HSA-5656219
R-HSA-1299316	TWIK-releated acid-sensitive K+ channel (TASK)	1	3	2.1631e+12	0.09393834028840886	0.2943718897932692	1	1	8.58885e+09	9606	Homo sapiens	KCNK3		R-HSA-1299318
R-HSA-5688031	Defective pro-SFTPB causes pulmonary surfactant metabolism dysfunction 1 (SMDP1) and respiratory distress syndrome (RDS)	1	3	2.1631e+12	0.09393834028840886	0.2943718897932692	1	1	8.58885e+09	9606	Homo sapiens	CCDC59		R-HSA-5688025
R-HSA-4724289	Defective ALG6 causes ALG6-CDG (CDG-1c)	1	3	2.1631e+12	0.09393834028840886	0.2943718897932692	1	1	8.58885e+09	9606	Homo sapiens	ALG6		R-HSA-4724291
R-HSA-352238	Breakdown of the nuclear lamina	1	3	2.1631e+12	0.09393834028840886	0.2943718897932692	1	3	2.57666e+11	9606	Homo sapiens	LMNB1		R-HSA-264871
R-HSA-8866652	Synthesis of active ubiquitin: roles of E1 and E2 enzymes	3	33	0.0023794073112697383	0.09636648991573982	0.2943718897932692	3	16	0.001374216267285064	9606	Homo sapiens	UBE2C
R-HSA-2995410	Nuclear Envelope Reassembly	2	16	0.0011536520297065398	0.09812396326442308	0.2943718897932692	2	3	2.57666e+11	9606	Homo sapiens	VRK1
R-HSA-2995383	Initiation of Nuclear Envelope Reformation	2	16	0.0011536520297065398	0.09812396326442308	0.2943718897932692	2	3	2.57666e+11	9606	Homo sapiens	VRK1
R-HSA-5693606	DNA Double Strand Break Response	5	74	0.005335640637392746	0.09952127271265865	0.29856381813797594	32	44	0.003779094735033926	9606	Homo sapiens	SUMO1
R-HSA-380320	Recruitment of NuMA to mitotic centrosomes	6	96	0.006921912178239239	0.09978628967810432	0.29935886903431297	2	2	1.71777e+10	9606	Homo sapiens	YWHAE
R-HSA-212436	Generic Transcription Pathway	54	1376	0.09921407455476242	0.10003269972928441	0.30009809918785324	89	649	0.05574164734175041	9606	Homo sapiens	YWHAE
R-HSA-447115	Interleukin-12 family signaling	6	97	0.006994015430095897	0.10346809967039661	0.3104042990111898	3	114	0.00979129090440608	9606	Homo sapiens	HNRNPA2B1
R-HSA-162658	Golgi Cisternae Pericentriolar Stack Reorganization	2	17	0.0012257552815631986	0.10848979694241778	0.32546939082725335	1	6	5.15331e+10	9606	Homo sapiens	CCNB2
R-HSA-8856688	Golgi-to-ER retrograde transport	8	147	0.010599178022928835	0.11541774007914862	0.34625322023744587	5	18	0.001545993300695697	9606	Homo sapiens	CENPE
R-HSA-69166	Removal of the Flap Intermediate	2	18	0.0012978585334198572	0.11912947344157288	0.3573884203247186	4	4	3.43554e+10	9606	Homo sapiens	FEN1
R-HSA-5627083	RHO GTPases regulate CFTR trafficking	1	4	2.88413e+12	0.12325167510154156	0.3697550253046247	3	3	2.57666e+11	9606	Homo sapiens	GOPC		R-HSA-5627072
R-HSA-8854521	Interaction between PHLDA1 and AURKA	1	4	2.88413e+12	0.12325167510154156	0.3697550253046247	2	2	1.71777e+10	9606	Homo sapiens	AURKA		R-HSA-8853429
R-HSA-4090294	SUMOylation of intracellular receptors	3	37	0.002667820318696373	0.12388659533130864	0.3716597859939259	25	25	0.0021472129176329123	9606	Homo sapiens	SUMO1
R-HSA-5625740	RHO GTPases activate PKNs	5	80	0.005768260148532699	0.12632983989500546	0.3789895196850164	15	20	0.00171777033410633	9606	Homo sapiens	YWHAE
R-HSA-69183	Processive synthesis on the lagging strand	2	19	0.001369961785276516	0.13001453061437462	0.39004359184312387	4	7	6.0122e+11	9606	Homo sapiens	FEN1
R-HSA-450513	Tristetraprolin (TTP, ZFP36) binds and destabilizes mRNA	2	19	0.001369961785276516	0.13001453061437462	0.39004359184312387	1	4	3.43554e+10	9606	Homo sapiens	XRN1
R-HSA-450385	Butyrate Response Factor 1 (BRF1) binds and destabilizes mRNA	2	19	0.001369961785276516	0.13001453061437462	0.39004359184312387	1	6	5.15331e+10	9606	Homo sapiens	XRN1
R-HSA-111465	Apoptotic cleavage of cellular proteins	3	38	0.002739923570553032	0.13116847146950106	0.3935054144085032	3	38	0.003263763634802027	9606	Homo sapiens	OCLN
R-HSA-174414	Processive synthesis on the C-strand of the telomere	2	20	0.0014420650371331748	0.14111805384749565	0.42335416154248695	4	7	6.0122e+11	9606	Homo sapiens	FEN1
R-HSA-1362300	Transcription of E2F targets under negative control by p107 (RBL1) and p130 (RBL2) in complex with HDAC1	2	20	0.0014420650371331748	0.14111805384749565	0.42335416154248695	2	8	6.87108e+10	9606	Homo sapiens	CCNA2		R-HSA-8964588
R-HSA-6804116	TP53 Regulates Transcription of Genes Involved in G1 Cell Cycle Arrest	2	20	0.0014420650371331748	0.14111805384749565	0.42335416154248695	2	17	0.0014601047839903805	9606	Homo sapiens	CCNA2
R-HSA-74160	Gene expression (Transcription)	63	1674	0.12070084360804673	0.14223172123439687	0.4266951637031906	143	819	0.07034269518165422	9606	Homo sapiens	YWHAE
R-HSA-5696394	DNA Damage Recognition in GG-NER	3	40	0.0028841300742663495	0.1461636222035746	0.4384908666107238	4	5	4.29443e+11	9606	Homo sapiens	YY1
R-HSA-5250924	B-WICH complex positively regulates rRNA expression	4	62	0.0044704016151128415	0.14949355452129365	0.44848066356388094	3	3	2.57666e+11	9606	Homo sapiens	TAF1D
R-HSA-170145	Phosphorylation of proteins involved in the G2/M transition by Cyclin A:Cdc2 complexes	1	5	3.60516e+11	0.1516186634711183	0.4548559904133549	1	2	1.71777e+10	9606	Homo sapiens	CCNA2		R-HSA-69756
R-HSA-8866910	TFAP2 (AP-2) family regulates transcription of growth factors and their receptors	2	21	0.0015141682889898333	0.1524146060896453	0.4572438182689359	3	18	0.001545993300695697	9606	Homo sapiens	YY1
R-HSA-2980766	Nuclear Envelope Breakdown	4	63	0.004542504866969501	0.15558622600176142	0.46675867800528426	6	13	0.0011165507171691145	9606	Homo sapiens	CCNB2
R-HSA-9012852	Signaling by NOTCH3	4	63	0.004542504866969501	0.15558622600176142	0.46675867800528426	5	37	0.0031778751180967105	9606	Homo sapiens	APH1A
R-HSA-73857	RNA Polymerase II Transcription	57	1515	0.10923642656283798	0.15757299212667997	0.4727189763800399	100	708	0.06080906982736408	9606	Homo sapiens	YWHAE
R-HSA-2028269	Signaling by Hippo	2	22	0.0015862715408464921	0.16388016077131717	0.4916404823139515	8	30	0.002576655501159495	9606	Homo sapiens	YWHAE
R-HSA-113510	E2F mediated regulation of DNA replication	2	22	0.0015862715408464921	0.16388016077131717	0.4916404823139515	1	4	3.43554e+10	9606	Homo sapiens	CCNB1
R-HSA-3371511	HSF1 activation	3	43	0.0031004398298363255	0.16962548448384862	0.5088764534515459	5	7	6.0122e+11	9606	Homo sapiens	YWHAE
R-HSA-2559582	Senescence-Associated Secretory Phenotype (SASP)	5	89	0.006417189415242628	0.17193116859536373	0.5157935057860912	8	22	0.001889547367516963	9606	Homo sapiens	CCNA2
R-HSA-5693565	Recruitment and ATM-mediated phosphorylation of repair and signaling proteins at DNA double strand breaks	4	66	0.004758814622539477	0.17439899785326407	0.5231969935597922	30	35	0.0030060980846860776	9606	Homo sapiens	SUMO1
R-HSA-4419969	Depolymerisation of the Nuclear Lamina	2	23	0.001658374792703151	0.1754920375030704	0.5264761125092112	3	6	5.15331e+10	9606	Homo sapiens	CCNB1
R-HSA-5339717	Misspliced LRP5 mutants have enhanced beta-catenin-dependent signaling	1	6	4.3262e+12	0.17906979209850793	0.5372093762955238	1	1	8.58885e+09	9606	Homo sapiens	DKK1		R-HSA-5339711
R-HSA-205025	NADE modulates death signalling	1	6	4.3262e+12	0.17906979209850793	0.5372093762955238	1	3	2.57666e+11	9606	Homo sapiens	YWHAE		R-HSA-204981
R-HSA-5627117	RHO GTPases Activate ROCKs	2	24	0.0017304780445598098	0.18722884044321964	0.5407536697889634	5	6	5.15331e+10	9606	Homo sapiens	ROCK1
R-HSA-6807004	Negative regulation of MET activity	2	25	0.0018025812964164683	0.19907039923041592	0.5407536697889634	6	10	8.58885e+10	9606	Homo sapiens	USP8
R-HSA-1362277	Transcription of E2F targets under negative control by DREAM complex	2	25	0.0018025812964164683	0.19907039923041592	0.5407536697889634	2	12	0.001030662200463798	9606	Homo sapiens	TOP2A		R-HSA-8964475
R-HSA-68911	G2 Phase	1	7	5.04723e+11	0.20563456764457488	0.5407536697889634	2	2	1.71777e+10	9606	Homo sapiens	CCNA2		R-HSA-187937
R-HSA-1234162	Oxygen-dependent asparagine hydroxylation of Hypoxia-inducible Factor Alpha	1	7	5.04723e+11	0.20563456764457488	0.5407536697889634	1	1	8.58885e+09	9606	Homo sapiens	HIF1A		R-HSA-1234164
R-HSA-165158	Activation of AKT2	1	7	5.04723e+11	0.20563456764457488	0.5407536697889634	2	3	2.57666e+11	9606	Homo sapiens	PDPK1		R-HSA-109701
R-HSA-8849473	PTK6 Expression	1	7	5.04723e+11	0.20563456764457488	0.5407536697889634	2	3	2.57666e+11	9606	Homo sapiens	HIF1A		R-HSA-8848804
R-HSA-3134963	DEx/H-box helicases activate type I IFN and inflammatory cytokines production	1	7	5.04723e+11	0.20563456764457488	0.5407536697889634	3	5	4.29443e+11	9606	Homo sapiens	DHX36		R-HSA-9604487
R-HSA-2559586	DNA Damage/Telomere Stress Induced Senescence	4	71	0.00511933088182277	0.20733397705274847	0.5407536697889634	4	18	0.001545993300695697	9606	Homo sapiens	CCNA2
R-HSA-69231	Cyclin D associated events in G1	3	48	0.0034609560891196195	0.21083404719413912	0.5407536697889634	10	14	0.001202439233874431	9606	Homo sapiens	CDKN1B
R-HSA-69236	G1 Phase	3	48	0.0034609560891196195	0.21083404719413912	0.5407536697889634	10	14	0.001202439233874431	9606	Homo sapiens	CDKN1B
R-HSA-8876384	Listeria monocytogenes entry into host cells	2	26	0.0018746845482731271	0.21099771238009846	0.5407536697889634	9	13	0.0011165507171691145	9606	Homo sapiens	CTNND1
R-HSA-5620912	Anchoring of the basal body to the plasma membrane	5	99	0.007138221933809215	0.22877032270014297	0.5407536697889634	8	9	7.72997e+11	9606	Homo sapiens	YWHAE
R-HSA-8849470	PTK6 Regulates Cell Cycle	1	8	5.76826e+11	0.23134154816740027	0.5407536697889634	2	2	1.71777e+10	9606	Homo sapiens	CDKN1B		R-HSA-8848436
R-HSA-5576894	Phase 1 - inactivation of fast Na+ channels	1	8	5.76826e+11	0.23134154816740027	0.5407536697889634	1	1	8.58885e+09	9606	Homo sapiens	KCNIP4		R-HSA-5577234
R-HSA-8937144	Aryl hydrocarbon receptor signalling	1	8	5.76826e+11	0.23134154816740027	0.5407536697889634	3	5	4.29443e+11	9606	Homo sapiens	PTGES3		R-HSA-8937169
R-HSA-9017802	Noncanonical activation of NOTCH3	1	8	5.76826e+11	0.23134154816740027	0.5407536697889634	1	2	1.71777e+10	9606	Homo sapiens	APH1A		R-HSA-9017817
R-HSA-444257	RSK activation	1	8	5.76826e+11	0.23134154816740027	0.5407536697889634	1	3	2.57666e+11	9606	Homo sapiens	PDPK1		R-HSA-442739
R-HSA-9013507	NOTCH3 Activation and Transmission of Signal to the Nucleus	2	28	0.0020188910519864448	0.23503911706483915	0.5407536697889634	3	15	0.0012883277505797476	9606	Homo sapiens	APH1A
R-HSA-6803205	TP53 regulates transcription of several additional cell death genes whose specific roles in p53-dependent apoptosis remain uncertain	2	28	0.0020188910519864448	0.23503911706483915	0.5407536697889634	2	19	0.0016318818174010136	9606	Homo sapiens	BIRC5		R-HSA-6797766
R-HSA-109581	Apoptosis	8	180	0.012978585334198572	0.2438778582263219	0.5407536697889634	13	126	0.010821953104869879	9606	Homo sapiens	YWHAE
R-HSA-8951671	RUNX3 regulates YAP1-mediated transcription	1	9	6.48929e+11	0.25621837355345833	0.5407536697889634	3	3	2.57666e+11	9606	Homo sapiens	YAP1		R-HSA-8951676
R-HSA-350864	Regulation of thyroid hormone activity	1	9	6.48929e+11	0.25621837355345833	0.5407536697889634	1	2	1.71777e+10	9606	Homo sapiens	DIO1		R-HSA-209772
R-HSA-8857538	PTK6 promotes HIF1A stabilization	1	9	6.48929e+11	0.25621837355345833	0.5407536697889634	1	5	4.29443e+11	9606	Homo sapiens	HIF1A		R-HSA-8857583
R-HSA-73772	RNA Polymerase I Promoter Escape	2	30	0.002163097555699762	0.2592224152781477	0.5407536697889634	1	1	8.58885e+09	9606	Homo sapiens	TAF1D
R-HSA-5250913	Positive epigenetic regulation of rRNA expression	4	80	0.005768260148532699	0.2703768348944817	0.5407536697889634	5	7	6.0122e+11	9606	Homo sapiens	TAF1D
R-HSA-204998	Cell death signalling via NRAGE, NRIF and NADE	4	80	0.005768260148532699	0.2703768348944817	0.5407536697889634	3	17	0.0014601047839903805	9606	Homo sapiens	YWHAE
R-HSA-203927	MicroRNA (miRNA) biogenesis	2	31	0.0022352008075564207	0.27133071690639554	0.5426614338127911	3	8	6.87108e+10	9606	Homo sapiens	PRKRA
R-HSA-1300644	Interaction With The Zona Pellucida	1	10	7.21033e+11	0.280291794974879	0.560583589949758	1	1	8.58885e+09	9606	Homo sapiens	CHIT1		R-HSA-1297338
R-HSA-5357801	Programmed Cell Death	8	188	0.013555411349051843	0.28053532119448343	0.5610706423889669	13	139	0.011938503822038994	9606	Homo sapiens	YWHAE
R-HSA-5674400	Constitutive Signaling by AKT1 E17K in Cancer	2	32	0.0023073040594130795	0.28343242734612706	0.5668648546922541	3	18	0.001545993300695697	9606	Homo sapiens	CDKN1B
R-HSA-6811442	Intra-Golgi and retrograde Golgi-to-ER traffic	9	217	0.015646405652894945	0.287728125574756	0.5749967443277065	11	48	0.004122648801855192	9606	Homo sapiens	CENPE
R-HSA-5693571	Nonhomologous End-Joining (NHEJ)	3	57	0.004109885355829548	0.289224312055786	0.5749967443277065	4	13	0.0011165507171691145	9606	Homo sapiens	SUMO1
R-HSA-8852135	Protein ubiquitination	4	83	0.005984569904102675	0.29212245338728093	0.5749967443277065	5	32	0.002748432534570128	9606	Homo sapiens	UBE2C
R-HSA-912446	Meiotic recombination	3	58	0.004181988607686206	0.29811311629091164	0.5749967443277065	5	9	7.72997e+11	9606	Homo sapiens	RPA3
R-HSA-8866904	Negative regulation of activity of TFAP2 (AP-2) family transcription factors	1	11	7.93136e+11	0.30358770340329866	0.5749967443277065	3	6	5.15331e+10	9606	Homo sapiens	SUMO1		R-HSA-3234081
R-HSA-163680	AMPK inhibits chREBP transcriptional activation activity	1	11	7.93136e+11	0.30358770340329866	0.5749967443277065	2	4	3.43554e+10	9606	Homo sapiens	ADIPOQ		R-HSA-8848663
R-HSA-8849469	PTK6 Regulates RTKs and Their Effectors AKT1 and DOK1	1	11	7.93136e+11	0.30358770340329866	0.5749967443277065	2	8	6.87108e+10	9606	Homo sapiens	CBL		R-HSA-8848818
R-HSA-351906	Apoptotic cleavage of cell adhesion proteins	1	11	7.93136e+11	0.30358770340329866	0.5749967443277065	1	10	8.58885e+10	9606	Homo sapiens	OCLN		R-HSA-351876
R-HSA-1251985	Nuclear signaling by ERBB4	2	34	0.002451510563126397	0.30756800144071095	0.5749967443277065	3	22	0.001889547367516963	9606	Homo sapiens	APH1A
R-HSA-4551638	SUMOylation of chromatin organization proteins	3	60	0.004326195111399524	0.31593047312557565	0.5749967443277065	15	15	0.0012883277505797476	9606	Homo sapiens	SUMO1
R-HSA-418990	Adherens junctions interactions	2	35	0.002523613814983056	0.3195797747057324	0.5749967443277065	2	16	0.001374216267285064	9606	Homo sapiens	CTNND1
R-HSA-2559580	Oxidative Stress Induced Senescence	5	114	0.008219770711659096	0.3219036509488258	0.5749967443277065	15	39	0.0033496521515073434	9606	Homo sapiens	MAPK9
R-HSA-450341	Activation of the AP-1 family of transcription factors	1	12	8.65239e+11	0.3261311572111575	0.5749967443277065	2	5	4.29443e+11	9606	Homo sapiens	MAPK9		R-HSA-168053
R-HSA-418889	via Dependence Receptors in the absence of ligand	1	12	8.65239e+11	0.3261311572111575	0.5749967443277065	3	8	6.87108e+10	9606	Homo sapiens	APPL1		R-HSA-373717
R-HSA-2465910	MASTL Facilitates Mitotic Progression	1	12	8.65239e+11	0.3261311572111575	0.5749967443277065	1	4	3.43554e+10	9606	Homo sapiens	CCNB1		R-HSA-2430533
R-HSA-8866907	Activation of the TFAP2 (AP-2) family of transcription factors	1	12	8.65239e+11	0.3261311572111575	0.5749967443277065	1	4	3.43554e+10	9606	Homo sapiens	YEATS4		R-HSA-8864595
R-HSA-193692	Regulated proteolysis of p75NTR	1	12	8.65239e+11	0.3261311572111575	0.5749967443277065	1	5	4.29443e+11	9606	Homo sapiens	APH1A		R-HSA-193682
R-HSA-9013700	NOTCH4 Activation and Transmission of Signal to the Nucleus	1	12	8.65239e+11	0.3261311572111575	0.5749967443277065	1	5	4.29443e+11	9606	Homo sapiens	APH1A		R-HSA-9604294
R-HSA-5334118	DNA methylation	2	36	0.0025957170668397143	0.3315407008823614	0.5749967443277065	7	7	6.0122e+11	9606	Homo sapiens	UHRF1
R-HSA-2173789	TGF-beta receptor signaling activates SMADs	2	36	0.0025957170668397143	0.3315407008823614	0.5749967443277065	4	39	0.0033496521515073434	9606	Homo sapiens	STAG1
R-HSA-9013508	NOTCH3 Intracellular Domain Regulates Transcription	2	36	0.0025957170668397143	0.3315407008823614	0.5749967443277065	2	22	0.001889547367516963	9606	Homo sapiens	DLGAP5		R-HSA-9018538
R-HSA-212165	Epigenetic regulation of gene expression	6	143	0.0103107650155022	0.3315874917232722	0.5749967443277065	25	34	0.002920209567980761	9606	Homo sapiens	TAF1D
R-HSA-187577	SCF(Skp2)-mediated degradation of p27/p21	3	62	0.0044704016151128415	0.3337668945884429	0.5749967443277065	7	7	6.0122e+11	9606	Homo sapiens	CCNA2
R-HSA-4085377	SUMOylation of SUMOylation proteins	2	37	0.002667820318696373	0.34344151478599605	0.5749967443277065	5	5	4.29443e+11	9606	Homo sapiens	SUMO1
R-HSA-9006931	Signaling by Nuclear Receptors	9	230	0.01658374792703151	0.34607998874137413	0.5749967443277065	18	93	0.007987632053594434	9606	Homo sapiens	YY1
R-HSA-1296346	Tandem pore domain potassium channels	1	13	9.37342e+11	0.34794640888923356	0.5749967443277065	1	6	5.15331e+10	9606	Homo sapiens	KCNK3		R-HSA-1299318
R-HSA-2132295	MHC class II antigen presentation	6	147	0.010599178022928835	0.3546457753508657	0.5749967443277065	1	26	0.002233101434338229	9606	Homo sapiens	CENPE
R-HSA-429914	Deadenylation-dependent mRNA decay	3	65	0.004686711370682817	0.3604736976923115	0.5749967443277065	6	10	8.58885e+10	9606	Homo sapiens	XRN1
R-HSA-8876493	InlA-mediated entry of Listeria monocytogenes into host cells	1	14	0.0010094455259932224	0.36905693090836555	0.5749967443277065	4	5	4.29443e+11	9606	Homo sapiens	CTNND1		R-HSA-8876948
R-HSA-425381	Bicarbonate transporters	1	14	0.0010094455259932224	0.36905693090836555	0.5749967443277065	1	4	3.43554e+10	9606	Homo sapiens	SLC4A4		R-HSA-8878664
R-HSA-1483248	Synthesis of PIPs at the ER membrane	1	14	0.0010094455259932224	0.36905693090836555	0.5749967443277065	1	5	4.29443e+11	9606	Homo sapiens	SACM1L		R-HSA-1676124
R-HSA-174154	APC/C:Cdc20 mediated degradation of Securin	3	67	0.004830917874396135	0.37819475014842574	0.5749967443277065	3	3	2.57666e+11	9606	Homo sapiens	CDC20
R-HSA-8848021	Signaling by PTK6	3	67	0.004830917874396135	0.37819475014842574	0.5749967443277065	7	52	0.004466202868676458	9606	Homo sapiens	CDKN1B
R-HSA-9006927	Signaling by Non-Receptor Tyrosine Kinases	3	67	0.004830917874396135	0.37819475014842574	0.5749967443277065	7	52	0.004466202868676458	9606	Homo sapiens	CDKN1B
R-HSA-3301854	Nuclear Pore Complex (NPC) Disassembly	2	40	0.0028841300742663495	0.3787001879716091	0.5749967443277065	1	2	1.71777e+10	9606	Homo sapiens	CCNB2
R-HSA-1234158	Regulation of gene expression by Hypoxia-inducible Factor	1	15	0.001081548777849881	0.3894854407533229	0.5749967443277065	7	7	6.0122e+11	9606	Homo sapiens	HIF1A		R-HSA-8932184
R-HSA-381183	ATF6 (ATF6-alpha) activates chaperone genes	1	15	0.001081548777849881	0.3894854407533229	0.5749967443277065	2	5	4.29443e+11	9606	Homo sapiens	ATF4		R-HSA-1791150
R-HSA-3772470	Negative regulation of TCF-dependent signaling by WNT ligand antagonists	1	15	0.001081548777849881	0.3894854407533229	0.5749967443277065	2	5	4.29443e+11	9606	Homo sapiens	DKK1		R-HSA-3769401
R-HSA-5693548	Sensing of DNA Double Strand Breaks	1	15	0.001081548777849881	0.3894854407533229	0.5749967443277065	2	9	7.72997e+11	9606	Homo sapiens	KPNA2		R-HSA-5684006
R-HSA-2559585	Oncogene Induced Senescence	2	42	0.0030283365779796667	0.40176334861953733	0.5749967443277065	5	18	0.001545993300695697	9606	Homo sapiens	E2F2
R-HSA-4655427	SUMOylation of DNA methylation proteins	1	16	0.0011536520297065398	0.40925392515494896	0.5749967443277065	3	3	2.57666e+11	9606	Homo sapiens	SUMO1		R-HSA-4655431
R-HSA-879415	Advanced glycosylation endproduct receptor signaling	1	16	0.0011536520297065398	0.40925392515494896	0.5749967443277065	2	4	3.43554e+10	9606	Homo sapiens	HMGB1		R-HSA-879411
R-HSA-1358803	Downregulation of ERBB2:ERBB3 signaling	1	16	0.0011536520297065398	0.40925392515494896	0.5749967443277065	3	8	6.87108e+10	9606	Homo sapiens	USP8		R-HSA-1358791
R-HSA-877312	Regulation of IFNG signaling	1	16	0.0011536520297065398	0.40925392515494896	0.5749967443277065	1	4	3.43554e+10	9606	Homo sapiens	SUMO1		R-HSA-877281
R-HSA-198323	AKT phosphorylates targets in the cytosol	1	16	0.0011536520297065398	0.40925392515494896	0.5749967443277065	1	9	7.72997e+11	9606	Homo sapiens	CDKN1B		R-HSA-198613
R-HSA-6804757	Regulation of TP53 Degradation	2	43	0.0031004398298363255	0.4131431383451021	0.5749967443277065	2	30	0.002576655501159495	9606	Homo sapiens	CCNA2
R-HSA-212300	PRC2 methylates histones and DNA	2	44	0.0031725430816929843	0.42441444892690805	0.5749967443277065	4	4	3.43554e+10	9606	Homo sapiens	H2AFX
R-HSA-168276	NS1 Mediated Effects on Host Pathways	2	44	0.0031725430816929843	0.42441444892690805	0.5749967443277065	2	6	5.15331e+10	9606	Homo sapiens	KPNA2
R-HSA-5218920	VEGFR2 mediated vascular permeability	2	44	0.0031725430816929843	0.42441444892690805	0.5749967443277065	4	15	0.0012883277505797476	9606	Homo sapiens	PDPK1
R-HSA-2559584	Formation of Senescence-Associated Heterochromatin Foci (SAHF)	1	17	0.0012257552815631986	0.4283836635459387	0.5749967443277065	1	2	1.71777e+10	9606	Homo sapiens	LMNB1		R-HSA-4647594
R-HSA-381033	ATF6 (ATF6-alpha) activates chaperones	1	17	0.0012257552815631986	0.4283836635459387	0.5749967443277065	2	10	8.58885e+10	9606	Homo sapiens	ATF4		R-HSA-1791150
R-HSA-196843	Vitamin B2 (riboflavin) metabolism	1	17	0.0012257552815631986	0.4283836635459387	0.5749967443277065	1	5	4.29443e+11	9606	Homo sapiens	CKS1B		R-HSA-196929
R-HSA-1059683	Interleukin-6 signaling	1	17	0.0012257552815631986	0.4283836635459387	0.5749967443277065	1	19	0.0016318818174010136	9606	Homo sapiens	CBL		R-HSA-1112690
R-HSA-427359	SIRT1 negatively regulates rRNA expression	2	45	0.003244646333549643	0.4355723874289841	0.5749967443277065	4	5	4.29443e+11	9606	Homo sapiens	TAF1D
R-HSA-69017	CDK-mediated phosphorylation and removal of Cdc6	3	74	0.005335640637392746	0.43920319798810614	0.5749967443277065	2	4	3.43554e+10	9606	Homo sapiens	CCNA2
R-HSA-6806003	Regulation of TP53 Expression and Degradation	2	46	0.003316749585406302	0.44661248935523035	0.5749967443277065	2	35	0.0030060980846860776	9606	Homo sapiens	CCNA2
R-HSA-1170546	Prolactin receptor signaling	1	18	0.0012978585334198572	0.4468952507656483	0.5749967443277065	12	14	0.001202439233874431	9606	Homo sapiens	GH2		R-HSA-1370500
R-HSA-8875360	InlB-mediated entry of Listeria monocytogenes into host cell	1	18	0.0012978585334198572	0.4468952507656483	0.5749967443277065	5	8	6.87108e+10	9606	Homo sapiens	CBL		R-HSA-8876262
R-HSA-2032785	YAP1- and WWTR1 (TAZ)-stimulated gene expression	1	18	0.0012978585334198572	0.4468952507656483	0.5749967443277065	5	9	7.72997e+11	9606	Homo sapiens	YAP1		R-HSA-8871266
R-HSA-205043	NRIF signals cell death from the nucleus	1	18	0.0012978585334198572	0.4468952507656483	0.5749967443277065	1	7	6.0122e+11	9606	Homo sapiens	APH1A		R-HSA-205112
R-HSA-5687613	Diseases associated with surfactant metabolism	1	18	0.0012978585334198572	0.4468952507656483	0.5749967443277065	1	7	6.0122e+11	9606	Homo sapiens	CCDC59		R-HSA-5688025
R-HSA-1433559	Regulation of KIT signaling	1	18	0.0012978585334198572	0.4468952507656483	0.5749967443277065	1	8	6.87108e+10	9606	Homo sapiens	CBL		R-HSA-205244
R-HSA-417957	P2Y receptors	1	18	0.0012978585334198572	0.4468952507656483	0.5749967443277065	1	12	0.001030662200463798	9606	Homo sapiens	P2RY2		R-HSA-417927
R-HSA-983231	Factors involved in megakaryocyte development and platelet production	7	193	0.013915927608335136	0.44942422441418395	0.5749967443277065	8	43	0.0036932062183286096	9606	Homo sapiens	CENPE
R-HSA-111447	Activation of BAD and translocation to mitochondria	1	19	0.001369961785276516	0.46480861903744475	0.5749967443277065	2	5	4.29443e+11	9606	Homo sapiens	YWHAE		R-HSA-139906
R-HSA-1295596	Spry regulation of FGF signaling	1	19	0.001369961785276516	0.46480861903744475	0.5749967443277065	3	11	9.44774e+11	9606	Homo sapiens	CBL		R-HSA-934604
R-HSA-168253	Host Interactions with Influenza Factors	2	48	0.0034609560891196195	0.46832333375336166	0.5749967443277065	2	8	6.87108e+10	9606	Homo sapiens	KPNA2
R-HSA-8936459	RUNX1 regulates genes involved in megakaryocyte differentiation and platelet function	3	78	0.0056240536448193814	0.4730424363398673	0.5749967443277065	22	33	0.0028343210512754443	9606	Homo sapiens	NR4A3
R-HSA-193704	p75 NTR receptor-mediated signalling	4	108	0.007787151200519144	0.47477964120155913	0.5749967443277065	4	50	0.0042944258352658245	9606	Homo sapiens	YWHAE
R-HSA-4570464	SUMOylation of RNA binding proteins	2	49	0.003533059340976278	0.47898709198532885	0.5749967443277065	4	4	3.43554e+10	9606	Homo sapiens	SUMO1
R-HSA-5576886	Phase 4 - resting membrane potential	1	20	0.0014420650371331748	0.48214305924219736	0.5749967443277065	1	2	1.71777e+10	9606	Homo sapiens	KCNK3		R-HSA-5578910
R-HSA-418457	cGMP effects	1	20	0.0014420650371331748	0.48214305924219736	0.5749967443277065	1	4	3.43554e+10	9606	Homo sapiens	PDE5A		R-HSA-418456
R-HSA-450604	KSRP (KHSRP) binds and destabilizes mRNA	1	20	0.0014420650371331748	0.48214305924219736	0.5749967443277065	1	5	4.29443e+11	9606	Homo sapiens	EXOSC8		R-HSA-450422
R-HSA-73762	RNA Polymerase I Transcription Initiation	2	50	0.0036051625928329367	0.48951900502656365	0.5749967443277065	5	6	5.15331e+10	9606	Homo sapiens	TAF1D
R-HSA-430039	mRNA decay by 5' to 3' exoribonuclease	1	21	0.0015141682889898333	0.49891724150997185	0.5749967443277065	1	3	2.57666e+11	9606	Homo sapiens	XRN1		R-HSA-429845
R-HSA-432047	Passive transport by Aquaporins	1	21	0.0015141682889898333	0.49891724150997185	0.5749967443277065	2	8	6.87108e+10	9606	Homo sapiens	MIP		R-HSA-507870
R-HSA-196791	Vitamin D (calciferol) metabolism	1	21	0.0015141682889898333	0.49891724150997185	0.5749967443277065	1	19	0.0016318818174010136	9606	Homo sapiens	SUMO2		R-HSA-4546387
R-HSA-73854	RNA Polymerase I Promoter Clearance	3	82	0.005912466652246017	0.505922049036576	0.5749967443277065	7	9	7.72997e+11	9606	Homo sapiens	TAF1D
R-HSA-194840	Rho GTPase cycle	5	144	0.010382868267358857	0.5124760383845438	0.5749967443277065	2	5	4.29443e+11	9606	Homo sapiens	ARHGAP11B
R-HSA-1169410	Antiviral mechanism by IFN-stimulated genes	3	83	0.005984569904102675	0.5139756816370581	0.5749967443277065	2	16	0.001374216267285064	9606	Homo sapiens	PPM1B
R-HSA-1169408	ISG15 antiviral mechanism	3	83	0.005984569904102675	0.5139756816370581	0.5749967443277065	2	16	0.001374216267285064	9606	Homo sapiens	PPM1B
R-HSA-4641263	Regulation of FZD by ubiquitination	1	22	0.0015862715408464921	0.5151492351522411	0.5749967443277065	1	6	5.15331e+10	9606	Homo sapiens	USP8		R-HSA-4641236
R-HSA-5683826	Surfactant metabolism	2	53	0.003821472348402913	0.5202987922775717	0.5749967443277065	6	27	0.0023189899510435456	9606	Homo sapiens	P2RY2
R-HSA-427413	NoRC negatively regulates rRNA expression	3	84	0.006056673155959333	0.5219590546381796	0.5749967443277065	5	7	6.0122e+11	9606	Homo sapiens	TAF1D
R-HSA-2979096	NOTCH2 Activation and Transmission of Signal to the Nucleus	1	23	0.001658374792703151	0.530856527955435	0.5749967443277065	2	11	9.44774e+11	9606	Homo sapiens	APH1A		R-HSA-2974731
R-HSA-418038	Nucleotide-like (purinergic) receptors	1	23	0.001658374792703151	0.530856527955435	0.5749967443277065	1	14	0.001202439233874431	9606	Homo sapiens	P2RY2		R-HSA-417927
R-HSA-174113	SCF-beta-TrCP mediated degradation of Emi1	2	55	0.00396567885211623	0.5401189017453693	0.5749967443277065	3	3	2.57666e+11	9606	Homo sapiens	CDC20
R-HSA-912631	Regulation of signaling by CBL	1	24	0.0017304780445598098	0.5460560448560456	0.5749967443277065	7	7	6.0122e+11	9606	Homo sapiens	CBL		R-HSA-879917
R-HSA-416572	Sema4D induced cell migration and growth-cone collapse	1	24	0.0017304780445598098	0.5460560448560456	0.5749967443277065	3	6	5.15331e+10	9606	Homo sapiens	ROCK1		R-HSA-419087
R-HSA-429958	mRNA decay by 3' to 5' exoribonuclease	1	24	0.0017304780445598098	0.5460560448560456	0.5749967443277065	1	3	2.57666e+11	9606	Homo sapiens	EXOSC8		R-HSA-430028
R-HSA-446199	Synthesis of Dolichyl-phosphate	1	24	0.0017304780445598098	0.5460560448560456	0.5749967443277065	1	6	5.15331e+10	9606	Homo sapiens	NUS1		R-HSA-4419978
R-HSA-73864	RNA Polymerase I Transcription	3	88	0.006345086163385969	0.5531580565827849	0.5749967443277065	11	14	0.001202439233874431	9606	Homo sapiens	TAF1D
R-HSA-69202	Cyclin E associated events during G1/S transition	3	88	0.006345086163385969	0.5531580565827849	0.5749967443277065	10	20	0.00171777033410633	9606	Homo sapiens	CCNA2
R-HSA-452723	Transcriptional regulation of pluripotent stem cells	2	57	0.004109885355829548	0.559365638884628	0.5749967443277065	2	35	0.0030060980846860776	9606	Homo sapiens	TSC22D1
R-HSA-162594	Early Phase of HIV Life Cycle	1	25	0.0018025812964164683	0.5607641660175015	0.5749967443277065	1	38	0.003263763634802027	9606	Homo sapiens	FEN1		R-HSA-182876
R-HSA-69656	Cyclin A:Cdk2-associated events at S phase entry	3	90	0.006489292667099286	0.5682974852772616	0.5749967443277065	17	19	0.0016318818174010136	9606	Homo sapiens	CCNA2
R-HSA-72187	mRNA 3'-end processing	2	58	0.004181988607686206	0.5687715360263673	0.5749967443277065	3	3	2.57666e+11	9606	Homo sapiens	U2AF1
R-HSA-450321	JNK (c-Jun kinases) phosphorylation and activation mediated by activated human TAK1	1	26	0.0018746845482731271	0.5749967443277065	0.5749967443277065	2	3	2.57666e+11	9606	Homo sapiens	MAPK9		R-HSA-168162
R-HSA-389357	CD28 dependent PI3K/Akt signaling	1	26	0.0018746845482731271	0.5749967443277065	0.5749967443277065	3	9	7.72997e+11	9606	Homo sapiens	PDPK1		R-HSA-2317314
R-HSA-189085	Digestion of dietary carbohydrate	1	26	0.0018746845482731271	0.5749967443277065	0.5749967443277065	1	13	0.0011165507171691145	9606	Homo sapiens	CHIT1		R-HSA-6786652
R-HSA-5637810	Constitutive Signaling by EGFRvIII	1	26	0.0018746845482731271	0.5749967443277065	0.5749967443277065	1	18	0.001545993300695697	9606	Homo sapiens	CBL		R-HSA-5637794
R-HSA-5637812	Signaling by EGFRvIII in Cancer	1	26	0.0018746845482731271	0.5749967443277065	0.5749967443277065	1	18	0.001545993300695697	9606	Homo sapiens	CBL		R-HSA-5637794
R-HSA-68827	CDT1 association with the CDC6:ORC:origin complex	2	59	0.0042540918595428655	0.5780315645024899	0.5780315645024899	3	3	2.57666e+11	9606	Homo sapiens	MCM8
R-HSA-416482	G alpha (12/13) signalling events	3	92	0.006633499170812604	0.5831178192379604	0.5831178192379604	2	12	0.001030662200463798	9606	Homo sapiens	ROCK1
R-HSA-1236394	Signaling by ERBB4	2	60	0.004326195111399524	0.587145300665927	0.587145300665927	3	37	0.0031778751180967105	9606	Homo sapiens	APH1A
R-HSA-5627123	RHO GTPases activate PAKs	1	27	0.001946787800129786	0.5887691223355855	0.5887691223355855	3	15	0.0012883277505797476	9606	Homo sapiens	PPP1R12B		R-HSA-5668978
R-HSA-209968	Thyroxine biosynthesis	1	27	0.001946787800129786	0.5887691223355855	0.5887691223355855	1	11	9.44774e+11	9606	Homo sapiens	DIO1		R-HSA-209772
R-HSA-5250941	Negative epigenetic regulation of rRNA expression	3	93	0.006705602422669262	0.5904059500330907	0.5904059500330907	9	12	0.001030662200463798	9606	Homo sapiens	TAF1D
R-HSA-450531	Regulation of mRNA stability by proteins that bind AU-rich elements	3	93	0.006705602422669262	0.5904059500330907	0.5904059500330907	5	26	0.002233101434338229	9606	Homo sapiens	XRN1
R-HSA-429947	Deadenylation of mRNA	1	28	0.0020188910519864448	0.6020961486449942	0.6020961486449942	4	4	3.43554e+10	9606	Homo sapiens	PABPC1		R-HSA-430021
R-HSA-2173788	Downregulation of TGF-beta receptor signaling	1	28	0.0020188910519864448	0.6020961486449942	0.6020961486449942	2	28	0.002404878467748862	9606	Homo sapiens	STAG1		R-HSA-2187355
R-HSA-381119	Unfolded Protein Response (UPR)	5	160	0.011536520297065398	0.6052061846722587	0.6052061846722587	9	95	0.008159409087005067	9606	Homo sapiens	EXOSC8
R-HSA-2262752	Cellular responses to stress	16	511	0.036844761698752615	0.6134720716195816	0.6134720716195816	67	184	0.015803487073778235	9606	Homo sapiens	YWHAE
R-HSA-174084	Autodegradation of Cdh1 by Cdh1:APC/C	2	63	0.004542504866969501	0.6136071462882244	0.6136071462882244	2	2	1.71777e+10	9606	Homo sapiens	UBE2C
R-HSA-73777	RNA Polymerase I Chain Elongation	2	63	0.004542504866969501	0.6136071462882244	0.6136071462882244	1	1	8.58885e+09	9606	Homo sapiens	TAF1D
R-HSA-193648	NRAGE signals death through JNK	2	63	0.004542504866969501	0.6136071462882244	0.6136071462882244	1	7	6.0122e+11	9606	Homo sapiens	C9orf100
R-HSA-982772	Growth hormone receptor signaling	1	29	0.002090994303843103	0.6149921937829994	0.6149921937829994	21	28	0.002404878467748862	9606	Homo sapiens	GH2		R-HSA-1362485
R-HSA-392451	G beta:gamma signalling through PI3Kgamma	1	29	0.002090994303843103	0.6149921937829994	0.6149921937829994	1	4	3.43554e+10	9606	Homo sapiens	PDPK1		R-HSA-9603279
R-HSA-933542	TRAF6 mediated NF-kB activation	1	29	0.002090994303843103	0.6149921937829994	0.6149921937829994	1	4	3.43554e+10	9606	Homo sapiens	HMGB1		R-HSA-168166
R-HSA-1369062	ABC transporters in lipid homeostasis	1	29	0.002090994303843103	0.6149921937829994	0.6149921937829994	2	11	9.44774e+11	9606	Homo sapiens	ABCA2		R-HSA-1369028
R-HSA-400685	Sema4D in semaphorin signaling	1	30	0.002163097555699762	0.6274711655595913	0.6274711655595913	3	12	0.001030662200463798	9606	Homo sapiens	ROCK1		R-HSA-419087
R-HSA-5218921	VEGFR2 mediated cell proliferation	1	30	0.002163097555699762	0.6274711655595913	0.6274711655595913	1	12	0.001030662200463798	9606	Homo sapiens	PDPK1		R-HSA-5218821
R-HSA-6783589	Interleukin-6 family signaling	1	30	0.002163097555699762	0.6274711655595913	0.6274711655595913	1	33	0.0028343210512754443	9606	Homo sapiens	CBL		R-HSA-1112690
R-HSA-3371556	Cellular response to heat stress	4	133	0.009589732496935613	0.6369746446366464	0.6369746446366464	13	29	0.0024907669844541785	9606	Homo sapiens	YWHAE
R-HSA-182971	EGFR downregulation	1	31	0.0022352008075564207	0.63954652393478	0.63954652393478	21	22	0.001889547367516963	9606	Homo sapiens	CBL		R-HSA-8867047
R-HSA-8949613	Cristae formation	1	31	0.0022352008075564207	0.63954652393478	0.63954652393478	1	2	1.71777e+10	9606	Homo sapiens	MTX2		R-HSA-8949609
R-HSA-5686938	Regulation of TLR by endogenous ligand	1	31	0.0022352008075564207	0.63954652393478	0.63954652393478	4	12	0.001030662200463798	9606	Homo sapiens	HMGB1		R-HSA-6804100
R-HSA-1187000	Fertilization	1	31	0.0022352008075564207	0.63954652393478	0.63954652393478	1	9	7.72997e+11	9606	Homo sapiens	CHIT1		R-HSA-1297338
R-HSA-975956	Nonsense Mediated Decay (NMD) independent of the Exon Junction Complex (EJC)	3	101	0.007282428437522533	0.6456926321834557	0.6456926321834557	1	1	8.58885e+09	9606	Homo sapiens	PABPC1
R-HSA-73856	RNA Polymerase II Transcription Termination	2	67	0.004830917874396135	0.6468446994204651	0.6468446994204651	1	4	3.43554e+10	9606	Homo sapiens	U2AF1
R-HSA-109688	Cleavage of Growing Transcript in the Termination Region	2	67	0.004830917874396135	0.6468446994204651	0.6468446994204651	1	4	3.43554e+10	9606	Homo sapiens	U2AF1
R-HSA-421270	Cell-cell junction organization	2	67	0.004830917874396135	0.6468446994204651	0.6468446994204651	2	21	0.0018036588508116465	9606	Homo sapiens	CTNND1
R-HSA-2046105	Linoleic acid (LA) metabolism	1	32	0.0023073040594130795	0.6512312954092099	0.6512312954092099	2	10	8.58885e+10	9606	Homo sapiens	FEN1
R-HSA-1660514	Synthesis of PIPs at the Golgi membrane	1	32	0.0023073040594130795	0.6512312954092099	0.6512312954092099	2	11	9.44774e+11	9606	Homo sapiens	SACM1L		R-HSA-1676114
R-HSA-3214842	HDMs demethylate histones	1	32	0.0023073040594130795	0.6512312954092099	0.6512312954092099	3	17	0.0014601047839903805	9606	Homo sapiens	PHF8		R-HSA-4724284
R-HSA-5357769	Caspase activation via extrinsic apoptotic signalling pathway	1	32	0.0023073040594130795	0.6512312954092099	0.6512312954092099	3	17	0.0014601047839903805	9606	Homo sapiens	APPL1		R-HSA-373717
R-HSA-5689901	Metalloprotease DUBs	1	32	0.0023073040594130795	0.6512312954092099	0.6512312954092099	1	6	5.15331e+10	9606	Homo sapiens	BRCA1		R-HSA-5691411
R-HSA-2122948	Activated NOTCH1 Transmits Signal to the Nucleus	1	32	0.0023073040594130795	0.6512312954092099	0.6512312954092099	3	21	0.0018036588508116465	9606	Homo sapiens	APH1A		R-HSA-1980109
R-HSA-1855183	Synthesis of IP2, IP, and Ins in the cytosol	1	32	0.0023073040594130795	0.6512312954092099	0.6512312954092099	1	14	0.001202439233874431	9606	Homo sapiens	SYNJ1		R-HSA-1855174
R-HSA-73863	RNA Polymerase I Transcription Termination	1	33	0.0023794073112697383	0.6625380869533478	0.6625380869533478	3	4	3.43554e+10	9606	Homo sapiens	TAF1D		R-HSA-74993
R-HSA-73728	RNA Polymerase I Promoter Opening	1	33	0.0023794073112697383	0.6625380869533478	0.6625380869533478	1	2	1.71777e+10	9606	Homo sapiens	H2AFX		R-HSA-73718
R-HSA-3928663	EPHA-mediated growth cone collapse	1	33	0.0023794073112697383	0.6625380869533478	0.6625380869533478	1	4	3.43554e+10	9606	Homo sapiens	ROCK1		R-HSA-3928616
R-HSA-1268020	Mitochondrial protein import	2	69	0.004975124378109453	0.6625964227878194	0.6625964227878194	7	14	0.001202439233874431	9606	Homo sapiens	MTX2
R-HSA-1660499	Synthesis of PIPs at the plasma membrane	2	69	0.004975124378109453	0.6625964227878194	0.6625964227878194	6	33	0.0028343210512754443	9606	Homo sapiens	SYNJ1
R-HSA-69563	p53-Dependent G1 DNA Damage Response	2	70	0.005047227629966112	0.6702583348348563	0.6702583348348563	2	22	0.001889547367516963	9606	Homo sapiens	CCNA2
R-HSA-69580	p53-Dependent G1/S DNA damage checkpoint	2	70	0.005047227629966112	0.6702583348348563	0.6702583348348563	2	22	0.001889547367516963	9606	Homo sapiens	CCNA2
R-HSA-171306	Packaging Of Telomere Ends	1	34	0.002451510563126397	0.6734790994898601	0.6734790994898601	2	2	1.71777e+10	9606	Homo sapiens	H2AFX		R-HSA-181450
R-HSA-5654732	Negative regulation of FGFR3 signaling	1	34	0.002451510563126397	0.6734790994898601	0.6734790994898601	5	14	0.001202439233874431	9606	Homo sapiens	CBL		R-HSA-5654679
R-HSA-8940973	RUNX2 regulates osteoblast differentiation	1	34	0.002451510563126397	0.6734790994898601	0.6734790994898601	6	24	0.002061324400927596	9606	Homo sapiens	YAP1		R-HSA-8937864
R-HSA-397795	G-protein beta:gamma signalling	1	34	0.002451510563126397	0.6734790994898601	0.6734790994898601	1	6	5.15331e+10	9606	Homo sapiens	PDPK1		R-HSA-9603279
R-HSA-442742	CREB phosphorylation through the activation of Ras	1	34	0.002451510563126397	0.6734790994898601	0.6734790994898601	1	8	6.87108e+10	9606	Homo sapiens	PDPK1		R-HSA-442739
R-HSA-73614	Pyrimidine salvage	1	34	0.002451510563126397	0.6734790994898601	0.6734790994898601	1	10	8.58885e+10	9606	Homo sapiens	TK1		R-HSA-73632
R-HSA-8951664	Neddylation	7	241	0.017376883697454756	0.6793380437586194	0.6793380437586194	22	31	0.0026625440178648114	9606	Homo sapiens	CUL4A
R-HSA-5654733	Negative regulation of FGFR4 signaling	1	35	0.002523613814983056	0.684066140943794	0.684066140943794	5	14	0.001202439233874431	9606	Homo sapiens	CBL		R-HSA-934604
R-HSA-450282	MAPK targets/ Nuclear events mediated by MAP kinases	1	35	0.002523613814983056	0.684066140943794	0.684066140943794	2	16	0.001374216267285064	9606	Homo sapiens	MAPK9		R-HSA-168053
R-HSA-69615	G1/S DNA Damage Checkpoints	2	72	0.005191434133679429	0.6851593535618282	0.6851593535618282	2	27	0.0023189899510435456	9606	Homo sapiens	CCNA2
R-HSA-8863795	Downregulation of ERBB2 signaling	1	36	0.0025957170668397143	0.6943106388742244	0.6943106388742244	3	14	0.001202439233874431	9606	Homo sapiens	USP8		R-HSA-1358791
R-HSA-392154	Nitric oxide stimulates guanylate cyclase	1	36	0.0025957170668397143	0.6943106388742244	0.6943106388742244	1	7	6.0122e+11	9606	Homo sapiens	PDE5A		R-HSA-418456
R-HSA-114452	Activation of BH3-only proteins	1	36	0.0025957170668397143	0.6943106388742244	0.6943106388742244	2	19	0.0016318818174010136	9606	Homo sapiens	YWHAE		R-HSA-139906
R-HSA-3214847	HATs acetylate histones	3	110	0.00793135770423246	0.7013299156918319	0.7013299156918319	3	15	0.0012883277505797476	9606	Homo sapiens	ZZZ3
R-HSA-3371453	Regulation of HSF1-mediated heat shock response	3	111	0.00800346095608912	0.7070822352420663	0.7070822352420663	7	14	0.001202439233874431	9606	Homo sapiens	YWHAE
R-HSA-983168	Antigen processing: Ubiquitination & Proteasome degradation	9	315	0.0227125243348475	0.7087309988011448	0.7087309988011448	5	9	7.72997e+11	9606	Homo sapiens	CDC20
R-HSA-1483255	PI Metabolism	3	112	0.008075564207945779	0.7127494362272722	0.7127494362272722	9	89	0.007644077986773168	9606	Homo sapiens	SYNJ1
R-HSA-1236382	Constitutive Signaling by Ligand-Responsive EGFR Cancer Variants	1	38	0.002739923570553032	0.7138158855372347	0.7138158855372347	3	23	0.0019754358842222794	9606	Homo sapiens	CBL		R-HSA-1225956
R-HSA-5637815	Signaling by Ligand-Responsive EGFR Variants in Cancer	1	38	0.002739923570553032	0.7138158855372347	0.7138158855372347	3	23	0.0019754358842222794	9606	Homo sapiens	CBL		R-HSA-1225956
R-HSA-1980145	Signaling by NOTCH2	1	38	0.002739923570553032	0.7138158855372347	0.7138158855372347	2	20	0.00171777033410633	9606	Homo sapiens	APH1A		R-HSA-2974731
R-HSA-1643713	Signaling by EGFR in Cancer	1	38	0.002739923570553032	0.7138158855372347	0.7138158855372347	4	42	0.003607317701623293	9606	Homo sapiens	CBL		R-HSA-5637794
R-HSA-180746	Nuclear import of Rev protein	1	39	0.0028120268224096907	0.7230976956477211	0.7230976956477211	6	7	6.0122e+11	9606	Homo sapiens	KPNB1		R-HSA-180736
R-HSA-5654726	Negative regulation of FGFR1 signaling	1	39	0.0028120268224096907	0.7230976956477211	0.7230976956477211	5	15	0.0012883277505797476	9606	Homo sapiens	CBL		R-HSA-934604
R-HSA-445989	TAK1 activates NFkB by phosphorylation and activation of IKKs complex	1	39	0.0028120268224096907	0.7230976956477211	0.7230976956477211	1	4	3.43554e+10	9606	Homo sapiens	HMGB1		R-HSA-168166
R-HSA-389356	CD28 co-stimulation	1	39	0.0028120268224096907	0.7230976956477211	0.7230976956477211	3	19	0.0016318818174010136	9606	Homo sapiens	PDPK1		R-HSA-2317314
R-HSA-1855204	Synthesis of IP3 and IP4 in the cytosol	1	39	0.0028120268224096907	0.7230976956477211	0.7230976956477211	1	12	0.001030662200463798	9606	Homo sapiens	SYNJ1		R-HSA-1855218
R-HSA-4791275	Signaling by WNT in cancer	1	39	0.0028120268224096907	0.7230976956477211	0.7230976956477211	1	16	0.001374216267285064	9606	Homo sapiens	DKK1		R-HSA-5339711
R-HSA-3781860	Diseases associated with N-glycosylation of proteins	1	39	0.0028120268224096907	0.7230976956477211	0.7230976956477211	1	23	0.0019754358842222794	9606	Homo sapiens	ALG6		R-HSA-4724291
R-HSA-9006921	Integrin signaling	1	39	0.0028120268224096907	0.7230976956477211	0.7230976956477211	1	24	0.002061324400927596	9606	Homo sapiens	PDPK1		R-HSA-432110
R-HSA-354192	Integrin alphaIIb beta3 signaling	1	39	0.0028120268224096907	0.7230976956477211	0.7230976956477211	1	24	0.002061324400927596	9606	Homo sapiens	PDPK1		R-HSA-432110
R-HSA-72163	mRNA Splicing - Major Pathway	5	185	0.013339101593481867	0.7276714708953265	0.7276714708953265	8	9	7.72997e+11	9606	Homo sapiens	HNRNPA2B1
R-HSA-211000	Gene Silencing by RNA	3	115	0.008291873963515755	0.7292439952023857	0.7292439952023857	7	36	0.003091986601391394	9606	Homo sapiens	PRKRA
R-HSA-8868766	rRNA processing in the mitochondrion	1	40	0.0028841300742663495	0.7320791075324589	0.7320791075324589	1	6	5.15331e+10	9606	Homo sapiens	RG9MTD1		R-HSA-6785722
R-HSA-5619507	Activation of HOX genes during differentiation	3	116	0.008363977215372412	0.7345745714900491	0.7345745714900491	31	43	0.0036932062183286096	9606	Homo sapiens	YY1
R-HSA-5617472	Activation of anterior HOX genes in hindbrain development during early embryogenesis	3	116	0.008363977215372412	0.7345745714900491	0.7345745714900491	31	43	0.0036932062183286096	9606	Homo sapiens	YY1
R-HSA-3232142	SUMOylation of ubiquitinylation proteins	1	41	0.0029562333261230083	0.740769822659973	0.740769822659973	3	3	2.57666e+11	9606	Homo sapiens	SUMO1		R-HSA-5228523
R-HSA-5654727	Negative regulation of FGFR2 signaling	1	41	0.0029562333261230083	0.740769822659973	0.740769822659973	5	14	0.001202439233874431	9606	Homo sapiens	CBL		R-HSA-934604
R-HSA-156827	L13a-mediated translational silencing of Ceruloplasmin expression	3	118	0.008508183719085731	0.7449871893178771	0.7449871893178771	2	3	2.57666e+11	9606	Homo sapiens	PABPC1
R-HSA-159236	Transport of Mature mRNA derived from an Intron-Containing Transcript	2	81	0.005840363400389357	0.7454893624968644	0.7454893624968644	2	4	3.43554e+10	9606	Homo sapiens	U2AF1
R-HSA-499943	Interconversion of nucleotide di- and triphosphates	2	81	0.005840363400389357	0.7454893624968644	0.7454893624968644	4	33	0.0028343210512754443	9606	Homo sapiens	RRM1
R-HSA-8852276	The role of GTSE1 in G2/M progression after G2 checkpoint	2	82	0.005912466652246017	0.7515424896462699	0.7515424896462699	1	10	8.58885e+10	9606	Homo sapiens	CCNB2
R-HSA-8941326	RUNX2 regulates bone development	1	43	0.0031004398298363255	0.7573164153484289	0.7573164153484289	6	32	0.002748432534570128	9606	Homo sapiens	YAP1		R-HSA-8937864
R-HSA-114604	GPVI-mediated activation cascade	1	43	0.0031004398298363255	0.7573164153484289	0.7573164153484289	3	25	0.0021472129176329123	9606	Homo sapiens	PDPK1		R-HSA-437195
R-HSA-1980143	Signaling by NOTCH1	2	83	0.005984569904102675	0.757471404103173	0.757471404103173	4	37	0.0031778751180967105	9606	Homo sapiens	APH1A
R-HSA-5633008	TP53 Regulates Transcription of Cell Death Genes	2	83	0.005984569904102675	0.757471404103173	0.757471404103173	2	68	0.005840419135961522	9606	Homo sapiens	BIRC5		R-HSA-6797766
R-HSA-73887	Death Receptor Signalling	4	157	0.011320210541495422	0.7586000811927698	0.7586000811927698	4	90	0.007729966503478485	9606	Homo sapiens	YWHAE
R-HSA-8953897	Cellular responses to external stimuli	17	598	0.04311774461028192	0.761913737620298	0.761913737620298	75	254	0.02181568324315039	9606	Homo sapiens	YWHAE
R-HSA-383280	Nuclear Receptor transcription pathway	2	84	0.006056673155959333	0.7632777876147927	0.7632777876147927	1	1	8.58885e+09	9606	Homo sapiens	NR4A3		R-HSA-376419
R-HSA-177243	Interactions of Rev with host cellular proteins	1	44	0.0031725430816929843	0.765190172516568	0.765190172516568	6	16	0.001374216267285064	9606	Homo sapiens	KPNB1		R-HSA-180736
R-HSA-438064	Post NMDA receptor activation events	1	44	0.0031725430816929843	0.765190172516568	0.765190172516568	1	19	0.0016318818174010136	9606	Homo sapiens	PDPK1		R-HSA-442739
R-HSA-170834	Signaling by TGF-beta Receptor Complex	2	85	0.006128776407815993	0.7689633432784531	0.7689633432784531	4	82	0.007042858369835953	9606	Homo sapiens	STAG1
R-HSA-72172	mRNA Splicing	5	196	0.014132237363905112	0.7720182002224254	0.7720182002224254	13	14	0.001202439233874431	9606	Homo sapiens	HNRNPA2B1
R-HSA-6785470	tRNA processing in the mitochondrion	1	45	0.003244646333549643	0.7728090112921628	0.7728090112921628	2	3	2.57666e+11	9606	Homo sapiens	RG9MTD1		R-HSA-6786854
R-HSA-2046106	alpha-linolenic acid (ALA) metabolism	1	45	0.003244646333549643	0.7728090112921628	0.7728090112921628	2	15	0.0012883277505797476	9606	Homo sapiens	FEN1
R-HSA-927802	Nonsense-Mediated Decay (NMD)	3	124	0.008940803230225683	0.7742776147120088	0.7742776147120088	6	6	5.15331e+10	9606	Homo sapiens	PABPC1
R-HSA-975957	Nonsense Mediated Decay (NMD) enhanced by the Exon Junction Complex (EJC)	3	124	0.008940803230225683	0.7742776147120088	0.7742776147120088	5	5	4.29443e+11	9606	Homo sapiens	PABPC1
R-HSA-4420097	VEGFA-VEGFR2 Pathway	3	125	0.009012906482082342	0.7788819653797372	0.7788819653797372	8	77	0.00661341578630937	9606	Homo sapiens	ROCK1
R-HSA-6806834	Signaling by MET	2	87	0.00627298291152931	0.7799788715947574	0.7799788715947574	6	49	0.004208537318560509	9606	Homo sapiens	USP8
R-HSA-168271	Transport of Ribonucleoproteins into the Host Nucleus	1	46	0.003316749585406302	0.7801811672851782	0.7801811672851782	3	4	3.43554e+10	9606	Homo sapiens	KPNB1		R-HSA-168337
R-HSA-3371568	Attenuation phase	1	47	0.0033888528372629607	0.7873146106060442	0.7873146106060442	1	5	4.29443e+11	9606	Homo sapiens	PTGES3		R-HSA-5324617
R-HSA-427389	ERCC6 (CSB) and EHMT2 (G9a) positively regulate rRNA expression	1	48	0.0034609560891196195	0.7942170544065893	0.7942170544065893	2	4	3.43554e+10	9606	Homo sapiens	H2AFX		R-HSA-427383
R-HSA-6811438	Intra-Golgi traffic	1	48	0.0034609560891196195	0.7942170544065893	0.7942170544065893	4	10	8.58885e+10	9606	Homo sapiens	COG3		R-HSA-8849748
R-HSA-72202	Transport of Mature Transcript to Cytoplasm	2	90	0.006489292667099286	0.7956394270495398	0.7956394270495398	2	13	0.0011165507171691145	9606	Homo sapiens	U2AF1
R-HSA-9007101	Rab regulation of trafficking	3	129	0.009301319489508977	0.7965324201593424	0.7965324201593424	4	35	0.0030060980846860776	9606	Homo sapiens	YWHAE
R-HSA-5625886	Activated PKN1 stimulates transcription of AR (androgen receptor) regulated genes KLK2 and KLK3	1	49	0.003533059340976278	0.8008959631467377	0.8008959631467377	8	11	9.44774e+11	9606	Homo sapiens	H2AFX		R-HSA-5625797
R-HSA-8854214	TBC/RABGAPs	1	49	0.003533059340976278	0.8008959631467377	0.8008959631467377	1	14	0.001202439233874431	9606	Homo sapiens	GABARAPL2		R-HSA-8854588
R-HSA-3214841	PKMTs methylate histone lysines	1	49	0.003533059340976278	0.8008959631467377	0.8008959631467377	1	22	0.001889547367516963	9606	Homo sapiens	EZH2		R-HSA-5638332
R-HSA-72613	Eukaryotic Translation Initiation	3	131	0.009445525993222294	0.804908018550859	0.804908018550859	6	21	0.0018036588508116465	9606	Homo sapiens	PABPC1
R-HSA-72737	Cap-dependent Translation Initiation	3	131	0.009445525993222294	0.804908018550859	0.804908018550859	4	18	0.001545993300695697	9606	Homo sapiens	PABPC1
R-HSA-9013694	Signaling by NOTCH4	2	92	0.006633499170812604	0.8055252305229814	0.8055252305229814	2	20	0.00171777033410633	9606	Homo sapiens	APH1A
R-HSA-512988	Interleukin-3, Interleukin-5 and GM-CSF signaling	1	50	0.0036051625928329367	0.8073585605958891	0.8073585605958891	7	38	0.003263763634802027	9606	Homo sapiens	CBL		R-HSA-879917
R-HSA-5654743	Signaling by FGFR4	1	50	0.0036051625928329367	0.8073585605958891	0.8073585605958891	5	41	0.0035214291849179763	9606	Homo sapiens	CBL		R-HSA-934604
R-HSA-379716	Cytosolic tRNA aminoacylation	1	50	0.0036051625928329367	0.8073585605958891	0.8073585605958891	1	21	0.0018036588508116465	9606	Homo sapiens	TARS		R-HSA-380002
R-HSA-442755	Activation of NMDA receptor and postsynaptic events	1	50	0.0036051625928329367	0.8073585605958891	0.8073585605958891	1	23	0.0019754358842222794	9606	Homo sapiens	PDPK1		R-HSA-442739
R-HSA-1433557	Signaling by SCF-KIT	1	50	0.0036051625928329367	0.8073585605958891	0.8073585605958891	1	36	0.003091986601391394	9606	Homo sapiens	CBL		R-HSA-205244
R-HSA-5689880	Ub-specific processing proteases	5	206	0.014853269882471699	0.8073627334041015	0.8073627334041015	6	40	0.00343554066821266	9606	Homo sapiens	CDC20
R-HSA-5617833	Cilium Assembly	5	207	0.014925373134328358	0.8106456562981224	0.8106456562981224	8	50	0.0042944258352658245	9606	Homo sapiens	YWHAE
R-HSA-75876	Synthesis of very long-chain fatty acyl-CoAs	1	51	0.0036772658446895955	0.813611837577312	0.813611837577312	1	12	0.001030662200463798	9606	Homo sapiens	FEN1
R-HSA-3928662	EPHB-mediated forward signaling	1	51	0.0036772658446895955	0.813611837577312	0.813611837577312	2	26	0.002233101434338229	9606	Homo sapiens	ROCK1		R-HSA-3928577
R-HSA-8876198	RAB GEFs exchange GTP for GDP on RABs	2	94	0.006777705674525921	0.8149839348151154	0.8149839348151154	3	21	0.0018036588508116465	9606	Homo sapiens	YWHAE
R-HSA-975871	MyD88 cascade initiated on plasma membrane	2	94	0.006777705674525921	0.8149839348151154	0.8149839348151154	5	57	0.00489564545220304	9606	Homo sapiens	MAPK9
R-HSA-168142	Toll Like Receptor 10 (TLR10) Cascade	2	94	0.006777705674525921	0.8149839348151154	0.8149839348151154	5	58	0.004981533968908357	9606	Homo sapiens	MAPK9
R-HSA-168176	Toll Like Receptor 5 (TLR5) Cascade	2	94	0.006777705674525921	0.8149839348151154	0.8149839348151154	5	58	0.004981533968908357	9606	Homo sapiens	MAPK9
R-HSA-446728	Cell junction organization	2	94	0.006777705674525921	0.8149839348151154	0.8149839348151154	2	37	0.0031778751180967105	9606	Homo sapiens	CTNND1
R-HSA-194138	Signaling by VEGF	3	134	0.00966183574879227	0.8169270556320734	0.8169270556320734	8	83	0.007128746886541269	9606	Homo sapiens	ROCK1
R-HSA-5654741	Signaling by FGFR3	1	52	0.0037493690965462543	0.819662559463982	0.819662559463982	5	43	0.0036932062183286096	9606	Homo sapiens	CBL		R-HSA-5654679
R-HSA-156581	Methylation	1	52	0.0037493690965462543	0.819662559463982	0.819662559463982	1	13	0.0011165507171691145	9606	Homo sapiens	MAT2B		R-HSA-5603114
R-HSA-109606	Intrinsic Pathway for Apoptosis	1	52	0.0037493690965462543	0.819662559463982	0.819662559463982	2	47	0.004036760285149875	9606	Homo sapiens	YWHAE		R-HSA-139906
R-HSA-177929	Signaling by EGFR	1	53	0.003821472348402913	0.8255172734337259	0.8255172734337259	21	48	0.004122648801855192	9606	Homo sapiens	CBL		R-HSA-8867047
R-HSA-3214858	RMTs methylate histone arginines	1	53	0.003821472348402913	0.8255172734337259	0.8255172734337259	1	22	0.001889547367516963	9606	Homo sapiens	H2AFX		R-HSA-5216234
R-HSA-76009	Platelet Aggregation (Plug Formation)	1	53	0.003821472348402913	0.8255172734337259	0.8255172734337259	1	27	0.0023189899510435456	9606	Homo sapiens	PDPK1		R-HSA-432110
R-HSA-5688426	Deubiquitination	7	288	0.020765736534717714	0.835487410429637	0.835487410429637	9	77	0.00661341578630937	9606	Homo sapiens	CDC20
R-HSA-8854050	FBXL7 down-regulates AURKA during mitotic entry and in early mitosis	1	55	0.00396567885211623	0.8366638172651105	0.8366638172651105	3	6	5.15331e+10	9606	Homo sapiens	AURKA		R-HSA-8854044
R-HSA-2046104	alpha-linolenic (omega3) and linoleic (omega6) acid metabolism	1	55	0.00396567885211623	0.8366638172651105	0.8366638172651105	4	25	0.0021472129176329123	9606	Homo sapiens	FEN1
R-HSA-1483191	Synthesis of PC	1	55	0.00396567885211623	0.8366638172651105	0.8366638172651105	2	18	0.001545993300695697	9606	Homo sapiens	STARD7		R-HSA-8873830
R-HSA-3928665	EPH-ephrin mediated repulsion of cells	1	55	0.00396567885211623	0.8366638172651105	0.8366638172651105	1	9	7.72997e+11	9606	Homo sapiens	APH1A		R-HSA-3928656
R-HSA-6811440	Retrograde transport at the Trans-Golgi-Network	1	55	0.00396567885211623	0.8366638172651105	0.8366638172651105	2	20	0.00171777033410633	9606	Homo sapiens	COG3		R-HSA-6811431
R-HSA-156902	Peptide chain elongation	2	99	0.007138221933809215	0.836855000327329	0.836855000327329	4	5	4.29443e+11	9606	Homo sapiens	RPL9
R-HSA-72165	mRNA Splicing - Minor Pathway	1	56	0.0040377821039728895	0.8419677125854813	0.8419677125854813	5	5	4.29443e+11	9606	Homo sapiens	SFRS2		R-HSA-75079
R-HSA-6781823	Formation of TC-NER Pre-Incision Complex	1	56	0.0040377821039728895	0.8419677125854813	0.8419677125854813	4	7	6.0122e+11	9606	Homo sapiens	CUL4A		R-HSA-6782069
R-HSA-450408	AUF1 (hnRNP D0) binds and destabilizes mRNA	1	56	0.0040377821039728895	0.8419677125854813	0.8419677125854813	2	4	3.43554e+10	9606	Homo sapiens	PABPC1		R-HSA-450551
R-HSA-2122947	NOTCH1 Intracellular Domain Regulates Transcription	1	56	0.0040377821039728895	0.8419677125854813	0.8419677125854813	1	16	0.001374216267285064	9606	Homo sapiens	HIF1A		R-HSA-1912396
R-HSA-209776	Amine-derived hormones	1	56	0.0040377821039728895	0.8419677125854813	0.8419677125854813	1	21	0.0018036588508116465	9606	Homo sapiens	DIO1		R-HSA-209772
R-HSA-2682334	EPH-Ephrin signaling	2	101	0.007282428437522533	0.8449299352411876	0.8449299352411876	4	56	0.004809756935497724	9606	Homo sapiens	APH1A
R-HSA-9604323	Negative regulation of NOTCH4 signaling	1	57	0.004109885355829548	0.8470997438517796	0.8470997438517796	1	6	5.15331e+10	9606	Homo sapiens	TACC3		R-HSA-9604675
R-HSA-157118	Signaling by NOTCH	6	257	0.018530535727161294	0.8490663482964779	0.8490663482964779	16	152	0.013055054539208109	9606	Homo sapiens	APH1A
R-HSA-4839726	Chromatin organization	6	257	0.018530535727161294	0.8490663482964779	0.8490663482964779	8	84	0.007214635403246586	9606	Homo sapiens	ZZZ3
R-HSA-3247509	Chromatin modifying enzymes	6	257	0.018530535727161294	0.8490663482964779	0.8490663482964779	8	84	0.007214635403246586	9606	Homo sapiens	ZZZ3
R-HSA-109704	PI3K Cascade	1	58	0.004181988607686206	0.852065468194946	0.852065468194946	2	6	5.15331e+10	9606	Homo sapiens	PDPK1		R-HSA-109701
R-HSA-2162123	Synthesis of Prostaglandins (PG) and Thromboxanes (TX)	1	58	0.004181988607686206	0.852065468194946	0.852065468194946	1	32	0.002748432534570128	9606	Homo sapiens	PTGES3		R-HSA-265295
R-HSA-975138	TRAF6 mediated induction of NFkB and MAP kinases upon TLR7/8 or 9 activation	2	103	0.007426634941235849	0.8526407171632647	0.8526407171632647	5	47	0.004036760285149875	9606	Homo sapiens	MAPK9
R-HSA-156842	Eukaryotic Translation Elongation	2	104	0.007498738193092509	0.8563637849329779	0.8563637849329779	4	9	7.72997e+11	9606	Homo sapiens	RPL9
R-HSA-975155	MyD88 dependent cascade initiated on endosome	2	104	0.007498738193092509	0.8563637849329779	0.8563637849329779	5	62	0.005325088035729623	9606	Homo sapiens	MAPK9
R-HSA-168181	Toll Like Receptor 7/8 (TLR7/8) Cascade	2	104	0.007498738193092509	0.8563637849329779	0.8563637849329779	5	63	0.0054109765524349394	9606	Homo sapiens	MAPK9
R-HSA-3371571	HSF1-dependent transactivation	1	59	0.0042540918595428655	0.8568702634420817	0.8568702634420817	1	8	6.87108e+10	9606	Homo sapiens	PTGES3		R-HSA-5324617
R-HSA-8878171	Transcriptional regulation by RUNX1	6	261	0.01881894873458793	0.8588934203162023	0.8588934203162023	32	132	0.011337284205101777	9606	Homo sapiens	YAP1
R-HSA-8866654	E3 ubiquitin ligases ubiquitinate target proteins	1	60	0.004326195111399524	0.8615193338894529	0.8615193338894529	2	16	0.001374216267285064	9606	Homo sapiens	CTR9		R-HSA-8942099
R-HSA-4085001	Sialic acid metabolism	1	60	0.004326195111399524	0.8615193338894529	0.8615193338894529	1	20	0.00171777033410633	9606	Homo sapiens	ANP32B		R-HSA-4084976
R-HSA-8939236	RUNX1 regulates transcription of genes involved in differentiation of HSCs	2	106	0.007642944696805826	0.8635536130173681	0.8635536130173681	8	15	0.0012883277505797476	9606	Homo sapiens	YAP1
R-HSA-72689	Formation of a pool of free 40S subunits	2	106	0.007642944696805826	0.8635536130173681	0.8635536130173681	1	2	1.71777e+10	9606	Homo sapiens	RPL9
R-HSA-112382	Formation of RNA Pol II elongation complex	1	61	0.004398298363256183	0.8660177158899508	0.8660177158899508	1	2	1.71777e+10	9606	Homo sapiens	CTR9		R-HSA-112379
R-HSA-5654736	Signaling by FGFR1	1	61	0.004398298363256183	0.8660177158899508	0.8660177158899508	5	48	0.004122648801855192	9606	Homo sapiens	CBL		R-HSA-934604
R-HSA-168164	Toll Like Receptor 3 (TLR3) Cascade	2	107	0.0077150479486624846	0.8670236607142907	0.8670236607142907	5	60	0.00515331100231899	9606	Homo sapiens	MAPK9
R-HSA-72764	Eukaryotic Translation Termination	2	108	0.007787151200519144	0.870412627376594	0.870412627376594	3	5	4.29443e+11	9606	Homo sapiens	RPL9
R-HSA-937061	TRIF(TICAM1)-mediated TLR4 signaling	2	108	0.007787151200519144	0.870412627376594	0.870412627376594	5	57	0.00489564545220304	9606	Homo sapiens	MAPK9
R-HSA-166166	MyD88-independent TLR4 cascade	2	108	0.007787151200519144	0.870412627376594	0.870412627376594	5	59	0.005067422485613674	9606	Homo sapiens	MAPK9
R-HSA-168138	Toll Like Receptor 9 (TLR9) Cascade	2	108	0.007787151200519144	0.870412627376594	0.870412627376594	5	66	0.0056686421025508886	9606	Homo sapiens	MAPK9
R-HSA-381340	Transcriptional regulation of white adipocyte differentiation	2	108	0.007787151200519144	0.870412627376594	0.870412627376594	1	18	0.001545993300695697	9606	Homo sapiens	ADIPOQ		R-HSA-1183058
R-HSA-72649	Translation initiation complex formation	1	63	0.004542504866969501	0.8745817525192471	0.8745817525192471	1	2	1.71777e+10	9606	Homo sapiens	PABPC1		R-HSA-156808
R-HSA-8935690	Digestion	1	63	0.004542504866969501	0.8745817525192471	0.8745817525192471	1	24	0.002061324400927596	9606	Homo sapiens	CHIT1		R-HSA-6786652
R-HSA-166058	MyD88:Mal cascade initiated on plasma membrane	2	110	0.00793135770423246	0.8769536999009836	0.8769536999009836	5	63	0.0054109765524349394	9606	Homo sapiens	MAPK9
R-HSA-168188	Toll Like Receptor TLR6:TLR2 Cascade	2	110	0.00793135770423246	0.8769536999009836	0.8769536999009836	5	65	0.005582753585845573	9606	Homo sapiens	MAPK9
R-HSA-112399	IRS-mediated signalling	1	64	0.004614608118826159	0.8786566879456033	0.8786566879456033	2	9	7.72997e+11	9606	Homo sapiens	PDPK1		R-HSA-109701
R-HSA-75955	RNA Polymerase II Transcription Elongation	1	65	0.004686711370682817	0.8825995064893939	0.8825995064893939	4	8	6.87108e+10	9606	Homo sapiens	CTR9		R-HSA-112385
R-HSA-5621480	Dectin-2 family	1	65	0.004686711370682817	0.8825995064893939	0.8825995064893939	1	12	0.001030662200463798	9606	Homo sapiens	CLEC4D		R-HSA-5621353
R-HSA-168179	Toll Like Receptor TLR1:TLR2 Cascade	2	113	0.008147667459802437	0.8861965968166526	0.8861965968166526	5	65	0.005582753585845573	9606	Homo sapiens	MAPK9
R-HSA-181438	Toll Like Receptor 2 (TLR2) Cascade	2	113	0.008147667459802437	0.8861965968166526	0.8861965968166526	5	67	0.005754530619256205	9606	Homo sapiens	MAPK9
R-HSA-168254	Influenza Infection	4	197	0.01420434061576177	0.8882959925844741	0.8882959925844741	7	60	0.00515331100231899	9606	Homo sapiens	KPNA2
R-HSA-192823	Viral mRNA Translation	2	114	0.008219770711659096	0.8891320202802767	0.8891320202802767	2	2	1.71777e+10	9606	Homo sapiens	RPL9
R-HSA-9006936	Signaling by TGF-beta family members	2	114	0.008219770711659096	0.8891320202802767	0.8891320202802767	4	107	0.009190071287468866	9606	Homo sapiens	STAG1
R-HSA-72662	Activation of the mRNA upon binding of the cap-binding complex and eIFs, and subsequent binding to 43S	1	67	0.004830917874396135	0.8901057523876553	0.8901057523876553	1	6	5.15331e+10	9606	Homo sapiens	PABPC1		R-HSA-156808
R-HSA-201722	Formation of the beta-catenin:TCF transactivating complex	1	67	0.004830917874396135	0.8901057523876553	0.8901057523876553	2	13	0.0011165507171691145	9606	Homo sapiens	H2AFX		R-HSA-3364026
R-HSA-445717	Aquaporin-mediated transport	1	67	0.004830917874396135	0.8901057523876553	0.8901057523876553	2	25	0.0021472129176329123	9606	Homo sapiens	MIP		R-HSA-507870
R-HSA-1227986	Signaling by ERBB2	1	67	0.004830917874396135	0.8901057523876553	0.8901057523876553	3	43	0.0036932062183286096	9606	Homo sapiens	USP8		R-HSA-1358791
R-HSA-8873719	RAB geranylgeranylation	1	68	0.004903021126252794	0.8936773189336127	0.8936773189336127	1	5	4.29443e+11	9606	Homo sapiens	MXD3		R-HSA-8870469
R-HSA-2428928	IRS-related events triggered by IGF1R	1	68	0.004903021126252794	0.8936773189336127	0.8936773189336127	2	11	9.44774e+11	9606	Homo sapiens	PDPK1		R-HSA-109701
R-HSA-8956321	Nucleotide salvage	1	68	0.004903021126252794	0.8936773189336127	0.8936773189336127	1	21	0.0018036588508116465	9606	Homo sapiens	TK1		R-HSA-73632
R-HSA-2644606	Constitutive Signaling by NOTCH1 PEST Domain Mutants	1	68	0.004903021126252794	0.8936773189336127	0.8936773189336127	1	21	0.0018036588508116465	9606	Homo sapiens	APH1A		R-HSA-2220988
R-HSA-2644602	Signaling by NOTCH1 PEST Domain Mutants in Cancer	1	68	0.004903021126252794	0.8936773189336127	0.8936773189336127	1	21	0.0018036588508116465	9606	Homo sapiens	APH1A		R-HSA-2220988
R-HSA-2894862	Constitutive Signaling by NOTCH1 HD+PEST Domain Mutants	1	68	0.004903021126252794	0.8936773189336127	0.8936773189336127	1	21	0.0018036588508116465	9606	Homo sapiens	APH1A		R-HSA-2220988
R-HSA-2894858	Signaling by NOTCH1 HD+PEST Domain Mutants in Cancer	1	68	0.004903021126252794	0.8936773189336127	0.8936773189336127	1	21	0.0018036588508116465	9606	Homo sapiens	APH1A		R-HSA-2220988
R-HSA-2644603	Signaling by NOTCH1 in Cancer	1	68	0.004903021126252794	0.8936773189336127	0.8936773189336127	1	39	0.0033496521515073434	9606	Homo sapiens	APH1A		R-HSA-2220988
R-HSA-379724	tRNA Aminoacylation	1	68	0.004903021126252794	0.8936773189336127	0.8936773189336127	1	42	0.003607317701623293	9606	Homo sapiens	TARS		R-HSA-380002
R-HSA-446193	Biosynthesis of the N-glycan precursor (dolichol lipid-linked oligosaccharide, LLO) and transfer to a nascent protein	3	159	0.011464417045208739	0.8946265884071863	0.8946265884071863	3	62	0.005325088035729623	9606	Homo sapiens	NUS1
R-HSA-2408557	Selenocysteine synthesis	2	116	0.008363977215372412	0.8947934840968107	0.8947934840968107	2	7	6.0122e+11	9606	Homo sapiens	RPL9
R-HSA-3371497	HSP90 chaperone cycle for steroid hormone receptors (SHR)	1	69	0.004975124378109453	0.8971330557279837	0.8971330557279837	6	12	0.001030662200463798	9606	Homo sapiens	PTGES3		R-HSA-5618080
R-HSA-450294	MAP kinase activation	1	69	0.004975124378109453	0.8971330557279837	0.8971330557279837	4	32	0.002748432534570128	9606	Homo sapiens	MAPK9		R-HSA-168162
R-HSA-1234176	Oxygen-dependent proline hydroxylation of Hypoxia-inducible Factor Alpha	1	70	0.005047227629966112	0.9004767112663327	0.9004767112663327	8	12	0.001030662200463798	9606	Homo sapiens	HIF1A		R-HSA-1234163
R-HSA-8943724	Regulation of PTEN gene transcription	1	70	0.005047227629966112	0.9004767112663327	0.9004767112663327	2	15	0.0012883277505797476	9606	Homo sapiens	EZH2		R-HSA-8944104
R-HSA-373755	Semaphorin interactions	1	70	0.005047227629966112	0.9004767112663327	0.9004767112663327	3	40	0.00343554066821266	9606	Homo sapiens	ROCK1		R-HSA-419087
R-HSA-2428924	IGF1R signaling cascade	1	71	0.00511933088182277	0.9037119129935187	0.9037119129935187	2	16	0.001374216267285064	9606	Homo sapiens	PDPK1		R-HSA-109701
R-HSA-74751	Insulin receptor signalling cascade	1	71	0.00511933088182277	0.9037119129935187	0.9037119129935187	2	25	0.0021472129176329123	9606	Homo sapiens	PDPK1		R-HSA-109701
R-HSA-8963743	Digestion and absorption	1	71	0.00511933088182277	0.9037119129935187	0.9037119129935187	1	30	0.002576655501159495	9606	Homo sapiens	CHIT1		R-HSA-6786652
R-HSA-2404192	Signaling by Type 1 Insulin-like Growth Factor 1 Receptor (IGF1R)	1	72	0.005191434133679429	0.9068421712044681	0.9068421712044681	2	18	0.001545993300695697	9606	Homo sapiens	PDPK1		R-HSA-109701
R-HSA-1799339	SRP-dependent cotranslational protein targeting to membrane	2	121	0.008724493474655707	0.9077925332846458	0.9077925332846458	5	5	4.29443e+11	9606	Homo sapiens	RPL9
R-HSA-72706	GTP hydrolysis and joining of the 60S ribosomal subunit	2	122	0.008796596726512366	0.91020547862734	0.91020547862734	2	3	2.57666e+11	9606	Homo sapiens	RPL9
R-HSA-6785807	Interleukin-4 and Interleukin-13 signaling	4	211	0.015213786141754993	0.9165380655973817	0.9165380655973817	1	46	0.003950871768444559	9606	Homo sapiens	BIRC5
R-HSA-2219528	PI3K/AKT Signaling in Cancer	2	126	0.009085009733939001	0.9192783576167765	0.9192783576167765	3	21	0.0018036588508116465	9606	Homo sapiens	CDKN1B
R-HSA-448424	Interleukin-17 signaling	1	77	0.005551950392962722	0.9210344349753248	0.9210344349753248	4	35	0.0030060980846860776	9606	Homo sapiens	MAPK9		R-HSA-168162
R-HSA-1834949	Cytosolic sensors of pathogen-associated DNA	1	77	0.005551950392962722	0.9210344349753248	0.9210344349753248	3	48	0.004122648801855192	9606	Homo sapiens	DHX36		R-HSA-9604487
R-HSA-1445148	Translocation of SLC2A4 (GLUT4) to the plasma membrane	1	78	0.0056240536448193814	0.9236026486031285	0.9236026486031285	2	15	0.0012883277505797476	9606	Homo sapiens	YWHAE		R-HSA-1454689
R-HSA-977225	Amyloid fiber formation	1	78	0.0056240536448193814	0.9236026486031285	0.9236026486031285	1	28	0.002404878467748862	9606	Homo sapiens	H2AFX		R-HSA-977224
R-HSA-72203	Processing of Capped Intron-Containing Pre-mRNA	5	256	0.018458432475304636	0.9237717551801496	0.9237717551801496	19	32	0.002748432534570128	9606	Homo sapiens	HNRNPA2B1
R-HSA-1632852	Macroautophagy	1	79	0.00569615689667604	0.926087512892051	0.926087512892051	8	39	0.0033496521515073434	9606	Homo sapiens	GABARAPL2		R-HSA-5682388
R-HSA-5578749	Transcriptional regulation by small RNAs	1	79	0.00569615689667604	0.926087512892051	0.926087512892051	1	5	4.29443e+11	9606	Homo sapiens	H2AFX		R-HSA-5578742
R-HSA-75105	Fatty acyl-CoA biosynthesis	1	79	0.00569615689667604	0.926087512892051	0.926087512892051	1	24	0.002061324400927596	9606	Homo sapiens	FEN1
R-HSA-446219	Synthesis of substrates in N-glycan biosythesis	2	131	0.009445525993222294	0.9294098503843155	0.9294098503843155	2	48	0.004122648801855192	9606	Homo sapiens	NUS1
R-HSA-70614	Amino acid synthesis and interconversion (transamination)	1	82	0.005912466652246017	0.933068569232565	0.933068569232565	1	35	0.0030060980846860776	9606	Homo sapiens	ASNS		R-HSA-70599
R-HSA-1500931	Cell-Cell communication	2	133	0.009589732496935613	0.9331162910317022	0.9331162910317022	2	60	0.00515331100231899	9606	Homo sapiens	CTNND1
R-HSA-2262749	Cellular response to hypoxia	1	83	0.005984569904102675	0.9352461706814607	0.9352461706814607	16	20	0.00171777033410633	9606	Homo sapiens	HIF1A		R-HSA-1234163
R-HSA-1234174	Regulation of Hypoxia-inducible Factor (HIF) by oxygen	1	83	0.005984569904102675	0.9352461706814607	0.9352461706814607	16	20	0.00171777033410633	9606	Homo sapiens	HIF1A		R-HSA-1234163
R-HSA-9010553	Regulation of expression of SLITs and ROBOs	3	183	0.013194895089768548	0.9399490799556113	0.9399490799556113	2	20	0.00171777033410633	9606	Homo sapiens	PABPC1
R-HSA-1655829	Regulation of cholesterol biosynthesis by SREBP (SREBF)	1	86	0.006200879659672651	0.9413638772202125	0.9413638772202125	3	52	0.004466202868676458	9606	Homo sapiens	KPNB1		R-HSA-2065550
R-HSA-1660662	Glycosphingolipid metabolism	1	86	0.006200879659672651	0.9413638772202125	0.9413638772202125	1	32	0.002748432534570128	9606	Homo sapiens	CERK		R-HSA-1638845
R-HSA-5654738	Signaling by FGFR2	1	87	0.00627298291152931	0.9432721369461341	0.9432721369461341	5	46	0.003950871768444559	9606	Homo sapiens	CBL		R-HSA-934604
R-HSA-168255	Influenza Life Cycle	3	186	0.013411204845338524	0.9441303320258343	0.9441303320258343	5	52	0.004466202868676458	9606	Homo sapiens	RPL9
R-HSA-674695	RNA Polymerase II Pre-transcription Events	1	88	0.006345086163385969	0.945118425835628	0.945118425835628	6	17	0.0014601047839903805	9606	Homo sapiens	CTR9		R-HSA-113411
R-HSA-1912408	Pre-NOTCH Transcription and Translation	1	89	0.006417189415242628	0.9469047521155531	0.9469047521155531	3	28	0.002404878467748862	9606	Homo sapiens	H2AFX		R-HSA-9604834
R-HSA-6791226	Major pathway of rRNA processing in the nucleolus and cytosol	3	189	0.0136275146009085	0.9480403927618634	0.9480403927618634	2	7	6.0122e+11	9606	Homo sapiens	EXOSC8
R-HSA-1483249	Inositol phosphate metabolism	1	90	0.006489292667099286	0.9486330590728601	0.9486330590728601	2	71	0.006098084686077471	9606	Homo sapiens	SYNJ1		R-HSA-1855174
R-HSA-8878166	Transcriptional regulation by RUNX2	2	144	0.010382868267358857	0.9504214932503101	0.9504214932503101	7	84	0.007214635403246586	9606	Homo sapiens	YAP1
R-HSA-166016	Toll Like Receptor 4 (TLR4) Cascade	2	144	0.010382868267358857	0.9504214932503101	0.9504214932503101	5	94	0.00807352057029975	9606	Homo sapiens	MAPK9
R-HSA-74752	Signaling by Insulin receptor	1	96	0.006921912178239239	0.9578856508305256	0.9578856508305256	2	34	0.002920209567980761	9606	Homo sapiens	PDPK1		R-HSA-109701
R-HSA-168928	DDX58/IFIH1-mediated induction of interferon-alpha/beta	1	96	0.006921912178239239	0.9578856508305256	0.9578856508305256	1	46	0.003950871768444559	9606	Homo sapiens	HMGB1		R-HSA-168166
R-HSA-5576891	Cardiac conduction	2	151	0.010887591030355468	0.9591145209464755	0.9591145209464755	2	26	0.002233101434338229	9606	Homo sapiens	KCNIP4
R-HSA-388841	Costimulation by the CD28 family	1	97	0.006994015430095897	0.9592572031057843	0.9592572031057843	3	34	0.002920209567980761	9606	Homo sapiens	PDPK1		R-HSA-2317314
R-HSA-72312	rRNA processing	4	245	0.01766529670488139	0.9604101459166371	0.9604101459166371	3	21	0.0018036588508116465	9606	Homo sapiens	RG9MTD1
R-HSA-5689603	UCH proteinases	1	98	0.007066118681952556	0.9605841823371631	0.9605841823371631	2	11	9.44774e+11	9606	Homo sapiens	YY1		R-HSA-5689630
R-HSA-400253	Circadian Clock	1	99	0.007138221933809215	0.9618680339903374	0.9618680339903374	1	59	0.005067422485613674	9606	Homo sapiens	HIF1A		R-HSA-1368133
R-HSA-8856828	Clathrin-mediated endocytosis	2	155	0.011176004037782104	0.9634059863752696	0.9634059863752696	16	34	0.002920209567980761	9606	Homo sapiens	SYNJ1
R-HSA-1852241	Organelle biogenesis and maintenance	6	334	0.02408248612012402	0.9636917045866403	0.9636917045866403	9	86	0.007386412436657219	9606	Homo sapiens	YWHAE
R-HSA-1296071	Potassium Channels	1	103	0.007426634941235849	0.9665994683779962	0.9665994683779962	1	17	0.0014601047839903805	9606	Homo sapiens	KCNK3		R-HSA-1299318
R-HSA-8868773	rRNA processing in the nucleus and cytosol	3	207	0.014925373134328358	0.9666328121230623	0.9666328121230623	2	15	0.0012883277505797476	9606	Homo sapiens	EXOSC8
R-HSA-983169	Class I MHC mediated antigen processing & presentation	9	464	0.03345590886148965	0.969321767367397	0.969321767367397	5	48	0.004122648801855192	9606	Homo sapiens	CDC20
R-HSA-6807878	COPI-mediated anterograde transport	1	106	0.007642944696805826	0.9697593902632567	0.9697593902632567	3	12	0.001030662200463798	9606	Homo sapiens	COG3		R-HSA-6809011
R-HSA-190236	Signaling by FGFR	1	106	0.007642944696805826	0.9697593902632567	0.9697593902632567	11	142	0.012196169372154942	9606	Homo sapiens	CBL		R-HSA-5654679
R-HSA-199991	Membrane Trafficking	14	659	0.047516042973538106	0.9706623929418207	0.9706623929418207	36	218	0.018723696641758998	9606	Homo sapiens	YWHAE
R-HSA-2730905	Role of LAT2/NTAL/LAB on calcium mobilization	1	107	0.0077150479486624846	0.9707449502629769	0.9707449502629769	1	7	6.0122e+11	9606	Homo sapiens	PDPK1		R-HSA-202164
R-HSA-983695	Antigen activates B Cell Receptor (BCR) leading to generation of second messengers	1	108	0.007787151200519144	0.9716984584000569	0.9716984584000569	3	17	0.0014601047839903805	9606	Homo sapiens	CBL		R-HSA-983704
R-HSA-8856825	Cargo recognition for clathrin-mediated endocytosis	1	109	0.007859254452375801	0.9726209548318928	0.9726209548318928	1	14	0.001202439233874431	9606	Homo sapiens	CBL		R-HSA-8866279
R-HSA-9020702	Interleukin-1 signaling	1	109	0.007859254452375801	0.9726209548318928	0.9726209548318928	1	45	0.0038649832517392425	9606	Homo sapiens	HMGB1		R-HSA-168166
R-HSA-201681	TCF dependent signaling in response to WNT	3	216	0.015574302401038288	0.97338104600406	0.97338104600406	6	71	0.006098084686077471	9606	Homo sapiens	USP8
R-HSA-1912422	Pre-NOTCH Expression and Processing	1	113	0.008147667459802437	0.9760204703420459	0.9760204703420459	3	38	0.003263763634802027	9606	Homo sapiens	H2AFX		R-HSA-9604834
R-HSA-611105	Respiratory electron transport	1	115	0.008291873963515755	0.9775588265319205	0.9775588265319205	1	19	0.0016318818174010136	9606	Homo sapiens	UQCRH		R-HSA-164651
R-HSA-168273	Influenza Viral RNA Transcription and Replication	2	173	0.012473862571201961	0.9779146942141436	0.9779146942141436	2	15	0.0012883277505797476	9606	Homo sapiens	RPL9
R-HSA-449147	Signaling by Interleukins	13	640	0.04614608118826159	0.9782972145237904	0.9782972145237904	17	491	0.0421712617023104	9606	Homo sapiens	MAPK9
R-HSA-8878159	Transcriptional regulation by RUNX3	1	118	0.008508183719085731	0.9796836790774546	0.9796836790774546	3	47	0.004036760285149875	9606	Homo sapiens	YAP1		R-HSA-8951676
R-HSA-418346	Platelet homeostasis	1	118	0.008508183719085731	0.9796836790774546	0.9796836790774546	1	30	0.002576655501159495	9606	Homo sapiens	PDE5A		R-HSA-418456
R-HSA-5607764	CLEC7A (Dectin-1) signaling	1	120	0.008652390222799048	0.9809874882326566	0.9809874882326566	1	45	0.0038649832517392425	9606	Homo sapiens	PDPK1		R-HSA-202534
R-HSA-72306	tRNA processing	2	180	0.012978585334198572	0.9818961233584578	0.9818961233584578	5	54	0.004637979902087091	9606	Homo sapiens	RG9MTD1
R-HSA-2871796	FCERI mediated MAPK activation	1	123	0.008868699978369024	0.9827883191160589	0.9827883191160589	3	20	0.00171777033410633	9606	Homo sapiens	MAPK9		R-HSA-168162
R-HSA-202424	Downstream TCR signaling	1	124	0.008940803230225683	0.9833499406498261	0.9833499406498261	14	24	0.002061324400927596	9606	Homo sapiens	PDPK1		R-HSA-202466
R-HSA-382556	ABC-family proteins mediated transport	1	124	0.008940803230225683	0.9833499406498261	0.9833499406498261	2	28	0.002404878467748862	9606	Homo sapiens	ABCA2		R-HSA-1369028
R-HSA-168898	Toll-Like Receptors Cascades	2	183	0.013194895089768548	0.9833809023767329	0.9833809023767329	9	180	0.01545993300695697	9606	Homo sapiens	MAPK9
R-HSA-376176	Signaling by ROBO receptors	3	235	0.016944264186314804	0.9836241546564706	0.9836241546564706	2	60	0.00515331100231899	9606	Homo sapiens	PABPC1
R-HSA-2408522	Selenoamino acid metabolism	2	184	0.013266998341625208	0.9838490488955765	0.9838490488955765	2	33	0.0028343210512754443	9606	Homo sapiens	RPL9
R-HSA-5628897	TP53 Regulates Metabolic Genes	1	125	0.009012906482082342	0.9838932752059504	0.9838932752059504	2	34	0.002920209567980761	9606	Homo sapiens	YWHAE		R-HSA-5632738
R-HSA-1592230	Mitochondrial biogenesis	1	127	0.009157112985795659	0.9849274408279984	0.9849274408279984	1	36	0.003091986601391394	9606	Homo sapiens	MTX2		R-HSA-8949609
R-HSA-114608	Platelet degranulation	1	137	0.009878145504362246	0.989185091541385	0.989185091541385	1	11	9.44774e+11	9606	Homo sapiens	FAM49B		R-HSA-481007
R-HSA-15869	Metabolism of nucleotides	3	254	0.018314225971591318	0.990033387906307	0.990033387906307	5	135	0.011594949755217727	9606	Homo sapiens	RRM1
R-HSA-5621481	C-type lectin receptors (CLRs)	2	202	0.014564856875045065	0.9903813226302823	0.9903813226302823	2	68	0.005840419135961522	9606	Homo sapiens	CLEC4D
R-HSA-163685	Integration of energy metabolism	1	143	0.0103107650155022	0.9911391791295017	0.9911391791295017	2	65	0.005582753585845573	9606	Homo sapiens	ADIPOQ		R-HSA-8848663
R-HSA-76005	Response to elevated platelet cytosolic Ca2+	1	144	0.010382868267358857	0.9914287243177334	0.9914287243177334	1	14	0.001202439233874431	9606	Homo sapiens	FAM49B		R-HSA-481007
R-HSA-202403	TCR signaling	1	146	0.010527074771072176	0.991979797694812	0.991979797694812	14	52	0.004466202868676458	9606	Homo sapiens	PDPK1		R-HSA-202466
R-HSA-163200	Respiratory electron transport, ATP synthesis by chemiosmotic coupling, and heat production by uncoupling proteins.	1	146	0.010527074771072176	0.991979797694812	0.991979797694812	1	29	0.0024907669844541785	9606	Homo sapiens	UQCRH		R-HSA-164651
R-HSA-162909	Host Interactions of HIV factors	1	148	0.010671281274785492	0.9924955135746152	0.9924955135746152	6	54	0.004637979902087091	9606	Homo sapiens	KPNB1		R-HSA-180736
R-HSA-1483257	Phospholipid metabolism	4	315	0.0227125243348475	0.9925367388391994	0.9925367388391994	11	218	0.018723696641758998	9606	Homo sapiens	SYNJ1
R-HSA-5619102	SLC transporter disorders	1	151	0.010887591030355468	0.993207704584298	0.993207704584298	1	66	0.0056686421025508886	9606	Homo sapiens	SLC4A4		R-HSA-5656219
R-HSA-397014	Muscle contraction	2	216	0.015574302401038288	0.9936028151747827	0.9936028151747827	2	39	0.0033496521515073434	9606	Homo sapiens	KCNIP4
R-HSA-428157	Sphingolipid metabolism	1	157	0.011320210541495422	0.9944360998419687	0.9944360998419687	1	62	0.005325088035729623	9606	Homo sapiens	CERK		R-HSA-1638845
R-HSA-446652	Interleukin-1 family signaling	1	162	0.011680726800778715	0.9952885708390444	0.9952885708390444	1	78	0.006699304303014687	9606	Homo sapiens	HMGB1		R-HSA-168166
R-HSA-199977	ER to Golgi Anterograde Transport	1	163	0.011752830052635374	0.9954427361699417	0.9954427361699417	3	39	0.0033496521515073434	9606	Homo sapiens	COG3		R-HSA-6809011
R-HSA-2142753	Arachidonic acid metabolism	1	164	0.011824933304492033	0.9955918676704586	0.9955918676704586	1	77	0.00661341578630937	9606	Homo sapiens	PTGES3		R-HSA-265295
R-HSA-425393	Transport of inorganic cations/anions and amino acids/oligopeptides	1	165	0.01189703655634869	0.995736129356568	0.995736129356568	1	75	0.006441638752898738	9606	Homo sapiens	SLC4A4		R-HSA-8878664
R-HSA-6798695	Neutrophil degranulation	7	480	0.03460956089119619	0.9958753555839845	0.9958753555839845	8	10	8.58885e+10	9606	Homo sapiens	CHIT1
R-HSA-72766	Translation	4	340	0.02451510563126397	0.9960250151611558	0.9960250151611558	19	99	0.008502963153826334	9606	Homo sapiens	TARS
R-HSA-2454202	Fc epsilon receptor (FCERI) signaling	2	234	0.016872160934458143	0.9962337549434251	0.9962337549434251	5	63	0.0054109765524349394	9606	Homo sapiens	MAPK9
R-HSA-6807070	PTEN Regulation	1	171	0.012329656067488644	0.9965079676803574	0.9965079676803574	2	56	0.004809756935497724	9606	Homo sapiens	EZH2		R-HSA-8944104
R-HSA-112314	Neurotransmitter receptors and postsynaptic signal transmission	1	171	0.012329656067488644	0.9965079676803574	0.9965079676803574	1	56	0.004809756935497724	9606	Homo sapiens	PDPK1		R-HSA-442739
R-HSA-2871837	FCERI mediated NF-kB activation	1	175	0.012618069074915278	0.9969433904171726	0.9969433904171726	1	19	0.0016318818174010136	9606	Homo sapiens	PDPK1		R-HSA-202534
R-HSA-162587	HIV Life Cycle	1	175	0.012618069074915278	0.9969433904171726	0.9969433904171726	1	113	0.009705402387700764	9606	Homo sapiens	FEN1		R-HSA-182876
R-HSA-1280218	Adaptive Immune System	19	999	0.07203114860480207	0.9973461723915052	0.9973461723915052	28	253	0.021729794726445074	9606	Homo sapiens	UBE2CBP
R-HSA-1257604	PIP3 activates AKT signaling	3	309	0.02227990482370755	0.9977484427731949	0.9977484427731949	7	85	0.007300523919951903	9606	Homo sapiens	CDKN1B
R-HSA-5653656	Vesicle-mediated transport	14	818	0.05898046001874684	0.9981248905542371	0.9981248905542371	36	251	0.02155801769303444	9606	Homo sapiens	YWHAE
R-HSA-597592	Post-translational protein modification	34	1589	0.11457206720023073	0.9981760498099634	0.9981760498099634	182	521	0.0447479172034699	9606	Homo sapiens	TOP2A
R-HSA-9006934	Signaling by Receptor Tyrosine Kinases	7	518	0.037349484461749224	0.9982494036785173	0.9982494036785173	55	628	0.05393798849093876	9606	Homo sapiens	APH1A
R-HSA-162906	HIV Infection	2	260	0.01874684548273127	0.9982643208402465	0.9982643208402465	7	156	0.013398608606029374	9606	Homo sapiens	FEN1
R-HSA-3781865	Diseases of glycosylation	1	194	0.013988030860191795	0.9983771543992211	0.9983771543992211	1	77	0.00661341578630937	9606	Homo sapiens	ALG6		R-HSA-4724291
R-HSA-983705	Signaling by the B Cell Receptor (BCR)	1	195	0.014060134112048454	0.9984303786503291	0.9984303786503291	3	35	0.0030060980846860776	9606	Homo sapiens	CBL		R-HSA-983704
R-HSA-195721	Signaling by WNT	3	330	0.02379407311269738	0.9987450281307229	0.9987450281307229	6	156	0.013398608606029374	9606	Homo sapiens	USP8
R-HSA-913531	Interferon Signaling	4	388	0.02797606172038359	0.9988602947541378	0.9988602947541378	3	51	0.004380314351971141	9606	Homo sapiens	PPM1B
R-HSA-416476	G alpha (q) signalling events	2	274	0.019756291008724492	0.9988609942572196	0.9988609942572196	4	29	0.0024907669844541785	9606	Homo sapiens	RGS2
R-HSA-5663205	Infectious disease	7	537	0.03871944624702574	0.9988728486334494	0.9988728486334494	23	328	0.02817143347934381	9606	Homo sapiens	FEN1
R-HSA-9006925	Intracellular signaling by second messengers	3	347	0.02501982839426058	0.9992225749004324	0.9992225749004324	7	104	0.008932405737352916	9606	Homo sapiens	CDKN1B
R-HSA-5668914	Diseases of metabolism	1	217	0.015646405652894945	0.9992467902369425	0.9992467902369425	1	114	0.00979129090440608	9606	Homo sapiens	CCDC59		R-HSA-5688025
R-HSA-76002	Platelet activation, signaling and aggregation	2	288	0.020765736534717714	0.9992544896240567	0.9992544896240567	5	114	0.00979129090440608	9606	Homo sapiens	FAM49B
R-HSA-948021	Transport to the Golgi and subsequent modification	1	218	0.015718508904751603	0.9992715340854276	0.9992715340854276	3	60	0.00515331100231899	9606	Homo sapiens	COG3		R-HSA-6809011
R-HSA-8953854	Metabolism of RNA	12	782	0.05638474295190713	0.9992821949912972	0.9992821949912972	43	187	0.016061152623894185	9606	Homo sapiens	XRN1
R-HSA-1483206	Glycerophospholipid biosynthesis	1	222	0.01600692191217824	0.9993626591038256	0.9993626591038256	2	133	0.011423172721807094	9606	Homo sapiens	STARD7		R-HSA-8873830
R-HSA-5663202	Diseases of signal transduction	5	470	0.03388852837262961	0.9994773540350285	0.9994773540350285	9	297	0.025508889461479	9606	Homo sapiens	APH1A
R-HSA-1280215	Cytokine Signaling in Immune system	18	1051	0.07578051770134833	0.999490383483588	0.999490383483588	52	624	0.053594434424117494	9606	Homo sapiens	HMGB1
R-HSA-1428517	The citric acid (TCA) cycle and respiratory electron transport	1	229	0.01651164467517485	0.9994956113489615	0.9994956113489615	1	65	0.005582753585845573	9606	Homo sapiens	UQCRH		R-HSA-164651
R-HSA-446203	Asparagine N-linked glycosylation	4	420	0.030283365779796668	0.9995166703879718	0.9995166703879718	6	143	0.012282057888860259	9606	Homo sapiens	NUS1
R-HSA-198933	Immunoregulatory interactions between a Lymphoid and a non-Lymphoid cell	2	316	0.02278462758670416	0.9996828767385281	0.9996828767385281	2	43	0.0036932062183286096	9606	Homo sapiens	KIR3DL1		R-HSA-199558
R-HSA-5619115	Disorders of transmembrane transporters	1	243	0.01752109020116807	0.9996842118571257	0.9996842118571257	1	88	0.007558189470067852	9606	Homo sapiens	SLC4A4		R-HSA-5656219
R-HSA-8957322	Metabolism of steroids	2	321	0.023145143845987454	0.9997280202242478	0.9997280202242478	4	234	0.02009791290904406	9606	Homo sapiens	SUMO2
R-HSA-877300	Interferon gamma signaling	1	250	0.018025812964164684	0.9997501768353646	0.9997501768353646	1	15	0.0012883277505797476	9606	Homo sapiens	SUMO1		R-HSA-877281
R-HSA-196849	Metabolism of water-soluble vitamins and cofactors	1	252	0.018170019467878003	0.9997663596097485	0.9997663596097485	1	140	0.01202439233874431	9606	Homo sapiens	CKS1B		R-HSA-196929
R-HSA-156580	Phase II - Conjugation of compounds	1	258	0.018602638979017955	0.9998088968095866	0.9998088968095866	1	70	0.006012196169372155	9606	Homo sapiens	MAT2B		R-HSA-5603114
R-HSA-112315	Transmission across Chemical Synapses	1	288	0.020765736534717714	0.9999301301063723	0.9999301301063723	1	108	0.009275959804174182	9606	Homo sapiens	PDPK1		R-HSA-442739
R-HSA-109582	Hemostasis	10	806	0.05811522099646694	0.9999433434471817	0.9999433434471817	14	327	0.028085544962638494	9606	Homo sapiens	FAM49B
R-HSA-211945	Phase I - Functionalization of compounds	1	300	0.021630975556997622	0.9999533094914382	0.9999533094914382	3	99	0.008502963153826334	9606	Homo sapiens	PTGES3		R-HSA-8937169
R-HSA-422475	Axon guidance	5	582	0.04196409258057538	0.9999738340272871	0.9999738340272871	9	297	0.025508889461479	9606	Homo sapiens	APH1A
R-HSA-392499	Metabolism of proteins	48	2432	0.17535510851539404	0.9999891972102342	0.9999891972102342	224	916	0.07867388130206991	9606	Homo sapiens	TOP2A
R-HSA-8978868	Fatty acid metabolism	2	429	0.030932295046506596	0.9999906812220771	0.9999906812220771	6	217	0.01863780812505368	9606	Homo sapiens	FEN1
R-HSA-112316	Neuronal System	2	435	0.03136491455764655	0.9999922952669564	0.9999922952669564	2	161	0.013828051189555957	9606	Homo sapiens	PDPK1
R-HSA-196854	Metabolism of vitamins and cofactors	1	381	0.027471338957386977	0.9999969556221039	0.9999969556221039	1	201	0.017263591857768615	9606	Homo sapiens	CKS1B		R-HSA-196929
R-HSA-373076	Class A/1 (Rhodopsin-like receptors)	1	402	0.028985507246376812	0.9999985040238994	0.9999985040238994	1	143	0.012282057888860259	9606	Homo sapiens	P2RY2		R-HSA-417927
R-HSA-425407	SLC-mediated transmembrane transport	1	412	0.029706539764943397	0.9999989338568063	0.9999989338568063	1	184	0.015803487073778235	9606	Homo sapiens	SLC4A4		R-HSA-8878664
R-HSA-162582	Signal Transduction	62	3114	0.2245295262816353	0.9999993806492319	0.9999993806492319	166	2100	0.18036588508116466	9606	Homo sapiens	YWHAE
R-HSA-381753	Olfactory Signaling Pathway	1	432	0.031148604802076575	0.9999994589105491	0.9999994589105491	1	2	1.71777e+10	9606	Homo sapiens	OR52E2		R-HSA-381750
R-HSA-71291	Metabolism of amino acids and derivatives	4	660	0.04758814622539476	0.9999995050248756	0.9999995050248756	4	283	0.02430645022760457	9606	Homo sapiens	DIO1
R-HSA-211859	Biological oxidations	2	547	0.03944047876559233	0.9999997881384637	0.9999997881384637	4	186	0.01597526410718887	9606	Homo sapiens	PTGES3
R-HSA-1266738	Developmental Biology	12	1176	0.08479342418343068	0.9999999351014572	0.9999999351014572	43	484	0.04157004208537318	9606	Homo sapiens	APH1A
R-HSA-1643685	Disease	19	1512	0.109020116807268	0.9999999374717552	0.9999999374717552	43	944	0.08107875976981878	9606	Homo sapiens	YWHAE
R-HSA-418594	G alpha (i) signalling events	1	556	0.04008940803230226	0.9999999921070848	0.9999999921070848	1	147	0.012625611955681525	9606	Homo sapiens	GPSM2		R-HSA-380073
R-HSA-500792	GPCR ligand binding	1	593	0.04275722835099863	0.9999999977814175	0.9999999977814175	1	170	0.014601047839903805	9606	Homo sapiens	P2RY2		R-HSA-417927
R-HSA-168256	Immune System	42	2638	0.19020837839786575	0.9999999978026485	0.9999999978026485	98	1470	0.12625611955681526	9606	Homo sapiens	UBE2CBP
R-HSA-418555	G alpha (s) signalling events	1	602	0.04340615761770856	0.9999999983715406	0.9999999983715406	1	14	0.001202439233874431	9606	Homo sapiens	OR52E2		R-HSA-381750
R-HSA-168249	Innate Immune System	10	1302	0.09387843391736968	0.9999999998896388	0.9999999998896388	25	651	0.055913424375161044	9606	Homo sapiens	CHIT1
R-HSA-382551	Transport of small molecules	3	960	0.06921912178239238	0.9999999999962086	0.9999999999962086	5	430	0.036932062183286096	9606	Homo sapiens	ABCA2
R-HSA-388396	GPCR downstream signalling	8	1347	0.09712308025091931	0.9999999999991193	0.9999999999991193	9	216	0.018551919608348365	9606	Homo sapiens	GPSM2
R-HSA-556833	Metabolism of lipids	9	1433	0.10332395991059197	0.9999999999995973	0.9999999999995973	22	942	0.08090698273640815	9606	Homo sapiens	FEN1
R-HSA-372790	Signaling by GPCR	8	1414	0.10195399812531546	0.9999999999998896	0.9999999999998896	10	386	0.03315296744825217	9606	Homo sapiens	GPSM2
R-HSA-1430728	Metabolism	20	3585	0.25849015790612156	1.0	1.0	41	2184	0.18758052048441123	9606	Homo sapiens	FEN1

## Sheet: gen list
ABCA2	0.071	8,14E-004
LOC441505	0.085	6,14E-004
ERCC-00158	0.089	6,64E-004
LOC645447	0.094	1,52E-005
LOC651771	0.098	1,00E-005
LOC651554	0.1	8,78E-004
LOC643608	0.102	3,24E-004
PDZK1IP1	0.103	1,15E-004
SNORA36B	0.105	7,72E-004
MIR101-1	0.106	1,68E-004
CHIT1	0.111	6,77E-004
LOC728207	0.113	7,54E-004
OR52E2	0.115	4,88E-004
DIO1	0.117	2,62E-004
FLJ34690	0.118	2,28E-004
LOC650942	0.118	5,99E-004
ZNF839	0.118	3,50E-004
LOC652877	0.119	2,11E-004
LOC100132426	0.121	9,63E-004
HNRPH3	0.123	5,34E-004
P2RY2	0.123	7,91E-004
LOC388503	0.124	8,32E-004
ZNF469	0.124	6,64E-004
ZNF541	0.124	5,52E-005
C6orf186	0.125	3,06E-004
LOC100134235	0.125	5,05E-004
RBMS3	0.125	6,95E-004
LOC100133503	0.127	7,41E-004
LOC646785	0.128	7,40E-004
NR4A3	0.13	7,41E-004
DEAF1	0.131	5,77E-004
LOC646381	0.131	4,19E-004
LOC651713	0.131	5,01E-004
LOC642947	0.133	3,59E-004
YWHAE	0.133	3,51E-004
LOC652080	0.134	6,95E-005
ARHGAP11B	0.135	8,56E-006
LOC100134712	0.135	3,99E-004
LOC440459	0.136	5,26E-004
DKK1	0.137	9,77E-004
TRIM49	0.137	5,86E-004
ZNF776	0.137	9,21E-004
LOC730845	0.138	1,72E-004
LOC400768	0.139	1,72E-004
LOC643449	0.14	3,04E-004
LOC728143	0.141	3,79E-004
LOC387826	0.142	4,38E-004
NLRP12	0.142	3,63E-004
SS18L2	0.142	2,83E-004
CDCA4	0.143	6,03E-004
KIR3DL1	0.143	3,78E-004
LOC441792	0.143	5,24E-004
MTX2	0.143	1,65E-004
RAX2	0.143	1,82E-004
TBX3	0.143	1,00E-004
CTNND1	0.146	4,54E-005
LOC644587	0.146	6,40E-004
DHX36	0.148	4,86E-004
ZNF33A	0.149	6,81E-004
FBXO5	0.151	4,02E-004
AKAP11	0.153	1,64E-004
ATF4	0.153	7,52E-004
LOC730510	0.154	6,01E-004
PPP1R12B	0.155	1,10E-004
OCLN	0.156	7,53E-004
AKAP11	0.157	2,65E-006
CENPL	0.157	3,18E-004
PHF8	0.157	6,05E-005
RASSF2	0.157	4,23E-004
LOC645715	0.158	1,34E-004
STAG1	0.158	3,62E-004
CRYAA	0.159	9,13E-004
LOC391722	0.159	2,29E-004
LOC643703	0.16	3,75E-004
UBE2Z	0.16	3,60E-004
RBM15	0.161	4,97E-004
RRN3	0.161	7,86E-004
LOC647275	0.162	7,27E-004
BNIP1	0.163	1,04E-004
LOC131185	0.163	1,81E-004
LOC284296	0.163	4,73E-004
RPL17	0.164	2,79E-004
APH1A	0.165	7,34E-004
LOC650852	0.165	2,74E-004
MGC42630	0.165	5,55E-004
SNORD100	0.167	8,89E-004
BTBD15	0.168	5,93E-004
SYCE2	0.168	1,30E-004
STARD7	0.169	2,33E-004
EZH2	0.173	8,02E-004
FAM49B	0.173	4,81E-004
LOC642675	0.173	3,59E-004
ARGFXP2	0.174	4,22E-004
C3orf17	0.174	5,87E-004
HMGXB4	0.174	3,39E-004
LOC100132526	0.174	5,82E-005
LOC727811	0.175	3,35E-004
ZNF639	0.175	7,45E-004
CDC16	0.176	2,80E-004
LOC85391	0.177	1,96E-004
ZNF432	0.177	9,13E-004
LOC648059	0.178	4,55E-004
LOC728832	0.178	8,72E-005
LOC728590	0.179	2,43E-005
ZC3H11B	0.181	8,56E-004
C1orf174	0.182	2,10E-004
GH2	0.183	4,10E-005
SRRM5	0.183	7,64E-004
UQCRHL	0.183	1,21E-004
C17orf57	0.186	3,72E-004
MIP	0.188	5,17E-004
FBXO38	0.189	4,09E-004
LOC728734	0.189	6,42E-005
C13orf23	0.192	9,88E-004
ZZZ3	0.193	3,07E-004
CBL	0.194	8,92E-004
LOC642539	0.194	5,08E-004
LOC642486	0.195	9,04E-005
UBE2CBP	0.195	1,10E-004
PPM1B	0.196	4,52E-004
SNRPA1	0.196	2,81E-004
FNDC3A	0.197	7,97E-004
GOPC	0.197	3,17E-004
BEND7	0.198	3,88E-004
ERI3	0.198	1,15E-004
LOC100130825	0.199	2,35E-004
LOC100132519	0.199	1,73E-004
C9orf29	0.201	2,10E-004
XPNPEP3	0.201	3,71E-004
ZNF140	0.202	4,81E-004
C5orf28	0.203	9,11E-005
LOC442501	0.203	9,24E-004
MOBKL3	0.203	3,63E-004
LOC650528	0.204	4,16E-004
PDE5A	0.205	7,73E-005
ARL6IP6	0.207	6,95E-005
ZBTB2	0.208	2,09E-006
APPL1	0.209	2,95E-004
LOC654222	0.21	1,95E-004
XAGE1D	0.21	5,68E-004
ADNP	0.211	9,11E-004
LOC654165	0.211	1,77E-004
CDH12	0.212	5,18E-004
FLJ45300	0.213	8,58E-004
LOC645685	0.213	2,44E-004
LOC100130746	0.214	8,88E-005
OVCH1	0.214	1,74E-004
CENPA	0.216	6,93E-004
FAM134A	0.217	7,73E-005
PRKRA	0.217	6,79E-004
ZNF384	0.217	1,28E-005
CTR9	0.22	1,97E-004
LOC646956	0.22	1,48E-004
ALG6	0.221	7,35E-004
FLJ35429	0.221	9,33E-004
LOC644468	0.221	4,91E-004
USP8	0.221	3,26E-004
LOC728672	0.222	4,58E-005
ZNF644	0.222	6,56E-004
TUBD1	0.223	4,58E-004
XRN1	0.224	8,31E-005
C16orf63	0.225	2,21E-004
SLC4A4	0.225	3,97E-004
CUL4A	0.226	4,19E-004
GPSM2	0.226	9,57E-004
PDPK1	0.226	5,84E-004
SUMO3	0.226	9,52E-005
SYNJ1	0.226	4,85E-005
HSPA13	0.227	9,56E-005
MCM8	0.227	8,26E-005
SFRS12	0.229	3,00E-005
ACTR6	0.23	8,06E-004
MAT2B	0.231	4,61E-004
AHCTF1	0.234	2,71E-004
LOC645818	0.234	8,53E-005
CERK	0.235	3,83E-004
NUS1	0.236	2,44E-004
SMNDC1	0.236	2,58E-004
FAM72D	0.241	5,23E-004
KPNB1	0.243	2,88E-004
TARS	0.245	2,44E-004
POLR2J4	0.246	4,07E-005
DICER1	0.247	4,53E-004
LOC650263	0.247	5,90E-005
LOC729148	0.249	6,73E-004
CEBPZ	0.25	1,76E-004
PIF1	0.25	4,09E-004
SMARCA5	0.251	5,77E-005
CLEC4D	0.253	7,36E-004
GRPEL2	0.255	6,38E-004
C9orf100	0.256	9,80E-004
ESCO1	0.256	1,86E-004
LOC651919	0.256	1,58E-005
NCAPG2	0.256	5,02E-005
LOC100128083	0.258	4,30E-005
CCDC59	0.259	4,29E-004
CEP192	0.259	3,12E-005
RAD1	0.261	5,89E-006
MAPK9	0.263	4,21E-004
SACM1L	0.263	2,85E-006
U2AF1	0.263	4,14E-004
BRCA1	0.264	6,01E-004
GTPBP3	0.267	8,05E-004
H2AFX	0.267	2,63E-004
FAM40A	0.268	4,31E-004
PMS1	0.268	1,48E-004
PLEKHA5	0.269	4,17E-004
ELOVL5	0.27	6,82E-005
RRM2	0.27	8,85E-004
LOC653658	0.271	8,67E-004
LOC728564	0.272	7,10E-004
LOC642909	0.273	4,70E-004
COG3	0.275	7,84E-005
FAM117B	0.275	9,64E-004
KLHL24	0.275	5,98E-004
HELLS	0.276	9,76E-004
YAP1	0.278	2,87E-004
YTHDC1	0.279	3,66E-004
RNF138	0.28	3,27E-004
ADIPOQ	0.281	1,55E-004
LOC642236	0.282	3,63E-004
LOC100129379	0.283	7,33E-004
SMC3	0.283	6,46E-004
LOC345041	0.284	5,51E-004
MEX3C	0.284	9,16E-004
ANP32B	0.285	6,79E-005
C17orf53	0.287	9,87E-004
C2orf69	0.288	8,20E-004
LOC440145	0.293	6,75E-005
LOC100128084	0.294	8,93E-004
TTC3	0.295	2,44E-004
C13orf37	0.296	2,14E-004
ISOC1	0.296	3,67E-004
TATDN1	0.297	2,54E-004
LOC646909	0.299	2,18E-004
LARP4	0.3	1,71E-005
LOC100128007	0.301	3,63E-004
MSH2	0.302	4,67E-004
LOC729340	0.304	3,38E-004
GPBP1L1	0.305	3,39E-004
RG9MTD1	0.307	1,68E-004
SUMO1	0.308	2,82E-004
OXR1	0.311	4,24E-004
SFRS12	0.311	7,52E-005
DSN1	0.314	3,46E-004
RPA3	0.316	2,77E-004
ROCK1	0.319	2,03E-005
NAE1	0.32	7,86E-006
CEP57	0.321	5,40E-004
PNN	0.321	3,39E-004
MYO1B	0.322	2,69E-004
SS18	0.323	3,64E-004
CEP152	0.33	1,54E-005
C1orf63	0.332	1,42E-004
RPL9	0.333	2,56E-004
GABARAPL2	0.335	7,25E-004
LOC727984	0.34	5,54E-004
SMARCA1	0.34	8,09E-004
MTDH	0.346	6,20E-005
SASS6	0.346	9,52E-004
YY1	0.346	2,42E-006
MXD3	0.347	6,28E-004
LOC728903	0.348	8,35E-004
CLIC4	0.349	7,28E-004
TOPBP1	0.349	7,44E-004
C21orf45	0.35	5,19E-004
LOC389787	0.35	5,85E-004
LOC100128648	0.352	3,96E-004
DIAPH3	0.354	9,26E-005
PARP2	0.355	6,33E-004
SFRS2	0.355	4,28E-004
C21orf45	0.358	5,78E-004
GMNN	0.358	2,94E-005
LOC442727	0.362	3,05E-004
LOC644131	0.362	1,58E-004
TAF1D	0.362	3,44E-005
BUB1B	0.366	2,00E-004
LOC100129742	0.366	7,61E-004
YEATS4	0.369	1,98E-004
UQCRH	0.373	5,30E-004
FAM116A	0.374	7,61E-006
ETS1	0.375	4,53E-006
CDC25C	0.378	7,55E-005
RFC5	0.379	9,88E-004
LOC653773	0.38	3,43E-004
C21orf58	0.381	3,63E-004
PSRC1	0.382	4,53E-005
RMI1	0.384	1,05E-004
ATAD2	0.386	8,26E-004
FAM133B	0.386	1,11E-004
BRCA1	0.387	2,46E-005
BUB3	0.388	4,00E-005
PLAGL1	0.39	6,34E-004
HIF1A	0.391	8,86E-004
KCNK3	0.391	3,13E-004
LOC100128098	0.398	8,21E-004
HNRNPA2B1	0.402	2,24E-006
LOC727962	0.404	1,18E-004
KPNA2	0.409	9,64E-004
KCNIP4	0.41	6,42E-004
GGH	0.417	1,58E-004
LOC100131718	0.419	8,34E-004
SP3	0.423	4,96E-005
CHTF18	0.424	4,66E-004
LOC644914	0.426	1,56E-004
PTGES3	0.427	3,96E-005
LMO4	0.433	1,86E-004
LOC729964	0.437	2,10E-004
SMC2	0.438	4,02E-005
ZWINT	0.438	9,85E-005
LMNB1	0.441	8,58E-004
LOC641768	0.441	8,73E-004
CROP	0.446	1,03E-004
SUMO2	0.455	1,71E-004
CKS1B	0.457	1,86E-005
KNTC1	0.458	4,33E-004
ASNS	0.46	3,79E-004
HAT1	0.462	4,13E-004
LOC727821	0.462	5,08E-004
ECT2	0.465	4,28E-004
LOC729208	0.466	2,24E-004
OSTC	0.47	5,77E-005
RAD54L	0.472	4,26E-004
CKS1B	0.474	7,37E-006
C1orf135	0.476	2,58E-004
CNBP	0.477	2,03E-004
CKAP2	0.479	1,34E-005
MCM3	0.483	3,86E-004
RAD21	0.489	3,11E-005
DEK	0.506	2,27E-006
CDKN1B	0.508	4,04E-005
WSB1	0.513	4,56E-004
KIF15	0.52	1,13E-004
KIF14	0.523	9,22E-005
MCM4	0.524	6,01E-004
AURKA	0.532	3,63E-004
HMGB1L1	0.536	9,63E-004
MCM5	0.55	9,33E-004
LOC728026	0.551	8,04E-005
EXOSC8	0.555	4,63E-004
DDX17	0.556	1,74E-005
C11orf82	0.558	7,37E-004
VRK1	0.567	4,12E-006
MELK	0.568	1,30E-004
TSC22D1	0.571	3,73E-004
USP1	0.581	9,69E-005
NUF2	0.582	1,08E-004
CENPK	0.587	7,75E-005
CCDC58	0.588	8,78E-004
TK1	0.588	6,51E-004
DEPDC1B	0.593	9,46E-005
CENPE	0.595	8,98E-004
HMGB1	0.6	6,27E-007
TPX2	0.605	1,85E-004
PABPC1	0.62	2,31E-004
DTL	0.636	2,38E-004
MLF1IP	0.65	7,70E-005
FBXO5	0.653	7,42E-004
UBE2T	0.654	5,18E-004
RRM1	0.658	2,46E-004
CCNF	0.661	9,10E-004
STIL	0.665	3,09E-004
LOC643287	0.67	2,20E-004
FOXM1	0.673	1,22E-004
RGS2	0.674	7,31E-004
FANCD2	0.679	9,22E-006
NDC80	0.679	4,82E-004
FANCI	0.682	7,86E-005
MCM6	0.682	6,57E-004
CENPM	0.683	5,91E-004
C16orf75	0.686	5,68E-004
HJURP	0.686	8,81E-005
LOC100132863	0.686	5,43E-004
MCM4	0.691	6,52E-004
CDCA8	0.698	1,99E-004
CENPE	0.701	9,20E-004
CEP55	0.725	8,26E-004
MCM2	0.737	7,13E-004
KIF11	0.748	1,11E-004
SMC4	0.755	4,03E-004
FEN1	0.757	6,93E-004
POLQ	0.759	5,43E-005
CCNA2	0.761	5,95E-004
RAD51AP1	0.763	1,82E-004
CKAP2L	0.767	2,73E-005
MELK	0.769	2,24E-004
BUB1	0.778	3,88E-004
PTMA	0.78	1,66E-006
PTTG3P	0.783	6,58E-004
RACGAP1	0.791	1,97E-004
CCNB1	0.803	5,67E-004
ANLN	0.818	1,75E-004
MCM10	0.819	2,06E-004
TTK	0.823	9,72E-005
E2F2	0.842	8,22E-005
KIF11	0.851	1,17E-004
SPC24	0.854	6,60E-004
KIF2C	0.86	1,25E-005
DLGAP5	0.867	6,54E-004
MAD2L1	0.877	2,77E-004
UHRF1	0.886	5,82E-004
TACC3	0.939	4,05E-005
AURKB	0.969	6,20E-005
PBK	0.969	8,48E-005
KIFC1	0.997	5,21E-005
BIRC5	1.008	8,13E-004
NEK2	1.035	6,46E-007
HMGB2	1.06	6,58E-005
KIAA0101	1.063	6,04E-004
PRC1	1.072	3,18E-005
CDCA5	1.082	6,87E-005
KIF20A	1.09	1,01E-004
CCNB2	1.153	3,70E-004
NCAPG	1.187	9,73E-005
CDC45L	1.2	5,90E-005
NUSAP1	1.212	3,06E-005
HMGB2	1.28	1,59E-006
CDC20	1.361	7,00E-005
UBE2C	1.381	4,55E-005
ASPM	1.384	5,09E-006
TOP2A	1.46	4,32E-005
UBE2C	1.484	3,16E-005
