# Supplementary material for: Personalized Assessment of Normal Tissue Radiosensitivity via Transcriptome Response to Photon, Proton and Carbon Irradiation in Patient-Derived Human Intestinal Organoids
Source: Cancers (Basel). 2020 Feb 18;12(2):469. doi: 10.3390/cancers12020469 (PMC7072449; doi:10.3390/cancers12020469)
Supplement: Supplementary file 1 [file cancers-12-00469-s001.zip › cancers-706804-supplementary/Supp Tables Nowrouzi et al_Cancers/supllementary Table 14.xlsx]

## Sheet: Tabelle1
Symbol	G1-G2 difference	p-Dist.Bon.
MARCH6	-1.408	2,06E-004
FRAS1	-1.224	3,44E-002
GNA11	-1.212	2,10E-008
LOC653158	-1.179	1,72E-003
DLG4	-1.174	9,66E-006
ANO9	-1.163	1,26E-003
CHPF	-1.161	1,55E-003
TMEM63B	-1.118	5,09E-007
PYCR1	-1.101	9,37E-005
LSR	-1.074	3,60E-003
ANO9	-1.073	1,83E-004
LRRC37B2	-1.056	8,47E-003
SUPT5H	-1.027	1,75E-006
HINT3	-1.011	3,52E-003
BAT2	-1.008	3,83E-006
DMC1	-1.003	2,73E-002
GAA	-0.996	1,61E-004
LOC202781	-0.991	1,19E-002
MCART1	-0.991	1,37E-002
INPPL1	-0.978	2,26E-004
SNRNP70	-0.978	8,10E-003
LOC650128	-0.977	6,78E-004
C21orf58	-0.972	1,84E-002
LOC100190986	-0.97	3,61E-002
FLJ44124	-0.966	2,08E-002
DUXAP3	-0.954	4,25E-002
ALPP	-0.948	3,16E-002
STK36	-0.929	2,80E-003
ZNF652	-0.925	2,69E-002
C14orf73	-0.897	1,29E-002
PIP5K2B	-0.891	1,34E-002
SLC25A37	-0.886	4,46E-003
CYP27A1	-0.885	3,26E-002
USF1	-0.884	3,13E-005
SMCR5	-0.88	9,40E-003
ZNF738	-0.879	1,32E-002
GBF1	-0.878	1,41E-005
TMEM184B	-0.872	4,70E-004
OGT	-0.871	5,21E-007
CPT1B	-0.867	1,02E-004
PIK3C2B	-0.855	4,04E-004
GRINA	-0.851	8,14E-007
AKAP8L	-0.849	1,06E-003
FGFR3	-0.849	6,58E-003
TUBGCP2	-0.847	3,04E-004
KIAA0195	-0.845	5,20E-005
LRP1	-0.844	2,45E-004
DENND4B	-0.841	1,91E-004
SNAPC1	-0.831	3,31E-002
ABCA7	-0.829	1,89E-003
SPG7	-0.828	8,82E-005
SH3BP5L	-0.814	3,64E-006
ATG16L2	-0.809	2,00E-003
LOC100130168	-0.808	1,84E-002
PAQR7	-0.807	4,86E-005
C6orf170	-0.805	6,79E-004
CDK5RAP3	-0.805	3,04E-006
ST6GALNAC6	-0.804	1,57E-003
C7orf54	-0.799	5,95E-006
LOC399900	-0.794	1,81E-002
EIF4G1	-0.79	3,74E-002
PCNXL3	-0.79	2,09E-003
NFE2L1	-0.789	5,42E-004
GAA	-0.786	1,08E-003
HNRNPL	-0.786	6,63E-004
ARL6IP4	-0.785	9,06E-003
CDK5RAP3	-0.785	4,33E-005
SYMPK	-0.783	2,60E-003
C9orf167	-0.779	1,03E-004
ERBB2	-0.776	4,35E-004
FAM53B	-0.776	2,76E-004
DNM2	-0.775	4,78E-005
CDC42BPB	-0.77	2,08E-003
ZNF493	-0.766	2,74E-005
LOC729603	-0.76	1,87E-003
DOCK6	-0.756	7,14E-003
EDC4	-0.756	5,89E-005
ZNF768	-0.755	8,03E-005
SGSH	-0.753	5,29E-005
KIAA0664	-0.75	1,21E-003
STAG3L3	-0.75	6,25E-003
WASF2	-0.747	1,78E-003
CD276	-0.744	5,17E-006
PABPN1	-0.743	4,45E-003
LOC791120	-0.74	6,46E-003
AGRN	-0.739	2,27E-003
THBS3	-0.737	4,22E-004
ATF6B	-0.736	1,73E-006
CDK10	-0.735	1,43E-004
GOLGA2	-0.733	1,53E-005
NRBP1	-0.732	1,88E-005
TTYH3	-0.731	2,33E-004
VPS18	-0.731	1,88E-002
SPN	-0.729	1,60E-002
MAN2C1	-0.727	3,32E-004
C6orf106	-0.723	2,83E-004
LAMP1	-0.723	1,28E-003
EFNB1	-0.722	5,85E-004
CTSA	-0.72	1,37E-002
GTF3C1	-0.715	1,93E-004
MAT2A	-0.715	1,50E-003
RBM33	-0.712	1,02E-006
SSBP3	-0.712	9,68E-006
CREB1	-0.71	3,45E-002
ZNF700	-0.71	7,35E-005
AHI1	-0.708	6,79E-005
LTBP3	-0.704	5,91E-003
DGCR2	-0.703	1,59E-004
MARK2	-0.702	2,63E-002
TCIRG1	-0.702	2,27E-002
EPHB4	-0.701	2,54E-002
RBM25	-0.699	1,15E-003
NKTR	-0.693	9,88E-003
DHDDS	-0.687	3,83E-005
DNM2	-0.687	2,27E-003
NAGLU	-0.686	2,52E-005
TBX3	-0.686	1,07E-002
TULP4	-0.686	1,53E-002
DDAH2	-0.685	5,42E-004
DYNC1H1	-0.684	1,45E-003
ACSF2	-0.683	1,66E-002
PLCD3	-0.683	1,42E-003
KAT2A	-0.681	5,46E-003
KIAA0460	-0.681	3,85E-007
CDK5RAP3	-0.679	1,73E-005
METT11D1	-0.679	3,18E-003
B4GALNT4	-0.675	6,13E-003
SREBF1	-0.674	3,40E-003
SREBF1	-0.672	4,26E-006
AOF2	-0.67	1,71E-003
TBCD	-0.67	2,80E-003
LOC440704	-0.669	3,51E-002
CYLN2	-0.668	7,99E-003
D2HGDH	-0.662	2,82E-002
MMP14	-0.662	1,10E-002
MRPS25	-0.661	7,00E-008
RAB24	-0.661	2,02E-004
ARGLU1	-0.66	5,07E-003
FXR2	-0.66	1,98E-003
LOC100128505	-0.658	2,35E-002
LOC642947	-0.657	2,89E-003
FLJ10213	-0.656	1,93E-005
GLT25D1	-0.656	1,43E-003
CCND2	-0.655	1,39E-004
PVRL2	-0.655	3,77E-002
PLEKHA6	-0.654	9,78E-005
WDR46	-0.653	1,83E-002
CORO7	-0.651	8,94E-004
LONP2	-0.651	5,49E-004
STUB1	-0.651	4,74E-004
USP46	-0.645	3,09E-004
NPAS2	-0.644	2,41E-003
SRRM2	-0.644	2,31E-003
INTS3	-0.641	2,83E-004
MBD6	-0.641	1,38E-002
FAR1	-0.639	8,85E-005
MRPL2	-0.637	3,96E-003
KIAA0913	-0.636	2,57E-003
PDCD4	-0.635	6,48E-003
FARSA	-0.634	9,97E-004
ULK1	-0.634	2,19E-004
DEAF1	-0.63	2,95E-003
HDAC6	-0.63	4,36E-004
ULK1	-0.628	1,73E-004
HNRNPU	-0.627	1,47E-004
WDR25	-0.626	4,65E-003
COBRA1	-0.625	4,01E-003
DPP9	-0.625	1,51E-002
RNF44	-0.624	2,75E-002
LOC654103	-0.623	3,60E-002
STK38	-0.623	1,17E-007
STARD13	-0.621	2,32E-002
MAFG	-0.62	2,17E-007
STUB1	-0.62	1,85E-005
OGDH	-0.619	7,91E-003
ATP1A1	-0.618	3,95E-002
DBNL	-0.618	3,74E-003
SIN3B	-0.618	2,72E-002
TARBP1	-0.618	2,05E-002
MED12	-0.617	1,42E-002
MGEA5	-0.617	4,25E-002
HTT	-0.616	3,66E-004
MGAT1	-0.616	3,99E-003
CTSD	-0.614	1,48E-002
LOC731542	-0.614	3,36E-002
ZFC3H1	-0.612	2,04E-006
FAM39DP	-0.611	2,16E-002
HNRPDL	-0.611	3,26E-003
NDST1	-0.61	2,85E-002
SNX6	-0.61	1,15E-002
DNAH1	-0.609	1,01E-003
TAOK2	-0.609	1,53E-003
PLXNA3	-0.608	3,62E-006
ANKRD54	-0.605	6,65E-004
MED15	-0.604	4,89E-004
RHOT2	-0.601	3,47E-005
C9orf69	-0.599	1,75E-002
TATDN2	-0.598	7,76E-003
HDAC7A	-0.596	4,80E-002
SH3BP1	-0.596	8,56E-003
FAM179B	-0.589	8,30E-007
IL18	-0.589	3,28E-002
FLJ12078	-0.588	9,03E-005
KIAA0415	-0.588	1,60E-004
AKR1D1	-0.583	1,01E-002
ARAP1	-0.583	5,22E-003
FLJ20920	-0.583	1,51E-002
PHIP	-0.582	2,94E-002
TMEM41B	-0.582	1,95E-005
SLC25A38	-0.579	9,09E-003
ZER1	-0.577	3,53E-005
SFXN5	-0.576	9,54E-003
LASS2	-0.574	4,45E-002
NEDD4L	-0.574	4,22E-003
ARF5	-0.573	2,93E-004
CD97	-0.572	2,48E-002
WDR42A	-0.572	9,03E-003
B3GAT3	-0.571	1,64E-003
HNRNPA2B1	-0.571	9,12E-003
PVRL2	-0.571	1,97E-003
ASS1	-0.57	2,57E-002
CTTN	-0.57	2,30E-002
FOXO3	-0.57	8,86E-005
LRRC45	-0.57	1,21E-003
PACS1	-0.569	9,68E-003
CPSF2	-0.568	3,81E-004
PHF1	-0.567	2,18E-002
UBE2G1	-0.565	1,84E-005
CCND2	-0.564	5,37E-005
EHBP1L1	-0.564	9,97E-003
IDH3A	-0.564	3,98E-003
XRN1	-0.564	9,44E-003
LYPLA2	-0.563	1,07E-003
MLL4	-0.562	3,10E-003
CAMSAP1L1	-0.561	5,63E-003
WDR45	-0.559	1,10E-002
GJC1	-0.557	4,47E-002
IRF2BP1	-0.555	3,82E-005
FHOD1	-0.553	2,58E-002
MPDU1	-0.551	2,71E-002
RSBN1	-0.551	1,59E-002
DYNC1LI2	-0.55	4,64E-002
LOC132241	-0.55	4,10E-004
SPIRE1	-0.549	3,36E-003
CECR7	-0.548	6,48E-006
EIF2B5	-0.548	6,73E-003
SMARCD2	-0.547	4,46E-003
TSEN54	-0.545	3,91E-004
ZNF721	-0.542	6,02E-005
TRRAP	-0.541	4,11E-003
RNY3	-0.539	2,00E-002
STK11IP	-0.539	3,74E-002
WDR33	-0.539	2,11E-005
SMG7	-0.538	2,02E-004
APH1A	-0.537	2,78E-005
NUDCD3	-0.537	8,32E-003
N4BP1	-0.535	3,30E-004
SFRS12	-0.535	2,58E-007
CIC	-0.533	4,13E-003
CUL4A	-0.533	1,00E-003
TOLLIP	-0.533	1,58E-003
AFAP1	-0.532	3,87E-003
CCDC88C	-0.531	2,60E-002
SECISBP2	-0.531	7,12E-004
CENTG3	-0.529	3,36E-003
BRD9	-0.528	1,49E-003
DGCR8	-0.528	1,70E-003
DULLARD	-0.528	2,72E-003
GOLGA3	-0.528	6,50E-005
CHFR	-0.527	6,94E-005
LOC151162	-0.527	4,86E-003
HELZ	-0.526	2,21E-002
CANT1	-0.525	2,38E-004
LOC729446	-0.525	1,95E-004
OGFR	-0.525	8,21E-005
TCF25	-0.525	3,07E-003
CRIPAK	-0.524	2,05E-002
KIAA1545	-0.524	1,30E-004
SLTM	-0.524	1,11E-005
CTGLF3	-0.523	3,04E-003
WDR23	-0.522	3,96E-002
FAM102A	-0.52	2,17E-004
RXRA	-0.519	2,31E-002
ZNF573	-0.519	1,68E-002
ZFYVE19	-0.516	9,43E-003
FAM156A	-0.515	4,59E-002
C5orf15	-0.514	6,58E-003
LSR	-0.513	1,61E-002
PTAR1	-0.511	2,91E-002
RAB24	-0.511	2,78E-002
RCOR3	-0.511	4,75E-003
VGLL4	-0.511	3,68E-002
SGSM3	-0.51	1,62E-003
CCDC93	-0.509	1,56E-002
MED14	-0.509	7,90E-003
TNFRSF1A	-0.509	1,03E-003
RRBP1	-0.508	6,96E-003
RAB5C	-0.507	3,58E-002
SOLH	-0.506	1,18E-002
PTP4A2	-0.505	2,73E-002
VPS36	-0.505	6,57E-005
NIPBL	-0.503	8,83E-005
CD63	-0.501	3,07E-002
CPEB3	-0.5	8,41E-004
GAK	-0.5	1,58E-002
ORAOV1	-0.498	2,07E-003
ZNF783	-0.498	3,64E-003
MKLN1	-0.497	6,43E-005
ZDHHC8	-0.497	2,60E-003
IPO8	-0.496	4,86E-006
MEX3D	-0.496	1,53E-002
SERBP1	-0.495	4,21E-004
SKIV2L	-0.495	1,39E-002
TMBIM6	-0.494	1,04E-002
FLJ44342	-0.493	2,98E-002
SLMO1	-0.493	5,56E-004
ZMYM1	-0.492	7,19E-003
ORAI1	-0.49	1,31E-002
WDFY1	-0.488	8,76E-007
NOP14	-0.486	8,54E-003
PPP1R12C	-0.486	6,27E-003
ZYG11B	-0.486	7,23E-003
KCTD2	-0.482	1,22E-003
KLHL17	-0.482	1,72E-002
USP24	-0.481	6,55E-004
NCOA3	-0.479	1,84E-002
SH3PXD2A	-0.479	2,20E-006
LOC646808	-0.477	4,15E-004
ZNF580	-0.477	1,98E-002
ACCS	-0.476	5,25E-003
ATOX1	-0.476	2,43E-002
MED24	-0.476	5,45E-003
SIGMAR1	-0.476	8,55E-005
MAN1B1	-0.474	2,85E-002
TXNDC14	-0.474	1,93E-002
SHC2	-0.473	1,93E-002
ZNF767	-0.472	1,30E-003
CERK	-0.47	4,14E-004
LOC653210	-0.47	3,15E-002
SUZ12	-0.47	3,56E-002
TNRC15	-0.469	4,62E-004
AP2A2	-0.466	1,93E-002
LOC730060	-0.466	3,93E-002
ATXN7L3	-0.464	2,14E-002
MFN2	-0.464	1,76E-003
HMGCR	-0.463	6,81E-003
MTHFR	-0.46	1,83E-003
FAM115A	-0.459	2,06E-002
MADD	-0.459	2,05E-002
LOC100130367	-0.456	3,80E-004
HIF1AN	-0.455	5,94E-003
LOC100130229	-0.455	1,50E-002
ATG2A	-0.452	4,23E-002
CNOT3	-0.452	1,83E-003
CPSF2	-0.449	2,73E-006
SERF2	-0.449	4,53E-002
DPY19L4	-0.448	8,76E-005
CCNY	-0.446	4,65E-002
BCL9L	-0.443	2,34E-002
FBXO7	-0.442	2,92E-005
OSGEP	-0.442	9,49E-003
PHRF1	-0.442	1,32E-002
BAP1	-0.441	3,58E-002
C14orf73	-0.441	2,88E-002
NCOR2	-0.441	5,92E-003
TBRG4	-0.44	3,53E-002
MCM3AP	-0.433	1,64E-004
ARHGEF1	-0.432	3,48E-002
IDUA	-0.432	2,07E-002
FAM136A	-0.43	2,57E-002
RAB11A	-0.43	6,13E-003
RNPC3	-0.429	9,83E-004
C2orf63	-0.426	1,85E-003
DDX23	-0.426	3,44E-002
LOC286208	-0.424	1,89E-003
HUWE1	-0.423	4,86E-003
LOC100133649	-0.423	2,27E-002
SIRPA	-0.423	1,28E-002
PPP2R1A	-0.421	1,93E-002
FLJ35220	-0.419	9,74E-003
HERC2	-0.419	8,25E-003
MAP3K4	-0.419	2,93E-002
CTAGE5	-0.418	3,64E-002
PTK2	-0.417	1,63E-003
SERTAD3	-0.417	9,05E-003
ANAPC4	-0.416	1,92E-002
AHCTF1	-0.413	6,69E-004
SUPT6H	-0.409	7,12E-003
ABHD14B	-0.405	2,23E-002
AKAP13	-0.402	2,80E-004
TAZ	-0.398	6,28E-003
ZNF212	-0.398	8,37E-003
RPS6KB1	-0.396	3,23E-005
TRPC4AP	-0.392	3,51E-002
STK25	-0.391	1,98E-002
FASTK	-0.389	2,82E-002
TMEM55B	-0.389	5,51E-003
TMUB2	-0.389	9,53E-003
GPATCH3	-0.388	4,35E-002
GON4L	-0.385	1,16E-002
GFM1	-0.383	7,51E-003
SNRNP200	-0.381	1,14E-002
TEX2	-0.38	1,18E-003
UBE3A	-0.38	6,07E-004
ZZEF1	-0.38	2,44E-002
INO80	-0.379	9,24E-003
CLOCK	-0.377	1,88E-003
GAPVD1	-0.377	4,97E-004
RBCK1	-0.377	6,57E-003
CSDE1	-0.376	1,52E-003
SPPL3	-0.375	5,10E-003
ACOX3	-0.373	6,81E-003
C19orf12	-0.372	9,45E-003
CHKB	-0.372	2,61E-002
C19orf42	-0.371	2,53E-002
TBC1D22B	-0.37	9,94E-005
CRAMP1L	-0.368	2,17E-003
KIAA0240	-0.368	7,63E-003
PIP5K1A	-0.364	1,01E-002
LOC645937	-0.363	1,40E-002
ERP29	-0.362	2,36E-002
TMEM129	-0.362	4,02E-002
CTBP1	-0.358	3,08E-003
AK2	-0.356	2,82E-002
INPP5B	-0.356	4,46E-004
ZNF263	-0.356	3,37E-002
PCBP2	-0.355	4,53E-004
TNKS1BP1	-0.354	1,61E-002
LRIG2	-0.348	8,83E-003
C21orf33	-0.346	3,43E-002
PRUNE	-0.346	1,44E-003
REV1	-0.346	2,31E-002
BRD2	-0.343	1,57E-002
NCOA6	-0.342	4,76E-004
PCYT2	-0.34	3,81E-002
ARHGAP17	-0.339	6,25E-003
PCGF2	-0.337	4,01E-002
RAB3GAP2	-0.335	3,51E-002
TLE3	-0.333	2,78E-002
DDX42	-0.332	1,25E-002
SIDT2	-0.324	2,62E-002
BUD13	-0.322	2,47E-004
METT10D	-0.322	1,33E-004
ARHGEF11	-0.319	6,79E-003
BAX	-0.318	2,96E-002
NSMAF	-0.318	5,57E-003
ZNF606	-0.318	3,59E-002
FAM189B	-0.317	2,71E-002
CDC2L5	-0.315	1,97E-002
INO80	-0.314	2,05E-003
BRD1	-0.31	3,86E-003
GOLGB1	-0.31	2,45E-003
C16orf72	-0.309	7,79E-003
PPFIA1	-0.3	4,85E-003
C19orf2	-0.299	9,54E-003
PTPN23	-0.299	1,38E-002
IFT172	-0.297	3,86E-003
TMPRSS5	-0.297	3,51E-002
C22orf29	-0.295	1,53E-002
ADPGK	-0.294	1,57E-002
KDM5B	-0.292	3,23E-002
LOC649639	-0.292	1,51E-002
GNL3	-0.288	4,13E-002
GOLGA1	-0.274	3,43E-003
CREBL1	-0.271	2,16E-002
TTC7A	-0.262	2,04E-002
NACC2	-0.233	7,10E-003
DEAF1	-0.23	4,54E-002
SEC31B	-0.22	4,18E-002
LOC643224	0.218	3,78E-002
LOC645605	0.234	4,57E-002
C21orf91	0.237	1,91E-002
LOC387930	0.24	2,39E-002
LOC653717	0.277	2,18E-002
EXOSC10	0.288	4,69E-002
MRPS22	0.298	1,34E-005
NDUFA8	0.319	1,63E-004
dJ341D10.1	0.32	4,69E-002
ABHD11	0.326	3,11E-002
ATP5SL	0.327	3,11E-002
UBC	0.332	1,16E-002
PSMC2	0.345	4,40E-002
C2orf56	0.346	2,24E-002
TMEM185B	0.348	1,16E-002
HMGN2	0.351	2,98E-002
C19orf2	0.354	2,43E-002
LOC100130178	0.354	1,06E-002
NUDT15	0.356	3,15E-003
PRPSAP1	0.357	1,92E-003
TRIP4	0.358	4,59E-002
AMMECR1	0.359	1,09E-002
GFM2	0.359	1,29E-002
RPS6KC1	0.361	7,65E-003
MRPL49	0.363	1,58E-004
NOL7	0.364	2,82E-002
PSMA5	0.369	1,28E-003
SEC22C	0.369	4,25E-002
BOLA2	0.371	1,88E-002
SF3B1	0.371	1,26E-002
MICAL2	0.374	2,92E-002
NDUFA1	0.375	4,51E-002
PRICKLE4	0.377	1,12E-002
VRK3	0.377	6,18E-003
IL1RAP	0.379	7,09E-003
MRPL18	0.379	3,36E-004
EIF3J	0.38	3,66E-002
LOC645236	0.38	1,31E-002
SNW1	0.38	2,10E-004
COX6B1	0.381	4,39E-003
PRMT2	0.384	1,30E-002
C9orf80	0.386	2,19E-002
COQ9	0.386	1,09E-002
HERPUD2	0.386	5,25E-003
MCL1	0.386	8,35E-003
MLL	0.386	2,50E-002
RRAS2	0.386	1,92E-002
EI24	0.387	9,58E-003
FAM49B	0.388	9,35E-004
ECD	0.389	4,41E-003
CEP63	0.39	9,91E-005
G3BP2	0.39	7,62E-004
LOC651575	0.39	2,26E-002
LOC729495	0.39	3,91E-003
PIAS2	0.39	2,38E-002
DUT	0.393	1,07E-002
HNRNPAB	0.393	1,19E-002
IDH3B	0.394	2,75E-002
LOC647150	0.394	3,31E-003
SMAP1	0.394	3,53E-003
TMLHE	0.395	8,09E-003
UTP14A	0.396	4,24E-002
PEMT	0.397	1,16E-003
CLP1	0.4	1,85E-003
PLRG1	0.4	1,69E-002
NCOR1	0.403	6,32E-003
ACP1	0.404	1,22E-002
PDE6D	0.404	4,26E-002
C16orf58	0.405	1,56E-003
CYC1	0.408	1,42E-004
PIK3C2A	0.408	1,11E-003
YIPF4	0.408	2,06E-002
LAP3	0.411	7,31E-003
DYNLRB1	0.412	2,12E-002
RUVBL2	0.412	1,10E-002
PIGF	0.413	2,85E-002
LOC100129424	0.414	4,46E-005
H3F3A	0.416	2,32E-002
RECQL	0.418	4,62E-002
KIAA0391	0.419	3,36E-003
C4orf41	0.42	3,61E-002
EED	0.42	1,25E-003
PPIE	0.42	8,47E-003
KTN1	0.422	8,93E-005
PCCB	0.422	2,38E-002
DAD1	0.424	1,23E-003
GYG1	0.424	2,57E-004
ZMAT5	0.424	9,32E-004
GTF2IRD2B	0.426	8,38E-003
PRIM1	0.427	3,79E-002
DHX36	0.428	1,85E-003
GAR1	0.428	1,85E-002
MRPS28	0.428	2,52E-003
AKR7A3	0.429	2,99E-002
LMAN1	0.431	5,99E-003
EAPP	0.432	3,16E-002
UQCRH	0.433	5,97E-003
FUBP3	0.434	3,82E-002
MRPL43	0.434	5,80E-003
STAMBP	0.437	5,44E-003
GPR89C	0.438	1,50E-002
LOC389386	0.439	4,28E-002
COPE	0.44	1,75E-002
ALG8	0.441	3,35E-002
OGG1	0.441	1,67E-003
ASCC3	0.443	5,20E-003
UBE1DC1	0.444	6,83E-003
LOC644988	0.445	3,71E-003
LOC729495	0.45	1,18E-002
C9orf89	0.451	2,36E-002
COX5B	0.451	1,28E-002
LACTB	0.452	2,97E-002
TATDN3	0.452	1,75E-002
FAM127C	0.453	8,68E-003
HBP1	0.453	2,09E-002
MRPS21	0.454	1,00E-002
VAMP4	0.454	4,09E-003
CNPY3	0.455	1,58E-002
C2orf47	0.456	1,67E-005
ASB3	0.457	2,92E-002
CNOT2	0.458	3,44E-002
LOC653658	0.459	4,72E-005
MRPS15	0.46	3,33E-002
PEX13	0.462	4,36E-003
FAF2	0.463	4,29E-005
MAGED2	0.463	4,50E-002
PARL	0.463	2,13E-002
PSMA1	0.463	9,88E-003
C17orf42	0.464	6,25E-003
C7orf28B	0.464	1,88E-002
LOC100133477	0.464	5,17E-004
RBM4	0.465	1,75E-002
ZCCHC17	0.465	2,42E-004
RABL3	0.466	5,20E-003
SR140	0.466	6,09E-005
EIF3M	0.467	7,76E-004
ACAA2	0.468	4,27E-002
ACN9	0.469	9,71E-003
AMACR	0.469	1,90E-002
EXOC1	0.469	1,32E-004
EXOSC9	0.471	2,73E-002
PCNP	0.471	3,30E-002
PTGES3	0.473	1,77E-002
CAPNS1	0.475	2,53E-003
CENTB2	0.475	1,38E-002
EIF2B2	0.475	1,37E-002
LOC284821	0.477	5,20E-003
TMEM43	0.479	4,28E-003
TOR1AIP1	0.479	1,92E-002
C11orf67	0.48	3,94E-002
CCDC104	0.48	1,98E-002
COPS8	0.481	1,50E-002
ENSA	0.481	1,48E-002
SPTLC1	0.483	8,66E-004
CHMP2A	0.484	1,55E-002
LOC731096	0.484	3,78E-002
PPWD1	0.484	2,95E-002
C1orf57	0.485	3,76E-004
LOC644214	0.487	1,01E-002
C2orf28	0.49	4,78E-003
RIOK2	0.49	5,49E-004
LOC100134537	0.492	4,74E-004
LOC729608	0.494	3,11E-002
TINF2	0.495	3,58E-003
LCMT1	0.496	2,53E-002
VPS29	0.496	2,14E-002
C10orf78	0.497	1,29E-004
TRIM32	0.497	4,36E-002
AP3M1	0.498	7,46E-003
PRIM1	0.498	2,53E-002
OPN3	0.499	2,39E-002
PSMD10	0.499	1,03E-002
GTF3C3	0.501	1,78E-003
NUDT9	0.501	1,41E-002
LOC652595	0.503	7,58E-003
DPH3	0.504	4,33E-002
MIR1228	0.504	1,22E-003
C3orf38	0.505	1,99E-002
ERCC1	0.506	1,32E-002
HM13	0.506	3,19E-003
LOC653232	0.508	1,74E-003
LARP7	0.509	1,20E-002
SMARCA5	0.509	4,74E-003
LOC644310	0.511	1,58E-002
RFXANK	0.511	2,59E-002
TUBG1	0.511	1,46E-002
DNASE1L1	0.512	4,43E-002
IPO9	0.513	1,46E-002
MIR586	0.513	9,03E-005
YME1L1	0.515	1,95E-003
MRPL33	0.516	2,75E-004
CASP6	0.518	1,29E-002
LOC728554	0.519	3,81E-002
P704P	0.519	2,20E-003
MRPS23	0.52	1,09E-002
NFE2L2	0.52	8,42E-003
ACOT2	0.521	7,10E-003
C11orf73	0.521	6,05E-003
CNBP	0.521	4,68E-002
FAF1	0.521	2,96E-003
HSPA4	0.521	4,83E-003
CS	0.522	2,74E-003
DPY30	0.522	6,30E-004
C13orf37	0.523	1,56E-002
MRPL3	0.523	2,29E-003
MTO1	0.525	2,81E-004
LOC400061	0.528	3,95E-002
LOC645138	0.528	3,06E-002
APP	0.533	1,08E-002
COX7A2	0.533	5,05E-005
UCHL5	0.533	1,13E-003
HIAT1	0.535	4,52E-002
TSR1	0.535	1,25E-002
C14orf166	0.539	9,70E-003
FEZ1	0.539	2,94E-003
C3orf23	0.541	3,80E-002
PHYH	0.541	1,69E-002
SNX7	0.541	3,23E-003
RBM26	0.543	1,32E-002
RANBP3	0.544	9,51E-004
SF3B14	0.547	5,06E-004
NNAT	0.548	1,88E-002
PSMC6	0.548	1,28E-003
YWHAG	0.548	7,79E-003
NME7	0.552	2,87E-002
PDPK1	0.552	2,69E-002
COG3	0.553	1,11E-003
ROCK1	0.553	3,33E-002
TMEM93	0.553	3,28E-004
LOC642197	0.554	1,18E-002
EXOSC1	0.56	3,27E-002
RPL8	0.56	3,45E-004
KIAA1191	0.561	2,30E-002
KLHL7	0.561	8,40E-005
PIK3C2A	0.564	4,04E-002
DUSP11	0.565	4,15E-002
CCDC90B	0.566	3,54E-004
HMBS	0.566	1,85E-002
C21orf57	0.567	1,67E-003
CNOT7	0.569	1,23E-003
C14orf19	0.57	4,34E-002
TIAL1	0.57	1,98E-002
TCP1	0.571	3,58E-004
DLD	0.573	2,27E-002
UCRC	0.576	2,11E-003
FAS	0.577	6,51E-004
RTCD1	0.577	2,91E-002
MRPL40	0.579	4,87E-003
ZNF627	0.579	1,62E-003
PSMD10	0.58	3,62E-002
EIF1AX	0.582	3,34E-002
HEBP2	0.582	1,19E-002
LOC653314	0.582	2,07E-002
TIPRL	0.582	1,64E-002
PRMT1	0.583	2,31E-002
HSPE1	0.585	1,89E-002
LOC730740	0.585	4,70E-004
PPIE	0.585	4,02E-004
CHMP2A	0.586	3,95E-003
PPP2R5C	0.586	2,37E-003
LOC644914	0.587	2,84E-002
C12orf31	0.588	4,07E-005
C18orf10	0.588	4,35E-002
PSMB8	0.588	3,87E-005
ITGB1BP1	0.591	2,97E-003
ABLIM1	0.593	1,17E-002
LOC100127918	0.593	6,43E-004
COPS8	0.594	7,79E-003
BCAP29	0.595	2,64E-002
DUSP6	0.595	2,68E-002
PECI	0.595	1,08E-002
APP	0.596	8,27E-003
SRI	0.598	8,88E-003
MRPL36	0.599	7,24E-003
TAF7	0.599	8,92E-004
RHEB	0.6	1,17E-003
POLR2J2	0.602	4,61E-004
TMEM98	0.602	4,62E-002
POLR2D	0.605	2,28E-004
RPL7A	0.607	6,28E-003
CSNK2A1	0.608	6,08E-004
GNG5	0.611	2,13E-003
FAM10A7	0.612	1,29E-002
DCTN6	0.614	1,29E-003
LYRM2	0.614	2,61E-002
C17orf95	0.615	2,91E-004
ELOVL5	0.615	1,11E-003
ENSA	0.616	9,88E-004
LOC389672	0.619	6,48E-005
C11orf1	0.62	1,01E-002
LOC100134189	0.621	4,79E-002
RG9MTD1	0.621	3,53E-006
LOC653773	0.622	3,64E-003
PSMB7	0.623	1,97E-003
G3BP2	0.624	4,86E-003
STAG2	0.624	4,22E-002
TMEM126A	0.624	1,06E-002
THOC4	0.625	1,88E-002
C2orf25	0.627	3,57E-005
WDR33	0.627	9,07E-004
PPP2CB	0.628	6,28E-003
RBM7	0.628	5,13E-003
TMEM41A	0.628	4,36E-004
PTRH2	0.63	6,58E-005
TUSC3	0.63	2,01E-002
DDX19B	0.633	3,76E-004
LOC100132717	0.633	2,93E-002
LOC728666	0.633	1,43E-002
PSMD12	0.635	2,48E-007
WDR1	0.635	1,37E-003
LOC100129118	0.636	8,30E-003
LOC402251	0.641	2,37E-002
PIGP	0.641	1,70E-002
PGAM4	0.642	1,12E-002
NGDN	0.643	9,10E-003
PPIE	0.643	1,05E-003
PPP2R2D	0.643	5,11E-003
RAD51C	0.646	1,53E-003
SCNM1	0.647	3,28E-005
LOC100134189	0.648	8,71E-004
RDX	0.648	1,36E-004
UBE2L6	0.649	9,81E-004
LOC441506	0.653	1,24E-002
IP6K2	0.654	1,20E-002
LOC648210	0.654	4,72E-002
PSMA3	0.654	5,42E-004
NCKAP1	0.657	3,38E-002
RRM2B	0.657	6,55E-003
TIMM23	0.657	5,57E-003
UBE2G1	0.657	4,00E-003
C17orf58	0.658	1,06E-002
MRPL18	0.658	4,10E-004
SBDSP	0.659	3,92E-002
GTF2IP1	0.66	1,49E-003
ESD	0.661	3,30E-002
SAR1B	0.664	5,83E-004
KITLG	0.665	7,13E-003
ZMAT5	0.666	2,63E-006
LOC647030	0.667	1,12E-002
FBXO22	0.669	1,40E-004
MRPL30	0.669	4,58E-003
NGRN	0.671	2,67E-003
TAF9	0.671	3,16E-003
RTN4	0.672	1,74E-004
GAMT	0.675	2,28E-004
TRA1P2	0.676	1,32E-002
LOC650157	0.678	1,57E-003
APOBEC3B	0.679	2,23E-005
EDNRB	0.679	2,04E-002
IP6K2	0.679	5,08E-004
LOC345645	0.681	8,95E-004
SRP14	0.683	1,33E-002
FER1L3	0.684	3,68E-002
LOC100130633	0.684	9,20E-004
LOC653171	0.684	1,61E-004
ACOT9	0.686	9,06E-003
LOC729236	0.689	1,40E-003
LOC642828	0.69	1,30E-003
NHP2L1	0.693	2,63E-004
BRE	0.696	2,97E-004
SSBP1	0.698	2,28E-006
HMGB1L1	0.7	3,92E-002
LOC389141	0.703	3,38E-002
XRCC5	0.704	5,31E-005
LOC100129237	0.705	5,98E-003
PGAM4	0.706	7,89E-004
SLC30A5	0.706	7,92E-006
RFXANK	0.707	3,04E-005
LOC389322	0.71	1,98E-004
PPAP2A	0.71	1,00E-003
ATAD1	0.713	5,05E-005
PRDX2	0.713	1,82E-004
RFC4	0.715	2,30E-002
CKS2	0.716	1,87E-003
LOC644131	0.716	1,18E-004
TAF9	0.718	1,33E-002
LOC730278	0.719	4,76E-003
MMADHC	0.719	1,81E-006
CKS1B	0.723	9,37E-003
SNRNP27	0.723	1,40E-002
LOC92755	0.724	9,49E-008
NACAP1	0.725	2,81E-002
TMEM85	0.725	1,89E-007
TRIM5	0.725	1,16E-002
ZMYM6	0.725	1,74E-002
DPM1	0.728	1,44E-003
LOC100128056	0.729	1,37E-003
C18orf21	0.731	2,91E-004
RANBP1	0.731	8,52E-003
VPS25	0.733	1,44E-004
GTF2IP1	0.734	1,16E-002
TRAPPC2P1	0.735	3,46E-003
LOC391075	0.737	8,35E-003
LSM3	0.737	1,02E-002
UBA3	0.737	1,22E-002
LOC653566	0.74	1,30E-003
GTF2B	0.744	2,26E-004
LOC727761	0.744	8,38E-004
LOC731985	0.746	7,35E-005
MRPS18C	0.746	9,17E-006
ITGAV	0.75	1,09E-002
LOC143543	0.75	1,81E-003
METTL5	0.752	4,01E-004
RPL23AP7	0.752	1,17E-004
ILK	0.753	2,11E-003
TMED7	0.753	6,61E-005
EIF1B	0.754	8,63E-004
LOC100130308	0.755	8,37E-003
FNTA	0.756	4,16E-003
LOC100132797	0.756	2,27E-003
PPAP2A	0.756	1,14E-002
PRDX2	0.756	1,50E-004
DPM1	0.759	2,32E-003
LOC100128196	0.76	2,72E-002
PRNP	0.76	7,17E-003
CRYZL1	0.766	1,14E-005
LOC644464	0.767	2,24E-002
MED27	0.767	6,26E-004
MRPS30	0.768	1,14E-005
C1R	0.77	3,92E-003
LOC730052	0.77	8,06E-004
LOC440991	0.772	3,10E-002
RBM4	0.774	2,98E-003
CHMP5	0.78	1,97E-002
C2orf25	0.782	1,49E-004
PPP2R3C	0.783	2,52E-004
PGK1	0.785	2,17E-002
NHP2L1	0.786	1,65E-003
ZNHIT3	0.789	1,09E-005
MAD2L1BP	0.793	2,30E-002
C12orf5	0.794	3,89E-002
CDC42	0.794	4,55E-002
EI24	0.794	9,15E-005
FXR1	0.795	2,50E-003
PSMG2	0.797	2,90E-004
CAPRIN1	0.801	6,12E-004
LOC100129585	0.802	1,06E-005
RPL6	0.803	5,62E-003
DYNC2LI1	0.804	2,40E-003
LOC646688	0.805	9,78E-003
LOC653566	0.808	2,25E-002
SP3	0.808	2,14E-003
PIPSL	0.809	9,97E-005
PSMD10	0.811	3,66E-002
RPL26L1	0.811	1,72E-002
LOC341965	0.813	2,88E-005
AP1S1	0.814	2,06E-003
LOC644762	0.815	2,11E-002
LOC286157	0.816	3,71E-002
LOC652864	0.816	5,08E-003
ETNK1	0.819	3,11E-002
CD58	0.82	3,30E-003
LOC649049	0.82	1,62E-002
SRP14P1	0.82	2,19E-003
DRG1	0.823	4,58E-006
MED27	0.824	2,20E-004
RBMX	0.825	5,09E-003
LOC728098	0.829	2,16E-006
LOC643997	0.833	1,14E-003
LOC653505	0.834	1,41E-002
ATP1B3	0.836	1,48E-002
LOC388556	0.836	2,00E-004
LOC654121	0.837	4,60E-005
PSMC4	0.841	2,91E-004
ADD3	0.842	4,70E-002
TGIF1	0.842	9,55E-003
MRPL22	0.845	1,09E-002
MAGED2	0.846	9,33E-003
SNRPB2	0.846	9,78E-004
LOC730455	0.848	6,46E-003
LOC731878	0.849	6,77E-007
LOC645094	0.855	1,56E-002
LOC652624	0.855	6,19E-006
NDUFA12	0.856	6,58E-006
TMED10	0.856	3,89E-003
VCL	0.866	2,41E-005
DDX21	0.87	4,16E-005
NCKAP1	0.87	3,53E-002
LOC652826	0.871	5,79E-004
CYCSL1	0.875	4,24E-004
DDX47	0.878	4,13E-004
LOC729992	0.879	2,49E-002
MRPL45	0.879	5,35E-004
TPM4	0.879	2,47E-003
RPS4X	0.884	2,73E-002
TXNL1	0.884	1,35E-003
BTF3	0.885	3,49E-007
DYNLRB1	0.886	1,92E-004
LOC653479	0.887	2,43E-003
TPRKB	0.891	7,27E-005
LOC347376	0.892	6,26E-005
LOC100128266	0.893	2,29E-002
LOC641849	0.896	1,58E-002
LOC728481	0.896	4,62E-002
TMEM189-UBE2V1	0.896	5,55E-004
ZFP36L2	0.896	3,39E-002
LOC643431	0.897	3,61E-003
MRPL39	0.898	3,04E-005
LOC402175	0.899	1,91E-005
MLLT11	0.901	3,14E-002
TUBA1C	0.911	8,24E-003
CNBP	0.917	9,09E-003
SSR2	0.919	8,59E-004
SPG21	0.92	1,35E-002
LOC651198	0.921	2,82E-003
LOC729646	0.922	9,28E-003
GLRX3	0.927	6,03E-005
LOC440359	0.927	1,38E-003
LOC729964	0.93	6,54E-005
APP	0.931	9,51E-005
DYNLRB1	0.931	6,34E-005
LOC728139	0.931	2,76E-002
LOC653232	0.933	3,16E-002
TXNL2	0.933	1,02E-003
FILIP1L	0.936	1,49E-003
FLJ43681	0.939	2,33E-002
LOC285053	0.941	5,74E-003
TPM4	0.943	7,29E-005
PSMC4	0.947	6,47E-006
CCNC	0.948	2,66E-004
PSMA1	0.95	4,67E-004
G3BP2	0.952	1,04E-002
CBWD5	0.957	7,63E-006
APEX1	0.96	8,08E-004
LOC100131866	0.962	2,46E-003
EEF1B2	0.964	2,44E-004
LOC728060	0.968	2,50E-004
BEX4	0.978	2,44E-006
LOC100130562	0.981	3,73E-002
PGM3	0.983	1,48E-006
TCEA1	0.983	4,10E-003
TYMS	0.983	1,34E-002
PSMD6	0.985	6,26E-006
PTTG1	0.985	1,61E-004
RPL10A	0.992	4,79E-003
CD151	0.995	1,34E-005
PGAM4	0.995	6,25E-005
LOC728877	0.997	2,62E-007
RPL23AP7	0.997	2,66E-006
C7orf28A	0.998	7,95E-005
SNRPN	1.002	9,83E-006
LOC646567	1.004	2,44E-003
LOC401537	1.008	1,94E-002
TUBB6	1.012	2,69E-004
KDELR3	1.022	2,60E-003
PHLDA1	1.022	4,39E-003
ARPC3	1.023	1,93E-007
PRDX3	1.025	4,80E-006
PSMA6	1.028	1,34E-004
JAK1	1.031	3,16E-002
EEF1B2	1.035	2,85E-003
LOC648390	1.038	2,55E-006
LOC388707	1.04	3,42E-003
POLR2J3	1.045	5,92E-007
CCT6A	1.047	3,92E-003
UBE2E3	1.05	5,98E-006
EIF3M	1.054	1,26E-003
LOC652489	1.064	7,41E-003
CTSC	1.066	3,33E-005
LOC347544	1.082	6,12E-003
C10orf61	1.085	1,43E-003
LOC100130562	1.09	2,37E-003
CRTAP	1.092	3,50E-002
RPL29	1.092	8,45E-005
PGAM1	1.096	5,52E-005
C1R	1.097	2,67E-003
HIST1H2BK	1.099	7,66E-005
SUMO2	1.099	1,59E-002
C7orf28B	1.106	1,55E-004
RPL29	1.108	2,37E-004
ATP5C1	1.112	1,59E-004
LOC128192	1.112	1,28E-004
MORF4L2	1.116	1,48E-004
LOC728059	1.122	1,45E-002
LOC644063	1.124	1,86E-002
OSTC	1.13	3,38E-002
ZFAND6	1.131	9,31E-004
SNRPN	1.143	1,78E-005
ACP1	1.149	5,48E-005
CICE	1.154	2,12E-005
LOC732007	1.154	6,98E-005
LOC642817	1.16	9,80E-004
RPLP0	1.161	3,25E-002
ATG4B	1.163	7,04E-007
YME1L1	1.171	5,78E-006
SDCBP	1.172	3,15E-002
SESTD1	1.181	3,88E-005
LOC158345	1.184	4,13E-003
LOC390466	1.186	2,45E-002
LOC728188	1.19	2,90E-004
CCT7	1.193	8,94E-007
TCP1	1.202	1,26E-003
LOC643357	1.203	1,37E-002
LOC402644	1.238	1,23E-003
LOC644029	1.243	6,85E-003
LOC100129086	1.245	4,54E-002
ARMCX6	1.249	6,92E-006
LOC441506	1.268	2,90E-004
LOC643668	1.286	5,23E-005
LOC148430	1.288	1,10E-002
LOC730029	1.292	3,09E-004
PSMC4	1.297	1,93E-005
LOC387867	1.301	1,03E-004
PRDX3	1.302	1,22E-005
SNURF	1.309	1,47E-005
LOC399942	1.31	7,91E-004
CHMP5	1.312	2,88E-003
ARF4	1.323	5,50E-004
LOC648249	1.329	4,46E-004
LOC91561	1.331	2,76E-003
LOC286444	1.351	5,07E-003
PGAM1	1.364	7,63E-004
UBB	1.365	3,34E-005
LOC644774	1.399	1,19E-002
LOC728820	1.406	3,97E-004
ANXA2	1.429	3,53E-003
LOC440063	1.46	1,70E-002
KRT18	1.499	3,03E-004
LOC729926	1.536	4,74E-004
LOC92755	1.609	4,08E-007
TSC22D1	1.612	2,68E-004
RPLP0	1.662	1,31E-005
LOC389342	1.74	4,60E-005
LOC388654	1.897	1,17E-004
ALDOA	1.908	2,29E-003
LOC728698	1.929	3,28E-007
ACTG1	2	2,41E-005
LOC648024	2.034	6,05E-007
