# Supplementary material for: Personalized Assessment of Normal Tissue Radiosensitivity via Transcriptome Response to Photon, Proton and Carbon Irradiation in Patient-Derived Human Intestinal Organoids
Source: Cancers (Basel). 2020 Feb 18;12(2):469. doi: 10.3390/cancers12020469 (PMC7072449; doi:10.3390/cancers12020469)
Supplement: Supplementary file 1 [file cancers-12-00469-s001.zip › cancers-706804-supplementary/Supp Tables Nowrouzi et al_Cancers/supplementary Table 1.xlsx]

## Sheet: ANOVA 12h
Symbol	f-ratio	p-Dist.	Accession	Definition
MSH5	362.691	5,52E-007	NM_002441.3	Homo sapiens mutS homolog 5 (E. coli) (MSH5), transcript variant 3, mRNA.
C1orf102	167.317	5,47E-006	NM_145047.3	Homo sapiens chromosome 1 open reading frame 102 (C1orf102), transcript variant 1, mRNA.
LOC652694	154.614	6,90E-006	XM_942302.1	PREDICTED: Homo sapiens similar to Ig kappa chain V-I region HK102 precursor (LOC652694), mRNA.
CYP11A1	144.523	8,41E-006	NM_000781.2	Homo sapiens cytochrome P450, family 11, subfamily A, polypeptide 1 (CYP11A1), nuclear gene encoding mitochondrial protein, transcript variant 1, mRNA.
PCDHGA10	132.962	1,07E-005	NM_018913.2	Homo sapiens protocadherin gamma subfamily A, 10 (PCDHGA10), transcript variant 1, mRNA.
SNORA7B	112.463	1,75E-005	NR_002992.2	Homo sapiens small nucleolar RNA, H/ACA box 7B (SNORA7B), small nucleolar RNA.
ELOVL5	108.121	1,97E-005	NM_021814.3	Homo sapiens ELOVL family member 5, elongation of long chain fatty acids (FEN1/Elo2, SUR4/Elo3-like, yeast) (ELOVL5), mRNA.
LOC642243	103.962	2,21E-005	XM_936390.1	PREDICTED: Homo sapiens similar to hydrocephalus inducing (LOC642243), mRNA.
CDC2L2	103.512	2,23E-005	NM_024011.2	Homo sapiens cell division cycle 2-like 2 (PITSLRE proteins) (CDC2L2), transcript variant 1, mRNA. XM_001713745 XM_001713746 XM_001713747
LOC401934	97.05	2,70E-005	XM_377555.3	PREDICTED: Homo sapiens similar to ring finger protein 183 (LOC401934), mRNA.
RGN	92.64	3,09E-005	NM_152869.2	Homo sapiens regucalcin (senescence marker protein-30) (RGN), transcript variant 2, mRNA.
CXCL2	85.133	3,94E-005	NM_002089.3	Homo sapiens chemokine (C-X-C motif) ligand 2 (CXCL2), mRNA.
DHX9	81.314	4,50E-005	NM_001357.2	Homo sapiens DEAH (Asp-Glu-Ala-His) box polypeptide 9 (DHX9), transcript variant 1, mRNA.
C9orf45	80.786	4,59E-005	XR_017862.1	PREDICTED: Homo sapiens chromosome 9 open reading frame 45 (C9orf45), misc RNA.
KBTBD4	74.322	5,84E-005	NM_018095.3	Homo sapiens kelch repeat and BTB (POZ) domain containing 4 (KBTBD4), transcript variant 1, mRNA.
FAM86A	73.169	6,11E-005	NM_201400.2	Homo sapiens family with sequence similarity 86, member A (FAM86A), transcript variant 1, mRNA.
BCCIP	70.739	6,73E-005	NM_078469.1	Homo sapiens BRCA2 and CDKN1A interacting protein (BCCIP), transcript variant C, mRNA.
SIK1	65.218	8,50E-005	NM_173354.3	Homo sapiens salt-inducible kinase 1 (SIK1), mRNA.
CELSR2	62.978	9,40E-005	NM_001408.1	Homo sapiens cadherin, EGF LAG seven-pass G-type receptor 2 (flamingo homolog, Drosophila) (CELSR2), mRNA.
TMEM1	62.604	9,56E-005	NM_003274.3	Homo sapiens transmembrane protein 1 (TMEM1), transcript variant 1, mRNA.
CRYZL1	61.926	9,87E-005	NM_145858.1	Homo sapiens crystallin, zeta (quinone reductase)-like 1 (CRYZL1), transcript variant 3, mRNA.
FLJ25439	59.775	1,09E-004	NM_144725.2	Homo sapiens hypothetical protein FLJ25439 (FLJ25439), mRNA.
LANCL2	59.544	1,10E-004	NM_018697.3	Homo sapiens LanC lantibiotic synthetase component C-like 2 (bacterial) (LANCL2), mRNA.
C22orf39	59.124	1,13E-004	NM_173793.3	Homo sapiens chromosome 22 open reading frame 39 (C22orf39), mRNA.
PCDH1	58.727	1,15E-004	NM_002587.3	Homo sapiens protocadherin 1 (PCDH1), transcript variant 1, mRNA.
CXorf36	55.773	1,33E-004	NM_024689.1	Homo sapiens chromosome X open reading frame 36 (CXorf36), mRNA.
TOX2	55.339	1,36E-004	NM_001098797.1	Homo sapiens TOX high mobility group box family member 2 (TOX2), transcript variant 1, mRNA.
NUMB	54.715	1,40E-004	NM_003744.5	Homo sapiens numb homolog (Drosophila) (NUMB), transcript variant 3, mRNA.
PODXL2	53.28	1,51E-004	NM_015720.1	Homo sapiens podocalyxin-like 2 (PODXL2), mRNA.
RAI2	52.76	1,56E-004	NM_021785.2	Homo sapiens retinoic acid induced 2 (RAI2), mRNA.
LOC220930	52.221	1,60E-004	NR_024284.1	Homo sapiens hypothetical LOC220930 (LOC220930), non-coding RNA.
STAG1	48.483	1,98E-004	NM_005862.2	Homo sapiens stromal antigen 1 (STAG1), mRNA.
LOC642585	48.345	1,99E-004	XR_038667.1	PREDICTED: Homo sapiens misc_RNA (LOC642585), miscRNA.
CXorf64	48.266	2,00E-004	NM_001122716.1	Homo sapiens chromosome X open reading frame 64 (CXorf64), mRNA.
EXOSC7	47.695	2,07E-004	NM_015004.2	Homo sapiens exosome component 7 (EXOSC7), mRNA.
ZNF655	47.687	2,07E-004	NM_001009958.1	Homo sapiens zinc finger protein 655 (ZNF655), transcript variant 4, mRNA.
ERCC2	47.21	2,13E-004	NM_000400.2	Homo sapiens excision repair cross-complementing rodent repair deficiency, complementation group 2 (xeroderma pigmentosum D) (ERCC2), mRNA.
ARFRP1	46.929	2,17E-004	NM_003224.2	Homo sapiens ADP-ribosylation factor related protein 1 (ARFRP1), mRNA.
FBXO17	46.06	2,29E-004	NM_024907.5	Homo sapiens F-box protein 17 (FBXO17), transcript variant 2, mRNA.
HMX2	45.961	2,30E-004	NM_005519.1	Homo sapiens H6 family homeobox 2 (HMX2), mRNA.
AUTS2	45.327	2,39E-004	NM_015570.1	Homo sapiens autism susceptibility candidate 2 (AUTS2), mRNA.
GATA4	44.923	2,45E-004	NM_002052.2	Homo sapiens GATA binding protein 4 (GATA4), mRNA.
EVL	44.377	2,54E-004	NM_016337.2	Homo sapiens Enah/Vasp-like (EVL), mRNA.
ZNF138	44.356	2,54E-004	NM_006524.1	Homo sapiens zinc finger protein 138 (ZNF138), mRNA.
PGM2	44.036	2,59E-004	NM_018290.2	Homo sapiens phosphoglucomutase 2 (PGM2), mRNA.
C6orf167	43.635	2,66E-004	NM_198468.2	Homo sapiens chromosome 6 open reading frame 167 (C6orf167), mRNA.
FAIM3	43.53	2,68E-004	NM_005449.3	Homo sapiens Fas apoptotic inhibitory molecule 3 (FAIM3), mRNA.
LOC441408	42.813	2,81E-004	XM_497029.2	PREDICTED: Homo sapiens hypothetical LOC441408, transcript variant 1 (LOC441408), mRNA.
TTLL1	42.794	2,81E-004	NM_012263.3	Homo sapiens tubulin tyrosine ligase-like family, member 1 (TTLL1), transcript variant 1, mRNA.
ZNF555	42.205	2,92E-004	NM_152791.3	Homo sapiens zinc finger protein 555 (ZNF555), mRNA.
N4BP2L2	42.167	2,93E-004	NM_014887.2	Homo sapiens NEDD4 binding protein 2-like 2 (N4BP2L2), transcript variant 2, mRNA.
AMDHD2	41.416	3,08E-004	NM_015944.2	Homo sapiens amidohydrolase domain containing 2 (AMDHD2), mRNA.
MYT1	41.103	3,15E-004	NM_004535.2	Homo sapiens myelin transcription factor 1 (MYT1), mRNA.
LOC100129027	40.973	3,18E-004	XM_001726404.1	PREDICTED: Homo sapiens hypothetical protein LOC100129027 (LOC100129027), mRNA.
TSPAN15	40.767	3,22E-004	NM_012339.3	Homo sapiens tetraspanin 15 (TSPAN15), mRNA.
PMPCB	40.723	3,23E-004	NM_004279.2	Homo sapiens peptidase (mitochondrial processing) beta (PMPCB), nuclear gene encoding mitochondrial protein, mRNA.
SERAC1	40.673	3,24E-004	NM_032861.2	Homo sapiens serine active site containing 1 (SERAC1), mRNA.
ATP5J	39.957	3,41E-004	NM_001003701.1	Homo sapiens ATP synthase, H+ transporting, mitochondrial F0 complex, subunit F6 (ATP5J), nuclear gene encoding mitochondrial protein, transcript variant 5, mRNA.
SMOC1	39.342	3,56E-004	NM_001034852.1	Homo sapiens SPARC related modular calcium binding 1 (SMOC1), transcript variant 1, mRNA.
SAP130	39.043	3,63E-004	NM_024545.2	Homo sapiens Sin3A-associated protein, 130kDa (SAP130), mRNA.
CREBBP	39.018	3,64E-004	NM_004380.2	Homo sapiens CREB binding protein (CREBBP), transcript variant 1, mRNA.
BMPR1A	38.809	3,69E-004	NM_004329.2	Homo sapiens bone morphogenetic protein receptor, type IA (BMPR1A), mRNA.
ACADVL	38.022	3,91E-004	NM_001033859.1	Homo sapiens acyl-Coenzyme A dehydrogenase, very long chain (ACADVL), nuclear gene encoding mitochondrial protein, transcript variant 2, mRNA.
LOC647718	37.352	4,11E-004	XM_936778.2	PREDICTED: Homo sapiens hypothetical LOC647718 (LOC647718), mRNA.
ZNF204	37.102	4,19E-004	NR_002722.1	Homo sapiens zinc finger protein 204 pseudogene (ZNF204), non-coding RNA. XR_001264 XR_001265 XR_001266
NME6	36.924	4,24E-004	NM_005793.3	Homo sapiens non-metastatic cells 6, protein expressed in (nucleoside-diphosphate kinase) (NME6), mRNA.
WIPF1	36.625	4,34E-004	NM_001077269.1	Homo sapiens WAS/WASL interacting protein family, member 1 (WIPF1), transcript variant 2, mRNA.
C13orf33	36.608	4,35E-004	NM_032849.2	Homo sapiens chromosome 13 open reading frame 33 (C13orf33), mRNA.
AMN1	36.605	4,35E-004	NM_207337.1	Homo sapiens antagonist of mitotic exit network 1 homolog (S. cerevisiae) (AMN1), mRNA.
MARCKS	36.577	4,36E-004	NM_002356.5	Homo sapiens myristoylated alanine-rich protein kinase C substrate (MARCKS), mRNA.
NHP2	36.311	4,44E-004	NM_001034833.1	Homo sapiens NHP2 ribonucleoprotein homolog (yeast) (NHP2), transcript variant 2, mRNA.
AKAP10	36.268	4,46E-004	NM_007202.2	Homo sapiens A kinase (PRKA) anchor protein 10 (AKAP10), nuclear gene encoding mitochondrial protein, mRNA.
TMEM67	36.013	4,55E-004	NM_153704.3	Homo sapiens transmembrane protein 67 (TMEM67), mRNA.
DUSP27	35.691	4,66E-004	NM_001080426.1	Homo sapiens dual specificity phosphatase 27 (putative) (DUSP27), mRNA.
CHGA	35.67	4,67E-004	NM_001275.3	Homo sapiens chromogranin A (parathyroid secretory protein 1) (CHGA), mRNA.
LOC389435	35.546	4,71E-004	NM_001089587.1	Homo sapiens hCG21078 (LOC389435), mRNA.
LOC645434	35.495	4,73E-004	XM_945000.2	PREDICTED: Homo sapiens hCG1786283 (LOC645434), mRNA.
RNF39	35.397	4,77E-004	NM_170770.1	Homo sapiens ring finger protein 39 (RNF39), transcript variant 3, mRNA.
ZNF320	34.826	4,99E-004	NM_207333.2	Homo sapiens zinc finger protein 320 (ZNF320), mRNA.
LOC642946	34.784	5,01E-004	XM_927142.1	PREDICTED: Homo sapiens hypothetical protein LOC642945, transcript variant 1 (LOC642946), mRNA.
HDAC1	34.75	5,02E-004	NM_004964.2	Homo sapiens histone deacetylase 1 (HDAC1), mRNA.
GLB1	34.631	5,07E-004	NM_001079811.1	Homo sapiens galactosidase, beta 1 (GLB1), transcript variant 2, mRNA.
SDK1	34.575	5,09E-004	NM_152744.3	Homo sapiens sidekick homolog 1, cell adhesion molecule (chicken) (SDK1), transcript variant 1, mRNA.
LOC649346	34.484	5,13E-004	XR_018634.2	PREDICTED: Homo sapiens misc_RNA (LOC649346), miscRNA.
FXYD2	33.918	5,37E-004	NM_001680.3	Homo sapiens FXYD domain containing ion transport regulator 2 (FXYD2), transcript variant a, mRNA.
MAN1A2	33.545	5,53E-004	NM_006699.3	Homo sapiens mannosidase, alpha, class 1A, member 2 (MAN1A2), mRNA.
SLC35E1	33.515	5,55E-004	NM_024881.3	Homo sapiens solute carrier family 35, member E1 (SLC35E1), mRNA.
WFDC2	33.306	5,64E-004	NM_006103.3	Homo sapiens WAP four-disulfide core domain 2 (WFDC2), mRNA.
SCRIB	33.058	5,76E-004	NM_182706.3	Homo sapiens scribbled homolog (Drosophila) (SCRIB), transcript variant 1, mRNA.
MCAT	32.972	5,80E-004	NM_173467.4	Homo sapiens malonyl CoA:ACP acyltransferase (mitochondrial) (MCAT), nuclear gene encoding mitochondrial protein, transcript variant 1, mRNA.
PFKFB2	32.656	5,96E-004	NM_001018053.1	Homo sapiens 6-phosphofructo-2-kinase/fructose-2,6-biphosphatase 2 (PFKFB2), transcript variant 2, mRNA.
LOC100130906	32.424	6,07E-004	XM_001714228.1	PREDICTED: Homo sapiens hypothetical LOC100130906 (LOC100130906), mRNA.
OVOL2	32.278	6,15E-004	NM_021220.2	Homo sapiens ovo-like 2 (Drosophila) (OVOL2), mRNA.
FAM125B	32.254	6,16E-004	NM_033446.1	Homo sapiens family with sequence similarity 125, member B (FAM125B), transcript variant 1, mRNA.
SLC35B3	32.07	6,26E-004	NM_015948.2	Homo sapiens solute carrier family 35, member B3 (SLC35B3), mRNA.
LOC131873	31.815	6,40E-004	XM_940071.2	PREDICTED: Homo sapiens hypothetical protein LOC131873 (LOC131873), mRNA.
HARBI1	31.784	6,42E-004	NM_173811.2	Homo sapiens harbinger transposase derived 1 (HARBI1), mRNA.
KTN1	31.754	6,43E-004	NM_004986.2	Homo sapiens kinectin 1 (kinesin receptor) (KTN1), transcript variant 4, mRNA.
LOC340357	31.692	6,47E-004	NR_015383.1	Homo sapiens hypothetical LOC340357 (LOC340357), non-coding RNA.
POLDIP2	31.653	6,49E-004	NM_015584.3	Homo sapiens polymerase (DNA-directed), delta interacting protein 2 (POLDIP2), mRNA.
PIH1D1	31.508	6,57E-004	NM_017916.1	Homo sapiens PIH1 domain containing 1 (PIH1D1), mRNA.
GRIA2	31.438	6,61E-004	NM_000826.2	Homo sapiens glutamate receptor, ionotropic, AMPA 2 (GRIA2), mRNA.
PODN	31.312	6,68E-004	NM_153703.3	Homo sapiens podocan (PODN), mRNA.
PPOX	31.147	6,78E-004	NM_000309.2	Homo sapiens protoporphyrinogen oxidase (PPOX), nuclear gene encoding mitochondrial protein, mRNA.
LOC728635	31.078	6,82E-004	XM_001131304.1	PREDICTED: Homo sapiens similar to peroxisomal short-chain alcohol dehydrogenase, transcript variant 1 (LOC728635), mRNA.
CCS	30.922	6,92E-004	NM_005125.1	Homo sapiens copper chaperone for superoxide dismutase (CCS), mRNA.
ACER3	30.851	6,96E-004	NM_018367.5	Homo sapiens alkaline ceramidase 3 (ACER3), mRNA.
SLC6A9	30.532	7,16E-004	NM_001024845.1	Homo sapiens solute carrier family 6 (neurotransmitter transporter, glycine), member 9 (SLC6A9), transcript variant 3, mRNA.
LOC100128056	30.482	7,19E-004	XM_001722552.1	PREDICTED: Homo sapiens similar to hCG2013701 (LOC100128056), mRNA.
FNDC3A	30.431	7,23E-004	NM_001079673.1	Homo sapiens fibronectin type III domain containing 3A (FNDC3A), transcript variant 1, mRNA.
AKR1C3	30.172	7,40E-004	NM_003739.4	Homo sapiens aldo-keto reductase family 1, member C3 (3-alpha hydroxysteroid dehydrogenase, type II) (AKR1C3), mRNA.
IFNGR1	30.145	7,41E-004	NM_000416.1	Homo sapiens interferon gamma receptor 1 (IFNGR1), mRNA.
TMEM160	30.106	7,44E-004	NM_017854.1	Homo sapiens transmembrane protein 160 (TMEM160), mRNA.
SSBP2	29.903	7,58E-004	NM_012446.2	Homo sapiens single-stranded DNA binding protein 2 (SSBP2), mRNA.
LOC100127993	29.889	7,59E-004	XR_037873.1	PREDICTED: Homo sapiens misc_RNA (LOC100127993), miscRNA.
LOC651777	29.88	7,60E-004	XM_941004.1	PREDICTED: Homo sapiens hypothetical protein LOC651777 (LOC651777), mRNA.
LOC389404	29.823	7,64E-004	XR_018133.2	PREDICTED: Homo sapiens misc_RNA (LOC389404), miscRNA.
LOC647802	29.5	7,87E-004	XM_936861.1	PREDICTED: Homo sapiens hypothetical protein LOC647802 (LOC647802), mRNA.
LOC100130952	29.359	7,97E-004	XM_001725472.1	PREDICTED: Homo sapiens hypothetical protein LOC100130952 (LOC100130952), mRNA.
TMPO	29.293	8,02E-004	NM_001032283.1	Homo sapiens thymopoietin (TMPO), transcript variant 2, mRNA.
MOGAT2	29.17	8,11E-004	NM_025098.2	Homo sapiens monoacylglycerol O-acyltransferase 2 (MOGAT2), mRNA.
SENP7	29.113	8,15E-004	NM_001077203.1	Homo sapiens SUMO1/sentrin specific peptidase 7 (SENP7), transcript variant 2, mRNA.
PRR3	28.897	8,32E-004	NM_025263.2	Homo sapiens proline rich 3 (PRR3), transcript variant 1, mRNA.
CCNJL	28.867	8,34E-004	NM_024565.5	Homo sapiens cyclin J-like (CCNJL), mRNA.
PLAGL1	28.371	8,75E-004	NM_001080952.1	Homo sapiens pleiomorphic adenoma gene-like 1 (PLAGL1), transcript variant 4, mRNA.
PNMA3	28.358	8,76E-004	NM_013364.4	Homo sapiens paraneoplastic antigen MA3 (PNMA3), mRNA.
IL1F7	28.345	8,77E-004	NM_014439.3	Homo sapiens interleukin 1 family, member 7 (zeta) (IL1F7), transcript variant 1, mRNA.
DPH5	28.144	8,94E-004	NM_001077395.1	Homo sapiens DPH5 homolog (S. cerevisiae) (DPH5), transcript variant 3, mRNA.
TNRC4	28.116	8,96E-004	NM_007185.3	Homo sapiens trinucleotide repeat containing 4 (TNRC4), mRNA.
RPS14	27.915	9,14E-004	NM_001025070.1	Homo sapiens ribosomal protein S14 (RPS14), transcript variant 2, mRNA.
LRP4	27.782	9,26E-004	NM_002334.1	Homo sapiens low density lipoprotein receptor-related protein 4 (LRP4), mRNA.
NUP210	27.735	9,30E-004	NM_024923.2	Homo sapiens nucleoporin 210kDa (NUP210), mRNA.
LRP5L	27.722	9,31E-004	NM_182492.1	Homo sapiens low density lipoprotein receptor-related protein 5-like (LRP5L), mRNA.
SNORD13	27.599	9,42E-004	NR_003041.1	Homo sapiens small nucleolar RNA, C/D box 13 (SNORD13), small nucleolar RNA.
FLJ45202	27.526	9,49E-004	NM_207507.1	Homo sapiens FLJ45202 protein (FLJ45202), mRNA.
MFNG	27.488	9,53E-004	NM_002405.2	Homo sapiens MFNG O-fucosylpeptide 3-beta-N-acetylglucosaminyltransferase (MFNG), mRNA.
JUP	27.224	9,78E-004	NM_021991.1	Homo sapiens junction plakoglobin (JUP), transcript variant 2, mRNA.
MOCOS	27.125	9,88E-004	NM_017947.1	Homo sapiens molybdenum cofactor sulfurase (MOCOS), mRNA.
YARS	27.074	9,93E-004	NM_003680.2	Homo sapiens tyrosyl-tRNA synthetase (YARS), mRNA.
FAM120A	26.992	1,00E-003	NM_014612.3	Homo sapiens family with sequence similarity 120A (FAM120A), mRNA.
ATP7A	26.981	1,00E-003	NM_000052.3	Homo sapiens ATPase, Cu++ transporting, alpha polypeptide (Menkes syndrome) (ATP7A), mRNA.
WDYHV1	26.927	1,01E-003	NM_018024.1	Homo sapiens WDYHV motif containing 1 (WDYHV1), mRNA.
FTHL16	26.924	1,01E-003	XR_041433.1	PREDICTED: Homo sapiens misc_RNA (FTHL16), miscRNA.
POP1	26.785	1,02E-003	NM_015029.1	Homo sapiens processing of precursor 1, ribonuclease P/MRP subunit (S. cerevisiae) (POP1), mRNA.
FLJ10357	26.632	1,04E-003	NM_018071.3	Homo sapiens hypothetical protein FLJ10357 (FLJ10357), mRNA.
C10orf82	26.552	1,05E-003	NM_144661.2	Homo sapiens chromosome 10 open reading frame 82 (C10orf82), mRNA.
UBQLN2	26.525	1,05E-003	NM_013444.2	Homo sapiens ubiquilin 2 (UBQLN2), mRNA.
FAM49A	26.523	1,05E-003	NM_030797.2	Homo sapiens family with sequence similarity 49, member A (FAM49A), mRNA.
NXF1	26.514	1,05E-003	NM_006362.4	Homo sapiens nuclear RNA export factor 1 (NXF1), transcript variant 1, mRNA.
LOC653349	26.452	1,06E-003	XM_932847.1	PREDICTED: Homo sapiens similar to DMRT-like family C1, transcript variant 2 (LOC653349), mRNA.
RNU86	26.45	1,06E-003	NR_000026.1	Homo sapiens RNA, U86 small nucleolar (RNU86), small nucleolar RNA.
TRPM6	26.448	1,06E-003	NM_017662.3	Homo sapiens transient receptor potential cation channel, subfamily M, member 6 (TRPM6), mRNA.
HNRPH3	26.401	1,06E-003	NM_012207.1	Homo sapiens heterogeneous nuclear ribonucleoprotein H3 (2H9) (HNRPH3), transcript variant 2H9, mRNA.
PTN	26.398	1,06E-003	NM_002825.5	Homo sapiens pleiotrophin (PTN), mRNA.
HSDL1	26.366	1,07E-003	NM_031463.3	Homo sapiens hydroxysteroid dehydrogenase like 1 (HSDL1), mRNA.
RPS15A	26.337	1,07E-003	NM_001030009.1	Homo sapiens ribosomal protein S15a (RPS15A), transcript variant 1, mRNA.
LOC100132364	26.234	1,08E-003	XM_001726681.1	PREDICTED: Homo sapiens hypothetical protein LOC100132364, transcript variant 1 (LOC100132364), mRNA.
LOC644852	26.155	1,09E-003	XM_934213.1	PREDICTED: Homo sapiens hypothetical protein LOC644852, transcript variant 1 (LOC644852), mRNA.
GATAD1	26.13	1,09E-003	NM_021167.3	Homo sapiens GATA zinc finger domain containing 1 (GATAD1), mRNA.
ZNF385D	26.103	1,10E-003	NM_024697.1	Homo sapiens zinc finger protein 385D (ZNF385D), mRNA.
RICH2	26.096	1,10E-003	NM_014859.4	Homo sapiens Rho-type GTPase-activating protein RICH2 (RICH2), mRNA.
FAIM2	26.076	1,10E-003	NM_012306.2	Homo sapiens Fas apoptotic inhibitory molecule 2 (FAIM2), mRNA.
ELF2	26.055	1,10E-003	NM_006874.2	Homo sapiens E74-like factor 2 (ets domain transcription factor) (ELF2), transcript variant 2, mRNA.
RPL35	25.936	1,11E-003	NM_007209.3	Homo sapiens ribosomal protein L35 (RPL35), mRNA.
CLUAP1	25.835	1,13E-003	NM_024793.1	Homo sapiens clusterin associated protein 1 (CLUAP1), transcript variant 2, mRNA.
NGF	25.799	1,13E-003	NM_002506.2	Homo sapiens nerve growth factor (beta polypeptide) (NGF), mRNA.
EEF1D	25.761	1,13E-003	NM_032378.2	Homo sapiens eukaryotic translation elongation factor 1 delta (guanine nucleotide exchange protein) (EEF1D), transcript variant 1, mRNA.
TGM2	25.602	1,15E-003	NM_004613.2	Homo sapiens transglutaminase 2 (C polypeptide, protein-glutamine-gamma-glutamyltransferase) (TGM2), transcript variant 1, mRNA.
UBE2CBP	25.384	1,18E-003	NM_198920.1	Homo sapiens ubiquitin-conjugating enzyme E2C binding protein (UBE2CBP), mRNA.
LOC100129585	25.308	1,19E-003	XM_001720509.1	PREDICTED: Homo sapiens similar to hCG2011544 (LOC100129585), mRNA.
B3GNT1	25.272	1,19E-003	NM_006876.2	Homo sapiens UDP-GlcNAc:betaGal beta-1,3-N-acetylglucosaminyltransferase 1 (B3GNT1), mRNA.
CD14	25.255	1,20E-003	NM_001040021.1	Homo sapiens CD14 molecule (CD14), transcript variant 2, mRNA.
ANKRD28	25.229	1,20E-003	NM_015199.2	Homo sapiens ankyrin repeat domain 28 (ANKRD28), mRNA.
DAG1	25.222	1,20E-003	NM_004393.2	Homo sapiens dystroglycan 1 (dystrophin-associated glycoprotein 1) (DAG1), mRNA.
NMNAT3	25.211	1,20E-003	NM_178177.2	Homo sapiens nicotinamide nucleotide adenylyltransferase 3 (NMNAT3), mRNA.
LOC100133200	25.147	1,21E-003	XR_038343.1	PREDICTED: Homo sapiens misc_RNA (LOC100133200), miscRNA.
ASB1	25.144	1,21E-003	NM_016114.3	Homo sapiens ankyrin repeat and SOCS box-containing 1 (ASB1), mRNA.
LOC388494	25.096	1,22E-003	XM_944421.1	PREDICTED: Homo sapiens hypothetical gene supported by AL365406; BC034005 (LOC388494), mRNA.
FAM172A	25.068	1,22E-003	NM_032042.4	Homo sapiens family with sequence similarity 172, member A (FAM172A), mRNA.
LOC649422	25.038	1,23E-003	XM_938505.1	PREDICTED: Homo sapiens hypothetical protein LOC649422 (LOC649422), mRNA.
LOC100130553	25.002	1,23E-003	XM_001713658.1	PREDICTED: Homo sapiens hypothetical protein LOC100130553 (LOC100130553), mRNA.
RPS25	24.982	1,23E-003	NM_001028.2	Homo sapiens ribosomal protein S25 (RPS25), mRNA.
MIR29B1	24.918	1,24E-003	NR_029517.1	Homo sapiens microRNA 29b-1 (MIR29B1), microRNA.
HTRA4	24.894	1,24E-003	NM_153692.2	Homo sapiens HtrA serine peptidase 4 (HTRA4), mRNA.
ZMYM3	24.801	1,26E-003	NM_201599.1	Homo sapiens zinc finger, MYM-type 3 (ZMYM3), transcript variant 2, mRNA.
ACBD6	24.726	1,27E-003	NM_032360.2	Homo sapiens acyl-Coenzyme A binding domain containing 6 (ACBD6), mRNA.
CFDP1	24.699	1,27E-003	NM_006324.2	Homo sapiens craniofacial development protein 1 (CFDP1), mRNA.
EEF1B2	24.653	1,28E-003	NM_001959.2	Homo sapiens eukaryotic translation elongation factor 1 beta 2 (EEF1B2), transcript variant 1, mRNA.
ACP6	24.635	1,28E-003	NM_016361.2	Homo sapiens acid phosphatase 6, lysophosphatidic (ACP6), mRNA.
HSPA12B	24.529	1,29E-003	NM_052970.3	Homo sapiens heat shock 70kD protein 12B (HSPA12B), mRNA.
IPW	24.439	1,31E-003	NR_023915.1	Homo sapiens imprinted in Prader-Willi syndrome (non-protein coding) (IPW), non-coding RNA.
RASA3	24.381	1,32E-003	NM_007368.2	Homo sapiens RAS p21 protein activator 3 (RASA3), mRNA.
LOC100128374	24.24	1,34E-003	XM_001721079.1	PREDICTED: Homo sapiens hypothetical protein LOC100128374 (LOC100128374), mRNA.
CCHCR1	24.142	1,35E-003	NM_019052.2	Homo sapiens coiled-coil alpha-helical rod protein 1 (CCHCR1), mRNA.
RBBP6	24.037	1,37E-003	NM_032626.5	Homo sapiens retinoblastoma binding protein 6 (RBBP6), transcript variant 3, mRNA.
LOC731039	24.015	1,37E-003	XM_001716110.1	PREDICTED: Homo sapiens hypothetical LOC731039 (LOC731039), mRNA.
LOC731074	23.977	1,38E-003	XM_001128332.1	PREDICTED: Homo sapiens hypothetical LOC731074 (LOC731074), mRNA.
CCND1	23.937	1,38E-003	NM_053056.2	Homo sapiens cyclin D1 (CCND1), mRNA.
HMOX1	23.884	1,39E-003	NM_002133.1	Homo sapiens heme oxygenase (decycling) 1 (HMOX1), mRNA.
MAP1D	23.859	1,39E-003	NM_199227.1	Homo sapiens methionine aminopeptidase 1D (MAP1D), mRNA.
UCHL5IP	23.781	1,41E-003	NM_207107.2	Homo sapiens UCHL5 interacting protein (UCHL5IP), transcript variant 2, mRNA.
H19	23.768	1,41E-003	NR_002196.1	Homo sapiens H19, imprinted maternally expressed transcript (non-protein coding) (H19), non-coding RNA.
CDT1	23.745	1,41E-003	NM_030928.2	Homo sapiens chromatin licensing and DNA replication factor 1 (CDT1), mRNA.
LOC649970	23.677	1,42E-003	XM_939056.2	PREDICTED: Homo sapiens similar to creatine kinase, mitochondrial 1B precursor (LOC649970), mRNA.
DDX55	23.62	1,43E-003	NM_020936.1	Homo sapiens DEAD (Asp-Glu-Ala-Asp) box polypeptide 55 (DDX55), mRNA.
HOXB6	23.437	1,46E-003	NM_018952.4	Homo sapiens homeobox B6 (HOXB6), mRNA.
ZNF518A	23.349	1,48E-003	NM_014803.3	Homo sapiens zinc finger protein 518A (ZNF518A), mRNA.
SHOX2	23.221	1,50E-003	NM_003030.2	Homo sapiens short stature homeobox 2 (SHOX2), transcript variant SHOX2b, mRNA.
SLC43A2	23.2	1,50E-003	NM_152346.1	Homo sapiens solute carrier family 43, member 2 (SLC43A2), mRNA.
RNF187	23.185	1,50E-003	XM_928029.2	PREDICTED: Homo sapiens ring finger protein 187 (RNF187), mRNA.
FTSJD2	23.128	1,51E-003	NM_015050.2	Homo sapiens FtsJ methyltransferase domain containing 2 (FTSJD2), mRNA.
LRRC23	22.933	1,55E-003	NM_201650.1	Homo sapiens leucine rich repeat containing 23 (LRRC23), transcript variant 1, mRNA.
DDX49	22.822	1,57E-003	NM_019070.3	Homo sapiens DEAD (Asp-Glu-Ala-Asp) box polypeptide 49 (DDX49), mRNA.
IL11RA	22.797	1,57E-003	NM_004512.3	Homo sapiens interleukin 11 receptor, alpha (IL11RA), transcript variant 1, mRNA.
FPGS	22.771	1,58E-003	NM_001018078.1	Homo sapiens folylpolyglutamate synthase (FPGS), nuclear gene encoding mitochondrial protein, transcript variant 2, mRNA.
SNX14	22.753	1,58E-003	NM_020468.2	Homo sapiens sorting nexin 14 (SNX14), transcript variant 2, mRNA.
ALOX15B	22.745	1,58E-003	NM_001039131.1	Homo sapiens arachidonate 15-lipoxygenase, type B (ALOX15B), transcript variant b, mRNA.
SNRPD3	22.729	1,59E-003	NM_004175.3	Homo sapiens small nuclear ribonucleoprotein D3 polypeptide 18kDa (SNRPD3), mRNA.
LTA4H	22.729	1,59E-003	NM_000895.1	Homo sapiens leukotriene A4 hydrolase (LTA4H), mRNA.
MAP3K9	22.71	1,59E-003	NM_033141.2	Homo sapiens mitogen-activated protein kinase kinase kinase 9 (MAP3K9), mRNA.
ZNF224	22.688	1,59E-003	NM_013398.1	Homo sapiens zinc finger protein 224 (ZNF224), mRNA.
CKMT1A	22.629	1,60E-003	NM_001015001.1	Homo sapiens creatine kinase, mitochondrial 1A (CKMT1A), nuclear gene encoding mitochondrial protein, mRNA.
LOC652226	22.6	1,61E-003	XM_945303.1	PREDICTED: Homo sapiens hypothetical protein LOC652226 (LOC652226), mRNA.
CHST10	22.587	1,61E-003	NM_004854.3	Homo sapiens carbohydrate sulfotransferase 10 (CHST10), mRNA.
SNW1	22.454	1,64E-003	NM_012245.2	Homo sapiens SNW domain containing 1 (SNW1), mRNA.
SLC28A1	22.386	1,65E-003	NM_201651.1	Homo sapiens solute carrier family 28 (sodium-coupled nucleoside transporter), member 1 (SLC28A1), transcript variant 2, mRNA.
SEPHS2	22.31	1,67E-003	NM_012248.2	Homo sapiens selenophosphate synthetase 2 (SEPHS2), mRNA.
KIAA1571	22.213	1,68E-003	XM_937234.2	PREDICTED: Homo sapiens KIAA1571 protein (KIAA1571), mRNA.
ITGA3	22.183	1,69E-003	NM_002204.1	Homo sapiens integrin, alpha 3 (antigen CD49C, alpha 3 subunit of VLA-3 receptor) (ITGA3), transcript variant a, mRNA.
C1orf170	22.146	1,70E-003	XM_936696.1	PREDICTED: Homo sapiens chromosome 1 open reading frame 170 (C1orf170), mRNA.
ZNF512B	22.107	1,71E-003	NM_020713.1	Homo sapiens zinc finger protein 512B (ZNF512B), mRNA.
PRAGMIN	22.089	1,71E-003	NM_001080826.1	Homo sapiens homolog of rat pragma of Rnd2 (PRAGMIN), mRNA.
PRKCB1	22.022	1,72E-003	NM_002738.5	Homo sapiens protein kinase C, beta 1 (PRKCB1), transcript variant 2, mRNA.
ERI3	21.989	1,73E-003	NM_024066.1	Homo sapiens ERI1 exoribonuclease family member 3 (ERI3), mRNA.
RNF123	21.94	1,74E-003	NM_022064.2	Homo sapiens ring finger protein 123 (RNF123), mRNA.
INTS6	21.93	1,74E-003	NM_001039937.1	Homo sapiens integrator complex subunit 6 (INTS6), transcript variant 2, mRNA.
TRABD	21.914	1,75E-003	NM_025204.2	Homo sapiens TraB domain containing (TRABD), mRNA.
C19orf42	21.862	1,76E-003	NM_024104.3	Homo sapiens chromosome 19 open reading frame 42 (C19orf42), mRNA.
FCRL2	21.839	1,76E-003	NM_030764.2	Homo sapiens Fc receptor-like 2 (FCRL2), transcript variant 2, mRNA.
MYEOV	21.831	1,76E-003	NM_138768.2	Homo sapiens myeloma overexpressed (in a subset of t(11;14) positive multiple myelomas) (MYEOV), mRNA.
LOC652175	21.801	1,77E-003	XM_941526.1	PREDICTED: Homo sapiens similar to retrotransposon gag domain containing 1 (LOC652175), mRNA.
LOC100131512	21.77	1,78E-003	XM_001722891.1	PREDICTED: Homo sapiens hypothetical protein LOC100131512 (LOC100131512), mRNA.
LOC644978	21.738	1,78E-003	XM_932553.1	PREDICTED: Homo sapiens hypothetical LOC644978 (LOC644978), mRNA.
PSMF1	21.696	1,79E-003	NM_178579.1	Homo sapiens proteasome (prosome, macropain) inhibitor subunit 1 (PI31) (PSMF1), transcript variant 3, mRNA.
EYA4	21.633	1,81E-003	NM_004100.3	Homo sapiens eyes absent homolog 4 (Drosophila) (EYA4), transcript variant 1, mRNA.
LOC730417	21.619	1,81E-003	XM_001125098.1	PREDICTED: Homo sapiens hypothetical protein LOC730417 (LOC730417), mRNA.
LOC642252	21.599	1,81E-003	XM_930670.1	PREDICTED: Homo sapiens similar to Homogentisate 1,2-dioxygenase (Homogentisicase) (Homogentisate oxygenase) (Homogentisic acid oxidase), transcript variant 6 (LOC642252), mRNA.
TTN	21.571	1,82E-003	NM_133378.3	Homo sapiens titin (TTN), transcript variant N2-A, mRNA.
AIFM1	21.474	1,84E-003	NM_145813.1	Homo sapiens apoptosis-inducing factor, mitochondrion-associated, 1 (AIFM1), nuclear gene encoding mitochondrial protein, transcript variant 3, mRNA.
LOC731724	21.463	1,84E-003	XM_001726528.1	PREDICTED: Homo sapiens hypothetical LOC731724 (LOC731724), mRNA.
PBX4	21.405	1,86E-003	NM_025245.1	Homo sapiens pre-B-cell leukemia homeobox 4 (PBX4), mRNA.
PDZD4	21.369	1,87E-003	NM_032512.2	Homo sapiens PDZ domain containing 4 (PDZD4), mRNA.
ATP5G1	21.351	1,87E-003	NM_001002027.1	Homo sapiens ATP synthase, H+ transporting, mitochondrial F0 complex, subunit C1 (subunit 9) (ATP5G1), nuclear gene encoding mitochondrial protein, transcript variant 2, mRNA.
KIAA1875	21.335	1,87E-003	NM_032529.1	Homo sapiens KIAA1875 (KIAA1875), mRNA.
DHRS2	21.287	1,88E-003	NM_182908.3	Homo sapiens dehydrogenase/reductase (SDR family) member 2 (DHRS2), transcript variant 1, mRNA.
SNRPB	21.266	1,89E-003	NM_003091.3	Homo sapiens small nuclear ribonucleoprotein polypeptides B and B1 (SNRPB), transcript variant 2, mRNA.
LOC388969	21.262	1,89E-003	NM_001013649.1	Homo sapiens hypothetical LOC388969 (LOC388969), mRNA.
OR1L8	21.213	1,90E-003	NM_001004454.1	Homo sapiens olfactory receptor, family 1, subfamily L, member 8 (OR1L8), mRNA.
PEX11A	21.204	1,90E-003	NM_003847.1	Homo sapiens peroxisomal biogenesis factor 11 alpha (PEX11A), mRNA.
WFDC13	21.199	1,91E-003	NM_172005.1	Homo sapiens WAP four-disulfide core domain 13 (WFDC13), mRNA.
HTR1E	21.136	1,92E-003	NM_000865.1	Homo sapiens 5-hydroxytryptamine (serotonin) receptor 1E (HTR1E), mRNA.
RSBN1	21.055	1,94E-003	NM_018364.3	Homo sapiens round spermatid basic protein 1 (RSBN1), mRNA.
LOC100133298	20.995	1,95E-003	XM_001719906.1	PREDICTED: Homo sapiens hypothetical protein LOC100133298 (LOC100133298), mRNA.
RAB3C	20.991	1,96E-003	NM_138453.2	Homo sapiens RAB3C, member RAS oncogene family (RAB3C), mRNA.
REL	20.916	1,97E-003	NM_002908.2	Homo sapiens v-rel reticuloendotheliosis viral oncogene homolog (avian) (REL), mRNA.
LOC650155	20.906	1,98E-003	XM_939236.2	PREDICTED: Homo sapiens similar to hCG1812818 (LOC650155), mRNA.
CINP	20.9	1,98E-003	NM_032630.2	Homo sapiens cyclin-dependent kinase 2 interacting protein (CINP), mRNA.
ECE1	20.847	1,99E-003	NM_001397.1	Homo sapiens endothelin converting enzyme 1 (ECE1), mRNA.
COL23A1	20.845	1,99E-003	NM_173465.2	Homo sapiens collagen, type XXIII, alpha 1 (COL23A1), mRNA.
GNAO1	20.782	2,01E-003	NM_138736.1	Homo sapiens guanine nucleotide binding protein (G protein), alpha activating activity polypeptide O (GNAO1), transcript variant 2, mRNA.
MLLT6	20.75	2,02E-003	NM_005937.3	Homo sapiens myeloid/lymphoid or mixed-lineage leukemia (trithorax homolog, Drosophila); translocated to, 6 (MLLT6), mRNA.
LRRTM1	20.715	2,02E-003	NM_178839.4	Homo sapiens leucine rich repeat transmembrane neuronal 1 (LRRTM1), mRNA.
MSL1	20.689	2,03E-003	NM_001012241.1	Homo sapiens male-specific lethal 1 homolog (Drosophila) (MSL1), mRNA.
DEFB116	20.65	2,04E-003	NM_001037731.1	Homo sapiens defensin, beta 116 (DEFB116), mRNA.
HLX	20.647	2,04E-003	NM_021958.2	Homo sapiens H2.0-like homeobox (HLX), mRNA.
DUS3L	20.605	2,05E-003	NM_020175.1	Homo sapiens dihydrouridine synthase 3-like (S. cerevisiae) (DUS3L), mRNA.
LOC400836	20.601	2,05E-003	XR_037962.1	PREDICTED: Homo sapiens misc_RNA (LOC400836), miscRNA.
AHSP	20.56	2,06E-003	NM_016633.2	Homo sapiens alpha hemoglobin stabilizing protein (AHSP), mRNA.
ZC3H10	20.529	2,07E-003	NM_032786.1	Homo sapiens zinc finger CCCH-type containing 10 (ZC3H10), mRNA.
TMEM116	20.522	2,07E-003	NM_138341.1	Homo sapiens transmembrane protein 116 (TMEM116), mRNA.
LOC648494	20.514	2,08E-003	XM_937544.1	PREDICTED: Homo sapiens similar to IQ motif and WD repeats 1 isoform a (LOC648494), mRNA.
OTX2	20.507	2,08E-003	NM_172337.1	Homo sapiens orthodenticle homeobox 2 (OTX2), transcript variant 2, mRNA.
RPL38	20.45	2,09E-003	NM_000999.2	Homo sapiens ribosomal protein L38 (RPL38), mRNA.
EFEMP1	20.419	2,10E-003	NM_004105.3	Homo sapiens EGF-containing fibulin-like extracellular matrix protein 1 (EFEMP1), transcript variant 1, mRNA.
IGSF8	20.398	2,11E-003	NM_052868.2	Homo sapiens immunoglobulin superfamily, member 8 (IGSF8), mRNA.
FBXL3	20.373	2,11E-003	NM_012158.1	Homo sapiens F-box and leucine-rich repeat protein 3 (FBXL3), mRNA.
LOC648682	20.361	2,12E-003	XM_937752.1	PREDICTED: Homo sapiens hypothetical protein LOC648682 (LOC648682), mRNA.
RAPH1	20.315	2,13E-003	NM_213589.1	Homo sapiens Ras association (RalGDS/AF-6) and pleckstrin homology domains 1 (RAPH1), transcript variant 1, mRNA.
ZNF626	20.31	2,13E-003	NM_145297.3	Homo sapiens zinc finger protein 626 (ZNF626), transcript variant 2, mRNA.
TAF1	20.265	2,14E-003	NM_138923.1	Homo sapiens TAF1 RNA polymerase II, TATA box binding protein (TBP)-associated factor, 250kDa (TAF1), transcript variant 2, mRNA.
EVI1	20.264	2,14E-003	NM_005241.1	Homo sapiens ecotropic viral integration site 1 (EVI1), mRNA.
TALDO1	20.235	2,15E-003	NM_006755.1	Homo sapiens transaldolase 1 (TALDO1), mRNA.
LOC285359	20.223	2,16E-003	NR_002941.1	Homo sapiens phosducin-like 3 pseudogene (LOC285359) on chromosome 3.
ARHGAP26	20.216	2,16E-003	NM_015071.3	Homo sapiens Rho GTPase activating protein 26 (ARHGAP26), mRNA.
TBC1D9B	20.172	2,17E-003	NM_015043.3	Homo sapiens TBC1 domain family, member 9B (with GRAM domain) (TBC1D9B), transcript variant 2, mRNA.
CWC22	20.168	2,17E-003	NM_020943.2	Homo sapiens CWC22 spliceosome-associated protein homolog (S. cerevisiae) (CWC22), mRNA.
KIAA0258	20.148	2,18E-003	XM_941746.1	PREDICTED: Homo sapiens KIAA0258, transcript variant 3 (KIAA0258), mRNA.
SUSD5	20.118	2,19E-003	NM_015551.1	Homo sapiens sushi domain containing 5 (SUSD5), mRNA.
DEPDC1B	19.994	2,22E-003	NM_018369.1	Homo sapiens DEP domain containing 1B (DEPDC1B), mRNA.
PAFAH1B3	19.972	2,23E-003	NM_002573.2	Homo sapiens platelet-activating factor acetylhydrolase, isoform Ib, gamma subunit 29kDa (PAFAH1B3), mRNA.
VASP	19.925	2,24E-003	NM_003370.3	Homo sapiens vasodilator-stimulated phosphoprotein (VASP), mRNA.
HNRNPH3	19.847	2,26E-003	NM_012207.2	Homo sapiens heterogeneous nuclear ribonucleoprotein H3 (2H9) (HNRNPH3), transcript variant 2H9, mRNA.
MIR593	19.836	2,27E-003	NR_030324.1	Homo sapiens microRNA 593 (MIR593), microRNA.
HIST1H3D	19.791	2,28E-003	NM_003530.3	Homo sapiens histone cluster 1, H3d (HIST1H3D), mRNA.
CART1	19.738	2,30E-003	NM_006982.1	Homo sapiens cartilage paired-class homeoprotein 1 (CART1), mRNA.
TRO	19.678	2,31E-003	NM_177556.1	Homo sapiens trophinin (TRO), transcript variant 2, mRNA.
SCN2B	19.676	2,32E-003	NM_004588.3	Homo sapiens sodium channel, voltage-gated, type II, beta (SCN2B), mRNA.
ZDHHC23	19.664	2,32E-003	NM_173570.2	Homo sapiens zinc finger, DHHC-type containing 23 (ZDHHC23), mRNA.
SLK	19.601	2,34E-003	NM_014720.2	Homo sapiens STE20-like kinase (yeast) (SLK), mRNA.
TMEM207	19.585	2,34E-003	NM_207316.1	Homo sapiens transmembrane protein 207 (TMEM207), mRNA.
TMEM59L	19.579	2,35E-003	NM_012109.2	Homo sapiens transmembrane protein 59-like (TMEM59L), mRNA.
NPAS1	19.567	2,35E-003	NM_002517.2	Homo sapiens neuronal PAS domain protein 1 (NPAS1), mRNA.
LOC646916	19.555	2,35E-003	XM_943571.2	PREDICTED: Homo sapiens hypothetical LOC646916 (LOC646916), mRNA.
GLT8D1	19.488	2,37E-003	NM_018446.2	Homo sapiens glycosyltransferase 8 domain containing 1 (GLT8D1), transcript variant 2, mRNA.
GPBAR1	19.449	2,39E-003	NM_170699.2	Homo sapiens G protein-coupled bile acid receptor 1 (GPBAR1), transcript variant 3, mRNA.
ARFGEF1	19.437	2,39E-003	NM_006421.3	Homo sapiens ADP-ribosylation factor guanine nucleotide-exchange factor 1(brefeldin A-inhibited) (ARFGEF1), mRNA.
POM121L4P	19.433	2,39E-003	NR_024592.1	Homo sapiens POM121 membrane glycoprotein-like 4 pseudogene (rat) (POM121L4P), non-coding RNA.
SAMD6	19.396	2,40E-003	XM_944734.1	PREDICTED: Homo sapiens sterile alpha motif domain containing 6, transcript variant 3 (SAMD6), mRNA.
TH	19.392	2,40E-003	NM_199293.2	Homo sapiens tyrosine hydroxylase (TH), transcript variant 3, mRNA.
LOC650494	19.392	2,40E-003	XM_944224.1	PREDICTED: Homo sapiens hypothetical protein LOC650494 (LOC650494), mRNA.
TAC1	19.389	2,41E-003	NM_013997.1	Homo sapiens tachykinin, precursor 1 (substance K, substance P, neurokinin 1, neurokinin 2, neuromedin L, neurokinin alpha, neuropeptide K, neuropeptide gamma) (TAC1), transcript variant gamma, mRNA.
TMPRSS2	19.369	2,41E-003	NM_005656.2	Homo sapiens transmembrane protease, serine 2 (TMPRSS2), mRNA.
ITGA6	19.352	2,42E-003	NM_000210.2	Homo sapiens integrin, alpha 6 (ITGA6), transcript variant 2, mRNA.
CALY	19.337	2,42E-003	NM_015722.3	Homo sapiens calcyon neuron-specific vesicular protein (CALY), mRNA.
SLC43A3	19.322	2,43E-003	NM_014096.2	Homo sapiens solute carrier family 43, member 3 (SLC43A3), mRNA.
DNAH8	19.316	2,43E-003	NM_001371.2	Homo sapiens dynein, axonemal, heavy chain 8 (DNAH8), mRNA.
REG1A	19.285	2,44E-003	NM_002909.3	Homo sapiens regenerating islet-derived 1 alpha (pancreatic stone protein, pancreatic thread protein) (REG1A), mRNA.
CUTA	19.273	2,44E-003	NM_001014840.1	Homo sapiens cutA divalent cation tolerance homolog (E. coli) (CUTA), transcript variant 5, mRNA.
SORBS3	19.25	2,45E-003	NM_005775.3	Homo sapiens sorbin and SH3 domain containing 3 (SORBS3), transcript variant 1, mRNA.
CD97	19.246	2,45E-003	NM_078481.2	Homo sapiens CD97 molecule (CD97), transcript variant 1, mRNA.
C4orf37	19.211	2,46E-003	NM_174952.1	Homo sapiens chromosome 4 open reading frame 37 (C4orf37), mRNA.
MIR98	19.208	2,47E-003	NR_029513.1	Homo sapiens microRNA 98 (MIR98), microRNA.
SDHALP1	19.201	2,47E-003	NR_003264.1	Homo sapiens succinate dehydrogenase complex, subunit A, flavoprotein pseudogene 1 (SDHALP1) on chromosome 3.
NTHL1	19.199	2,47E-003	NM_002528.4	Homo sapiens nth endonuclease III-like 1 (E. coli) (NTHL1), mRNA.
IL17RC	19.119	2,49E-003	NM_032732.3	Homo sapiens interleukin 17 receptor C (IL17RC), transcript variant 3, mRNA.
PHF21B	19.113	2,50E-003	NM_138415.1	Homo sapiens PHD finger protein 21B (PHF21B), mRNA.
PRPF40A	19.104	2,50E-003	NM_017892.3	Homo sapiens PRP40 pre-mRNA processing factor 40 homolog A (S. cerevisiae) (PRPF40A), mRNA.
TCTN1	19.078	2,51E-003	NM_001082538.1	Homo sapiens tectonic family member 1 (TCTN1), transcript variant 1, mRNA.
LOC100130815	19.071	2,51E-003	XM_001726375.1	PREDICTED: Homo sapiens hypothetical protein LOC100130815 (LOC100130815), mRNA.
TBCC	19.04	2,52E-003	NM_003192.2	Homo sapiens tubulin folding cofactor C (TBCC), mRNA.
ST8SIA4	19.006	2,53E-003	NM_005668.3	Homo sapiens ST8 alpha-N-acetyl-neuraminide alpha-2,8-sialyltransferase 4 (ST8SIA4), transcript variant 1, mRNA.
MCM2	18.995	2,54E-003	NM_004526.2	Homo sapiens minichromosome maintenance complex component 2 (MCM2), mRNA.
DMAP1	18.993	2,54E-003	NM_001034024.1	Homo sapiens DNA methyltransferase 1 associated protein 1 (DMAP1), transcript variant 3, mRNA.
UBE2O	18.959	2,55E-003	NM_022066.2	Homo sapiens ubiquitin-conjugating enzyme E2O (UBE2O), mRNA.
BCAS2	18.933	2,56E-003	NM_005872.2	Homo sapiens breast carcinoma amplified sequence 2 (BCAS2), mRNA.
IHPK3	18.915	2,57E-003	NM_054111.3	Homo sapiens inositol hexaphosphate kinase 3 (IHPK3), mRNA.
PCSK5	18.906	2,57E-003	NM_006200.2	Homo sapiens proprotein convertase subtilisin/kexin type 5 (PCSK5), mRNA.
ALG10B	18.891	2,57E-003	NM_001013620.3	Homo sapiens asparagine-linked glycosylation 10, alpha-1,2-glucosyltransferase homolog B (yeast) (ALG10B), mRNA.
AP1M2	18.872	2,58E-003	NM_005498.3	Homo sapiens adaptor-related protein complex 1, mu 2 subunit (AP1M2), mRNA.
NFRKB	18.85	2,59E-003	NM_006165.2	Homo sapiens nuclear factor related to kappaB binding protein (NFRKB), mRNA.
TMEM48	18.847	2,59E-003	NM_018087.3	Homo sapiens transmembrane protein 48 (TMEM48), mRNA.
ECGF1	18.823	2,60E-003	NM_001953.2	Homo sapiens endothelial cell growth factor 1 (platelet-derived) (ECGF1), mRNA.
LOC100132439	18.782	2,61E-003	XM_001719283.1	PREDICTED: Homo sapiens similar to Protein FAM27E3 (LOC100132439), mRNA.
GAS2L2	18.692	2,65E-003	NM_139285.2	Homo sapiens growth arrest-specific 2 like 2 (GAS2L2), mRNA.
ZNF248	18.69	2,65E-003	NM_021045.1	Homo sapiens zinc finger protein 248 (ZNF248), mRNA.
VWA3A	18.676	2,65E-003	NM_173615.3	Homo sapiens von Willebrand factor A domain containing 3A (VWA3A), mRNA.
LOC646294	18.626	2,67E-003	XR_019565.2	PREDICTED: Homo sapiens misc_RNA (LOC646294), miscRNA.
OVOL1	18.57	2,69E-003	NM_004561.2	Homo sapiens ovo-like 1(Drosophila) (OVOL1), mRNA.
FBXW5	18.548	2,70E-003	NM_178226.1	Homo sapiens F-box and WD-40 domain protein 5 (FBXW5), transcript variant 3, mRNA.
ZNF485	18.53	2,71E-003	NM_145312.2	Homo sapiens zinc finger protein 485 (ZNF485), mRNA.
LOC730092	18.508	2,71E-003	NR_003370.1	Homo sapiens RRN3 RNA polymerase I transcription factor homolog (S. cerevisiae) pseudogene (LOC730092) on chromosome 16.
NANS	18.462	2,73E-003	NM_018946.2	Homo sapiens N-acetylneuraminic acid synthase (sialic acid synthase) (NANS), mRNA.
RPL27A	18.447	2,74E-003	NM_000990.2	Homo sapiens ribosomal protein L27a (RPL27A), mRNA.
C11orf58	18.413	2,75E-003	NM_001142705.1	Homo sapiens chromosome 11 open reading frame 58 (C11orf58), transcript variant 2, mRNA.
TRIM55	18.41	2,75E-003	NM_184085.1	Homo sapiens tripartite motif-containing 55 (TRIM55), transcript variant 1, mRNA.
ODF2	18.385	2,76E-003	NM_002540.3	Homo sapiens outer dense fiber of sperm tails 2 (ODF2), transcript variant 1, mRNA.
LOC388242	18.379	2,76E-003	XR_018003.1	PREDICTED: Homo sapiens LOC112869 pseudogene (LOC388242), misc RNA.
XDH	18.356	2,77E-003	NM_000379.3	Homo sapiens xanthine dehydrogenase (XDH), mRNA.
C16orf75	18.328	2,78E-003	NM_152308.1	Homo sapiens chromosome 16 open reading frame 75 (C16orf75), mRNA.
LOC391811	18.316	2,79E-003	XR_018614.1	PREDICTED: Homo sapiens similar to DNA polymerase delta subunit 2 (DNA polymerase delta subunit p50) (LOC391811), mRNA.
SNHG6	18.308	2,79E-003	NR_002599.1	Homo sapiens small nucleolar RNA host gene 6 (non-protein coding) (SNHG6), non-coding RNA.
TNXA	18.299	2,79E-003	NR_001284.1	Homo sapiens tenascin XA pseudogene (TNXA) on chromosome 6.
MAP3K5	18.295	2,80E-003	NM_005923.3	Homo sapiens mitogen-activated protein kinase kinase kinase 5 (MAP3K5), mRNA.
LOC100128585	18.291	2,80E-003	XR_039418.1	PREDICTED: Homo sapiens misc_RNA (LOC100128585), miscRNA.
SEMA5A	18.284	2,80E-003	NM_003966.2	Homo sapiens sema domain, seven thrombospondin repeats (type 1 and type 1-like), transmembrane domain (TM) and short cytoplasmic domain, (semaphorin) 5A (SEMA5A), mRNA.
COQ7	18.267	2,81E-003	NM_016138.3	Homo sapiens coenzyme Q7 homolog, ubiquinone (yeast) (COQ7), mRNA.
ZFYVE20	18.202	2,83E-003	NM_022340.2	Homo sapiens zinc finger, FYVE domain containing 20 (ZFYVE20), mRNA.
NEIL1	18.202	2,83E-003	NM_024608.1	Homo sapiens nei endonuclease VIII-like 1 (E. coli) (NEIL1), mRNA.
RAB3IP	18.146	2,86E-003	NM_001024647.2	Homo sapiens RAB3A interacting protein (rabin3) (RAB3IP), transcript variant A, mRNA.
BMP4	18.145	2,86E-003	NM_130851.1	Homo sapiens bone morphogenetic protein 4 (BMP4), transcript variant 3, mRNA.
DBH	18.029	2,90E-003	NM_000787.3	Homo sapiens dopamine beta-hydroxylase (dopamine beta-monooxygenase) (DBH), mRNA.
POLR2J	18.013	2,91E-003	NM_006234.4	Homo sapiens polymerase (RNA) II (DNA directed) polypeptide J, 13.3kDa (POLR2J), mRNA.
EDG4	17.982	2,92E-003	NM_004720.4	Homo sapiens endothelial differentiation, lysophosphatidic acid G-protein-coupled receptor, 4 (EDG4), mRNA.
MTM1	17.974	2,93E-003	NM_000252.1	Homo sapiens myotubularin 1 (MTM1), mRNA.
SLC35F1	17.956	2,93E-003	NM_001029858.2	Homo sapiens solute carrier family 35, member F1 (SLC35F1), mRNA.
ATP9A	17.951	2,94E-003	NM_006045.1	Homo sapiens ATPase, class II, type 9A (ATP9A), mRNA.
HES5	17.942	2,94E-003	NM_001010926.2	Homo sapiens hairy and enhancer of split 5 (Drosophila) (HES5), mRNA.
HTT	17.923	2,95E-003	NM_002111.6	Homo sapiens huntingtin (HTT), mRNA.
LOC648665	17.918	2,95E-003	XR_042388.1	PREDICTED: Homo sapiens misc_RNA (LOC648665), miscRNA.
SLC26A10	17.899	2,96E-003	NM_001018084.1	Homo sapiens solute carrier family 26, member 10 (SLC26A10), transcript variant 1, mRNA.
LOC643778	17.893	2,96E-003	XR_017181.2	PREDICTED: Homo sapiens misc_RNA (LOC643778), miscRNA.
LAMC1	17.881	2,97E-003	NM_002293.2	Homo sapiens laminin, gamma 1 (formerly LAMB2) (LAMC1), mRNA.
TMEM191B	17.88	2,97E-003	XM_001128423.1	PREDICTED: Homo sapiens transmembrane protein 191B, transcript variant 2 (TMEM191B), mRNA.
MRPL11	17.86	2,97E-003	NM_016050.2	Homo sapiens mitochondrial ribosomal protein L11 (MRPL11), nuclear gene encoding mitochondrial protein, transcript variant 1, mRNA.
PFAAP5	17.856	2,98E-003	NM_014887.1	Homo sapiens phosphonoformate immuno-associated protein 5 (PFAAP5), mRNA.
NXF1	17.853	2,98E-003	NM_001081491.1	Homo sapiens nuclear RNA export factor 1 (NXF1), transcript variant 2, mRNA.
LOC729581	17.829	2,99E-003	XM_001714569.1	PREDICTED: Homo sapiens similar to hCG20004 (LOC729581), mRNA.
OPN5	17.827	2,99E-003	NM_181744.2	Homo sapiens opsin 5 (OPN5), transcript variant 1, mRNA.
STOML2	17.803	3,00E-003	NM_013442.1	Homo sapiens stomatin (EPB72)-like 2 (STOML2), mRNA.
NEIL2	17.787	3,01E-003	NM_145043.1	Homo sapiens nei like 2 (E. coli) (NEIL2), mRNA.
PLCL2	17.785	3,01E-003	NM_015184.3	Homo sapiens phospholipase C-like 2 (PLCL2), mRNA.
RBM27	17.773	3,01E-003	NM_018989.1	Homo sapiens RNA binding motif protein 27 (RBM27), mRNA.
CLDN14	17.761	3,02E-003	NM_012130.2	Homo sapiens claudin 14 (CLDN14), transcript variant 2, mRNA.
ENG	17.756	3,02E-003	NM_000118.1	Homo sapiens endoglin (Osler-Rendu-Weber syndrome 1) (ENG), mRNA.
C10orf32	17.747	3,02E-003	NM_144591.1	Homo sapiens chromosome 10 open reading frame 32 (C10orf32), mRNA.
TYMP	17.744	3,02E-003	NM_001113756.1	Homo sapiens thymidine phosphorylase (TYMP), transcript variant 3, mRNA.
VSTM2L	17.731	3,03E-003	NM_080607.2	Homo sapiens V-set and transmembrane domain containing 2 like (VSTM2L), mRNA.
CNRIP1	17.718	3,04E-003	NM_001111101.1	Homo sapiens cannabinoid receptor interacting protein 1 (CNRIP1), transcript variant CRIP1b, mRNA.
PLA2G4F	17.704	3,04E-003	NM_213600.2	Homo sapiens phospholipase A2, group IVF (PLA2G4F), mRNA.
PRMT5	17.673	3,06E-003	NM_006109.3	Homo sapiens protein arginine methyltransferase 5 (PRMT5), transcript variant 1, mRNA.
LOC646769	17.665	3,06E-003	XM_933918.1	PREDICTED: Homo sapiens hypothetical protein LOC646769 (LOC646769), mRNA.
POLR2K	17.606	3,09E-003	NM_005034.3	Homo sapiens polymerase (RNA) II (DNA directed) polypeptide K, 7.0kDa (POLR2K), mRNA.
IMPDH1	17.599	3,09E-003	NM_001142573.1	Homo sapiens IMP (inosine monophosphate) dehydrogenase 1 (IMPDH1), transcript variant 5, mRNA.
ASTN1	17.574	3,10E-003	NM_004319.1	Homo sapiens astrotactin 1 (ASTN1), transcript variant 1, mRNA.
ERCC1	17.558	3,11E-003	NM_001983.2	Homo sapiens excision repair cross-complementing rodent repair deficiency, complementation group 1 (includes overlapping antisense sequence) (ERCC1), transcript variant 2, mRNA.
SAMD11	17.512	3,13E-003	NM_152486.2	Homo sapiens sterile alpha motif domain containing 11 (SAMD11), mRNA.
IL11RA	17.512	3,13E-003	NM_004512.3	Homo sapiens interleukin 11 receptor, alpha (IL11RA), transcript variant 1, mRNA.
LOC650321	17.489	3,14E-003	XM_939410.1	PREDICTED: Homo sapiens similar to zinc finger and BTB domain containing 8 opposite strand (LOC650321), mRNA.
POLR1E	17.46	3,15E-003	NM_022490.1	Homo sapiens polymerase (RNA) I polypeptide E, 53kDa (POLR1E), mRNA.
BCOR	17.444	3,16E-003	NM_017745.4	Homo sapiens BCL6 co-repressor (BCOR), transcript variant 1, mRNA.
SLC23A2	17.437	3,16E-003	NM_203327.1	Homo sapiens solute carrier family 23 (nucleobase transporters), member 2 (SLC23A2), transcript variant 2, mRNA.
DIAPH1	17.42	3,17E-003	NM_005219.2	Homo sapiens diaphanous homolog 1 (Drosophila) (DIAPH1), mRNA.
LOC648509	17.412	3,17E-003	XR_018376.1	PREDICTED: Homo sapiens similar to plakophilin 4 isoform a (LOC648509), mRNA.
LOC100127913	17.411	3,18E-003	XM_001715054.1	PREDICTED: Homo sapiens hypothetical LOC100127913 (LOC100127913), mRNA.
SLITRK5	17.378	3,19E-003	NM_015567.1	Homo sapiens SLIT and NTRK-like family, member 5 (SLITRK5), mRNA.
ZNF302	17.339	3,21E-003	NM_018443.2	Homo sapiens zinc finger protein 302 (ZNF302), transcript variant 1, mRNA.
TRAF3IP1	17.316	3,22E-003	NM_015650.2	Homo sapiens TNF receptor-associated factor 3 interacting protein 1 (TRAF3IP1), mRNA.
ANKRD50	17.315	3,22E-003	NM_020337.1	Homo sapiens ankyrin repeat domain 50 (ANKRD50), mRNA.
SPAG1	17.313	3,22E-003	NM_003114.3	Homo sapiens sperm associated antigen 1 (SPAG1), transcript variant 1, mRNA.
LOC653242	17.307	3,22E-003	XM_926591.1	PREDICTED: Homo sapiens similar to fumarylacetoacetate hydrolase domain containing 2A (LOC653242), mRNA.
CCPG1	17.285	3,23E-003	NM_020739.2	Homo sapiens cell cycle progression 1 (CCPG1), transcript variant 2, mRNA.
LOC651951	17.269	3,24E-003	XM_941237.1	PREDICTED: Homo sapiens similar to zygote arrest 1 (LOC651951), mRNA.
L1CAM	17.247	3,25E-003	NM_000425.2	Homo sapiens L1 cell adhesion molecule (L1CAM), transcript variant 1, mRNA.
ALK	17.201	3,28E-003	NM_004304.3	Homo sapiens anaplastic lymphoma receptor tyrosine kinase (ALK), mRNA.
OPRL1	17.188	3,28E-003	NM_000913.3	Homo sapiens opiate receptor-like 1 (OPRL1), transcript variant 2, mRNA.
B3GNT5	17.181	3,29E-003	NM_032047.4	Homo sapiens UDP-GlcNAc:betaGal beta-1,3-N-acetylglucosaminyltransferase 5 (B3GNT5), mRNA.
DZIP1L	17.15	3,30E-003	NM_173543.1	Homo sapiens DAZ interacting protein 1-like (DZIP1L), mRNA.
MECR	17.143	3,30E-003	NM_001024732.1	Homo sapiens mitochondrial trans-2-enoyl-CoA reductase (MECR), nuclear gene encoding mitochondrial protein, transcript variant 2, mRNA.
MGST1	17.14	3,30E-003	NM_145791.1	Homo sapiens microsomal glutathione S-transferase 1 (MGST1), transcript variant 1c, mRNA.
SLCO3A1	17.124	3,31E-003	XM_941061.1	PREDICTED: Homo sapiens solute carrier organic anion transporter family, member 3A1, transcript variant 2 (SLCO3A1), mRNA.
UBE2G2	17.103	3,32E-003	NM_003343.4	Homo sapiens ubiquitin-conjugating enzyme E2G 2 (UBC7 homolog, yeast) (UBE2G2), transcript variant 1, mRNA.
METT11D1	17.088	3,33E-003	NM_001029991.1	Homo sapiens methyltransferase 11 domain containing 1 (METT11D1), transcript variant 1, mRNA.
DNAJC3	17.086	3,33E-003	NM_006260.2	Homo sapiens DnaJ (Hsp40) homolog, subfamily C, member 3 (DNAJC3), mRNA.
TMEM145	17.076	3,34E-003	NM_173633.2	Homo sapiens transmembrane protein 145 (TMEM145), mRNA.
CDC40	17.045	3,35E-003	NM_015891.2	Homo sapiens cell division cycle 40 homolog (S. cerevisiae) (CDC40), mRNA.
LOC648089	16.99	3,38E-003	XM_943637.1	PREDICTED: Homo sapiens similar to membrane-associated ring finger (C3HC4) 3, transcript variant 2 (LOC648089), mRNA.
NSMCE2	16.972	3,39E-003	NM_173685.1	Homo sapiens non-SMC element 2, MMS21 homolog (S. cerevisiae) (NSMCE2), mRNA.
CLEC4A	16.97	3,39E-003	NM_194448.1	Homo sapiens C-type lectin domain family 4, member A (CLEC4A), transcript variant 4, mRNA.
GPX2	16.963	3,39E-003	NM_002083.2	Homo sapiens glutathione peroxidase 2 (gastrointestinal) (GPX2), mRNA.
GGPS1	16.927	3,41E-003	NM_001037277.1	Homo sapiens geranylgeranyl diphosphate synthase 1 (GGPS1), transcript variant 2, mRNA.
VCX-C	16.899	3,43E-003	NM_001001888.1	Homo sapiens variably charged X-C (VCX-C), mRNA.
EGR3	16.889	3,43E-003	NM_004430.2	Homo sapiens early growth response 3 (EGR3), mRNA.
LOC100133817	16.869	3,44E-003	XM_001718034.1	PREDICTED: Homo sapiens hypothetical protein LOC100133817 (LOC100133817), mRNA.
TMEM39B	16.865	3,44E-003	NM_018056.1	Homo sapiens transmembrane protein 39B (TMEM39B), mRNA.
TH	16.85	3,45E-003	NM_000360.3	Homo sapiens tyrosine hydroxylase (TH), transcript variant 2, mRNA.
SENP2	16.839	3,46E-003	NM_021627.2	Homo sapiens SUMO1/sentrin/SMT3 specific peptidase 2 (SENP2), mRNA.
VEZF1	16.821	3,47E-003	NM_007146.2	Homo sapiens vascular endothelial zinc finger 1 (VEZF1), mRNA.
PMF1	16.818	3,47E-003	NM_007221.2	Homo sapiens polyamine-modulated factor 1 (PMF1), mRNA.
VPS37D	16.813	3,47E-003	NM_001077621.1	Homo sapiens vacuolar protein sorting 37 homolog D (S. cerevisiae) (VPS37D), mRNA.
FBXW8	16.78	3,49E-003	NM_012174.1	Homo sapiens F-box and WD repeat domain containing 8 (FBXW8), transcript variant 2, mRNA.
LOC100128469	16.779	3,49E-003	XR_039487.1	PREDICTED: Homo sapiens misc_RNA (LOC100128469), miscRNA.
TM4SF1	16.762	3,50E-003	NM_014220.2	Homo sapiens transmembrane 4 L six family member 1 (TM4SF1), mRNA.
LOC728572	16.717	3,52E-003	XR_039595.1	PREDICTED: Homo sapiens misc_RNA (LOC728572), miscRNA.
PPP1R3F	16.679	3,54E-003	NM_033215.3	Homo sapiens protein phosphatase 1, regulatory (inhibitor) subunit 3F (PPP1R3F), mRNA.
CDKN1A	16.679	3,54E-003	NM_000389.2	Homo sapiens cyclin-dependent kinase inhibitor 1A (p21, Cip1) (CDKN1A), transcript variant 1, mRNA.
CWF19L2	16.672	3,55E-003	NM_152434.1	Homo sapiens CWF19-like 2, cell cycle control (S. pombe) (CWF19L2), mRNA.
C2orf76	16.668	3,55E-003	NM_001017927.2	Homo sapiens chromosome 2 open reading frame 76 (C2orf76), mRNA.
GSTM1	16.615	3,58E-003	NM_000561.2	Homo sapiens glutathione S-transferase M1 (GSTM1), transcript variant 1, mRNA.
FZD7	16.61	3,58E-003	NM_003507.1	Homo sapiens frizzled homolog 7 (Drosophila) (FZD7), mRNA.
LRP1B	16.604	3,58E-003	NM_018557.2	Homo sapiens low density lipoprotein-related protein 1B (deleted in tumors) (LRP1B), mRNA.
LOC653879	16.553	3,61E-003	XM_936226.1	PREDICTED: Homo sapiens similar to Complement C3 precursor (LOC653879), mRNA.
PABPC4	16.546	3,62E-003	NM_003819.2	Homo sapiens poly(A) binding protein, cytoplasmic 4 (inducible form) (PABPC4), mRNA.
PRMT1	16.534	3,62E-003	NM_198319.2	Homo sapiens protein arginine methyltransferase 1 (PRMT1), transcript variant 2, mRNA.
IKBIP	16.534	3,62E-003	NM_201612.1	Homo sapiens IKBKB interacting protein (IKBIP), transcript variant 2, mRNA.
TGFB3	16.526	3,63E-003	NM_003239.1	Homo sapiens transforming growth factor, beta 3 (TGFB3), mRNA.
ZNF185	16.496	3,64E-003	NM_007150.2	Homo sapiens zinc finger protein 185 (LIM domain) (ZNF185), mRNA.
SGK1	16.467	3,66E-003	NM_005627.3	Homo sapiens serum/glucocorticoid regulated kinase 1 (SGK1), transcript variant 1, mRNA.
MBD5	16.46	3,66E-003	NM_018328.3	Homo sapiens methyl-CpG binding domain protein 5 (MBD5), mRNA.
SSH3	16.432	3,68E-003	NM_017857.2	Homo sapiens slingshot homolog 3 (Drosophila) (SSH3), mRNA.
LOC100134261	16.428	3,68E-003	XM_001720725.1	PREDICTED: Homo sapiens similar to anaphase promoting complex subunit 1 (LOC100134261), mRNA.
LOC642197	16.412	3,69E-003	XM_936354.2	PREDICTED: Homo sapiens similar to Protein FAM82B (LOC642197), mRNA.
LOC440748	16.41	3,69E-003	XM_498841.3	PREDICTED: Homo sapiens hypothetical LOC440748 (LOC440748), mRNA.
ADAMTS18	16.394	3,70E-003	NM_199355.2	Homo sapiens ADAM metallopeptidase with thrombospondin type 1 motif, 18 (ADAMTS18), mRNA.
LSM4	16.365	3,72E-003	NM_012321.2	Homo sapiens LSM4 homolog, U6 small nuclear RNA associated (S. cerevisiae) (LSM4), mRNA.
TCF23	16.364	3,72E-003	NM_175769.1	Homo sapiens transcription factor 23 (TCF23), mRNA.
ZNF671	16.343	3,73E-003	NM_024833.1	Homo sapiens zinc finger protein 671 (ZNF671), mRNA.
AGFG1	16.33	3,74E-003	NM_001135189.1	Homo sapiens ArfGAP with FG repeats 1 (AGFG1), transcript variant 4, mRNA.
MEG3	16.324	3,74E-003	NR_002766.1	Homo sapiens maternally expressed 3 (non-protein coding) (MEG3), transcript variant 1, non-coding RNA. XR_001346-XR_001372
LOC642855	16.319	3,74E-003	XM_931118.1	PREDICTED: Homo sapiens hypothetical protein LOC642855 (LOC642855), mRNA.
CCT3	16.316	3,75E-003	NM_005998.3	Homo sapiens chaperonin containing TCP1, subunit 3 (gamma) (CCT3), transcript variant 1, mRNA.
ACTR6	16.308	3,75E-003	NM_022496.3	Homo sapiens ARP6 actin-related protein 6 homolog (yeast) (ACTR6), mRNA.
ZCCHC14	16.3	3,76E-003	NM_015144.2	Homo sapiens zinc finger, CCHC domain containing 14 (ZCCHC14), mRNA.
LOC729375	16.297	3,76E-003	NR_024252.1	Homo sapiens family with sequence similarity 86, member A pseudogene (LOC729375), non-coding RNA.
HSF2BP	16.285	3,76E-003	NM_007031.1	Homo sapiens heat shock transcription factor 2 binding protein (HSF2BP), mRNA.
C9orf123	16.285	3,76E-003	NM_033428.1	Homo sapiens chromosome 9 open reading frame 123 (C9orf123), mRNA.
RGS4	16.272	3,77E-003	NM_005613.3	Homo sapiens regulator of G-protein signalling 4 (RGS4), mRNA.
MRLC2	16.263	3,78E-003	NM_033546.2	Homo sapiens myosin regulatory light chain MRLC2 (MRLC2), mRNA.
NUBP1	16.251	3,78E-003	NM_002484.2	Homo sapiens nucleotide binding protein 1 (MinD homolog, E. coli) (NUBP1), mRNA.
ERP29	16.233	3,79E-003	NM_001034025.1	Homo sapiens endoplasmic reticulum protein 29 (ERP29), transcript variant 2, mRNA.
GPBAR1	16.226	3,80E-003	NM_001077191.1	Homo sapiens G protein-coupled bile acid receptor 1 (GPBAR1), transcript variant 1, mRNA.
CADPS	16.187	3,82E-003	NM_003716.2	Homo sapiens Ca2+-dependent secretion activator (CADPS), transcript variant 1, mRNA.
GATA3	16.154	3,84E-003	NM_002051.2	Homo sapiens GATA binding protein 3 (GATA3), transcript variant 2, mRNA.
ANKRD9	16.145	3,85E-003	NM_152326.2	Homo sapiens ankyrin repeat domain 9 (ANKRD9), mRNA.
SNORD32A	16.066	3,90E-003	NR_000021.1	Homo sapiens small nucleolar RNA, C/D box 32A (SNORD32A), small nucleolar RNA.
GADD45GIP1	16.024	3,92E-003	NM_052850.2	Homo sapiens growth arrest and DNA-damage-inducible, gamma interacting protein 1 (GADD45GIP1), mRNA.
FLJ39653	16.012	3,93E-003	NM_152684.1	Homo sapiens hypothetical protein FLJ39653 (FLJ39653), mRNA.
OSBPL3	16.004	3,93E-003	NM_145322.1	Homo sapiens oxysterol binding protein-like 3 (OSBPL3), transcript variant 4, mRNA.
HDHD1A	15.984	3,95E-003	NM_012080.3	Homo sapiens haloacid dehalogenase-like hydrolase domain containing 1A (HDHD1A), mRNA.
LOC401620	15.97	3,96E-003	NM_001013688.1	Homo sapiens similar to LINE-1 reverse transcriptase homolog (LOC401620), mRNA.
C1orf21	15.963	3,96E-003	NM_030806.3	Homo sapiens chromosome 1 open reading frame 21 (C1orf21), mRNA.
LOC643012	15.956	3,96E-003	XM_931239.1	PREDICTED: Homo sapiens hypothetical protein LOC643012 (LOC643012), mRNA.
WDR6	15.955	3,96E-003	NM_018031.2	Homo sapiens WD repeat domain 6 (WDR6), mRNA.
RAB5C	15.912	3,99E-003	NM_004583.2	Homo sapiens RAB5C, member RAS oncogene family (RAB5C), transcript variant 2, mRNA.
CTNNAL1	15.863	4,02E-003	NM_003798.2	Homo sapiens catenin (cadherin-associated protein), alpha-like 1 (CTNNAL1), mRNA.
SHISA2	15.861	4,02E-003	NM_001007538.1	Homo sapiens shisa homolog 2 (Xenopus laevis) (SHISA2), mRNA.
RAB6A	15.842	4,04E-003	NM_198896.1	Homo sapiens RAB6A, member RAS oncogene family (RAB6A), transcript variant 2, mRNA.
FGFR4	15.828	4,05E-003	NM_213647.1	Homo sapiens fibroblast growth factor receptor 4 (FGFR4), transcript variant 3, mRNA.
KIAA1641	15.825	4,05E-003	XM_944061.1	PREDICTED: Homo sapiens KIAA1641, transcript variant 7 (KIAA1641), mRNA.
LOC100130289	15.813	4,05E-003	XR_039781.1	PREDICTED: Homo sapiens misc_RNA (LOC100130289), miscRNA.
NFATC2IP	15.806	4,06E-003	NM_032815.3	Homo sapiens nuclear factor of activated T-cells, cytoplasmic, calcineurin-dependent 2 interacting protein (NFATC2IP), mRNA.
MRPS27	15.793	4,07E-003	NM_015084.1	Homo sapiens mitochondrial ribosomal protein S27 (MRPS27), nuclear gene encoding mitochondrial protein, mRNA.
UBE2E3	15.769	4,08E-003	XM_944999.1	PREDICTED: Homo sapiens ubiquitin-conjugating enzyme E2E 3 (UBC4/5 homolog, yeast), transcript variant 4 (UBE2E3), mRNA.
RALGAPA1	15.754	4,09E-003	NM_014990.1	Homo sapiens Ral GTPase activating protein, alpha subunit 1 (catalytic) (RALGAPA1), transcript variant 1, mRNA.
SEL1L	15.742	4,10E-003	NM_005065.3	Homo sapiens sel-1 suppressor of lin-12-like (C. elegans) (SEL1L), mRNA.
TM9SF1	15.738	4,10E-003	NM_006405.5	Homo sapiens transmembrane 9 superfamily member 1 (TM9SF1), transcript variant 1, mRNA.
PMS2L3	15.704	4,13E-003	NM_005395.2	Homo sapiens postmeiotic segregation increased 2-like 3 (PMS2L3), transcript variant 1, mRNA.
LOC100130178	15.698	4,13E-003	XR_038380.1	PREDICTED: Homo sapiens misc_RNA (LOC100130178), miscRNA.
LOC729102	15.67	4,15E-003	XR_015895.2	PREDICTED: Homo sapiens misc_RNA (LOC729102), miscRNA.
FETUB	15.664	4,15E-003	NM_014375.2	Homo sapiens fetuin B (FETUB), mRNA.
CPSF6	15.655	4,16E-003	NM_007007.1	Homo sapiens cleavage and polyadenylation specific factor 6, 68kDa (CPSF6), mRNA.
PARD6A	15.654	4,16E-003	NM_016948.2	Homo sapiens par-6 partitioning defective 6 homolog alpha (C. elegans) (PARD6A), transcript variant 1, mRNA.
C16orf33	15.648	4,16E-003	NM_024571.2	Homo sapiens chromosome 16 open reading frame 33 (C16orf33), mRNA.
PYCRL	15.647	4,16E-003	NM_023078.1	Homo sapiens pyrroline-5-carboxylate reductase-like (PYCRL), mRNA.
SPATA7	15.625	4,18E-003	NM_018418.2	Homo sapiens spermatogenesis associated 7 (SPATA7), transcript variant 1, mRNA.
RPS9	15.611	4,19E-003	NM_001013.3	Homo sapiens ribosomal protein S9 (RPS9), mRNA.
FAM19A3	15.594	4,20E-003	NM_182759.2	Homo sapiens family with sequence similarity 19 (chemokine (C-C motif)-like), member A3 (FAM19A3), transcript variant 1, mRNA.
PGM3	15.59	4,20E-003	NM_015599.1	Homo sapiens phosphoglucomutase 3 (PGM3), mRNA.
CSNK1E	15.59	4,20E-003	NM_152221.2	Homo sapiens casein kinase 1, epsilon (CSNK1E), transcript variant 1, mRNA.
LOC285176	15.589	4,20E-003	XM_937850.1	PREDICTED: Homo sapiens similar to ribosomal protein L10 (LOC285176), mRNA.
ASS1	15.549	4,23E-003	NM_054012.3	Homo sapiens argininosuccinate synthetase 1 (ASS1), transcript variant 2, mRNA.
STRC	15.548	4,23E-003	NM_153700.2	Homo sapiens stereocilin (STRC), mRNA.
POLD2	15.532	4,24E-003	NM_001127218.1	Homo sapiens polymerase (DNA directed), delta 2, regulatory subunit 50kDa (POLD2), transcript variant 1, mRNA.
PPPDE2	15.504	4,26E-003	NM_015704.1	Homo sapiens PPPDE peptidase domain containing 2 (PPPDE2), mRNA.
LOC728830	15.454	4,30E-003	XM_001133177.2	PREDICTED: Homo sapiens similar to C-C motif chemokine 3-like 1 precursor (Small-inducible cytokine A3-like 1) (Tonsillar lymphocyte LD78 beta protein) (LD78-beta(1-70)) (G0/G1 switch regulatory protein 19-2) (G0S19-2 protein) (PAT 464.2) (LOC728830), mRNA.
GPC2	15.421	4,32E-003	NM_152742.1	Homo sapiens glypican 2 (GPC2), mRNA.
TBC1D15	15.412	4,33E-003	NM_022771.3	Homo sapiens TBC1 domain family, member 15 (TBC1D15), mRNA.
KLF12	15.403	4,33E-003	NM_007249.4	Homo sapiens Kruppel-like factor 12 (KLF12), mRNA.
CHCHD1	15.402	4,33E-003	NM_203298.1	Homo sapiens coiled-coil-helix-coiled-coil-helix domain containing 1 (CHCHD1), mRNA.
ERCC1	15.394	4,34E-003	NM_001983.2	Homo sapiens excision repair cross-complementing rodent repair deficiency, complementation group 1 (includes overlapping antisense sequence) (ERCC1), transcript variant 2, mRNA.
UCHL5IP	15.359	4,36E-003	NM_017518.5	Homo sapiens UCHL5 interacting protein (UCHL5IP), transcript variant 1, mRNA.
TIMP4	15.35	4,37E-003	NM_003256.2	Homo sapiens TIMP metallopeptidase inhibitor 4 (TIMP4), mRNA.
LOC100128498	15.337	4,38E-003	XM_001726642.1	PREDICTED: Homo sapiens hypothetical protein LOC100128498 (LOC100128498), mRNA.
GYS1	15.268	4,43E-003	NM_002103.3	Homo sapiens glycogen synthase 1 (muscle) (GYS1), mRNA.
MS4A6A	15.252	4,44E-003	NM_152851.1	Homo sapiens membrane-spanning 4-domains, subfamily A, member 6A (MS4A6A), transcript variant 3, mRNA.
DSP	15.248	4,44E-003	NM_001008844.1	Homo sapiens desmoplakin (DSP), transcript variant 2, mRNA.
NR1D2	15.211	4,47E-003	XM_940036.1	PREDICTED: Homo sapiens nuclear receptor subfamily 1, group D, member 2 (NR1D2), mRNA.
PCBP2	15.209	4,47E-003	NM_001098620.1	Homo sapiens poly(rC) binding protein 2 (PCBP2), transcript variant 3, mRNA.
CCPG1	15.2	4,48E-003	NM_020739.2	Homo sapiens cell cycle progression 1 (CCPG1), transcript variant 2, mRNA.
TNNT3	15.194	4,48E-003	NM_001042780.1	Homo sapiens troponin T type 3 (skeletal, fast) (TNNT3), transcript variant 1, mRNA.
LRP10	15.19	4,49E-003	NM_014045.3	Homo sapiens low density lipoprotein receptor-related protein 10 (LRP10), mRNA.
CD151	15.184	4,49E-003	NM_139030.3	Homo sapiens CD151 molecule (Raph blood group) (CD151), transcript variant 2, mRNA.
MSL3	15.172	4,50E-003	NM_078628.1	Homo sapiens male-specific lethal 3 homolog (Drosophila) (MSL3), transcript variant 4, mRNA.
OSR1	15.171	4,50E-003	NM_145260.2	Homo sapiens odd-skipped related 1 (Drosophila) (OSR1), mRNA.
ARL17P1	15.167	4,50E-003	NM_016632.1	Homo sapiens ADP-ribosylation factor-like 17 pseudogene 1 (ARL17P1), mRNA.
CTR9	15.133	4,53E-003	NM_014633.2	Homo sapiens Ctr9, Paf1/RNA polymerase II complex component, homolog (S. cerevisiae) (CTR9), mRNA.
ABCG1	15.133	4,53E-003	NM_207630.1	Homo sapiens ATP-binding cassette, sub-family G (WHITE), member 1 (ABCG1), transcript variant 1, mRNA.
LOC649009	15.122	4,54E-003	XM_941706.2	PREDICTED: Homo sapiens similar to paraspeckle protein 1, transcript variant 1 (LOC649009), mRNA.
MAPRE2	15.118	4,54E-003	NM_014268.1	Homo sapiens microtubule-associated protein, RP/EB family, member 2 (MAPRE2), mRNA.
DCLK2	15.115	4,54E-003	NM_001040260.1	Homo sapiens doublecortin-like kinase 2 (DCLK2), transcript variant 1, mRNA.
C4BPA	15.086	4,56E-003	NM_000715.3	Homo sapiens complement component 4 binding protein, alpha (C4BPA), mRNA.
POLDIP3	15.08	4,57E-003	NM_178136.1	Homo sapiens polymerase (DNA-directed), delta interacting protein 3 (POLDIP3), transcript variant 2, mRNA.
BEX2	15.049	4,59E-003	NM_032621.2	Homo sapiens brain expressed X-linked 2 (BEX2), mRNA.
ERN2	15.048	4,59E-003	NM_033266.3	Homo sapiens endoplasmic reticulum to nucleus signaling 2 (ERN2), mRNA.
CCAR1	15.041	4,60E-003	NM_018237.2	Homo sapiens cell division cycle and apoptosis regulator 1 (CCAR1), mRNA.
NPEPPS	15.034	4,60E-003	NM_006310.2	Homo sapiens aminopeptidase puromycin sensitive (NPEPPS), mRNA.
LPPR5	15.025	4,61E-003	NM_001037317.1	Homo sapiens lipid phosphate phosphatase-related protein type 5 (LPPR5), transcript variant 1, mRNA.
SFRS7	15.009	4,62E-003	NM_001031684.1	Homo sapiens splicing factor, arginine/serine-rich 7, 35kDa (SFRS7), mRNA.
ZCRB1	14.95	4,67E-003	NM_033114.3	Homo sapiens zinc finger CCHC-type and RNA binding motif 1 (ZCRB1), mRNA.
LOC400464	14.925	4,69E-003	NM_001013670.1	Homo sapiens similar to FLJ43276 protein (LOC400464), mRNA.
SUB1	14.924	4,69E-003	NM_006713.2	Homo sapiens SUB1 homolog (S. cerevisiae) (SUB1), mRNA.
ANGPT1	14.901	4,71E-003	NM_001146.3	Homo sapiens angiopoietin 1 (ANGPT1), mRNA.
RYK	14.878	4,72E-003	NM_001005861.1	Homo sapiens RYK receptor-like tyrosine kinase (RYK), transcript variant 1, mRNA.
YIPF2	14.833	4,76E-003	NM_024029.3	Homo sapiens Yip1 domain family, member 2 (YIPF2), mRNA.
FTL	14.833	4,76E-003	NM_000146.3	Homo sapiens ferritin, light polypeptide (FTL), mRNA.
TCF21	14.804	4,78E-003	NM_198392.1	Homo sapiens transcription factor 21 (TCF21), transcript variant 1, mRNA.
LOC100128627	14.794	4,79E-003	XR_036850.1	PREDICTED: Homo sapiens misc_RNA (LOC100128627), miscRNA.
GTF2IRD2	14.794	4,79E-003	XM_942178.1	PREDICTED: Homo sapiens GTF2I repeat domain containing 2 (GTF2IRD2), mRNA.
ZNF407	14.793	4,79E-003	NM_017757.2	Homo sapiens zinc finger protein 407 (ZNF407), transcript variant 1, mRNA.
SYNGR1	14.792	4,79E-003	NM_004711.3	Homo sapiens synaptogyrin 1 (SYNGR1), transcript variant 1a, mRNA.
LOC653147	14.785	4,80E-003	XM_926208.2	PREDICTED: Homo sapiens similar to 60S ribosomal protein L26-like 1 (LOC653147), mRNA.
FLJ21986	14.78	4,80E-003	NM_024913.3	Homo sapiens hypothetical protein FLJ21986 (FLJ21986), mRNA.
CBX1	14.775	4,81E-003	NM_006807.3	Homo sapiens chromobox homolog 1 (HP1 beta homolog Drosophila ) (CBX1), mRNA.
FAR1	14.765	4,82E-003	NM_032228.4	Homo sapiens fatty acyl CoA reductase 1 (FAR1), mRNA.
SRL	14.744	4,83E-003	NM_001098814.1	Homo sapiens sarcalumenin (SRL), mRNA.
LOC728901	14.738	4,84E-003	XR_015891.2	PREDICTED: Homo sapiens misc_RNA (LOC728901), miscRNA.
CDK3	14.733	4,84E-003	NM_001258.1	Homo sapiens cyclin-dependent kinase 3 (CDK3), mRNA.
KCNJ2	14.727	4,85E-003	NM_000891.2	Homo sapiens potassium inwardly-rectifying channel, subfamily J, member 2 (KCNJ2), mRNA.
LOC100129323	14.698	4,87E-003	XM_001720515.1	PREDICTED: Homo sapiens similar to pro-pol protein (LOC100129323), mRNA.
TLE1	14.697	4,87E-003	NM_005077.3	Homo sapiens transducin-like enhancer of split 1 (E(sp1) homolog, Drosophila) (TLE1), mRNA.
KCNIP1	14.677	4,89E-003	NM_014592.2	Homo sapiens Kv channel interacting protein 1 (KCNIP1), transcript variant 2, mRNA.
BSPRY	14.677	4,89E-003	NM_017688.2	Homo sapiens B-box and SPRY domain containing (BSPRY), mRNA.
FHL1	14.672	4,89E-003	NM_001449.3	Homo sapiens four and a half LIM domains 1 (FHL1), mRNA.
CD99L2	14.657	4,90E-003	NM_134445.2	Homo sapiens CD99 molecule-like 2 (CD99L2), transcript variant 3, mRNA.
LOC643647	14.656	4,91E-003	XM_926951.1	PREDICTED: Homo sapiens similar to CG1530-PA (LOC643647), mRNA.
WDR18	14.649	4,91E-003	NM_024100.3	Homo sapiens WD repeat domain 18 (WDR18), mRNA.
ARHGAP20	14.636	4,92E-003	NM_020809.2	Homo sapiens Rho GTPase activating protein 20 (ARHGAP20), mRNA.
LOC90342	14.613	4,94E-003	XM_937145.1	PREDICTED: Homo sapiens similar to fer-1 like protein 3 (LOC90342), mRNA.
PSAP	14.587	4,96E-003	NM_001042465.1	Homo sapiens prosaposin (PSAP), transcript variant 2, mRNA.
COPS4	14.582	4,97E-003	NM_016129.2	Homo sapiens COP9 constitutive photomorphogenic homolog subunit 4 (Arabidopsis) (COPS4), mRNA.
USP36	14.578	4,97E-003	NM_025090.2	Homo sapiens ubiquitin specific peptidase 36 (USP36), mRNA.
SYVN1	14.578	4,97E-003	NM_172230.2	Homo sapiens synovial apoptosis inhibitor 1, synoviolin (SYVN1), transcript variant 2, mRNA.
FAM84A	14.573	4,98E-003	NM_145175.1	Homo sapiens family with sequence similarity 84, member A (FAM84A), mRNA.
ATOH7	14.559	4,99E-003	NM_145178.2	Homo sapiens atonal homolog 7 (Drosophila) (ATOH7), mRNA.
LOC284620	14.554	4,99E-003	XR_039089.1	PREDICTED: Homo sapiens misc_RNA (LOC284620), miscRNA.
EFS	14.519	5,02E-003	NM_032459.1	Homo sapiens embryonal Fyn-associated substrate (EFS), transcript variant 2, mRNA.
RGPD5	14.495	5,04E-003	NM_005054.2	Homo sapiens RANBP2-like and GRIP domain containing 5 (RGPD5), transcript variant 1, mRNA.
MGC40170	14.49	5,05E-003	XR_000908.1	PREDICTED: Homo sapiens hypothetical LOC253128 (MGC40170), misc RNA.
SETD2	14.473	5,06E-003	NM_014159.4	Homo sapiens SET domain containing 2 (SETD2), mRNA.
CD59	14.466	5,07E-003	NM_000611.4	Homo sapiens CD59 molecule, complement regulatory protein (CD59), transcript variant 2, mRNA.
EMX2OS	14.462	5,07E-003	NR_002791.2	Homo sapiens EMX2 opposite strand (non-protein coding) (EMX2OS), non-coding RNA.
LOC338667	14.448	5,08E-003	XM_001726523.1	PREDICTED: Homo sapiens hypothetical protein LOC338667 (LOC338667), mRNA.
RAB11FIP4	14.443	5,09E-003	NM_032932.3	Homo sapiens RAB11 family interacting protein 4 (class II) (RAB11FIP4), mRNA.
TRIM43	14.434	5,10E-003	NM_138800.1	Homo sapiens tripartite motif-containing 43 (TRIM43), mRNA.
LOC729732	14.426	5,10E-003	XM_001131147.1	PREDICTED: Homo sapiens hypothetical protein LOC729732 (LOC729732), mRNA.
CD97	14.42	5,11E-003	NM_001784.3	Homo sapiens CD97 molecule (CD97), transcript variant 2, mRNA.
LOC285359	14.415	5,11E-003	NR_002941.1	Homo sapiens phosducin-like 3 pseudogene (LOC285359) on chromosome 3.
SLIT3	14.401	5,12E-003	NM_003062.1	Homo sapiens slit homolog 3 (Drosophila) (SLIT3), mRNA.
OLFM4	14.383	5,14E-003	NM_006418.3	Homo sapiens olfactomedin 4 (OLFM4), mRNA.
EIF3B	14.374	5,15E-003	NM_003751.3	Homo sapiens eukaryotic translation initiation factor 3, subunit B (EIF3B), transcript variant 1, mRNA.
VIL2	14.371	5,15E-003	NM_003379.3	Homo sapiens villin 2 (ezrin) (VIL2), mRNA.
C3orf17	14.361	5,16E-003	NM_001025072.2	Homo sapiens chromosome 3 open reading frame 17 (C3orf17), transcript variant 2, mRNA.
SLC6A12	14.352	5,17E-003	NM_003044.2	Homo sapiens solute carrier family 6 (neurotransmitter transporter, betaine/GABA), member 12 (SLC6A12), mRNA.
FOLR1	14.352	5,17E-003	NM_016724.1	Homo sapiens folate receptor 1 (adult) (FOLR1), transcript variant 7, mRNA.
RECQL4	14.346	5,17E-003	NM_004260.2	Homo sapiens RecQ protein-like 4 (RECQL4), mRNA.
C11orf49	14.344	5,17E-003	NM_024113.3	Homo sapiens chromosome 11 open reading frame 49 (C11orf49), transcript variant 3, mRNA.
EXOSC8	14.337	5,18E-003	NM_181503.1	Homo sapiens exosome component 8 (EXOSC8), mRNA.
RPL13	14.317	5,20E-003	NM_033251.1	Homo sapiens ribosomal protein L13 (RPL13), transcript variant 2, mRNA.
COL11A2	14.312	5,20E-003	NM_080680.2	Homo sapiens collagen, type XI, alpha 2 (COL11A2), transcript variant 1, mRNA.
HGD	14.298	5,22E-003	NM_000187.2	Homo sapiens homogentisate 1,2-dioxygenase (homogentisate oxidase) (HGD), mRNA. XM_930683
KIAA0182	14.277	5,24E-003	NM_014615.1	Homo sapiens KIAA0182 (KIAA0182), mRNA.
KIAA0367	14.264	5,25E-003	NM_015225.1	Homo sapiens KIAA0367 (KIAA0367), mRNA.
ZFP82	14.261	5,25E-003	NM_133466.2	Homo sapiens zinc finger protein 82 homolog (mouse) (ZFP82), mRNA.
NCK2	14.261	5,25E-003	NM_001004720.1	Homo sapiens NCK adaptor protein 2 (NCK2), transcript variant 2, mRNA.
PDLIM5	14.244	5,27E-003	NM_006457.2	Homo sapiens PDZ and LIM domain 5 (PDLIM5), transcript variant 1, mRNA.
PEX19	14.239	5,27E-003	NM_002857.2	Homo sapiens peroxisomal biogenesis factor 19 (PEX19), mRNA.
LPPR1	14.219	5,29E-003	NM_017753.2	Homo sapiens lipid phosphate phosphatase-related protein type 1 (LPPR1), transcript variant 2, mRNA.
HMGXB4	14.213	5,29E-003	NM_005487.3	Homo sapiens HMG box domain containing 4 (HMGXB4), transcript variant 1, mRNA.
MLX	14.21	5,30E-003	NM_198204.1	Homo sapiens MAX-like protein X (MLX), transcript variant 2, mRNA.
RAX2	14.199	5,31E-003	NM_032753.3	Homo sapiens retina and anterior neural fold homeobox 2 (RAX2), mRNA.
PRKY	14.182	5,32E-003	NM_002760.3	Homo sapiens protein kinase, Y-linked (PRKY), mRNA.
ZNF813	14.146	5,36E-003	NM_001004301.3	Homo sapiens zinc finger protein 813 (ZNF813), mRNA.
IGDCC4	14.143	5,36E-003	NM_020962.1	Homo sapiens immunoglobulin superfamily, DCC subclass, member 4 (IGDCC4), mRNA.
WAC	14.133	5,37E-003	NM_016628.2	Homo sapiens WW domain containing adaptor with coiled-coil (WAC), transcript variant 1, mRNA.
COL2A1	14.133	5,37E-003	NM_001844.3	Homo sapiens collagen, type II, alpha 1 (primary osteoarthritis, spondyloepiphyseal dysplasia, congenital) (COL2A1), transcript variant 1, mRNA.
LOC729679	14.129	5,37E-003	XR_015990.2	PREDICTED: Homo sapiens misc_RNA (LOC729679), miscRNA.
PIK3C2A	14.125	5,38E-003	NM_002645.2	Homo sapiens phosphoinositide-3-kinase, class 2, alpha polypeptide (PIK3C2A), mRNA.
BTBD11	14.123	5,38E-003	NM_152322.2	Homo sapiens BTB (POZ) domain containing 11 (BTBD11), transcript variant 1, mRNA.
RAB11FIP1	14.106	5,39E-003	NM_001002814.1	Homo sapiens RAB11 family interacting protein 1 (class I) (RAB11FIP1), transcript variant 3, mRNA.
DCTN3	14.098	5,40E-003	NM_007234.3	Homo sapiens dynactin 3 (p22) (DCTN3), transcript variant 1, mRNA.
C21orf66	14.098	5,40E-003	NM_016631.3	Homo sapiens chromosome 21 open reading frame 66 (C21orf66), transcript variant 1, mRNA.
OR52N5	14.083	5,42E-003	NM_001001922.1	Homo sapiens olfactory receptor, family 52, subfamily N, member 5 (OR52N5), mRNA.
MTUS1	14.079	5,42E-003	NM_001001924.1	Homo sapiens mitochondrial tumor suppressor 1 (MTUS1), nuclear gene encoding mitochondrial protein, transcript variant 1, mRNA.
NOC4L	14.078	5,42E-003	NM_024078.1	Homo sapiens nucleolar complex associated 4 homolog (S. cerevisiae) (NOC4L), mRNA.
C10orf105	14.073	5,43E-003	XM_001723289.1	PREDICTED: Homo sapiens chromosome 10 open reading frame 105 (C10orf105), mRNA.
HOXB8	14.07	5,43E-003	NM_024016.3	Homo sapiens homeobox B8 (HOXB8), mRNA.
LOC650346	14.037	5,46E-003	XM_939427.1	PREDICTED: Homo sapiens hypothetical protein LOC650346 (LOC650346), mRNA.
LOC100128202	14.027	5,47E-003	XM_001723719.1	PREDICTED: Homo sapiens hypothetical protein LOC100128202 (LOC100128202), mRNA.
PORCN	14.022	5,47E-003	NM_203474.1	Homo sapiens porcupine homolog (Drosophila) (PORCN), transcript variant C, mRNA.
LOC120376	14.014	5,48E-003	XM_943506.2	PREDICTED: Homo sapiens hypothetical protein LOC120376 (LOC120376), mRNA.
LOC729020	14.004	5,49E-003	XM_001725597.1	PREDICTED: Homo sapiens rcRPE (LOC729020), mRNA.
RALA	13.985	5,51E-003	NM_005402.2	Homo sapiens v-ral simian leukemia viral oncogene homolog A (ras related) (RALA), mRNA.
DNAJC27	13.951	5,54E-003	NM_016544.1	Homo sapiens DnaJ (Hsp40) homolog, subfamily C, member 27 (DNAJC27), mRNA.
LOC100129975	13.937	5,56E-003	XM_001724324.1	PREDICTED: Homo sapiens similar to ribosomal protein L10 (LOC100129975), mRNA.
LOC644734	13.93	5,56E-003	XR_016118.1	PREDICTED: Homo sapiens similar to Zinc finger protein 85 (Zinc finger protein HPF4) (HTF1) (LOC644734), mRNA.
REPS2	13.894	5,60E-003	NM_004726.2	Homo sapiens RALBP1 associated Eps domain containing 2 (REPS2), transcript variant 1, mRNA.
FAM26E	13.843	5,65E-003	NM_153711.2	Homo sapiens family with sequence similarity 26, member E (FAM26E), mRNA.
FBXL10	13.841	5,65E-003	NM_032590.3	Homo sapiens F-box and leucine-rich repeat protein 10 (FBXL10), transcript variant 1, mRNA.
KIAA1217	13.831	5,66E-003	NM_001098500.1	Homo sapiens KIAA1217 (KIAA1217), transcript variant 2, mRNA.
GC	13.83	5,66E-003	NM_000583.2	Homo sapiens group-specific component (vitamin D binding protein) (GC), mRNA.
LOC652044	13.826	5,67E-003	XM_941359.1	PREDICTED: Homo sapiens hypothetical protein LOC652044 (LOC652044), mRNA.
NFX1	13.818	5,68E-003	NM_147134.1	Homo sapiens nuclear transcription factor, X-box binding 1 (NFX1), transcript variant 3, mRNA.
RAP2A	13.817	5,68E-003	NM_021033.5	Homo sapiens RAP2A, member of RAS oncogene family (RAP2A), mRNA.
GPSM1	13.816	5,68E-003	XM_939186.2	PREDICTED: Homo sapiens G-protein signalling modulator 1 (AGS3-like, C. elegans) (GPSM1), mRNA.
SARS2	13.788	5,71E-003	NM_017827.2	Homo sapiens seryl-tRNA synthetase 2, mitochondrial (SARS2), nuclear gene encoding mitochondrial protein, mRNA.
L3MBTL4	13.78	5,71E-003	NM_173464.3	Homo sapiens l(3)mbt-like 4 (Drosophila) (L3MBTL4), mRNA.
DNASE2	13.776	5,72E-003	NM_001375.2	Homo sapiens deoxyribonuclease II, lysosomal (DNASE2), mRNA.
SATB2	13.759	5,74E-003	NM_015265.1	Homo sapiens SATB homeobox 2 (SATB2), mRNA.
AP1B1	13.746	5,75E-003	NM_145730.1	Homo sapiens adaptor-related protein complex 1, beta 1 subunit (AP1B1), transcript variant 2, mRNA.
NTN1	13.742	5,75E-003	NM_004822.2	Homo sapiens netrin 1 (NTN1), mRNA.
RGAG4	13.732	5,76E-003	NM_001024455.2	Homo sapiens retrotransposon gag domain containing 4 (RGAG4), mRNA.
RNF165	13.726	5,77E-003	NM_152470.2	Homo sapiens ring finger protein 165 (RNF165), mRNA.
UBE2J1	13.723	5,77E-003	NM_016021.2	Homo sapiens ubiquitin-conjugating enzyme E2, J1 (UBC6 homolog, yeast) (UBE2J1), mRNA.
PDCD2	13.706	5,79E-003	NM_144781.1	Homo sapiens programmed cell death 2 (PDCD2), transcript variant 2, mRNA.
FOSL2	13.704	5,79E-003	NM_005253.3	Homo sapiens FOS-like antigen 2 (FOSL2), mRNA.
PREX1	13.702	5,80E-003	NM_020820.3	Homo sapiens phosphatidylinositol-3,4,5-trisphosphate-dependent Rac exchange factor 1 (PREX1), mRNA.
RPS23	13.693	5,80E-003	NM_001025.4	Homo sapiens ribosomal protein S23 (RPS23), mRNA.
RASSF8	13.68	5,82E-003	NM_007211.3	Homo sapiens Ras association (RalGDS/AF-6) domain family (N-terminal) member 8 (RASSF8), mRNA.
IL4I1	13.671	5,83E-003	NM_172374.1	Homo sapiens interleukin 4 induced 1 (IL4I1), transcript variant 2, mRNA.
VAV3	13.656	5,84E-003	NM_006113.4	Homo sapiens vav 3 guanine nucleotide exchange factor (VAV3), transcript variant 1, mRNA.
LOC651894	13.651	5,85E-003	XM_941155.2	PREDICTED: Homo sapiens similar to ribosomal protein S12 (LOC651894), mRNA.
C14orf129	13.648	5,85E-003	NM_016472.3	Homo sapiens chromosome 14 open reading frame 129 (C14orf129), mRNA.
NR1I2	13.641	5,86E-003	NM_003889.3	Homo sapiens nuclear receptor subfamily 1, group I, member 2 (NR1I2), transcript variant 1, mRNA.
MGAM	13.629	5,87E-003	NM_004668.1	Homo sapiens maltase-glucoamylase (alpha-glucosidase) (MGAM), mRNA.
C10orf51	13.623	5,88E-003	XM_944617.2	PREDICTED: Homo sapiens chromosome 10 open reading frame 51, transcript variant 6 (C10orf51), mRNA.
CARS	13.617	5,88E-003	NM_001014438.1	Homo sapiens cysteinyl-tRNA synthetase (CARS), transcript variant 4, mRNA.
SLC5A8	13.595	5,91E-003	NM_145913.2	Homo sapiens solute carrier family 5 (iodide transporter), member 8 (SLC5A8), mRNA.
LYRM4	13.578	5,93E-003	NM_020408.3	Homo sapiens LYR motif containing 4 (LYRM4), mRNA.
EZR	13.554	5,95E-003	NM_003379.4	Homo sapiens ezrin (EZR), transcript variant 1, mRNA.
C19orf28	13.542	5,97E-003	NM_174983.3	Homo sapiens chromosome 19 open reading frame 28 (C19orf28), transcript variant 3, mRNA.
ARL8A	13.541	5,97E-003	NM_138795.2	Homo sapiens ADP-ribosylation factor-like 8A (ARL8A), mRNA.
RSPH1	13.539	5,97E-003	NM_080860.2	Homo sapiens radial spoke head 1 homolog (Chlamydomonas) (RSPH1), mRNA.
MAP3K3	13.527	5,98E-003	NM_203351.1	Homo sapiens mitogen-activated protein kinase kinase kinase 3 (MAP3K3), transcript variant 1, mRNA.
KAT5	13.521	5,99E-003	NM_182710.1	Homo sapiens K(lysine) acetyltransferase 5 (KAT5), transcript variant 1, mRNA.
CDC42EP5	13.515	5,99E-003	NM_145057.2	Homo sapiens CDC42 effector protein (Rho GTPase binding) 5 (CDC42EP5), mRNA.
SIVA	13.492	6,02E-003	NM_006427.2	Homo sapiens CD27-binding (Siva) protein (SIVA), transcript variant 1, mRNA.
ARVP6125	13.49	6,02E-003	XR_041956.1	PREDICTED: Homo sapiens misc_RNA (ARVP6125), miscRNA.
LCP1	13.461	6,05E-003	NM_002298.2	Homo sapiens lymphocyte cytosolic protein 1 (L-plastin) (LCP1), mRNA.
MGC3196	13.46	6,05E-003	XM_938324.1	PREDICTED: Homo sapiens hypothetical protein MGC3196 (MGC3196), mRNA.
RIMS3	13.454	6,06E-003	NM_014747.2	Homo sapiens regulating synaptic membrane exocytosis 3 (RIMS3), mRNA.
MYO5C	13.449	6,07E-003	NM_018728.2	Homo sapiens myosin VC (MYO5C), mRNA.
C12orf41	13.431	6,09E-003	NM_017822.3	Homo sapiens chromosome 12 open reading frame 41 (C12orf41), mRNA.
B3Gn-T6	13.429	6,09E-003	NM_138706.2	Homo sapiens beta-1,3-N-acetylglucosaminyltransferase protein (B3Gn-T6), mRNA.
GARNL3	13.423	6,10E-003	NM_032293.3	Homo sapiens GTPase activating Rap/RanGAP domain-like 3 (GARNL3), mRNA.
DIRC2	13.416	6,10E-003	NM_032839.1	Homo sapiens disrupted in renal carcinoma 2 (DIRC2), mRNA.
LOC100131311	13.409	6,11E-003	XM_001715386.1	PREDICTED: Homo sapiens hypothetical LOC100131311 (LOC100131311), mRNA.
ANXA2	13.387	6,14E-003	NM_001002857.1	Homo sapiens annexin A2 (ANXA2), transcript variant 2, mRNA.
MTDH	13.381	6,14E-003	NM_178812.2	Homo sapiens metadherin (MTDH), mRNA.
FSD1	13.373	6,15E-003	NM_024333.1	Homo sapiens fibronectin type III and SPRY domain containing 1 (FSD1), mRNA.
LOC100130556	13.367	6,16E-003	XR_042406.1	PREDICTED: Homo sapiens misc_RNA (LOC100130556), miscRNA.
FBLN1	13.354	6,17E-003	NM_006487.2	Homo sapiens fibulin 1 (FBLN1), transcript variant A, mRNA.
C6orf165	13.313	6,22E-003	NM_001031743.1	Homo sapiens chromosome 6 open reading frame 165 (C6orf165), transcript variant 1, mRNA.
WWC1	13.302	6,23E-003	NM_015238.1	Homo sapiens WW and C2 domain containing 1 (WWC1), mRNA.
COLQ	13.291	6,25E-003	NM_080539.2	Homo sapiens collagen-like tail subunit (single strand of homotrimer) of asymmetric acetylcholinesterase (COLQ), transcript variant III, mRNA.
SLC43A1	13.289	6,25E-003	NM_003627.4	Homo sapiens solute carrier family 43, member 1 (SLC43A1), mRNA.
SNX26	13.287	6,25E-003	NM_052948.2	Homo sapiens sorting nexin 26 (SNX26), mRNA.
PRPF19	13.284	6,25E-003	NM_014502.3	Homo sapiens PRP19/PSO4 pre-mRNA processing factor 19 homolog (S. cerevisiae) (PRPF19), mRNA.
LOC93622	13.281	6,26E-003	XR_017952.1	PREDICTED: Homo sapiens hypothetical protein BC006130 (LOC93622), misc RNA.
DNPEP	13.275	6,26E-003	NM_012100.1	Homo sapiens aspartyl aminopeptidase (DNPEP), mRNA.
LIPE	13.272	6,27E-003	NM_005357.2	Homo sapiens lipase, hormone-sensitive (LIPE), mRNA.
DLL3	13.265	6,27E-003	NM_016941.2	Homo sapiens delta-like 3 (Drosophila) (DLL3), transcript variant 1, mRNA.
LOC728127	13.264	6,28E-003	XR_015281.1	PREDICTED: Homo sapiens similar to centaurin, gamma-like family, member 1 (LOC728127), mRNA.
PLXNA2	13.261	6,28E-003	NM_025179.3	Homo sapiens plexin A2 (PLXNA2), mRNA.
C9orf72	13.251	6,29E-003	NM_018325.1	Homo sapiens chromosome 9 open reading frame 72 (C9orf72), transcript variant 1, mRNA.
DCLK2	13.248	6,29E-003	NM_001040260.1	Homo sapiens doublecortin-like kinase 2 (DCLK2), transcript variant 1, mRNA.
WDR46	13.24	6,30E-003	NM_005452.4	Homo sapiens WD repeat domain 46 (WDR46), mRNA.
LOC651816	13.238	6,31E-003	XM_941060.1	PREDICTED: Homo sapiens similar to Ubiquitin-conjugating enzyme E2S (Ubiquitin-conjugating enzyme E2-24 kDa) (Ubiquitin-protein ligase) (Ubiquitin carrier protein) (E2-EPF5) (LOC651816), mRNA.
FLJ39827	13.229	6,32E-003	NM_152424.1	Homo sapiens hypothetical protein FLJ39827 (FLJ39827), mRNA.
BZRAP1	13.208	6,34E-003	NM_004758.1	Homo sapiens benzodiazapine receptor (peripheral) associated protein 1 (BZRAP1), mRNA.
PCBP4	13.194	6,36E-003	NM_020418.2	Homo sapiens poly(rC) binding protein 4 (PCBP4), transcript variant 1, mRNA.
PTGER3	13.19	6,36E-003	NM_198719.1	Homo sapiens prostaglandin E receptor 3 (subtype EP3) (PTGER3), transcript variant 9, mRNA.
SEPT2	13.174	6,38E-003	NM_001008491.1	Homo sapiens septin 2 (SEPT2), transcript variant 1, mRNA.
LOC440731	13.149	6,41E-003	XM_933693.2	PREDICTED: Homo sapiens hypothetical LOC440731, transcript variant 2 (LOC440731), mRNA.
PPP3CA	13.147	6,41E-003	NM_000944.2	Homo sapiens protein phosphatase 3 (formerly 2B), catalytic subunit, alpha isoform (PPP3CA), mRNA.
GHR	13.141	6,42E-003	NM_000163.2	Homo sapiens growth hormone receptor (GHR), mRNA.
TOM1L2	13.138	6,42E-003	NM_001082968.1	Homo sapiens target of myb1-like 2 (chicken) (TOM1L2), transcript variant 3, mRNA.
CCDC57	13.127	6,44E-003	NM_198082.2	Homo sapiens coiled-coil domain containing 57 (CCDC57), mRNA.
ARHGEF10L	13.127	6,44E-003	NM_018125.3	Homo sapiens Rho guanine nucleotide exchange factor (GEF) 10-like (ARHGEF10L), transcript variant 1, mRNA.
CPT1A	13.125	6,44E-003	NM_001031847.1	Homo sapiens carnitine palmitoyltransferase 1A (liver) (CPT1A), nuclear gene encoding mitochondrial protein, transcript variant 2, mRNA.
LOC100128260	13.123	6,44E-003	XM_001714847.1	PREDICTED: Homo sapiens similar to hCG1742852 (LOC100128260), mRNA.
LOC646044	13.12	6,45E-003	XR_037328.1	PREDICTED: Homo sapiens misc_RNA (LOC646044), miscRNA.
LOC651137	13.116	6,45E-003	XM_945836.1	PREDICTED: Homo sapiens similar to T-complex protein 10A homolog, transcript variant 3 (LOC651137), mRNA.
SEMA3D	13.115	6,45E-003	NM_152754.2	Homo sapiens sema domain, immunoglobulin domain (Ig), short basic domain, secreted, (semaphorin) 3D (SEMA3D), mRNA.
FLJ46552	13.103	6,47E-003	XM_001724559.1	PREDICTED: Homo sapiens FLJ46552 protein (FLJ46552), mRNA.
ZHX3	13.086	6,49E-003	NM_015035.3	Homo sapiens zinc fingers and homeoboxes 3 (ZHX3), mRNA.
KCNQ2	13.085	6,49E-003	NM_004518.2	Homo sapiens potassium voltage-gated channel, KQT-like subfamily, member 2 (KCNQ2), transcript variant 3, mRNA.
PORCN	13.081	6,49E-003	NM_022825.2	Homo sapiens porcupine homolog (Drosophila) (PORCN), transcript variant A, mRNA.
SEPT10	13.074	6,50E-003	NM_178584.1	Homo sapiens septin 10 (SEPT10), transcript variant 2, mRNA.
RPL9	13.073	6,50E-003	NM_001024921.2	Homo sapiens ribosomal protein L9 (RPL9), transcript variant 2, mRNA.
DCTD	13.046	6,54E-003	NM_001921.2	Homo sapiens dCMP deaminase (DCTD), transcript variant 2, mRNA.
KCNAB1	13.044	6,54E-003	NM_003471.2	Homo sapiens potassium voltage-gated channel, shaker-related subfamily, beta member 1 (KCNAB1), transcript variant 2, mRNA.
ATPGD1	13.038	6,55E-003	NM_020811.1	Homo sapiens ATP-grasp domain containing 1 (ATPGD1), transcript variant 2, mRNA.
LOC644544	13.024	6,56E-003	XM_927666.1	PREDICTED: Homo sapiens hypothetical protein LOC644544 (LOC644544), mRNA.
HAPLN4	13.024	6,56E-003	NM_023002.1	Homo sapiens hyaluronan and proteoglycan link protein 4 (HAPLN4), mRNA.
SEL1L3	13.023	6,56E-003	NM_015187.3	Homo sapiens sel-1 suppressor of lin-12-like 3 (C. elegans) (SEL1L3), mRNA.
DST	13.023	6,56E-003	NM_183380.1	Homo sapiens dystonin (DST), transcript variant 1, mRNA.
CFB	13.004	6,59E-003	NM_001710.4	Homo sapiens complement factor B (CFB), mRNA.
C11orf70	12.995	6,60E-003	NM_032930.1	Homo sapiens chromosome 11 open reading frame 70 (C11orf70), mRNA.
SNX24	12.992	6,60E-003	NM_014035.1	Homo sapiens sorting nexin 24 (SNX24), mRNA.
C17orf49	12.989	6,61E-003	NM_174893.1	Homo sapiens chromosome 17 open reading frame 49 (C17orf49), mRNA.
C6orf162	12.986	6,61E-003	NM_020425.4	Homo sapiens chromosome 6 open reading frame 162 (C6orf162), transcript variant 2, mRNA.
FBXO7	12.984	6,61E-003	NM_001033024.1	Homo sapiens F-box protein 7 (FBXO7), transcript variant 2, mRNA.
LYN	12.971	6,63E-003	NM_002350.1	Homo sapiens v-yes-1 Yamaguchi sarcoma viral related oncogene homolog (LYN), mRNA.
LOC731049	12.971	6,63E-003	XM_001129232.1	PREDICTED: Homo sapiens similar to Ubiquitin-conjugating enzyme E2S (Ubiquitin-conjugating enzyme E2-24 kDa) (Ubiquitin-protein ligase) (Ubiquitin carrier protein) (E2-EPF5) (LOC731049), mRNA.
KLHL22	12.959	6,64E-003	NM_032775.2	Homo sapiens kelch-like 22 (Drosophila) (KLHL22), mRNA.
LOC442582	12.952	6,65E-003	NM_001025202.1	Homo sapiens STAG3-like (LOC442582), mRNA.
C7orf63	12.948	6,66E-003	NM_001039706.1	Homo sapiens chromosome 7 open reading frame 63 (C7orf63), mRNA.
HNRPA1P4	12.945	6,66E-003	XM_939887.2	PREDICTED: Homo sapiens heterogeneous nuclear ribonucleoprotein A1 pseudogene 4 (HNRPA1P4), mRNA.
RASL10B	12.936	6,67E-003	NM_033315.2	Homo sapiens RAS-like, family 10, member B (RASL10B), mRNA.
E2F1	12.935	6,67E-003	NM_005225.1	Homo sapiens E2F transcription factor 1 (E2F1), mRNA.
CAMLG	12.886	6,73E-003	NM_001745.2	Homo sapiens calcium modulating ligand (CAMLG), mRNA.
PIP3-E	12.874	6,75E-003	NM_015553.1	Homo sapiens phosphoinositide-binding protein PIP3-E (PIP3-E), mRNA.
C2CD2	12.873	6,75E-003	NM_199050.2	Homo sapiens C2 calcium-dependent domain containing 2 (C2CD2), transcript variant 2, mRNA.
ATG16L1	12.871	6,75E-003	NM_017974.3	Homo sapiens ATG16 autophagy related 16-like 1 (S. cerevisiae) (ATG16L1), transcript variant 2, mRNA.
NAAA	12.87	6,76E-003	NM_014435.3	Homo sapiens N-acylethanolamine acid amidase (NAAA), transcript variant 1, mRNA.
OAS3	12.869	6,76E-003	NM_006187.2	Homo sapiens 2'-5'-oligoadenylate synthetase 3, 100kDa (OAS3), mRNA.
FLJ40504	12.867	6,76E-003	NM_173624.1	Homo sapiens hypothetical protein FLJ40504 (FLJ40504), mRNA.
LOC730134	12.861	6,77E-003	XM_001719031.1	PREDICTED: Homo sapiens similar to hCG1815165 (LOC730134), mRNA.
DDX60L	12.861	6,77E-003	NM_001012967.1	Homo sapiens DEAD (Asp-Glu-Ala-Asp) box polypeptide 60-like (DDX60L), mRNA.
INSM1	12.851	6,78E-003	NM_002196.2	Homo sapiens insulinoma-associated 1 (INSM1), mRNA.
RTN2	12.844	6,79E-003	NM_206901.1	Homo sapiens reticulon 2 (RTN2), transcript variant 3, mRNA.
LOC201651	12.837	6,80E-003	XR_017321.2	PREDICTED: Homo sapiens misc_RNA (LOC201651), miscRNA.
ARSA	12.833	6,80E-003	NM_001085425.1	Homo sapiens arylsulfatase A (ARSA), transcript variant 2, mRNA.
PRAMEF17	12.832	6,80E-003	XM_938420.2	PREDICTED: Homo sapiens PRAME family member 17 (PRAMEF17), mRNA.
LOC727948	12.828	6,81E-003	XM_001126216.1	PREDICTED: Homo sapiens similar to KIAA0454 protein (LOC727948), mRNA.
CXorf45	12.823	6,82E-003	NM_001039210.1	Homo sapiens chromosome X open reading frame 45 (CXorf45), transcript variant 1, mRNA.
TMEM189	12.817	6,82E-003	NM_199129.1	Homo sapiens transmembrane protein 189 (TMEM189), mRNA.
ZNF707	12.807	6,84E-003	NM_173831.3	Homo sapiens zinc finger protein 707 (ZNF707), transcript variant 1, mRNA.
LOC100128905	12.806	6,84E-003	XM_001721827.1	PREDICTED: Homo sapiens hypothetical protein LOC100128905 (LOC100128905), mRNA.
MIR505	12.803	6,84E-003	NR_030230.1	Homo sapiens microRNA 505 (MIR505), microRNA.
CXorf21	12.803	6,84E-003	NM_025159.1	Homo sapiens chromosome X open reading frame 21 (CXorf21), mRNA.
BEXL1	12.801	6,84E-003	XM_936467.2	PREDICTED: Homo sapiens brain expressed X-linked-like 1 (BEXL1), mRNA.
ANKRD13D	12.795	6,85E-003	XM_945571.1	PREDICTED: Homo sapiens ankyrin repeat domain 13 family, member D, transcript variant 7 (ANKRD13D), mRNA.
PLTP	12.789	6,86E-003	NM_006227.2	Homo sapiens phospholipid transfer protein (PLTP), transcript variant 1, mRNA.
AIF1	12.777	6,88E-003	NM_032955.1	Homo sapiens allograft inflammatory factor 1 (AIF1), transcript variant 1, mRNA.
ZC3H12A	12.775	6,88E-003	NM_025079.1	Homo sapiens zinc finger CCCH-type containing 12A (ZC3H12A), mRNA.
LRRC32	12.759	6,90E-003	NM_005512.1	Homo sapiens leucine rich repeat containing 32 (LRRC32), mRNA.
MGC71805	12.755	6,90E-003	NM_203381.1	Homo sapiens protein for MGC71805 (MGC71805), mRNA.
ASCC1	12.754	6,91E-003	NM_015947.2	Homo sapiens activating signal cointegrator 1 complex subunit 1 (ASCC1), mRNA.
MXRA8	12.753	6,91E-003	NM_032348.2	Homo sapiens matrix-remodelling associated 8 (MXRA8), mRNA.
SNAP23	12.741	6,92E-003	NM_003825.2	Homo sapiens synaptosomal-associated protein, 23kDa (SNAP23), transcript variant 1, mRNA.
RFFL	12.741	6,92E-003	NM_057178.3	Homo sapiens ring finger and FYVE-like domain containing 1 (RFFL), transcript variant 1, mRNA.
TMEM218	12.739	6,93E-003	NM_001080546.1	Homo sapiens transmembrane protein 218 (TMEM218), mRNA.
LOC441087	12.694	6,98E-003	NM_001013716.1	Homo sapiens hypothetical gene supported by AK125735 (LOC441087), mRNA.
VHL	12.691	6,99E-003	NM_198156.1	Homo sapiens von Hippel-Lindau tumor suppressor (VHL), transcript variant 2, mRNA.
SAMD14	12.681	7,00E-003	NM_174920.2	Homo sapiens sterile alpha motif domain containing 14 (SAMD14), mRNA.
LOC642449	12.672	7,01E-003	XM_925962.1	PREDICTED: Homo sapiens hypothetical protein LOC642449 (LOC642449), mRNA.
TMEM154	12.665	7,02E-003	NM_152680.1	Homo sapiens transmembrane protein 154 (TMEM154), mRNA.
CAPN3	12.663	7,03E-003	NM_024344.1	Homo sapiens calpain 3, (p94) (CAPN3), transcript variant 2, mRNA.
SEC11A	12.662	7,03E-003	NM_014300.2	Homo sapiens SEC11 homolog A (S. cerevisiae) (SEC11A), mRNA.
STK38L	12.652	7,04E-003	NM_015000.2	Homo sapiens serine/threonine kinase 38 like (STK38L), mRNA.
TAPBPL	12.646	7,05E-003	NM_018009.3	Homo sapiens TAP binding protein-like (TAPBPL), mRNA.
SOX2	12.644	7,05E-003	NM_003106.2	Homo sapiens SRY (sex determining region Y)-box 2 (SOX2), mRNA.
DHCR24	12.636	7,06E-003	NM_014762.3	Homo sapiens 24-dehydrocholesterol reductase (DHCR24), mRNA.
HNRNPA1	12.626	7,08E-003	NM_031157.2	Homo sapiens heterogeneous nuclear ribonucleoprotein A1 (HNRNPA1), transcript variant 2, mRNA.
C15orf41	12.618	7,09E-003	NM_032499.3	Homo sapiens chromosome 15 open reading frame 41 (C15orf41), mRNA.
POLB	12.617	7,09E-003	NM_002690.1	Homo sapiens polymerase (DNA directed), beta (POLB), mRNA.
MYCBP	12.615	7,09E-003	NM_012333.3	Homo sapiens c-myc binding protein (MYCBP), mRNA.
DEF6	12.61	7,10E-003	NM_022047.2	Homo sapiens differentially expressed in FDCP 6 homolog (mouse) (DEF6), mRNA.
FAM44B	12.585	7,13E-003	NM_138369.1	Homo sapiens family with sequence similarity 44, member B (FAM44B), mRNA.
RNF150	12.583	7,14E-003	NM_020724.1	Homo sapiens ring finger protein 150 (RNF150), mRNA.
MPRIP	12.576	7,15E-003	NM_201274.2	Homo sapiens myosin phosphatase Rho interacting protein (MPRIP), transcript variant 2, mRNA.
S100A11	12.571	7,15E-003	NM_005620.1	Homo sapiens S100 calcium binding protein A11 (S100A11), mRNA.
RBM17	12.568	7,16E-003	NM_032905.3	Homo sapiens RNA binding motif protein 17 (RBM17), mRNA.
EPHA3	12.564	7,16E-003	NM_005233.3	Homo sapiens EPH receptor A3 (EPHA3), transcript variant 1, mRNA.
C8orf42	12.557	7,17E-003	NM_175075.2	Homo sapiens chromosome 8 open reading frame 42 (C8orf42), mRNA.
LOC652798	12.554	7,17E-003	XM_942459.1	PREDICTED: Homo sapiens similar to plakophilin 1 isoform 1a (LOC652798), mRNA.
CISD3	12.544	7,19E-003	NM_001136498.1	Homo sapiens CDGSH iron sulfur domain 3 (CISD3), mRNA.
DFNA5	12.542	7,19E-003	NM_004403.2	Homo sapiens deafness, autosomal dominant 5 (DFNA5), transcript variant 1, mRNA.
ZNF22	12.537	7,20E-003	NM_006963.3	Homo sapiens zinc finger protein 22 (KOX 15) (ZNF22), mRNA.
CD1D	12.531	7,21E-003	NM_001766.3	Homo sapiens CD1d molecule (CD1D), mRNA.
KIAA0408	12.529	7,21E-003	NM_014702.3	Homo sapiens KIAA0408 (KIAA0408), mRNA.
GSTO1	12.529	7,21E-003	NM_004832.1	Homo sapiens glutathione S-transferase omega 1 (GSTO1), mRNA.
PLA2R1	12.526	7,21E-003	NM_001007267.1	Homo sapiens phospholipase A2 receptor 1, 180kDa (PLA2R1), transcript variant 2, mRNA.
LOC100128728	12.524	7,22E-003	XM_001722233.1	PREDICTED: Homo sapiens hypothetical protein LOC100128728 (LOC100128728), mRNA.
LOC199800	12.521	7,22E-003	XM_001134053.1	PREDICTED: Homo sapiens hypothetical protein LOC199800 (LOC199800), mRNA.
LOC389293	12.518	7,23E-003	XM_371741.5	PREDICTED: Homo sapiens similar to HESB like domain containing 2, transcript variant 1 (LOC389293), mRNA.
TCP1	12.516	7,23E-003	NM_030752.2	Homo sapiens t-complex 1 (TCP1), transcript variant 1, mRNA.
LOC388503	12.501	7,25E-003	NM_001013640.3	Homo sapiens similar to Complement C3 precursor (LOC388503), mRNA.
ANO10	12.499	7,25E-003	NM_018075.3	Homo sapiens anoctamin 10 (ANO10), mRNA.
CCDC3	12.473	7,29E-003	NM_031455.2	Homo sapiens coiled-coil domain containing 3 (CCDC3), mRNA.
SNRNP200	12.469	7,29E-003	NM_014014.2	Homo sapiens small nuclear ribonucleoprotein 200kDa (U5) (SNRNP200), mRNA.
NQO1	12.463	7,30E-003	NM_000903.2	Homo sapiens NAD(P)H dehydrogenase, quinone 1 (NQO1), transcript variant 1, mRNA.
HDAC2	12.458	7,31E-003	NM_001527.2	Homo sapiens histone deacetylase 2 (HDAC2), mRNA.
LRRC49	12.455	7,31E-003	NM_017691.2	Homo sapiens leucine rich repeat containing 49 (LRRC49), mRNA.
CCL3L1	12.452	7,32E-003	NM_021006.4	Homo sapiens chemokine (C-C motif) ligand 3-like 1 (CCL3L1), mRNA.
PFKFB2	12.433	7,35E-003	NM_006212.2	Homo sapiens 6-phosphofructo-2-kinase/fructose-2,6-biphosphatase 2 (PFKFB2), transcript variant 1, mRNA.
RAB30	12.423	7,36E-003	NM_014488.3	Homo sapiens RAB30, member RAS oncogene family (RAB30), mRNA.
LOC727901	12.409	7,38E-003	XR_042470.1	PREDICTED: Homo sapiens misc_RNA (LOC727901), miscRNA.
MSTO2P	12.406	7,38E-003	NR_024117.1	Homo sapiens misato homolog 2 pseudogene (MSTO2P), non-coding RNA.
LOC100134266	12.405	7,39E-003	XR_037131.1	PREDICTED: Homo sapiens misc_RNA (LOC100134266), miscRNA.
SDCCAG3	12.403	7,39E-003	NM_001039708.1	Homo sapiens serologically defined colon cancer antigen 3 (SDCCAG3), transcript variant 3, mRNA.
UNC93B1	12.396	7,40E-003	NM_030930.2	Homo sapiens unc-93 homolog B1 (C. elegans) (UNC93B1), mRNA.
SIRT7	12.396	7,40E-003	NM_016538.1	Homo sapiens sirtuin (silent mating type information regulation 2 homolog) 7 (S. cerevisiae) (SIRT7), mRNA.
GTF2H4	12.396	7,40E-003	NM_001517.4	Homo sapiens general transcription factor IIH, polypeptide 4, 52kDa (GTF2H4), mRNA.
MICALCL	12.39	7,41E-003	NM_032867.2	Homo sapiens MICAL C-terminal like (MICALCL), mRNA.
PTBP1	12.388	7,41E-003	NM_002819.3	Homo sapiens polypyrimidine tract binding protein 1 (PTBP1), transcript variant 1, mRNA.
LOC390183	12.387	7,41E-003	XR_037282.1	PREDICTED: Homo sapiens misc_RNA (LOC390183), miscRNA.
MKI67	12.362	7,45E-003	NM_002417.3	Homo sapiens antigen identified by monoclonal antibody Ki-67 (MKI67), mRNA.
BRWD1	12.358	7,45E-003	NM_001007246.1	Homo sapiens bromodomain and WD repeat domain containing 1 (BRWD1), transcript variant 3, mRNA.
CCDC58	12.351	7,46E-003	NM_001017928.2	Homo sapiens coiled-coil domain containing 58 (CCDC58), mRNA.
KRT18P28	12.349	7,47E-003	XR_017689.1	PREDICTED: Homo sapiens misc_RNA (KRT18P28), miscRNA.
NIPAL1	12.345	7,47E-003	NM_207330.1	Homo sapiens NIPA-like domain containing 1 (NIPAL1), mRNA.
RP11-529I10.4	12.335	7,49E-003	NM_015448.1	Homo sapiens deleted in a mouse model of primary ciliary dyskinesia (RP11-529I10.4), mRNA.
P4HB	12.317	7,51E-003	NM_000918.3	Homo sapiens prolyl 4-hydroxylase, beta polypeptide (P4HB), mRNA.
PRR13	12.307	7,53E-003	NM_018457.2	Homo sapiens proline rich 13 (PRR13), transcript variant 2, mRNA.
SEPX1	12.3	7,54E-003	NM_016332.2	Homo sapiens selenoprotein X, 1 (SEPX1), mRNA.
PDS5B	12.293	7,55E-003	NM_015032.1	Homo sapiens PDS5, regulator of cohesion maintenance, homolog B (S. cerevisiae) (PDS5B), mRNA.
PI15	12.288	7,56E-003	NM_015886.3	Homo sapiens peptidase inhibitor 15 (PI15), mRNA.
ZNF548	12.277	7,57E-003	NM_152909.2	Homo sapiens zinc finger protein 548 (ZNF548), mRNA.
ITGB4	12.277	7,57E-003	NM_001005731.1	Homo sapiens integrin, beta 4 (ITGB4), transcript variant 3, mRNA.
RAB38	12.271	7,58E-003	NM_022337.1	Homo sapiens RAB38, member RAS oncogene family (RAB38), mRNA.
PRNP	12.262	7,59E-003	NM_001080121.1	Homo sapiens prion protein (PRNP), transcript variant 3, mRNA.
LOC100131064	12.258	7,60E-003	XM_001714619.1	PREDICTED: Homo sapiens similar to HSF1 protein (LOC100131064), mRNA.
C3orf18	12.256	7,60E-003	NM_016210.2	Homo sapiens chromosome 3 open reading frame 18 (C3orf18), mRNA.
RPL39	12.238	7,63E-003	NM_001000.2	Homo sapiens ribosomal protein L39 (RPL39), mRNA.
NTN4	12.237	7,63E-003	NM_021229.3	Homo sapiens netrin 4 (NTN4), mRNA.
SP2	12.236	7,63E-003	NM_003110.4	Homo sapiens Sp2 transcription factor (SP2), mRNA.
TBC1D1	12.231	7,64E-003	NM_015173.2	Homo sapiens TBC1 (tre-2/USP6, BUB2, cdc16) domain family, member 1 (TBC1D1), mRNA.
NRP1	12.229	7,64E-003	NM_001024629.1	Homo sapiens neuropilin 1 (NRP1), transcript variant 3, mRNA.
IFT81	12.226	7,65E-003	NM_014055.2	Homo sapiens intraflagellar transport 81 homolog (Chlamydomonas) (IFT81), transcript variant 1, mRNA.
INCA1	12.224	7,65E-003	NM_213726.1	Homo sapiens inhibitor of CDK, cyclin A1 interacting protein 1 (INCA1), mRNA.
DDX19-DDX19L	12.219	7,66E-003	NM_001015047.1	Homo sapiens DDX19-DDX19L protein (DDX19-DDX19L), mRNA.
FGL2	12.215	7,67E-003	NM_006682.1	Homo sapiens fibrinogen-like 2 (FGL2), mRNA.
RBM5	12.197	7,69E-003	NM_005778.1	Homo sapiens RNA binding motif protein 5 (RBM5), mRNA.
IRS1	12.193	7,70E-003	NM_005544.1	Homo sapiens insulin receptor substrate 1 (IRS1), mRNA.
FBXO5	12.184	7,71E-003	NM_012177.2	Homo sapiens F-box protein 5 (FBXO5), mRNA.
TUSC3	12.18	7,72E-003	NM_006765.2	Homo sapiens tumor suppressor candidate 3 (TUSC3), transcript variant 1, mRNA.
ALG13	12.177	7,72E-003	NM_018466.2	Homo sapiens asparagine-linked glycosylation 13 homolog (S. cerevisiae) (ALG13), mRNA.
MBIP	12.172	7,73E-003	NM_016586.1	Homo sapiens MAP3K12 binding inhibitory protein 1 (MBIP), mRNA.
BRSK2	12.149	7,77E-003	NM_003957.2	Homo sapiens BR serine/threonine kinase 2 (BRSK2), mRNA.
PWP2	12.142	7,78E-003	NM_005049.2	Homo sapiens PWP2 periodic tryptophan protein homolog (yeast) (PWP2), mRNA.
CNOT4	12.132	7,79E-003	NM_001008225.1	Homo sapiens CCR4-NOT transcription complex, subunit 4 (CNOT4), transcript variant 2, mRNA.
LYPLA1	12.122	7,81E-003	NM_006330.2	Homo sapiens lysophospholipase I (LYPLA1), mRNA.
ARHGAP23	12.12	7,81E-003	XM_290799.7	PREDICTED: Homo sapiens Rho GTPase activating protein 23, transcript variant 1 (ARHGAP23), mRNA.
MCM3APAS	12.119	7,81E-003	NR_002776.1	Homo sapiens MCM3 minichromosome maintenance deficient 3 (S. cerevisiae) associated protein antisense (MCM3APAS) on chromosome 21.
FDFT1	12.114	7,82E-003	NM_004462.3	Homo sapiens farnesyl-diphosphate farnesyltransferase 1 (FDFT1), mRNA.
RAB3IP	12.093	7,85E-003	NM_175624.2	Homo sapiens RAB3A interacting protein (rabin3) (RAB3IP), transcript variant beta 1, mRNA.
MTMR1	12.092	7,86E-003	NM_176789.1	Homo sapiens myotubularin related protein 1 (MTMR1), transcript variant 2, mRNA.
C9orf102	12.091	7,86E-003	NM_020207.1	Homo sapiens chromosome 9 open reading frame 102 (C9orf102), mRNA.
AMOT	12.091	7,86E-003	NM_133265.2	Homo sapiens angiomotin (AMOT), transcript variant 2, mRNA.
SULF2	12.065	7,90E-003	NM_018837.2	Homo sapiens sulfatase 2 (SULF2), transcript variant 1, mRNA.
LOC100129000	12.058	7,91E-003	XM_001719583.1	PREDICTED: Homo sapiens similar to hCG1647535, transcript variant 1 (LOC100129000), mRNA.
ZNF695	12.042	7,93E-003	NM_020394.2	Homo sapiens zinc finger protein 695 (ZNF695), mRNA.
TMC5	12.019	7,97E-003	NM_024780.3	Homo sapiens transmembrane channel-like 5 (TMC5), mRNA.
RPS4X	12.017	7,97E-003	NM_001007.3	Homo sapiens ribosomal protein S4, X-linked (RPS4X), mRNA.
PRKCSH	12.016	7,97E-003	NM_001001329.1	Homo sapiens protein kinase C substrate 80K-H (PRKCSH), transcript variant 2, mRNA.
ASMTL	12.011	7,98E-003	NM_004192.2	Homo sapiens acetylserotonin O-methyltransferase-like (ASMTL), mRNA.
PDCD5	11.999	8,00E-003	NM_004708.2	Homo sapiens programmed cell death 5 (PDCD5), mRNA.
LOC389634	11.999	8,00E-003	NM_001012988.1	Homo sapiens hypothetical LOC389634 (LOC389634), mRNA.
LOC647841	11.994	8,01E-003	XM_943243.1	PREDICTED: Homo sapiens hypothetical protein LOC647840, transcript variant 2 (LOC647841), mRNA.
MRPL46	11.96	8,06E-003	NM_022163.2	Homo sapiens mitochondrial ribosomal protein L46 (MRPL46), nuclear gene encoding mitochondrial protein, mRNA.
LOC728693	11.954	8,07E-003	XR_015773.2	PREDICTED: Homo sapiens misc_RNA (LOC728693), miscRNA.
PIR	11.953	8,08E-003	NM_001018109.1	Homo sapiens pirin (iron-binding nuclear protein) (PIR), transcript variant 2, mRNA.
RANBP1	11.952	8,08E-003	NM_002882.2	Homo sapiens RAN binding protein 1 (RANBP1), mRNA.
AP3B2	11.952	8,08E-003	NM_004644.3	Homo sapiens adaptor-related protein complex 3, beta 2 subunit (AP3B2), mRNA.
KCNQ2	11.949	8,08E-003	NM_172109.1	Homo sapiens potassium voltage-gated channel, KQT-like subfamily, member 2 (KCNQ2), transcript variant 5, mRNA.
MIR1253	11.898	8,16E-003	NR_031654.1	Homo sapiens microRNA 1253 (MIR1253), microRNA.
C22orf32	11.881	8,19E-003	NM_033318.3	Homo sapiens chromosome 22 open reading frame 32 (C22orf32), mRNA.
ADPRHL1	11.878	8,20E-003	NM_138430.3	Homo sapiens ADP-ribosylhydrolase like 1 (ADPRHL1), transcript variant 1, mRNA.
ACBD3	11.868	8,21E-003	NM_022735.3	Homo sapiens acyl-Coenzyme A binding domain containing 3 (ACBD3), mRNA.
HNRPUL1	11.867	8,22E-003	NM_144732.1	Homo sapiens heterogeneous nuclear ribonucleoprotein U-like 1 (HNRPUL1), transcript variant 4, mRNA.
C21orf57	11.864	8,22E-003	NM_058181.1	Homo sapiens chromosome 21 open reading frame 57 (C21orf57), transcript variant 1, mRNA.
CNTNAP3B	11.863	8,22E-003	XM_497089.2	PREDICTED: Homo sapiens contactin associated protein-like 3B, transcript variant 1 (CNTNAP3B), mRNA.
PARL	11.862	8,22E-003	NM_001037639.1	Homo sapiens presenilin associated, rhomboid-like (PARL), nuclear gene encoding mitochondrial protein, transcript variant 2, mRNA.
LOC649365	11.857	8,23E-003	XM_938436.1	PREDICTED: Homo sapiens similar to voltage-gated sodium channel type V alpha isoform b (LOC649365), mRNA.
PPIC	11.852	8,24E-003	NM_000943.4	Homo sapiens peptidylprolyl isomerase C (cyclophilin C) (PPIC), mRNA.
EWSR1	11.837	8,27E-003	NM_005243.2	Homo sapiens Ewing sarcoma breakpoint region 1 (EWSR1), transcript variant EWS, mRNA.
SNRPA	11.836	8,27E-003	NM_004596.3	Homo sapiens small nuclear ribonucleoprotein polypeptide A (SNRPA), mRNA.
NEBL	11.82	8,29E-003	NM_006393.1	Homo sapiens nebulette (NEBL), transcript variant 1, mRNA.
FLNB	11.808	8,32E-003	NM_001457.1	Homo sapiens filamin B, beta (actin binding protein 278) (FLNB), mRNA.
EIF2AK1	11.799	8,33E-003	NM_014413.2	Homo sapiens eukaryotic translation initiation factor 2-alpha kinase 1 (EIF2AK1), mRNA.
GPR177	11.794	8,34E-003	NM_024911.4	Homo sapiens G protein-coupled receptor 177 (GPR177), transcript variant 1, mRNA.
PMP22	11.778	8,37E-003	NM_153321.1	Homo sapiens peripheral myelin protein 22 (PMP22), transcript variant 2, mRNA.
TM9SF1	11.771	8,38E-003	NM_006405.5	Homo sapiens transmembrane 9 superfamily member 1 (TM9SF1), transcript variant 1, mRNA.
LOC201651	11.725	8,46E-003	XR_017321.2	PREDICTED: Homo sapiens misc_RNA (LOC201651), miscRNA.
PRKCB	11.721	8,46E-003	NM_212535.2	Homo sapiens protein kinase C, beta (PRKCB), transcript variant 1, mRNA.
CYTH3	11.719	8,47E-003	NM_004227.3	Homo sapiens cytohesin 3 (CYTH3), mRNA.
DES	11.718	8,47E-003	NM_001927.3	Homo sapiens desmin (DES), mRNA.
DRD1IP	11.711	8,48E-003	NM_015722.2	Homo sapiens dopamine receptor D1 interacting protein (DRD1IP), mRNA.
LOC644039	11.709	8,48E-003	XM_929431.1	PREDICTED: Homo sapiens similar to 60S ribosomal protein L10 (QM protein) (Tumor suppressor QM) (Laminin receptor homolog) (LOC644039), mRNA.
MGC35361	11.708	8,49E-003	NM_147194.1	Homo sapiens hypothetical protein MGC35361 (MGC35361), mRNA.
APBB3	11.707	8,49E-003	NM_133172.2	Homo sapiens amyloid beta (A4) precursor protein-binding, family B, member 3 (APBB3), transcript variant 3, mRNA.
COPG2IT1	11.704	8,49E-003	NR_024086.1	Homo sapiens COPG2 imprinted transcript 1 (non-protein coding) (COPG2IT1), non-coding RNA.
UBE4B	11.703	8,49E-003	NM_006048.2	Homo sapiens ubiquitination factor E4B (UFD2 homolog, yeast) (UBE4B), mRNA.
JMJD2C	11.702	8,50E-003	NM_015061.2	Homo sapiens jumonji domain containing 2C (JMJD2C), mRNA.
LOC642514	11.699	8,50E-003	XM_926010.1	PREDICTED: Homo sapiens hypothetical protein LOC642514 (LOC642514), mRNA.
OSBPL1A	11.69	8,52E-003	NM_080597.2	Homo sapiens oxysterol binding protein-like 1A (OSBPL1A), transcript variant OSBPL1B, mRNA.
ZNF446	11.689	8,52E-003	NM_017908.2	Homo sapiens zinc finger protein 446 (ZNF446), mRNA.
HBEGF	11.678	8,54E-003	NM_001945.1	Homo sapiens heparin-binding EGF-like growth factor (HBEGF), mRNA.
ZBTB3	11.677	8,54E-003	NM_024784.2	Homo sapiens zinc finger and BTB domain containing 3 (ZBTB3), mRNA.
PRO1853	11.672	8,55E-003	NM_144736.3	Homo sapiens hypothetical protein PRO1853 (PRO1853), transcript variant 1, mRNA.
GRIK2	11.654	8,58E-003	NM_021956.2	Homo sapiens glutamate receptor, ionotropic, kainate 2 (GRIK2), transcript variant 1, mRNA.
MAP2K3	11.648	8,59E-003	NM_002756.3	Homo sapiens mitogen-activated protein kinase kinase 3 (MAP2K3), transcript variant A, mRNA.
PPIG	11.645	8,60E-003	NM_004792.2	Homo sapiens peptidylprolyl isomerase G (cyclophilin G) (PPIG), mRNA.
DTL	11.636	8,61E-003	NM_016448.1	Homo sapiens denticleless homolog (Drosophila) (DTL), mRNA.
LOC730240	11.632	8,62E-003	XM_001133210.1	PREDICTED: Homo sapiens hypothetical protein LOC730240 (LOC730240), mRNA.
FNDC5	11.63	8,62E-003	NM_153756.1	Homo sapiens fibronectin type III domain containing 5 (FNDC5), mRNA.
DTX3L	11.619	8,64E-003	NM_138287.2	Homo sapiens deltex 3-like (Drosophila) (DTX3L), mRNA.
LOC554208	11.611	8,66E-003	XR_001280.1	PREDICTED: Homo sapiens hypothetical LOC554208, transcript variant 2 (LOC554208), misc RNA.
FAHD2A	11.609	8,66E-003	NM_016044.1	Homo sapiens fumarylacetoacetate hydrolase domain containing 2A (FAHD2A), mRNA.
DCLK1	11.601	8,67E-003	NM_004734.2	Homo sapiens doublecortin-like kinase 1 (DCLK1), mRNA.
LOC100131139	11.599	8,68E-003	XR_037336.1	PREDICTED: Homo sapiens misc_RNA (LOC100131139), miscRNA.
CTSO	11.599	8,68E-003	NM_001334.2	Homo sapiens cathepsin O (CTSO), mRNA.
ECGF1	11.59	8,69E-003	NM_001953.2	Homo sapiens endothelial cell growth factor 1 (platelet-derived) (ECGF1), mRNA.
SPINT2	11.585	8,70E-003	NM_021102.2	Homo sapiens serine peptidase inhibitor, Kunitz type, 2 (SPINT2), mRNA.
WHSC1L1	11.581	8,71E-003	NM_023034.1	Homo sapiens Wolf-Hirschhorn syndrome candidate 1-like 1 (WHSC1L1), transcript variant long, mRNA.
DENND4A	11.575	8,72E-003	NM_005848.2	Homo sapiens DENN/MADD domain containing 4A (DENND4A), mRNA.
HOXC9	11.566	8,74E-003	NM_006897.1	Homo sapiens homeobox C9 (HOXC9), mRNA.
TNRC6B	11.564	8,74E-003	NM_001024843.1	Homo sapiens trinucleotide repeat containing 6B (TNRC6B), transcript variant 3, mRNA.
IL1RAPL1	11.563	8,74E-003	NM_014271.2	Homo sapiens interleukin 1 receptor accessory protein-like 1 (IL1RAPL1), mRNA.
HELLS	11.561	8,75E-003	NM_018063.3	Homo sapiens helicase, lymphoid-specific (HELLS), mRNA.
ETV2	11.539	8,79E-003	NM_014209.1	Homo sapiens ets variant gene 2 (ETV2), mRNA.
C15orf58	11.528	8,81E-003	NM_001013657.2	Homo sapiens chromosome 15 open reading frame 58 (C15orf58), mRNA.
SCNN1A	11.506	8,85E-003	NM_001038.4	Homo sapiens sodium channel, nonvoltage-gated 1 alpha (SCNN1A), mRNA.
LOC728115	11.505	8,85E-003	XR_038319.1	PREDICTED: Homo sapiens misc_RNA (LOC728115), miscRNA.
CCDC136	11.504	8,85E-003	NM_022742.3	Homo sapiens coiled-coil domain containing 136 (CCDC136), mRNA.
CYB561	11.503	8,85E-003	NM_001915.3	Homo sapiens cytochrome b-561 (CYB561), transcript variant 1, mRNA.
LOC441124	11.497	8,86E-003	XM_499022.3	PREDICTED: Homo sapiens hypothetical LOC441124 (LOC441124), mRNA.
NEK1	11.491	8,87E-003	NM_012224.1	Homo sapiens NIMA (never in mitosis gene a)-related kinase 1 (NEK1), mRNA.
LOC100133931	11.49	8,87E-003	XM_001713654.1	PREDICTED: Homo sapiens hypothetical protein LOC100133931 (LOC100133931), mRNA.
CDC25B	11.485	8,88E-003	NM_004358.3	Homo sapiens cell division cycle 25 homolog B (S. pombe) (CDC25B), transcript variant 2, mRNA.
TIA1	11.484	8,88E-003	NM_022173.1	Homo sapiens TIA1 cytotoxic granule-associated RNA binding protein (TIA1), transcript variant 2, mRNA.
KANK3	11.472	8,91E-003	NM_198471.2	Homo sapiens KN motif and ankyrin repeat domains 3 (KANK3), mRNA.
HDDC2	11.472	8,91E-003	NM_016063.2	Homo sapiens HD domain containing 2 (HDDC2), mRNA.
ELOVL6	11.463	8,92E-003	NM_024090.1	Homo sapiens ELOVL family member 6, elongation of long chain fatty acids (FEN1/Elo2, SUR4/Elo3-like, yeast) (ELOVL6), mRNA.
LOC401561	11.46	8,93E-003	XR_040647.1	PREDICTED: Homo sapiens misc_RNA (LOC401561), miscRNA.
CD151	11.459	8,93E-003	NM_001039490.1	Homo sapiens CD151 molecule (Raph blood group) (CD151), transcript variant 5, mRNA.
GPM6B	11.451	8,95E-003	NM_001001995.1	Homo sapiens glycoprotein M6B (GPM6B), transcript variant 1, mRNA.
CAMK1G	11.447	8,95E-003	NM_020439.2	Homo sapiens calcium/calmodulin-dependent protein kinase IG (CAMK1G), mRNA.
LOC649620	11.432	8,98E-003	XM_938691.1	PREDICTED: Homo sapiens similar to Cell division cycle protein 27 homolog (CDC27Hs) (H-NUC) (LOC649620), mRNA.
ZSWIM7	11.428	8,99E-003	NM_001042697.1	Homo sapiens zinc finger, SWIM-type containing 7 (ZSWIM7), transcript variant 1, mRNA.
OSGEPL1	11.424	9,00E-003	NM_022353.1	Homo sapiens O-sialoglycoprotein endopeptidase-like 1 (OSGEPL1), mRNA.
LOC387856	11.422	9,00E-003	NM_001013635.2	Homo sapiens similar to expressed sequence AI836003 (LOC387856), mRNA.
MGAT2	11.398	9,05E-003	NM_002408.3	Homo sapiens mannosyl (alpha-1,6-)-glycoprotein beta-1,2-N-acetylglucosaminyltransferase (MGAT2), mRNA.
FAM5C	11.397	9,05E-003	NM_199051.1	Homo sapiens family with sequence similarity 5, member C (FAM5C), mRNA.
CHCHD8	11.391	9,06E-003	NM_016565.2	Homo sapiens coiled-coil-helix-coiled-coil-helix domain containing 8 (CHCHD8), mRNA.
LOC100130131	11.389	9,06E-003	XM_001721580.1	PREDICTED: Homo sapiens hypothetical LOC100130131 (LOC100130131), mRNA.
NASP	11.383	9,07E-003	NM_002482.2	Homo sapiens nuclear autoantigenic sperm protein (histone-binding) (NASP), transcript variant 2, mRNA.
LOC642852	11.373	9,09E-003	XM_926249.2	PREDICTED: Homo sapiens hypothetical LOC642852 (LOC642852), mRNA.
STK24	11.37	9,10E-003	NM_003576.3	Homo sapiens serine/threonine kinase 24 (STE20 homolog, yeast) (STK24), transcript variant 1, mRNA.
SOCS1	11.361	9,12E-003	NM_003745.1	Homo sapiens suppressor of cytokine signaling 1 (SOCS1), mRNA.
POLR3G	11.361	9,12E-003	NM_006467.2	Homo sapiens polymerase (RNA) III (DNA directed) polypeptide G (32kD) (POLR3G), mRNA.
MRPS31	11.361	9,12E-003	NM_005830.2	Homo sapiens mitochondrial ribosomal protein S31 (MRPS31), nuclear gene encoding mitochondrial protein, mRNA.
SRGAP3	11.357	9,12E-003	NM_001033117.1	Homo sapiens SLIT-ROBO Rho GTPase activating protein 3 (SRGAP3), transcript variant 2, mRNA.
ZNF701	11.345	9,15E-003	NM_018260.1	Homo sapiens zinc finger protein 701 (ZNF701), mRNA.
GSTM2	11.341	9,15E-003	NM_000848.2	Homo sapiens glutathione S-transferase M2 (muscle) (GSTM2), mRNA.
UBOX5	11.339	9,16E-003	NM_014948.2	Homo sapiens U-box domain containing 5 (UBOX5), transcript variant 1, mRNA.
TM9SF1	11.336	9,16E-003	NM_001014842.1	Homo sapiens transmembrane 9 superfamily member 1 (TM9SF1), transcript variant 2, mRNA.
IFIT2	11.332	9,17E-003	NM_001547.4	Homo sapiens interferon-induced protein with tetratricopeptide repeats 2 (IFIT2), mRNA.
FTHL12	11.331	9,17E-003	NR_002205.1	Homo sapiens ferritin, heavy polypeptide-like 12 (FTHL12) on chromosome 9.
FGF17	11.325	9,18E-003	NM_003867.2	Homo sapiens fibroblast growth factor 17 (FGF17), mRNA.
EFEMP2	11.319	9,20E-003	NM_016938.2	Homo sapiens EGF-containing fibulin-like extracellular matrix protein 2 (EFEMP2), mRNA.
NAT10	11.318	9,20E-003	NM_024662.1	Homo sapiens N-acetyltransferase 10 (GCN5-related) (NAT10), mRNA.
CDA	11.316	9,20E-003	NM_001785.2	Homo sapiens cytidine deaminase (CDA), mRNA.
ANXA2P1	11.313	9,21E-003	NR_001562.1	Homo sapiens annexin A2 pseudogene 1 (ANXA2P1) on chromosome 4.
PITX2	11.312	9,21E-003	NM_000325.5	Homo sapiens paired-like homeodomain 2 (PITX2), transcript variant 3, mRNA.
PCNP	11.301	9,23E-003	NM_020357.1	Homo sapiens PEST proteolytic signal containing nuclear protein (PCNP), mRNA.
PRELID2	11.29	9,25E-003	NM_205846.1	Homo sapiens PRELI domain containing 2 (PRELID2), transcript variant 2, mRNA.
NCKIPSD	11.288	9,26E-003	NM_184231.1	Homo sapiens NCK interacting protein with SH3 domain (NCKIPSD), transcript variant 2, mRNA.
PLA2G12A	11.266	9,30E-003	NM_030821.3	Homo sapiens phospholipase A2, group XIIA (PLA2G12A), mRNA.
LOC339483	11.263	9,31E-003	XR_040225.1	PREDICTED: Homo sapiens misc_RNA (LOC339483), miscRNA.
GPATCH8	11.257	9,32E-003	NM_001002909.1	Homo sapiens G patch domain containing 8 (GPATCH8), mRNA.
ZFAND3	11.251	9,33E-003	NM_021943.1	Homo sapiens zinc finger, AN1-type domain 3 (ZFAND3), mRNA.
KIAA1683	11.245	9,34E-003	NM_025249.1	Homo sapiens KIAA1683 (KIAA1683), mRNA.
UBQLN1	11.239	9,35E-003	NM_013438.3	Homo sapiens ubiquilin 1 (UBQLN1), transcript variant 1, mRNA.
TGIF2	11.209	9,41E-003	NM_021809.5	Homo sapiens TGFB-induced factor homeobox 2 (TGIF2), mRNA.
SLC6A16	11.205	9,42E-003	NM_014037.2	Homo sapiens solute carrier family 6, member 16 (SLC6A16), mRNA.
CRLF3	11.205	9,42E-003	NM_015986.2	Homo sapiens cytokine receptor-like factor 3 (CRLF3), mRNA.
SUSD1	11.197	9,44E-003	NM_022486.3	Homo sapiens sushi domain containing 1 (SUSD1), mRNA.
BTD	11.184	9,46E-003	NM_000060.2	Homo sapiens biotinidase (BTD), mRNA.
KIAA0090	11.181	9,47E-003	NM_015047.1	Homo sapiens KIAA0090 (KIAA0090), mRNA.
RALGPS2	11.178	9,47E-003	NM_152663.2	Homo sapiens Ral GEF with PH domain and SH3 binding motif 2 (RALGPS2), transcript variant 2, mRNA.
PIGN	11.177	9,48E-003	NM_176787.3	Homo sapiens phosphatidylinositol glycan anchor biosynthesis, class N (PIGN), transcript variant 1, mRNA.
PLCH2	11.169	9,49E-003	NM_014638.2	Homo sapiens phospholipase C, eta 2 (PLCH2), mRNA.
SRXN1	11.167	9,50E-003	NM_080725.1	Homo sapiens sulfiredoxin 1 homolog (S. cerevisiae) (SRXN1), mRNA.
OGDHL	11.166	9,50E-003	NM_018245.1	Homo sapiens oxoglutarate dehydrogenase-like (OGDHL), mRNA.
LOC400713	11.162	9,51E-003	XR_001416.1	PREDICTED: Homo sapiens zinc finger-like, transcript variant 3 (LOC400713), misc RNA.
ANK2	11.162	9,51E-003	NM_020977.2	Homo sapiens ankyrin 2, neuronal (ANK2), transcript variant 2, mRNA.
LOC642469	11.156	9,52E-003	XR_042342.1	PREDICTED: Homo sapiens misc_RNA (LOC642469), miscRNA.
POLE2	11.155	9,52E-003	NM_002692.2	Homo sapiens polymerase (DNA directed), epsilon 2 (p59 subunit) (POLE2), mRNA.
STK10	11.149	9,53E-003	NM_005990.3	Homo sapiens serine/threonine kinase 10 (STK10), mRNA.
RGS19	11.145	9,54E-003	NM_005873.2	Homo sapiens regulator of G-protein signaling 19 (RGS19), transcript variant 1, mRNA.
CCT3	11.141	9,55E-003	NM_001008800.1	Homo sapiens chaperonin containing TCP1, subunit 3 (gamma) (CCT3), transcript variant 3, mRNA.
ATP10B	11.141	9,55E-003	NM_025153.2	Homo sapiens ATPase, class V, type 10B (ATP10B), mRNA.
CDC42EP2	11.136	9,56E-003	NM_006779.2	Homo sapiens CDC42 effector protein (Rho GTPase binding) 2 (CDC42EP2), mRNA.
KTN1	11.13	9,57E-003	NM_182926.2	Homo sapiens kinectin 1 (kinesin receptor) (KTN1), transcript variant 1, mRNA.
LOC654174	11.129	9,57E-003	XM_940438.2	PREDICTED: Homo sapiens similar to lethal (2) k00619 CG4775-PA (LOC654174), mRNA.
C9orf140	11.125	9,58E-003	NM_178448.3	Homo sapiens chromosome 9 open reading frame 140 (C9orf140), mRNA.
LOC728969	11.118	9,60E-003	XM_001132928.1	PREDICTED: Homo sapiens similar to heparan sulfate 6-O-sulfotransferase 1 (LOC728969), mRNA.
LOC728576	11.113	9,60E-003	XR_038296.1	PREDICTED: Homo sapiens misc_RNA (LOC728576), miscRNA.
OSBPL6	11.1	9,63E-003	NM_032523.2	Homo sapiens oxysterol binding protein-like 6 (OSBPL6), transcript variant 1, mRNA.
FAM113A	11.093	9,65E-003	NM_022760.3	Homo sapiens family with sequence similarity 113, member A (FAM113A), mRNA.
SEPT3	11.091	9,65E-003	NM_019106.4	Homo sapiens septin 3 (SEPT3), transcript variant B, mRNA.
FPGS	11.09	9,65E-003	NM_001018078.1	Homo sapiens folylpolyglutamate synthase (FPGS), nuclear gene encoding mitochondrial protein, transcript variant 2, mRNA.
MED27	11.082	9,67E-003	NM_004269.2	Homo sapiens mediator complex subunit 27 (MED27), mRNA.
IMPDH1	11.077	9,68E-003	NM_183243.1	Homo sapiens IMP (inosine monophosphate) dehydrogenase 1 (IMPDH1), transcript variant 2, mRNA.
SLC16A3	11.063	9,71E-003	NM_004207.2	Homo sapiens solute carrier family 16, member 3 (monocarboxylic acid transporter 4) (SLC16A3), transcript variant 2, mRNA.
C7orf36	11.063	9,71E-003	NM_020192.2	Homo sapiens chromosome 7 open reading frame 36 (C7orf36), mRNA.
RTKN	11.048	9,74E-003	NM_033046.2	Homo sapiens rhotekin (RTKN), transcript variant 2, mRNA.
HRSP12	11.043	9,75E-003	NM_005836.2	Homo sapiens heat-responsive protein 12 (HRSP12), mRNA.
RUNX1T1	11.032	9,77E-003	NM_004349.2	Homo sapiens runt-related transcription factor 1; translocated to, 1 (cyclin D-related) (RUNX1T1), transcript variant 1, mRNA.
TRIOBP	11.028	9,78E-003	NM_007032.5	Homo sapiens TRIO and F-actin binding protein (TRIOBP), transcript variant 1, mRNA.
LOC100129716	11.015	9,81E-003	XM_001716248.1	PREDICTED: Homo sapiens hypothetical protein LOC100129716 (LOC100129716), mRNA.
NOP14	11.013	9,81E-003	NM_003703.1	Homo sapiens NOP14 nucleolar protein homolog (yeast) (NOP14), mRNA.
EFR3B	11	9,84E-003	NM_014971.1	Homo sapiens EFR3 homolog B (S. cerevisiae) (EFR3B), mRNA.
ZNF480	10.99	9,86E-003	NM_144684.1	Homo sapiens zinc finger protein 480 (ZNF480), mRNA.
RCOR2	10.986	9,87E-003	NM_173587.2	Homo sapiens REST corepressor 2 (RCOR2), mRNA.
LOC647805	10.979	9,88E-003	XM_943032.2	PREDICTED: Homo sapiens hypothetical LOC647805 (LOC647805), mRNA.
LOH12CR1	10.975	9,89E-003	NM_058169.2	Homo sapiens loss of heterozygosity, 12, chromosomal region 1 (LOH12CR1), mRNA.
MIR326	10.964	9,92E-003	NR_029891.1	Homo sapiens microRNA 326 (MIR326), microRNA.
INS-IGF2	10.959	9,93E-003	NM_001042377.1	Homo sapiens insulin- insulin-like growth factor 2 (INS-IGF2), transcript variant 1, mRNA.
ZKSCAN3	10.945	9,96E-003	NM_024493.1	Homo sapiens zinc finger with KRAB and SCAN domains 3 (ZKSCAN3), mRNA.
MSL3	10.942	9,96E-003	NM_078629.2	Homo sapiens male-specific lethal 3 homolog (Drosophila) (MSL3), transcript variant 1, mRNA.
B9D1	10.939	9,97E-003	NM_015681.3	Homo sapiens B9 protein domain 1 (B9D1), mRNA.
LOC728732	10.933	9,98E-003	XR_038331.1	PREDICTED: Homo sapiens misc_RNA (LOC728732), miscRNA.

## Sheet: ANOVA 48h
Symbol	f-ratio	p-Dist.	Accession	Definition
GRIA2	352.518	6,01E-007	NM_000826.2	Homo sapiens glutamate receptor, ionotropic, AMPA 2 (GRIA2), mRNA.
CYP11A1	224.779	2,28E-006	NM_000781.2	Homo sapiens cytochrome P450, family 11, subfamily A, polypeptide 1 (CYP11A1), nuclear gene encoding mitochondrial protein, transcript variant 1, mRNA.
GLT8D1	191.137	3,69E-006	NM_018446.2	Homo sapiens glycosyltransferase 8 domain containing 1 (GLT8D1), transcript variant 2, mRNA.
PPY	187.244	3,92E-006	NM_002722.3	Homo sapiens pancreatic polypeptide (PPY), mRNA.
CYTH1	150.329	7,49E-006	NM_017456.2	Homo sapiens cytohesin 1 (CYTH1), transcript variant 2, mRNA.
C7orf55	136.12	1,00E-005	NM_197964.2	Homo sapiens chromosome 7 open reading frame 55 (C7orf55), mRNA.
MRPL3	135.256	1,02E-005	NM_007208.2	Homo sapiens mitochondrial ribosomal protein L3 (MRPL3), nuclear gene encoding mitochondrial protein, mRNA.
KIAA0514	131.41	1,11E-005	NM_014696.2	Homo sapiens KIAA0514 (KIAA0514), mRNA.
RABEPK	127.477	1,22E-005	NM_005833.2	Homo sapiens Rab9 effector protein with kelch motifs (RABEPK), mRNA.
RFNG	104.163	2,19E-005	XM_001132711.1	PREDICTED: Homo sapiens radical fringe homolog (Drosophila) (RFNG), mRNA.
LOC387770	97.09	2,69E-005	XR_037471.1	PREDICTED: Homo sapiens misc_RNA (LOC387770), miscRNA.
CC2D1A	96.211	2,76E-005	NM_017721.3	Homo sapiens coiled-coil and C2 domain containing 1A (CC2D1A), mRNA.
LOC100129195	94.603	2,90E-005	XM_001722758.1	PREDICTED: Homo sapiens hypothetical protein LOC100129195 (LOC100129195), mRNA.
CFB	85.902	3,84E-005	NM_001710.4	Homo sapiens complement factor B (CFB), mRNA.
PLXNB2	85.464	3,90E-005	NM_012401.2	Homo sapiens plexin B2 (PLXNB2), mRNA.
RABGGTB	84.948	3,97E-005	NM_004582.2	Homo sapiens Rab geranylgeranyltransferase, beta subunit (RABGGTB), mRNA.
PRRX2	83.151	4,22E-005	NM_016307.3	Homo sapiens paired related homeobox 2 (PRRX2), mRNA.
LOC728086	81.568	4,46E-005	XM_001719707.1	PREDICTED: Homo sapiens hypothetical LOC728086 (LOC728086), mRNA.
LOC100132740	78.423	5,00E-005	XM_001722108.1	PREDICTED: Homo sapiens hypothetical protein LOC100132740 (LOC100132740), mRNA.
C1orf137	76.76	5,32E-005	NM_001013643.1	Homo sapiens chromosome 1 open reading frame 137 (C1orf137), mRNA.
ST3GAL2	76.341	5,41E-005	NM_006927.3	Homo sapiens ST3 beta-galactoside alpha-2,3-sialyltransferase 2 (ST3GAL2), mRNA.
PSCD1	71.148	6,62E-005	NM_017456.1	Homo sapiens pleckstrin homology, Sec7 and coiled-coil domains 1(cytohesin 1) (PSCD1), transcript variant 2, mRNA.
SNORA11	70.835	6,71E-005	NR_002953.1	Homo sapiens small nucleolar RNA, H/ACA box 11 (SNORA11), small nucleolar RNA.
UGT2B15	68.774	7,30E-005	NM_001076.2	Homo sapiens UDP glucuronosyltransferase 2 family, polypeptide B15 (UGT2B15), mRNA.
CECR5	67.72	7,63E-005	NM_017829.5	Homo sapiens cat eye syndrome chromosome region, candidate 5 (CECR5), transcript variant 1, mRNA.
LIN7C	66.812	7,94E-005	NM_018362.2	Homo sapiens lin-7 homolog C (C. elegans) (LIN7C), mRNA.
TRIM37	66.353	8,09E-005	NM_001005207.1	Homo sapiens tripartite motif-containing 37 (TRIM37), transcript variant 2, mRNA.
PYY	64.293	8,86E-005	NM_004160.3	Homo sapiens peptide YY (PYY), mRNA.
RPL8	64.04	8,96E-005	NM_033301.1	Homo sapiens ribosomal protein L8 (RPL8), transcript variant 2, mRNA.
LOC440525	62.818	9,47E-005	XM_498717.2	PREDICTED: Homo sapiens hypothetical LOC440525, transcript variant 1 (LOC440525), mRNA.
ZNF600	62.505	9,61E-005	NM_198457.1	Homo sapiens zinc finger protein 600 (ZNF600), mRNA.
RBBP4	61.81	9,92E-005	NM_005610.1	Homo sapiens retinoblastoma binding protein 4 (RBBP4), mRNA.
CHI3L1	61.431	1,01E-004	NM_001276.2	Homo sapiens chitinase 3-like 1 (cartilage glycoprotein-39) (CHI3L1), mRNA.
PISD	59.305	1,12E-004	NM_014338.3	Homo sapiens phosphatidylserine decarboxylase (PISD), mRNA.
ATP8A1	58.75	1,15E-004	NM_006095.1	Homo sapiens ATPase, aminophospholipid transporter (APLT), Class I, type 8A, member 1 (ATP8A1), mRNA.
SEPX1	58.442	1,16E-004	NM_016332.2	Homo sapiens selenoprotein X, 1 (SEPX1), mRNA.
RPS6KA1	58.136	1,18E-004	NM_002953.3	Homo sapiens ribosomal protein S6 kinase, 90kDa, polypeptide 1 (RPS6KA1), transcript variant 1, mRNA.
GSTM1	55.64	1,34E-004	NM_000561.2	Homo sapiens glutathione S-transferase M1 (GSTM1), transcript variant 1, mRNA.
MAP3K6	55.06	1,38E-004	NM_004672.3	Homo sapiens mitogen-activated protein kinase kinase kinase 6 (MAP3K6), mRNA.
C14orf138	52.828	1,55E-004	NM_001040662.1	Homo sapiens chromosome 14 open reading frame 138 (C14orf138), transcript variant 2, mRNA.
LOC652798	50.09	1,80E-004	XM_942459.1	PREDICTED: Homo sapiens similar to plakophilin 1 isoform 1a (LOC652798), mRNA.
LOC100133609	49.548	1,86E-004	XM_001720815.1	PREDICTED: Homo sapiens similar to membrane-associated ring finger (C3HC4) 3 (LOC100133609), mRNA.
AAAS	49.363	1,88E-004	NM_015665.4	Homo sapiens achalasia, adrenocortical insufficiency, alacrimia (Allgrove, triple-A) (AAAS), mRNA.
BOLA2	49.353	1,88E-004	NM_001031827.1	Homo sapiens bolA homolog 2 (E. coli) (BOLA2), mRNA.
C16orf87	49.168	1,90E-004	NM_001001436.2	Homo sapiens chromosome 16 open reading frame 87 (C16orf87), mRNA.
GATM	49.135	1,91E-004	NM_001482.2	Homo sapiens glycine amidinotransferase (L-arginine:glycine amidinotransferase) (GATM), nuclear gene encoding mitochondrial protein, mRNA.
GLB1L	48.86	1,94E-004	NM_024506.3	Homo sapiens galactosidase, beta 1-like (GLB1L), mRNA.
LOC100133908	48.45	1,98E-004	XM_001721601.1	PREDICTED: Homo sapiens hypothetical protein LOC100133908 (LOC100133908), mRNA.
LOC100133840	48.201	2,01E-004	XM_001714384.1	PREDICTED: Homo sapiens similar to hCG1994151 (LOC100133840), mRNA.
LOC645183	48.012	2,03E-004	XM_928218.2	PREDICTED: Homo sapiens hypothetical LOC645183 (LOC645183), mRNA.
IL18BP	47.103	2,15E-004	NM_173042.2	Homo sapiens interleukin 18 binding protein (IL18BP), transcript variant A, mRNA.
ZFYVE27	46.886	2,17E-004	NM_144588.4	Homo sapiens zinc finger, FYVE domain containing 27 (ZFYVE27), transcript variant 2, mRNA.
PLA2G6	46.842	2,18E-004	NM_001004426.1	Homo sapiens phospholipase A2, group VI (cytosolic, calcium-independent) (PLA2G6), transcript variant 2, mRNA.
LOC100134560	46.203	2,27E-004	XM_001718995.1	PREDICTED: Homo sapiens similar to hCG1821214 (LOC100134560), mRNA.
ADC	46.136	2,28E-004	NM_052998.2	Homo sapiens arginine decarboxylase (ADC), mRNA.
TTR	45.973	2,30E-004	NM_000371.1	Homo sapiens transthyretin (prealbumin, amyloidosis type I) (TTR), mRNA.
TFPI2	45.269	2,40E-004	NM_006528.2	Homo sapiens tissue factor pathway inhibitor 2 (TFPI2), mRNA.
WDR24	45.084	2,43E-004	NM_032259.2	Homo sapiens WD repeat domain 24 (WDR24), mRNA.
LYPLA1	44.616	2,50E-004	NM_006330.2	Homo sapiens lysophospholipase I (LYPLA1), mRNA.
ME2	44.246	2,56E-004	NM_002396.3	Homo sapiens malic enzyme 2, NAD(+)-dependent, mitochondrial (ME2), nuclear gene encoding mitochondrial protein, mRNA.
LRMP	43.76	2,64E-004	NM_006152.2	Homo sapiens lymphoid-restricted membrane protein (LRMP), mRNA.
LOC645904	43.367	2,71E-004	XM_928876.2	PREDICTED: Homo sapiens similar to Mitotic spindle assembly checkpoint protein MAD1 (Mitotic arrest deficient-like protein 1) (MAD1-like 1) (Mitotic checkpoint MAD1 protein-homolog) (HsMAD1) (hMAD1) (Tax-binding protein 181) (LOC645904), mRNA.
ITSN1	42.559	2,86E-004	NM_001001132.1	Homo sapiens intersectin 1 (SH3 domain protein) (ITSN1), transcript variant 2, mRNA.
FST	41.773	3,01E-004	NM_013409.1	Homo sapiens follistatin (FST), transcript variant FST344, mRNA.
LOC441408	41.246	3,12E-004	XM_497029.2	PREDICTED: Homo sapiens hypothetical LOC441408, transcript variant 1 (LOC441408), mRNA.
STK10	40.933	3,18E-004	NM_005990.3	Homo sapiens serine/threonine kinase 10 (STK10), mRNA.
LOC729374	40.092	3,37E-004	XR_038569.1	PREDICTED: Homo sapiens misc_RNA (LOC729374), miscRNA.
NR1I2	39.891	3,42E-004	NM_022002.1	Homo sapiens nuclear receptor subfamily 1, group I, member 2 (NR1I2), transcript variant 2, mRNA.
MYF5	39.784	3,45E-004	NM_005593.1	Homo sapiens myogenic factor 5 (MYF5), mRNA.
CLCN5	39.579	3,50E-004	NM_000084.2	Homo sapiens chloride channel 5 (CLCN5), transcript variant 3, mRNA.
C19orf29	38.842	3,69E-004	NM_001080543.1	Homo sapiens chromosome 19 open reading frame 29 (C19orf29), transcript variant 1, mRNA.
COL2A1	38.547	3,76E-004	NM_001844.3	Homo sapiens collagen, type II, alpha 1 (primary osteoarthritis, spondyloepiphyseal dysplasia, congenital) (COL2A1), transcript variant 1, mRNA.
ST3GAL3	38.491	3,78E-004	NM_174970.1	Homo sapiens ST3 beta-galactoside alpha-2,3-sialyltransferase 3 (ST3GAL3), transcript variant 8, mRNA.
HSD3B7	38.353	3,82E-004	NM_025193.2	Homo sapiens hydroxy-delta-5-steroid dehydrogenase, 3 beta- and steroid delta-isomerase 7 (HSD3B7), mRNA.
DLD	38.321	3,83E-004	NM_000108.3	Homo sapiens dihydrolipoamide dehydrogenase (DLD), mRNA.
LANCL2	38.303	3,83E-004	NM_018697.3	Homo sapiens LanC lantibiotic synthetase component C-like 2 (bacterial) (LANCL2), mRNA.
C20orf56	37.932	3,94E-004	XR_041830.1	PREDICTED: Homo sapiens misc_RNA (C20orf56), miscRNA.
SAMD11	37.893	3,95E-004	NM_152486.2	Homo sapiens sterile alpha motif domain containing 11 (SAMD11), mRNA.
CART1	37.57	4,04E-004	NM_006982.1	Homo sapiens cartilage paired-class homeoprotein 1 (CART1), mRNA.
GRAMD4	37.412	4,09E-004	NM_015124.2	Homo sapiens GRAM domain containing 4 (GRAMD4), mRNA.
RHBDL2	37.331	4,12E-004	NM_017821.3	Homo sapiens rhomboid, veinlet-like 2 (Drosophila) (RHBDL2), mRNA.
ECGF1	37.178	4,16E-004	NM_001953.2	Homo sapiens endothelial cell growth factor 1 (platelet-derived) (ECGF1), mRNA.
LOC100129064	37.163	4,17E-004	XR_038994.1	PREDICTED: Homo sapiens misc_RNA (LOC100129064), miscRNA.
GALNT14	36.983	4,22E-004	NM_024572.2	Homo sapiens UDP-N-acetyl-alpha-D-galactosamine:polypeptide N-acetylgalactosaminyltransferase 14 (GalNAc-T14) (GALNT14), mRNA.
SOX2	36.842	4,27E-004	NM_003106.2	Homo sapiens SRY (sex determining region Y)-box 2 (SOX2), mRNA.
HMOX1	36.734	4,30E-004	NM_002133.1	Homo sapiens heme oxygenase (decycling) 1 (HMOX1), mRNA.
DR1	36.521	4,37E-004	NM_001938.2	Homo sapiens down-regulator of transcription 1, TBP-binding (negative cofactor 2) (DR1), mRNA.
SCRG1	36.44	4,40E-004	NM_007281.1	Homo sapiens scrapie responsive protein 1 (SCRG1), mRNA.
BTG3	36.43	4,40E-004	NM_006806.3	Homo sapiens BTG family, member 3 (BTG3), mRNA.
ARL6IP4	36.277	4,46E-004	NM_018694.2	Homo sapiens ADP-ribosylation-like factor 6 interacting protein 4 (ARL6IP4), transcript variant 1, mRNA.
GNG12	36.215	4,48E-004	NM_018841.4	Homo sapiens guanine nucleotide binding protein (G protein), gamma 12 (GNG12), mRNA.
LOC731895	36.028	4,54E-004	XM_001133620.1	PREDICTED: Homo sapiens similar to transmembrane protein 28 (LOC731895), mRNA.
MAGEF1	35.792	4,63E-004	NM_022149.4	Homo sapiens melanoma antigen family F, 1 (MAGEF1), mRNA.
CHKA	35.776	4,63E-004	NM_212469.1	Homo sapiens choline kinase alpha (CHKA), transcript variant 2, mRNA.
MARCH3	35.093	4,88E-004	XM_001127871.1	PREDICTED: Homo sapiens membrane-associated ring finger (C3HC4) 3 (MARCH3), mRNA.
LOC642771	34.674	5,05E-004	XM_926193.1	PREDICTED: Homo sapiens similar to Golgi autoantigen, golgin subfamily A member 2 (Golgi matrix protein GM130) (LOC642771), mRNA.
IKZF2	34.653	5,06E-004	NM_016260.2	Homo sapiens IKAROS family zinc finger 2 (Helios) (IKZF2), transcript variant 1, mRNA.
PPAT	34.619	5,07E-004	NM_002703.3	Homo sapiens phosphoribosyl pyrophosphate amidotransferase (PPAT), mRNA.
C1QL1	34.539	5,10E-004	NM_006688.3	Homo sapiens complement component 1, q subcomponent-like 1 (C1QL1), mRNA.
ODF2L	34.407	5,16E-004	NM_001007022.1	Homo sapiens outer dense fiber of sperm tails 2-like (ODF2L), transcript variant 2, mRNA.
PSG9	34.401	5,16E-004	NM_002784.2	Homo sapiens pregnancy specific beta-1-glycoprotein 9 (PSG9), mRNA.
MX2	34.381	5,17E-004	NM_002463.1	Homo sapiens myxovirus (influenza virus) resistance 2 (mouse) (MX2), mRNA.
RPL32	34.366	5,18E-004	NM_001007074.1	Homo sapiens ribosomal protein L32 (RPL32), transcript variant 3, mRNA.
NARFL	34.33	5,19E-004	NM_022493.1	Homo sapiens nuclear prelamin A recognition factor-like (NARFL), mRNA.
SRR	33.815	5,41E-004	NM_021947.1	Homo sapiens serine racemase (SRR), mRNA.
CMIP	33.688	5,47E-004	NM_030629.1	Homo sapiens c-Maf-inducing protein (CMIP), transcript variant Tc-mip, mRNA.
CTDSPL2	33.559	5,53E-004	NM_016396.1	Homo sapiens CTD (carboxy-terminal domain, RNA polymerase II, polypeptide A) small phosphatase like 2 (CTDSPL2), mRNA.
SDHALP1	33.474	5,56E-004	NR_003264.1	Homo sapiens succinate dehydrogenase complex, subunit A, flavoprotein pseudogene 1 (SDHALP1) on chromosome 3.
LOC100129708	33.398	5,60E-004	XR_036903.1	PREDICTED: Homo sapiens misc_RNA (LOC100129708), miscRNA.
OR4M2	33.307	5,64E-004	NM_001004719.1	Homo sapiens olfactory receptor, family 4, subfamily M, member 2 (OR4M2), mRNA.
NUP54	33.224	5,68E-004	NM_017426.2	Homo sapiens nucleoporin 54kDa (NUP54), mRNA.
NSMCE1	33.131	5,72E-004	NM_145080.3	Homo sapiens non-SMC element 1 homolog (S. cerevisiae) (NSMCE1), mRNA.
BMP5	33.008	5,78E-004	NM_021073.2	Homo sapiens bone morphogenetic protein 5 (BMP5), mRNA.
PQLC3	32.837	5,87E-004	NM_152391.3	Homo sapiens PQ loop repeat containing 3 (PQLC3), mRNA.
CDKN1A	32.791	5,89E-004	NM_000389.2	Homo sapiens cyclin-dependent kinase inhibitor 1A (p21, Cip1) (CDKN1A), transcript variant 1, mRNA.
LOC100132528	32.707	5,93E-004	XR_038720.1	PREDICTED: Homo sapiens misc_RNA (LOC100132528), miscRNA.
CLC	32.697	5,94E-004	NM_001828.4	Homo sapiens Charcot-Leyden crystal protein (CLC), mRNA.
RAB33B	32.038	6,28E-004	NM_031296.1	Homo sapiens RAB33B, member RAS oncogene family (RAB33B), mRNA.
OR4K13	31.915	6,34E-004	NM_001004714.1	Homo sapiens olfactory receptor, family 4, subfamily K, member 13 (OR4K13), mRNA.
HUS1B	31.898	6,35E-004	NM_148959.3	Homo sapiens HUS1 checkpoint homolog b (S. pombe) (HUS1B), mRNA.
XRCC6BP1	31.896	6,35E-004	NM_033276.2	Homo sapiens XRCC6 binding protein 1 (XRCC6BP1), mRNA.
LOC642585	31.889	6,36E-004	XR_038667.1	PREDICTED: Homo sapiens misc_RNA (LOC642585), miscRNA.
LOC100129104	31.76	6,43E-004	XM_001713915.1	PREDICTED: Homo sapiens similar to hydroxyproline-rich glycoprotein VSP-3 (LOC100129104), mRNA.
BSPRY	31.616	6,51E-004	NM_017688.2	Homo sapiens B-box and SPRY domain containing (BSPRY), mRNA.
LRRC61	31.501	6,57E-004	NM_023942.1	Homo sapiens leucine rich repeat containing 61 (LRRC61), mRNA.
ENPP1	31.459	6,60E-004	NM_006208.1	Homo sapiens ectonucleotide pyrophosphatase/phosphodiesterase 1 (ENPP1), mRNA.
ZSCAN29	31.255	6,72E-004	NM_152455.3	Homo sapiens zinc finger and SCAN domain containing 29 (ZSCAN29), mRNA.
HIST1H1A	31.143	6,78E-004	NM_005325.2	Homo sapiens histone 1, H1a (HIST1H1A), mRNA.
FAM76B	31.061	6,83E-004	NM_144664.3	Homo sapiens family with sequence similarity 76, member B (FAM76B), mRNA.
MEST	30.912	6,92E-004	NM_002402.2	Homo sapiens mesoderm specific transcript homolog (mouse) (MEST), transcript variant 1, mRNA.
FHL3	30.864	6,95E-004	NM_004468.3	Homo sapiens four and a half LIM domains 3 (FHL3), mRNA.
BMF	30.731	7,04E-004	NM_001003943.1	Homo sapiens Bcl2 modifying factor (BMF), transcript variant 4, mRNA.
SYF2	30.569	7,14E-004	NM_015484.4	Homo sapiens SYF2 homolog, RNA splicing factor (S. cerevisiae) (SYF2), transcript variant 1, mRNA.
SASH1	30.08	7,46E-004	NM_015278.3	Homo sapiens SAM and SH3 domain containing 1 (SASH1), mRNA.
PHYHIPL	29.883	7,59E-004	NM_032439.1	Homo sapiens phytanoyl-CoA 2-hydroxylase interacting protein-like (PHYHIPL), mRNA.
BRD7	29.876	7,60E-004	NM_013263.2	Homo sapiens bromodomain containing 7 (BRD7), mRNA.
DIAPH1	29.853	7,61E-004	NM_005219.2	Homo sapiens diaphanous homolog 1 (Drosophila) (DIAPH1), mRNA.
MLLT10	29.82	7,64E-004	NM_004641.2	Homo sapiens myeloid/lymphoid or mixed-lineage leukemia (trithorax homolog, Drosophila); translocated to, 10 (MLLT10), transcript variant 1, mRNA.
CC2D1B	29.615	7,78E-004	NM_032449.1	Homo sapiens coiled-coil and C2 domain containing 1B (CC2D1B), mRNA.
CRYM	29.596	7,80E-004	NM_001888.2	Homo sapiens crystallin, mu (CRYM), transcript variant 1, mRNA.
FLJ90086	29.401	7,94E-004	XM_371820.5	PREDICTED: Homo sapiens similar to AI661453 protein (FLJ90086), mRNA.
EEF1B2	29.338	7,98E-004	NM_001037663.1	Homo sapiens eukaryotic translation elongation factor 1 beta 2 (EEF1B2), transcript variant 3, mRNA.
ACADVL	29.272	8,03E-004	NM_001033859.1	Homo sapiens acyl-Coenzyme A dehydrogenase, very long chain (ACADVL), nuclear gene encoding mitochondrial protein, transcript variant 2, mRNA.
FAM72D	29.047	8,20E-004	XM_001128582.1	PREDICTED: Homo sapiens family with sequence similarity 72, member D (FAM72D), mRNA.
XYLT2	29.014	8,23E-004	NM_022167.2	Homo sapiens xylosyltransferase II (XYLT2), mRNA.
ATP5E	28.888	8,33E-004	NM_001001977.1	Homo sapiens ATP synthase, H+ transporting, mitochondrial F1 complex, epsilon subunit (ATP5E), nuclear gene encoding mitochondrial protein, mRNA.
APEX1	28.799	8,40E-004	NM_080649.1	Homo sapiens APEX nuclease (multifunctional DNA repair enzyme) 1 (APEX1), transcript variant 3, mRNA.
TMEM38B	28.665	8,50E-004	NM_018112.1	Homo sapiens transmembrane protein 38B (TMEM38B), mRNA.
GSTM1	28.649	8,52E-004	NM_000561.2	Homo sapiens glutathione S-transferase M1 (GSTM1), transcript variant 1, mRNA.
LOC648176	28.421	8,70E-004	XM_937221.1	PREDICTED: Homo sapiens similar to RAS and EF hand domain containing (LOC648176), mRNA.
FAM3A	28.38	8,74E-004	NM_021806.1	Homo sapiens family with sequence similarity 3, member A (FAM3A), mRNA.
LOC647086	28.159	8,92E-004	XR_038406.1	PREDICTED: Homo sapiens misc_RNA (LOC647086), miscRNA.
BCL2A1	28.147	8,94E-004	NM_004049.2	Homo sapiens BCL2-related protein A1 (BCL2A1), mRNA.
MLLT10	28.018	9,05E-004	NM_004641.2	Homo sapiens myeloid/lymphoid or mixed-lineage leukemia (trithorax homolog, Drosophila); translocated to, 10 (MLLT10), transcript variant 1, mRNA.
LOC642946	27.927	9,13E-004	XM_927142.1	PREDICTED: Homo sapiens hypothetical protein LOC642945, transcript variant 1 (LOC642946), mRNA.
B4GALT2	27.823	9,22E-004	NM_003780.3	Homo sapiens UDP-Gal:betaGlcNAc beta 1,4- galactosyltransferase, polypeptide 2 (B4GALT2), transcript variant 2, mRNA.
FAM129B	27.722	9,31E-004	NM_001035534.1	Homo sapiens family with sequence similarity 129, member B (FAM129B), transcript variant 2, mRNA.
LOC221442	27.498	9,52E-004	NM_001010871.1	Homo sapiens hypothetical protein LOC221442 (LOC221442), mRNA.
LOC100128440	27.402	9,61E-004	XM_001723969.1	PREDICTED: Homo sapiens hypothetical protein LOC100128440 (LOC100128440), mRNA.
SIPA1	27.354	9,65E-004	NM_006747.2	Homo sapiens signal-induced proliferation-associated gene 1 (SIPA1), transcript variant 2, mRNA.
LOC729397	27.12	9,88E-004	XM_001716181.1	PREDICTED: Homo sapiens hypothetical LOC729397 (LOC729397), mRNA.
LOC149134	27.037	9,96E-004	NM_207326.1	Homo sapiens hypothetical protein LOC149134 (LOC149134), mRNA.
ADRBK1	26.993	1,00E-003	NM_001619.3	Homo sapiens adrenergic, beta, receptor kinase 1 (ADRBK1), mRNA.
LOC100134700	26.963	1,00E-003	XM_001719086.1	PREDICTED: Homo sapiens hypothetical protein LOC100134700 (LOC100134700), mRNA.
OR9A4	26.912	1,01E-003	NM_001001656.1	Homo sapiens olfactory receptor, family 9, subfamily A, member 4 (OR9A4), mRNA.
LOC100132086	26.895	1,01E-003	XR_037578.1	PREDICTED: Homo sapiens misc_RNA (LOC100132086), miscRNA.
RHOC	26.861	1,01E-003	NM_001042678.1	Homo sapiens ras homolog gene family, member C (RHOC), transcript variant 2, mRNA.
PHF1	26.85	1,02E-003	NM_024165.1	Homo sapiens PHD finger protein 1 (PHF1), transcript variant 2, mRNA.
BRWD2	26.842	1,02E-003	NM_018117.10	Homo sapiens bromodomain and WD repeat domain containing 2 (BRWD2), mRNA.
AMHR2	26.822	1,02E-003	NM_020547.1	Homo sapiens anti-Mullerian hormone receptor, type II (AMHR2), mRNA.
CCDC48	26.702	1,03E-003	NM_024768.1	Homo sapiens coiled-coil domain containing 48 (CCDC48), mRNA.
ATP10B	26.518	1,05E-003	NM_025153.2	Homo sapiens ATPase, class V, type 10B (ATP10B), mRNA.
LOC440145	26.305	1,07E-003	NM_001071775.1	Homo sapiens similar to RIKEN cDNA 2410129H14 (LOC440145), mRNA.
UROC1	26.238	1,08E-003	NM_144639.1	Homo sapiens urocanase domain containing 1 (UROC1), mRNA.
AP3D1	26.147	1,09E-003	NM_001077523.1	Homo sapiens adaptor-related protein complex 3, delta 1 subunit (AP3D1), transcript variant 1, mRNA.
MATN1	26.117	1,09E-003	NM_002379.2	Homo sapiens matrilin 1, cartilage matrix protein (MATN1), mRNA.
ACTL6A	26.068	1,10E-003	NM_004301.3	Homo sapiens actin-like 6A (ACTL6A), transcript variant 1, mRNA.
BAI1	26.058	1,10E-003	XM_940726.1	PREDICTED: Homo sapiens brain-specific angiogenesis inhibitor 1, transcript variant 1 (BAI1), mRNA.
NUP37	26.056	1,10E-003	NM_024057.2	Homo sapiens nucleoporin 37kDa (NUP37), mRNA.
IFP38	26.046	1,10E-003	NM_031943.1	Homo sapiens IFP38 (IFP38), mRNA.
RNF44	26.03	1,10E-003	NM_014901.4	Homo sapiens ring finger protein 44 (RNF44), mRNA.
HOXB6	25.932	1,11E-003	NM_018952.4	Homo sapiens homeobox B6 (HOXB6), mRNA.
KLF12	25.923	1,12E-003	NM_007249.4	Homo sapiens Kruppel-like factor 12 (KLF12), mRNA.
SHMT1	25.906	1,12E-003	NM_148918.1	Homo sapiens serine hydroxymethyltransferase 1 (soluble) (SHMT1), transcript variant 2, mRNA.
LOC100133264	25.869	1,12E-003	XM_001715579.1	PREDICTED: Homo sapiens hypothetical protein LOC100133264 (LOC100133264), mRNA.
TMEM168	25.83	1,13E-003	NM_022484.4	Homo sapiens transmembrane protein 168 (TMEM168), mRNA.
TEK	25.821	1,13E-003	NM_000459.1	Homo sapiens TEK tyrosine kinase, endothelial (venous malformations, multiple cutaneous and mucosal) (TEK), mRNA.
LRRC56	25.816	1,13E-003	NM_198075.2	Homo sapiens leucine rich repeat containing 56 (LRRC56), mRNA.
PLP1	25.812	1,13E-003	NM_199478.1	Homo sapiens proteolipid protein 1 (PLP1), transcript variant 2, mRNA.
FLJ32255	25.805	1,13E-003	XM_943640.2	PREDICTED: Homo sapiens hypothetical protein LOC643977, transcript variant 2 (FLJ32255), mRNA.
NOC4L	25.79	1,13E-003	XM_946334.1	PREDICTED: Homo sapiens nucleolar complex associated 4 homolog (S. cerevisiae), transcript variant 3 (NOC4L), mRNA.
CCL14	25.784	1,13E-003	NM_032962.2	Homo sapiens chemokine (C-C motif) ligand 14 (CCL14), transcript variant 2, mRNA.
CNPY3	25.766	1,13E-003	NM_006586.3	Homo sapiens canopy 3 homolog (zebrafish) (CNPY3), mRNA.
PTPRU	25.752	1,14E-003	NM_133177.2	Homo sapiens protein tyrosine phosphatase, receptor type, U (PTPRU), transcript variant 2, mRNA.
SGK1	25.716	1,14E-003	NM_005627.3	Homo sapiens serum/glucocorticoid regulated kinase 1 (SGK1), transcript variant 1, mRNA.
DNASE2	25.667	1,15E-003	NM_001375.2	Homo sapiens deoxyribonuclease II, lysosomal (DNASE2), mRNA.
FAM3D	25.637	1,15E-003	NM_138805.2	Homo sapiens family with sequence similarity 3, member D (FAM3D), mRNA.
CRISPLD1	25.346	1,19E-003	NM_031461.3	Homo sapiens cysteine-rich secretory protein LCCL domain containing 1 (CRISPLD1), mRNA.
ABT1	25.282	1,19E-003	NM_013375.2	Homo sapiens activator of basal transcription 1 (ABT1), mRNA.
TRPC4AP	25.235	1,20E-003	NM_015638.2	Homo sapiens transient receptor potential cation channel, subfamily C, member 4 associated protein (TRPC4AP), transcript variant 1, mRNA.
GJC1	25.151	1,21E-003	NM_001080383.1	Homo sapiens gap junction protein, gamma 1, 45kDa (GJC1), transcript variant 2, mRNA.
LOC100128485	25.124	1,21E-003	XM_001715311.1	PREDICTED: Homo sapiens similar to conserved hypothetical protein (LOC100128485), mRNA.
TSKU	25.098	1,22E-003	NM_015516.3	Homo sapiens tsukushin (TSKU), mRNA.
LOC644619	25.024	1,23E-003	XR_042317.1	PREDICTED: Homo sapiens misc_RNA (LOC644619), miscRNA.
MAGED2	25.023	1,23E-003	NM_177433.1	Homo sapiens melanoma antigen family D, 2 (MAGED2), transcript variant 2, mRNA.
UAP1	24.797	1,26E-003	NM_003115.3	Homo sapiens UDP-N-acteylglucosamine pyrophosphorylase 1 (UAP1), mRNA.
BNIPL	24.796	1,26E-003	NM_138278.2	Homo sapiens BCL2/adenovirus E1B 19kD interacting protein like (BNIPL), mRNA.
SON	24.748	1,26E-003	NM_032195.1	Homo sapiens SON DNA binding protein (SON), transcript variant b, mRNA.
DDC	24.731	1,27E-003	NM_000790.2	Homo sapiens dopa decarboxylase (aromatic L-amino acid decarboxylase) (DDC), mRNA.
LOC642741	24.707	1,27E-003	XR_019077.2	PREDICTED: Homo sapiens misc_RNA (LOC642741), miscRNA.
PECR	24.701	1,27E-003	NM_018441.3	Homo sapiens peroxisomal trans-2-enoyl-CoA reductase (PECR), mRNA.
LOC642420	24.641	1,28E-003	XM_930795.1	PREDICTED: Homo sapiens hypothetical protein LOC642420 (LOC642420), mRNA.
TRADD	24.603	1,28E-003	NM_003789.2	Homo sapiens TNFRSF1A-associated via death domain (TRADD), transcript variant 1, mRNA.
FMOD	24.596	1,28E-003	NM_002023.3	Homo sapiens fibromodulin (FMOD), mRNA.
ACADM	24.57	1,29E-003	NM_000016.2	Homo sapiens acyl-Coenzyme A dehydrogenase, C-4 to C-12 straight chain (ACADM), nuclear gene encoding mitochondrial protein, mRNA.
LOC100127913	24.278	1,33E-003	XM_001715054.1	PREDICTED: Homo sapiens hypothetical LOC100127913 (LOC100127913), mRNA.
CREB3L1	24.159	1,35E-003	NM_052854.2	Homo sapiens cAMP responsive element binding protein 3-like 1 (CREB3L1), mRNA.
TNFRSF1B	24.09	1,36E-003	NM_001066.2	Homo sapiens tumor necrosis factor receptor superfamily, member 1B (TNFRSF1B), mRNA.
COL11A2	24.032	1,37E-003	NM_080681.2	Homo sapiens collagen, type XI, alpha 2 (COL11A2), transcript variant 2, mRNA.
SLC7A7	24.011	1,37E-003	NM_003982.2	Homo sapiens solute carrier family 7 (cationic amino acid transporter, y+ system), member 7 (SLC7A7), mRNA.
DHCR24	23.976	1,38E-003	NM_014762.3	Homo sapiens 24-dehydrocholesterol reductase (DHCR24), mRNA.
TYMP	23.966	1,38E-003	NM_001113755.1	Homo sapiens thymidine phosphorylase (TYMP), transcript variant 1, mRNA.
YIF1B	23.942	1,38E-003	NM_033557.1	Homo sapiens Yip1 interacting factor homolog B (S. cerevisiae) (YIF1B), transcript variant 2, mRNA.
TMEM30A	23.933	1,38E-003	NM_018247.2	Homo sapiens transmembrane protein 30A (TMEM30A), mRNA.
AKR1C2	23.884	1,39E-003	NM_001354.4	Homo sapiens aldo-keto reductase family 1, member C2 (dihydrodiol dehydrogenase 2; bile acid binding protein; 3-alpha hydroxysteroid dehydrogenase, type III) (AKR1C2), transcript variant 1, mRNA. XM_943424 XM_943425 XM_943427
PHF5A	23.884	1,39E-003	NM_032758.3	Homo sapiens PHD finger protein 5A (PHF5A), mRNA.
LOC642120	23.807	1,40E-003	XM_936265.1	PREDICTED: Homo sapiens similar to Maltase-glucoamylase, intestinal (LOC642120), mRNA.
TNIP2	23.733	1,41E-003	NM_024309.2	Homo sapiens TNFAIP3 interacting protein 2 (TNIP2), mRNA.
HEATR5B	23.728	1,41E-003	NM_019024.1	Homo sapiens HEAT repeat containing 5B (HEATR5B), mRNA.
CCNT2	23.717	1,42E-003	NM_058241.1	Homo sapiens cyclin T2 (CCNT2), transcript variant b, mRNA.
SART3	23.655	1,43E-003	NM_014706.3	Homo sapiens squamous cell carcinoma antigen recognized by T cells 3 (SART3), mRNA.
NELL2	23.565	1,44E-003	NM_006159.1	Homo sapiens NEL-like 2 (chicken) (NELL2), mRNA.
SNHG9	23.429	1,46E-003	NR_003142.2	Homo sapiens small nucleolar RNA host gene 9 (non-protein coding) (SNHG9), non-coding RNA.
CTSL2	23.347	1,48E-003	NM_001333.2	Homo sapiens cathepsin L2 (CTSL2), mRNA.
ZBBX	23.344	1,48E-003	NM_024687.2	Homo sapiens zinc finger, B-box domain containing (ZBBX), mRNA.
HOXA6	23.264	1,49E-003	NM_024014.2	Homo sapiens homeobox A6 (HOXA6), mRNA.
MRGPRD	23.193	1,50E-003	NM_198923.2	Homo sapiens MAS-related GPR, member D (MRGPRD), mRNA.
GATA5	23.018	1,53E-003	NM_080473.3	Homo sapiens GATA binding protein 5 (GATA5), mRNA.
LTBP4	22.995	1,54E-003	NM_003573.2	Homo sapiens latent transforming growth factor beta binding protein 4 (LTBP4), transcript variant 2, mRNA.
HMGB1	22.994	1,54E-003	NM_002128.4	Homo sapiens high-mobility group box 1 (HMGB1), mRNA.
RNF160	22.903	1,55E-003	NM_015565.1	Homo sapiens ring finger protein 160 (RNF160), mRNA.
PRKACB	22.846	1,56E-003	NM_002731.2	Homo sapiens protein kinase, cAMP-dependent, catalytic, beta (PRKACB), transcript variant 2, mRNA.
FAM98C	22.784	1,58E-003	NM_174905.2	Homo sapiens family with sequence similarity 98, member C (FAM98C), mRNA.
ERAP1	22.769	1,58E-003	NM_001040458.1	Homo sapiens endoplasmic reticulum aminopeptidase 1 (ERAP1), transcript variant 2, mRNA.
DDX1	22.697	1,59E-003	NM_004939.1	Homo sapiens DEAD (Asp-Glu-Ala-Asp) box polypeptide 1 (DDX1), mRNA.
NEK2	22.687	1,59E-003	NM_002497.2	Homo sapiens NIMA (never in mitosis gene a)-related kinase 2 (NEK2), mRNA.
LARP7	22.565	1,62E-003	NM_016648.2	Homo sapiens La ribonucleoprotein domain family, member 7 (LARP7), transcript variant 1, mRNA.
C1orf212	22.558	1,62E-003	NM_138428.3	Homo sapiens chromosome 1 open reading frame 212 (C1orf212), mRNA.
GAA	22.557	1,62E-003	NM_000152.3	Homo sapiens glucosidase, alpha; acid (GAA), transcript variant 1, mRNA.
GPX2	22.458	1,64E-003	NM_002083.2	Homo sapiens glutathione peroxidase 2 (gastrointestinal) (GPX2), mRNA.
LOC646746	22.358	1,66E-003	XM_929696.1	PREDICTED: Homo sapiens similar to piccolo (presynaptic cytomatrix protein) (LOC646746), mRNA.
LOC100130932	22.337	1,66E-003	XM_001726766.1	PREDICTED: Homo sapiens similar to Sm protein G (LOC100130932), mRNA.
CDCP1	22.287	1,67E-003	NM_022842.3	Homo sapiens CUB domain containing protein 1 (CDCP1), transcript variant 1, mRNA.
SNORD83B	22.286	1,67E-003	NR_000028.1	Homo sapiens small nucleolar RNA, C/D box 83B (SNORD83B), small nucleolar RNA.
MAD1L1	22.279	1,67E-003	NM_001013836.1	Homo sapiens MAD1 mitotic arrest deficient-like 1 (yeast) (MAD1L1), transcript variant 2, mRNA.
LGALS3	22.272	1,67E-003	NM_002306.1	Homo sapiens lectin, galactoside-binding, soluble, 3 (galectin 3) (LGALS3), mRNA.
LOC649853	22.245	1,68E-003	XM_941281.1	PREDICTED: Homo sapiens similar to HLA class I histocompatibility antigen, A-29 alpha chain precursor (MHC class I antigen A*29) (Aw-19), transcript variant 1 (LOC649853), mRNA.
OTUB2	22.231	1,68E-003	NM_023112.2	Homo sapiens OTU domain, ubiquitin aldehyde binding 2 (OTUB2), mRNA.
SMYD5	22.222	1,68E-003	NM_006062.2	Homo sapiens SMYD family member 5 (SMYD5), mRNA.
RNF10	22.212	1,68E-003	NM_014868.3	Homo sapiens ring finger protein 10 (RNF10), mRNA.
FYCO1	22.172	1,69E-003	NM_024513.1	Homo sapiens FYVE and coiled-coil domain containing 1 (FYCO1), mRNA.
PDIK1L	22.163	1,69E-003	NM_152835.2	Homo sapiens PDLIM1 interacting kinase 1 like (PDIK1L), mRNA.
KIAA0082	22.153	1,70E-003	NM_015050.1	Homo sapiens KIAA0082 (KIAA0082), mRNA.
TAP2	22.143	1,70E-003	NM_000544.3	Homo sapiens transporter 2, ATP-binding cassette, sub-family B (MDR/TAP) (TAP2), transcript variant 1, mRNA.
MAGEA9B	22.136	1,70E-003	NM_001080790.1	Homo sapiens melanoma antigen family A, 9B (MAGEA9B), mRNA.
ZNF589	22.104	1,71E-003	NM_016089.2	Homo sapiens zinc finger protein 589 (ZNF589), mRNA.
CDC40	22.047	1,72E-003	NM_015891.2	Homo sapiens cell division cycle 40 homolog (S. cerevisiae) (CDC40), mRNA.
NAAA	22.045	1,72E-003	NM_014435.3	Homo sapiens N-acylethanolamine acid amidase (NAAA), transcript variant 1, mRNA.
SF3A2	21.987	1,73E-003	NM_007165.4	Homo sapiens splicing factor 3a, subunit 2, 66kDa (SF3A2), mRNA.
DNAJB2	21.983	1,73E-003	NM_006736.5	Homo sapiens DnaJ (Hsp40) homolog, subfamily B, member 2 (DNAJB2), transcript variant 2, mRNA.
NPIP	21.983	1,73E-003	NM_006985.1	Homo sapiens nuclear pore complex interacting protein (NPIP), mRNA.
TIA1	21.957	1,74E-003	NM_022173.1	Homo sapiens TIA1 cytotoxic granule-associated RNA binding protein (TIA1), transcript variant 2, mRNA.
PAK2	21.789	1,77E-003	NM_002577.3	Homo sapiens p21 (CDKN1A)-activated kinase 2 (PAK2), mRNA.
C2	21.71	1,79E-003	NM_000063.3	Homo sapiens complement component 2 (C2), mRNA.
NUP160	21.684	1,80E-003	NM_015231.1	Homo sapiens nucleoporin 160kDa (NUP160), mRNA.
HCCA2	21.671	1,80E-003	NM_053005.3	Homo sapiens HCCA2 protein (HCCA2), mRNA.
NPR2	21.633	1,81E-003	NM_000907.2	Homo sapiens natriuretic peptide receptor B/guanylate cyclase B (atrionatriuretic peptide receptor B) (NPR2), transcript variant 1, mRNA.
LOC648665	21.563	1,82E-003	XR_042388.1	PREDICTED: Homo sapiens misc_RNA (LOC648665), miscRNA.
SLC4A3	21.469	1,84E-003	NM_005070.2	Homo sapiens solute carrier family 4, anion exchanger, member 3 (SLC4A3), transcript variant 1, mRNA.
LOC643438	21.429	1,85E-003	XR_015310.1	PREDICTED: Homo sapiens misc_RNA (LOC643438), miscRNA.
FAM113A	21.298	1,88E-003	NM_022760.3	Homo sapiens family with sequence similarity 113, member A (FAM113A), mRNA.
LOC100129781	21.291	1,88E-003	XM_001717065.1	PREDICTED: Homo sapiens hypothetical protein LOC100129781 (LOC100129781), mRNA.
PLEKHA3	21.264	1,89E-003	NM_019091.3	Homo sapiens pleckstrin homology domain containing, family A (phosphoinositide binding specific) member 3 (PLEKHA3), mRNA.
CCT8	21.222	1,90E-003	NM_006585.2	Homo sapiens chaperonin containing TCP1, subunit 8 (theta) (CCT8), mRNA.
ATG4C	21.178	1,91E-003	NM_032852.2	Homo sapiens ATG4 autophagy related 4 homolog C (S. cerevisiae) (ATG4C), transcript variant 7, mRNA.
GPC5	21.144	1,92E-003	NM_004466.3	Homo sapiens glypican 5 (GPC5), mRNA.
SH3BP1	21.125	1,92E-003	NM_018957.3	Homo sapiens SH3-domain binding protein 1 (SH3BP1), mRNA.
LOC653820	21.112	1,93E-003	XM_935476.2	PREDICTED: Homo sapiens similar to family with sequence similarity 72, member A, transcript variant 3 (LOC653820), mRNA.
SLC25A6	21.093	1,93E-003	NM_001636.2	Homo sapiens solute carrier family 25 (mitochondrial carrier; adenine nucleotide translocator), member 6 (SLC25A6), nuclear gene encoding mitochondrial protein, mRNA.
UTP3	21.093	1,93E-003	NM_020368.1	Homo sapiens UTP3, small subunit (SSU) processome component, homolog (S. cerevisiae) (UTP3), mRNA.
PCDHAC2	21.071	1,94E-003	NM_031883.2	Homo sapiens protocadherin alpha subfamily C, 2 (PCDHAC2), transcript variant 2, mRNA.
PCSK1	21.061	1,94E-003	NM_000439.3	Homo sapiens proprotein convertase subtilisin/kexin type 1 (PCSK1), mRNA.
EXOSC3	21.028	1,95E-003	NM_016042.2	Homo sapiens exosome component 3 (EXOSC3), transcript variant 1, mRNA.
DYRK1A	21.02	1,95E-003	NM_130438.1	Homo sapiens dual-specificity tyrosine-(Y)-phosphorylation regulated kinase 1A (DYRK1A), transcript variant 5, mRNA.
LOC648283	20.955	1,96E-003	XR_038857.1	PREDICTED: Homo sapiens misc_RNA (LOC648283), miscRNA.
LOC100132535	20.906	1,98E-003	XR_038464.1	PREDICTED: Homo sapiens misc_RNA (LOC100132535), miscRNA.
CAMK1G	20.895	1,98E-003	NM_020439.2	Homo sapiens calcium/calmodulin-dependent protein kinase IG (CAMK1G), mRNA.
IL20RB	20.857	1,99E-003	NM_144717.2	Homo sapiens interleukin 20 receptor beta (IL20RB), mRNA.
HMX2	20.83	2,00E-003	NM_005519.1	Homo sapiens H6 family homeobox 2 (HMX2), mRNA.
LOC648210	20.81	2,00E-003	XR_018923.1	PREDICTED: Homo sapiens similar to Heterogeneous nuclear ribonucleoprotein A1 (Helix-destabilizing protein) (Single-strand RNA-binding protein) (hnRNP core protein A1) (HDP) (LOC648210), mRNA.
PRKAR1A	20.806	2,00E-003	NM_212472.1	Homo sapiens protein kinase, cAMP-dependent, regulatory, type I, alpha (tissue specific extinguisher 1) (PRKAR1A), transcript variant 3, mRNA.
TRIM17	20.798	2,00E-003	NM_016102.2	Homo sapiens tripartite motif-containing 17 (TRIM17), transcript variant 1, mRNA.
RAG1AP1	20.796	2,00E-003	NM_018845.1	Homo sapiens recombination activating gene 1 activating protein 1 (RAG1AP1), mRNA.
C20orf56	20.77	2,01E-003	XR_041830.1	PREDICTED: Homo sapiens misc_RNA (C20orf56), miscRNA.
PRMT3	20.768	2,01E-003	NM_005788.1	Homo sapiens protein arginine methyltransferase 3 (PRMT3), mRNA.
ZNF432	20.751	2,02E-003	NM_014650.2	Homo sapiens zinc finger protein 432 (ZNF432), mRNA.
ERI1	20.641	2,04E-003	NM_153332.3	Homo sapiens exoribonuclease 1 (ERI1), mRNA.
MTUS1	20.61	2,05E-003	NM_001001924.1	Homo sapiens mitochondrial tumor suppressor 1 (MTUS1), nuclear gene encoding mitochondrial protein, transcript variant 1, mRNA.
C16orf13	20.608	2,05E-003	NM_001040161.1	Homo sapiens chromosome 16 open reading frame 13 (C16orf13), transcript variant 3, mRNA.
TRAF3IP1	20.58	2,06E-003	NM_015650.2	Homo sapiens TNF receptor-associated factor 3 interacting protein 1 (TRAF3IP1), mRNA.
C1orf57	20.554	2,07E-003	NM_032324.1	Homo sapiens chromosome 1 open reading frame 57 (C1orf57), mRNA.
SHARPIN	20.539	2,07E-003	NM_030974.2	Homo sapiens SHANK-associated RH domain interactor (SHARPIN), mRNA.
LYPLA2P1	20.534	2,07E-003	NR_001444.1	Homo sapiens lysophospholipase II pseudogene 1 (LYPLA2P1) on chromosome 6.
CSF3R	20.506	2,08E-003	NM_172313.1	Homo sapiens colony stimulating factor 3 receptor (granulocyte) (CSF3R), transcript variant 4, mRNA.
C10orf32	20.459	2,09E-003	NM_144591.2	Homo sapiens chromosome 10 open reading frame 32 (C10orf32), mRNA.
MED18	20.453	2,09E-003	NM_017638.1	Homo sapiens mediator complex subunit 18 (MED18), mRNA.
MTMR1	20.424	2,10E-003	NM_176789.1	Homo sapiens myotubularin related protein 1 (MTMR1), transcript variant 2, mRNA.
PPFIA1	20.418	2,10E-003	NM_177423.1	Homo sapiens protein tyrosine phosphatase, receptor type, f polypeptide (PTPRF), interacting protein (liprin), alpha 1 (PPFIA1), transcript variant 1, mRNA.
CDADC1	20.305	2,13E-003	NM_030911.1	Homo sapiens cytidine and dCMP deaminase domain containing 1 (CDADC1), mRNA.
VAV3	20.208	2,16E-003	NM_006113.4	Homo sapiens vav 3 guanine nucleotide exchange factor (VAV3), transcript variant 1, mRNA.
DCAF15	20.084	2,19E-003	NM_138353.2	Homo sapiens DDB1 and CUL4 associated factor 15 (DCAF15), mRNA.
ABTB1	20.027	2,21E-003	NM_032548.2	Homo sapiens ankyrin repeat and BTB (POZ) domain containing 1 (ABTB1), transcript variant 1, mRNA.
INSM1	19.996	2,22E-003	NM_002196.2	Homo sapiens insulinoma-associated 1 (INSM1), mRNA.
IKBIP	19.987	2,22E-003	NM_201612.1	Homo sapiens IKBKB interacting protein (IKBIP), transcript variant 2, mRNA.
FBXO46	19.949	2,23E-003	NM_001080469.1	Homo sapiens F-box protein 46 (FBXO46), mRNA.
LOC644620	19.914	2,24E-003	XM_001716736.1	PREDICTED: Homo sapiens similar to hCG1651709 (LOC644620), mRNA.
TEK	19.901	2,25E-003	NM_000459.2	Homo sapiens TEK tyrosine kinase, endothelial (venous malformations, multiple cutaneous and mucosal) (TEK), mRNA.
ST7	19.895	2,25E-003	NM_018412.3	Homo sapiens suppression of tumorigenicity 7 (ST7), transcript variant a, mRNA.
LOC653487	19.879	2,25E-003	XM_496438.2	PREDICTED: Homo sapiens similar to FLJ44060 protein (LOC653487), mRNA.
KIF26B	19.869	2,26E-003	NM_018012.2	Homo sapiens kinesin family member 26B (KIF26B), mRNA.
C10orf82	19.868	2,26E-003	NM_144661.2	Homo sapiens chromosome 10 open reading frame 82 (C10orf82), mRNA.
TTC21A	19.857	2,26E-003	NM_145755.1	Homo sapiens tetratricopeptide repeat domain 21A (TTC21A), mRNA.
TCERG1	19.845	2,26E-003	NM_006706.3	Homo sapiens transcription elongation regulator 1 (TCERG1), transcript variant 1, mRNA.
SLC2A5	19.792	2,28E-003	NM_003039.1	Homo sapiens solute carrier family 2 (facilitated glucose/fructose transporter), member 5 (SLC2A5), mRNA.
LOC100132918	19.779	2,28E-003	XR_039697.1	PREDICTED: Homo sapiens misc_RNA (LOC100132918), miscRNA.
APOO	19.777	2,28E-003	NM_024122.2	Homo sapiens apolipoprotein O (APOO), mRNA.
SIPA1L1	19.764	2,29E-003	NM_015556.1	Homo sapiens signal-induced proliferation-associated 1 like 1 (SIPA1L1), mRNA.
ANO9	19.709	2,31E-003	NM_001012302.2	Homo sapiens anoctamin 9 (ANO9), mRNA.
LOC647856	19.595	2,34E-003	XR_019580.1	PREDICTED: Homo sapiens similar to 40S ribosomal protein SA (p40) (34/67 kDa laminin receptor) (Colon carcinoma laminin-binding protein) (NEM/1CHD4) (Multidrug resistance-associated protein MGr1-Ag) (LOC647856), mRNA.
SNORD73A	19.588	2,34E-003	NR_000007.1	Homo sapiens small nucleolar RNA, C/D box 73A (SNORD73A), small nucleolar RNA.
ITGA9	19.549	2,36E-003	NM_002207.2	Homo sapiens integrin, alpha 9 (ITGA9), mRNA.
QKI	19.546	2,36E-003	NM_206853.1	Homo sapiens quaking homolog, KH domain RNA binding (mouse) (QKI), transcript variant 2, mRNA.
HSPE1	19.54	2,36E-003	NM_002157.1	Homo sapiens heat shock 10kDa protein 1 (chaperonin 10) (HSPE1), mRNA.
CENTA1	19.419	2,40E-003	NM_006869.1	Homo sapiens centaurin, alpha 1 (CENTA1), mRNA.
SRRM1L	19.386	2,41E-003	XM_932812.1	PREDICTED: Homo sapiens serine/arginine repetitive matrix 1-like (SRRM1L), mRNA.
NFRKB	19.36	2,42E-003	NM_006165.2	Homo sapiens nuclear factor related to kappaB binding protein (NFRKB), mRNA.
HOXA11AS	19.288	2,44E-003	NR_002795.2	Homo sapiens HOXA11 antisense RNA (non-protein coding) (HOXA11AS), antisense RNA.
IRF2BP1	19.233	2,46E-003	NM_015649.1	Homo sapiens interferon regulatory factor 2 binding protein 1 (IRF2BP1), mRNA.
LOC100133578	19.217	2,46E-003	XM_001714539.1	PREDICTED: Homo sapiens similar to acetylserotonin O-methyltransferase-like (LOC100133578), mRNA.
MRRF	19.18	2,47E-003	NM_138777.2	Homo sapiens mitochondrial ribosome recycling factor (MRRF), nuclear gene encoding mitochondrial protein, transcript variant 1, mRNA.
FST	19.159	2,48E-003	NM_006350.2	Homo sapiens follistatin (FST), transcript variant FST317, mRNA.
JHDM1D	19.133	2,49E-003	NM_030647.1	Homo sapiens jumonji C domain containing histone demethylase 1 homolog D (S. cerevisiae) (JHDM1D), mRNA.
LPGAT1	19.128	2,49E-003	NM_014873.1	Homo sapiens lysophosphatidylglycerol acyltransferase 1 (LPGAT1), mRNA.
HMGXB4	19.094	2,50E-003	NM_005487.3	Homo sapiens HMG box domain containing 4 (HMGXB4), transcript variant 1, mRNA.
NR2E1	19.09	2,50E-003	NM_003269.2	Homo sapiens nuclear receptor subfamily 2, group E, member 1 (NR2E1), mRNA.
LOC100130846	19.05	2,52E-003	XM_001715968.1	PREDICTED: Homo sapiens hypothetical LOC100130846 (LOC100130846), mRNA.
DPH3	19.029	2,53E-003	NM_001047434.1	Homo sapiens DPH3, KTI11 homolog (S. cerevisiae) (DPH3), transcript variant 2, mRNA.
TMED3	19.029	2,53E-003	NM_007364.2	Homo sapiens transmembrane emp24 protein transport domain containing 3 (TMED3), mRNA.
RPL6	19.007	2,53E-003	NM_001024662.1	Homo sapiens ribosomal protein L6 (RPL6), transcript variant 1, mRNA.
LNPEP	18.992	2,54E-003	NM_175920.3	Homo sapiens leucyl/cystinyl aminopeptidase (LNPEP), transcript variant 2, mRNA.
NFKBIL1	18.96	2,55E-003	NM_005007.2	Homo sapiens nuclear factor of kappa light polypeptide gene enhancer in B-cells inhibitor-like 1 (NFKBIL1), mRNA.
LOC286310	18.897	2,57E-003	XR_017747.1	PREDICTED: Homo sapiens lipocalin 1-like 1 (LOC286310), misc RNA.
LOC728823	18.862	2,58E-003	XR_015838.2	PREDICTED: Homo sapiens misc_RNA (LOC728823), miscRNA.
LOC648625	18.782	2,61E-003	XM_943362.1	PREDICTED: Homo sapiens similar to membrane-spanning 4-domains, subfamily A, member 4 isoform a, transcript variant 6 (LOC648625), mRNA.
RABGEF1	18.777	2,61E-003	NM_014504.1	Homo sapiens RAB guanine nucleotide exchange factor (GEF) 1 (RABGEF1), mRNA.
DMTF1	18.768	2,62E-003	NM_021145.2	Homo sapiens cyclin D binding myb-like transcription factor 1 (DMTF1), mRNA.
RERE	18.761	2,62E-003	NM_001042682.1	Homo sapiens arginine-glutamic acid dipeptide (RE) repeats (RERE), transcript variant 3, mRNA.
COX7A2L	18.749	2,62E-003	NM_004718.2	Homo sapiens cytochrome c oxidase subunit VIIa polypeptide 2 like (COX7A2L), nuclear gene encoding mitochondrial protein, mRNA.
ELA3A	18.745	2,63E-003	NM_005747.3	Homo sapiens elastase 3A, pancreatic (ELA3A), mRNA.
RPS6KA5	18.745	2,63E-003	NM_004755.2	Homo sapiens ribosomal protein S6 kinase, 90kDa, polypeptide 5 (RPS6KA5), transcript variant 1, mRNA.
ATP8B4	18.735	2,63E-003	NM_024837.2	Homo sapiens ATPase, class I, type 8B, member 4 (ATP8B4), mRNA.
C21orf66	18.735	2,63E-003	NM_016631.3	Homo sapiens chromosome 21 open reading frame 66 (C21orf66), transcript variant 1, mRNA.
CCNC	18.687	2,65E-003	NM_005190.3	Homo sapiens cyclin C (CCNC), transcript variant 1, mRNA.
KIAA0831	18.664	2,66E-003	NM_014924.3	Homo sapiens KIAA0831 (KIAA0831), mRNA.
DOCK7	18.615	2,67E-003	NM_033407.2	Homo sapiens dedicator of cytokinesis 7 (DOCK7), mRNA.
FAM96A	18.608	2,68E-003	NM_032231.4	Homo sapiens family with sequence similarity 96, member A (FAM96A), transcript variant 1, mRNA.
USP19	18.592	2,68E-003	NM_006677.1	Homo sapiens ubiquitin specific peptidase 19 (USP19), mRNA.
DHFR	18.551	2,70E-003	NM_000791.3	Homo sapiens dihydrofolate reductase (DHFR), mRNA.
LOXL1	18.48	2,72E-003	NM_005576.2	Homo sapiens lysyl oxidase-like 1 (LOXL1), mRNA.
ANKRD39	18.444	2,74E-003	NM_016466.4	Homo sapiens ankyrin repeat domain 39 (ANKRD39), mRNA.
TMEM209	18.44	2,74E-003	NM_032842.3	Homo sapiens transmembrane protein 209 (TMEM209), mRNA.
MPHOSPH8	18.385	2,76E-003	NM_017520.2	Homo sapiens M-phase phosphoprotein 8 (MPHOSPH8), mRNA.
CNOT7	18.377	2,76E-003	NM_013354.5	Homo sapiens CCR4-NOT transcription complex, subunit 7 (CNOT7), transcript variant 1, mRNA.
LOC441034	18.374	2,77E-003	XR_018917.1	PREDICTED: Homo sapiens similar to 60S ribosomal protein L7a (LOC441034), mRNA.
NCOR2	18.341	2,78E-003	NM_006312.3	Homo sapiens nuclear receptor co-repressor 2 (NCOR2), transcript variant 1, mRNA.
SLC19A1	18.334	2,78E-003	NM_194255.1	Homo sapiens solute carrier family 19 (folate transporter), member 1 (SLC19A1), mRNA.
CLK1	18.313	2,79E-003	NM_004071.2	Homo sapiens CDC-like kinase 1 (CLK1), mRNA.
YWHAZ	18.309	2,79E-003	NM_003406.2	Homo sapiens tyrosine 3-monooxygenase/tryptophan 5-monooxygenase activation protein, zeta polypeptide (YWHAZ), transcript variant 1, mRNA.
RDM1	18.304	2,79E-003	NM_145654.3	Homo sapiens RAD52 motif 1 (RDM1), transcript variant 1, mRNA.
TBCD	18.269	2,81E-003	NM_005993.4	Homo sapiens tubulin folding cofactor D (TBCD), mRNA.
C17orf48	18.262	2,81E-003	NM_020233.4	Homo sapiens chromosome 17 open reading frame 48 (C17orf48), mRNA.
C9orf10OS	18.233	2,82E-003	NM_198841.1	Homo sapiens chromosome 9 open reading frame 10 opposite strand (C9orf10OS), mRNA.
TLE4	18.212	2,83E-003	NM_007005.3	Homo sapiens transducin-like enhancer of split 4 (E(sp1) homolog, Drosophila) (TLE4), mRNA.
LOC728142	18.21	2,83E-003	XM_001126676.2	PREDICTED: Homo sapiens hypothetical LOC728142 (LOC728142), mRNA.
C12orf5	18.195	2,84E-003	NM_020375.2	Homo sapiens chromosome 12 open reading frame 5 (C12orf5), mRNA.
RPE	18.191	2,84E-003	NM_199229.1	Homo sapiens ribulose-5-phosphate-3-epimerase (RPE), transcript variant 1, mRNA.
PSMB8	18.183	2,84E-003	NM_148919.3	Homo sapiens proteasome (prosome, macropain) subunit, beta type, 8 (large multifunctional peptidase 7) (PSMB8), transcript variant 2, mRNA.
LOC100128337	18.17	2,85E-003	XR_037222.1	PREDICTED: Homo sapiens misc_RNA (LOC100128337), miscRNA.
GUCA2A	18.165	2,85E-003	NM_033553.2	Homo sapiens guanylate cyclase activator 2A (guanylin) (GUCA2A), mRNA.
TRIM47	18.16	2,85E-003	NM_033452.2	Homo sapiens tripartite motif-containing 47 (TRIM47), mRNA.
PDE4B	18.13	2,86E-003	NM_002600.3	Homo sapiens phosphodiesterase 4B, cAMP-specific (phosphodiesterase E4 dunce homolog, Drosophila) (PDE4B), transcript variant a, mRNA.
ZBED1	18.126	2,86E-003	NM_004729.3	Homo sapiens zinc finger, BED-type containing 1 (ZBED1), mRNA.
LOC441511	18.051	2,89E-003	XM_497141.2	PREDICTED: Homo sapiens similar to mitofusin 1 (LOC441511), mRNA.
C17orf68	18.044	2,90E-003	XM_938283.2	PREDICTED: Homo sapiens chromosome 17 open reading frame 68 (C17orf68), mRNA.
C6orf165	18.031	2,90E-003	NM_001031743.1	Homo sapiens chromosome 6 open reading frame 165 (C6orf165), transcript variant 1, mRNA.
FAH	18.003	2,91E-003	NM_000137.1	Homo sapiens fumarylacetoacetate hydrolase (fumarylacetoacetase) (FAH), mRNA.
ECM2	17.993	2,92E-003	NM_001393.2	Homo sapiens extracellular matrix protein 2, female organ and adipocyte specific (ECM2), mRNA.
SC4MOL	17.975	2,93E-003	NM_006745.3	Homo sapiens sterol-C4-methyl oxidase-like (SC4MOL), transcript variant 1, mRNA.
MCCC1	17.96	2,93E-003	NM_020166.3	Homo sapiens methylcrotonoyl-Coenzyme A carboxylase 1 (alpha) (MCCC1), nuclear gene encoding mitochondrial protein, mRNA.
CRIPAK	17.921	2,95E-003	NM_175918.2	Homo sapiens cysteine-rich PAK1 inhibitor (CRIPAK), mRNA.
LOC100130679	17.917	2,95E-003	XM_001716164.1	PREDICTED: Homo sapiens hypothetical protein LOC100130679 (LOC100130679), mRNA.
MPPE1	17.898	2,96E-003	NM_138608.2	Homo sapiens metallophosphoesterase 1 (MPPE1), transcript variant 2, mRNA.
AASS	17.892	2,96E-003	NM_005763.2	Homo sapiens aminoadipate-semialdehyde synthase (AASS), nuclear gene encoding mitochondrial protein, mRNA.
LOC100128077	17.862	2,97E-003	XM_001721943.1	PREDICTED: Homo sapiens hypothetical protein LOC100128077 (LOC100128077), mRNA.
LOC441294	17.849	2,98E-003	NM_001008747.1	Homo sapiens similar to CTAGE6 (LOC441294), mRNA.
RPL10A	17.845	2,98E-003	NM_007104.4	Homo sapiens ribosomal protein L10a (RPL10A), mRNA.
DCN	17.745	3,02E-003	NM_001920.3	Homo sapiens decorin (DCN), transcript variant A1, mRNA.
LOC645284	17.734	3,03E-003	XM_932788.1	PREDICTED: Homo sapiens hypothetical protein LOC645284 (LOC645284), mRNA.
ATXN10	17.703	3,04E-003	NM_013236.2	Homo sapiens ataxin 10 (ATXN10), mRNA.
LOC730100	17.701	3,04E-003	XR_041273.1	PREDICTED: Homo sapiens hypothetical protein LOC730100 (LOC730100), miscRNA.
UGT2A3	17.701	3,04E-003	NM_024743.2	Homo sapiens UDP glucuronosyltransferase 2 family, polypeptide A3 (UGT2A3), mRNA.
WRN	17.697	3,05E-003	NM_000553.3	Homo sapiens Werner syndrome (WRN), mRNA.
EIF4G2	17.621	3,08E-003	NM_001418.3	Homo sapiens eukaryotic translation initiation factor 4 gamma, 2 (EIF4G2), transcript variant 1, mRNA.
LOC728026	17.614	3,08E-003	XM_001126659.2	PREDICTED: Homo sapiens hypothetical LOC728026 (LOC728026), mRNA.
HEATR5B	17.589	3,09E-003	NM_019024.1	Homo sapiens HEAT repeat containing 5B (HEATR5B), mRNA.
RBL2	17.58	3,10E-003	NM_005611.2	Homo sapiens retinoblastoma-like 2 (p130) (RBL2), mRNA.
FZD3	17.573	3,10E-003	NM_017412.2	Homo sapiens frizzled homolog 3 (Drosophila) (FZD3), mRNA.
TCEAL7	17.568	3,10E-003	NM_152278.2	Homo sapiens transcription elongation factor A (SII)-like 7 (TCEAL7), mRNA.
AGAP8	17.561	3,11E-003	NM_001077686.1	Homo sapiens ArfGAP with GTPase domain, ankyrin repeat and PH domain 8 (AGAP8), mRNA.
C7orf55	17.556	3,11E-003	NM_197964.3	Homo sapiens chromosome 7 open reading frame 55 (C7orf55), nuclear gene encoding mitochondrial protein, mRNA.
LOC100134067	17.539	3,12E-003	XM_001716369.1	PREDICTED: Homo sapiens hypothetical LOC100134067 (LOC100134067), mRNA.
SLC13A5	17.514	3,13E-003	NM_177550.2	Homo sapiens solute carrier family 13 (sodium-dependent citrate transporter), member 5 (SLC13A5), mRNA.
OMD	17.475	3,15E-003	NM_005014.1	Homo sapiens osteomodulin (OMD), mRNA.
FAM115B	17.464	3,15E-003	XM_001719004.1	PREDICTED: Homo sapiens family with sequence similarity 115, member B (FAM115B), mRNA.
PROCA1	17.459	3,15E-003	NM_152465.1	Homo sapiens protein interacting with cyclin A1 (PROCA1), mRNA.
GMPPB	17.44	3,16E-003	NM_021971.1	Homo sapiens GDP-mannose pyrophosphorylase B (GMPPB), transcript variant 2, mRNA.
LOC729020	17.423	3,17E-003	XM_001725597.1	PREDICTED: Homo sapiens rcRPE (LOC729020), mRNA.
CCRL2	17.417	3,17E-003	NM_001130910.1	Homo sapiens chemokine (C-C motif) receptor-like 2 (CCRL2), transcript variant 2, mRNA.
ATP13A2	17.416	3,17E-003	NM_022089.1	Homo sapiens ATPase type 13A2 (ATP13A2), mRNA.
RPL34	17.412	3,17E-003	NM_000995.2	Homo sapiens ribosomal protein L34 (RPL34), transcript variant 1, mRNA.
PLA2G12A	17.393	3,18E-003	NM_030821.3	Homo sapiens phospholipase A2, group XIIA (PLA2G12A), mRNA.
FETUB	17.345	3,21E-003	NM_014375.2	Homo sapiens fetuin B (FETUB), mRNA.
TSHZ1	17.337	3,21E-003	NM_005786.4	Homo sapiens teashirt zinc finger homeobox 1 (TSHZ1), mRNA.
FGF11	17.297	3,23E-003	NM_004112.2	Homo sapiens fibroblast growth factor 11 (FGF11), mRNA.
LRSAM1	17.292	3,23E-003	NM_138361.3	Homo sapiens leucine rich repeat and sterile alpha motif containing 1 (LRSAM1), transcript variant 1, mRNA.
AGPAT6	17.282	3,24E-003	NM_178819.2	Homo sapiens 1-acylglycerol-3-phosphate O-acyltransferase 6 (lysophosphatidic acid acyltransferase, zeta) (AGPAT6), mRNA.
TMTC4	17.213	3,27E-003	NM_001079669.1	Homo sapiens transmembrane and tetratricopeptide repeat containing 4 (TMTC4), transcript variant 2, mRNA.
MTX3	17.199	3,28E-003	NM_001010891.3	Homo sapiens metaxin 3 (MTX3), mRNA.
LOC100134108	17.158	3,30E-003	XM_001713975.1	PREDICTED: Homo sapiens similar to succinate dehydrogenase complex, subunit A, flavoprotein (Fp) (LOC100134108), mRNA.
FUT3	17.149	3,30E-003	NM_001097641.1	Homo sapiens fucosyltransferase 3 (galactoside 3(4)-L-fucosyltransferase, Lewis blood group) (FUT3), transcript variant 4, mRNA.
MLLT4	17.145	3,30E-003	NM_005936.2	Homo sapiens myeloid/lymphoid or mixed-lineage leukemia (trithorax homolog, Drosophila); translocated to, 4 (MLLT4), transcript variant 3, mRNA.
C1orf9	17.131	3,31E-003	NM_014283.2	Homo sapiens chromosome 1 open reading frame 9 (C1orf9), transcript variant 1, mRNA.
LOC649422	17.104	3,32E-003	XM_938505.1	PREDICTED: Homo sapiens hypothetical protein LOC649422 (LOC649422), mRNA.
MUC20	17.094	3,33E-003	NM_001098516.1	Homo sapiens mucin 20, cell surface associated (MUC20), transcript variant S, mRNA.
CDKN1C	17.087	3,33E-003	NM_000076.1	Homo sapiens cyclin-dependent kinase inhibitor 1C (p57, Kip2) (CDKN1C), mRNA.
BCL6	17.043	3,35E-003	NM_001706.2	Homo sapiens B-cell CLL/lymphoma 6 (zinc finger protein 51) (BCL6), transcript variant 1, mRNA.
TLE6	17.032	3,36E-003	NM_024760.1	Homo sapiens transducin-like enhancer of split 6 (E(sp1) homolog, Drosophila) (TLE6), mRNA.
DMWD	17.022	3,36E-003	NM_004943.1	Homo sapiens dystrophia myotonica, WD repeat containing (DMWD), mRNA.
PBRM1	17.021	3,36E-003	NM_181042.2	Homo sapiens polybromo 1 (PBRM1), transcript variant 4, mRNA.
S100A9	17.011	3,37E-003	NM_002965.2	Homo sapiens S100 calcium binding protein A9 (calgranulin B) (S100A9), mRNA.
TRAPPC1	17.01	3,37E-003	NM_021210.3	Homo sapiens trafficking protein particle complex 1 (TRAPPC1), mRNA.
LOC728127	16.994	3,38E-003	XR_015281.1	PREDICTED: Homo sapiens similar to centaurin, gamma-like family, member 1 (LOC728127), mRNA.
ZNF26	16.959	3,40E-003	NM_019591.2	Homo sapiens zinc finger protein 26 (ZNF26), mRNA.
BEAN	16.932	3,41E-003	XM_375359.2	PREDICTED: Homo sapiens brain expressed, associated with Nedd4 (BEAN), mRNA.
MRPS33	16.917	3,42E-003	NM_016071.2	Homo sapiens mitochondrial ribosomal protein S33 (MRPS33), nuclear gene encoding mitochondrial protein, transcript variant 1, mRNA.
LOC100131530	16.842	3,46E-003	XM_001725060.1	PREDICTED: Homo sapiens hypothetical protein LOC100131530 (LOC100131530), mRNA.
ETV6	16.806	3,48E-003	NM_001987.4	Homo sapiens ets variant 6 (ETV6), mRNA.
VOPP1	16.805	3,48E-003	NM_030796.3	Homo sapiens vesicular, overexpressed in cancer, prosurvival protein 1 (VOPP1), mRNA.
GTF2E2	16.793	3,48E-003	NM_002095.4	Homo sapiens general transcription factor IIE, polypeptide 2, beta 34kDa (GTF2E2), mRNA.
CHORDC1	16.778	3,49E-003	NM_012124.1	Homo sapiens cysteine and histidine-rich domain (CHORD)-containing 1 (CHORDC1), mRNA.
LOC100133851	16.771	3,49E-003	XM_001714531.1	PREDICTED: Homo sapiens similar to KIAA0369 (LOC100133851), mRNA.
CLIC6	16.758	3,50E-003	NM_053277.1	Homo sapiens chloride intracellular channel 6 (CLIC6), mRNA.
DNMT3B	16.755	3,50E-003	NM_006892.3	Homo sapiens DNA (cytosine-5-)-methyltransferase 3 beta (DNMT3B), transcript variant 1, mRNA.
ZNF695	16.749	3,51E-003	NM_020394.2	Homo sapiens zinc finger protein 695 (ZNF695), mRNA.
KIAA0406	16.74	3,51E-003	NM_014657.1	Homo sapiens KIAA0406 (KIAA0406), mRNA.
PAK1IP1	16.701	3,53E-003	NM_017906.2	Homo sapiens PAK1 interacting protein 1 (PAK1IP1), mRNA.
LOC729837	16.689	3,54E-003	XM_001134119.1	PREDICTED: Homo sapiens similar to USP6 N-terminal like, transcript variant 4 (LOC729837), mRNA.
PLOD2	16.678	3,54E-003	NM_182943.2	Homo sapiens procollagen-lysine, 2-oxoglutarate 5-dioxygenase 2 (PLOD2), transcript variant 1, mRNA.
NAT6	16.664	3,55E-003	NM_012191.2	Homo sapiens N-acetyltransferase 6 (GCN5-related) (NAT6), mRNA.
ACN9	16.633	3,57E-003	NM_020186.1	Homo sapiens ACN9 homolog (S. cerevisiae) (ACN9), mRNA.
ALKBH4	16.63	3,57E-003	NM_017621.2	Homo sapiens alkB, alkylation repair homolog 4 (E. coli) (ALKBH4), mRNA.
NAT1	16.566	3,60E-003	XM_001127234.1	PREDICTED: Homo sapiens N-acetyltransferase 1 (arylamine N-acetyltransferase) (NAT1), mRNA.
FAM22F	16.546	3,62E-003	XM_030729.7	PREDICTED: Homo sapiens family with sequence similarity 22, member F (FAM22F), mRNA.
VWA5A	16.522	3,63E-003	NM_014622.4	Homo sapiens von Willebrand factor A domain containing 5A (VWA5A), transcript variant 1, mRNA.
LOC85391	16.521	3,63E-003	NR_001455.1	Homo sapiens RNA, small nucleolar (LOC85391) on chromosome 11.
GNAO1	16.479	3,65E-003	NM_138736.1	Homo sapiens guanine nucleotide binding protein (G protein), alpha activating activity polypeptide O (GNAO1), transcript variant 2, mRNA.
FBXO38	16.477	3,65E-003	NM_030793.3	Homo sapiens F-box protein 38 (FBXO38), transcript variant 1, mRNA.
LOC646195	16.468	3,66E-003	XM_940585.2	PREDICTED: Homo sapiens similar to 40S ribosomal protein S28, transcript variant 2 (LOC646195), mRNA.
STK17B	16.468	3,66E-003	NM_004226.2	Homo sapiens serine/threonine kinase 17b (STK17B), mRNA.
FLJ10357	16.46	3,66E-003	NM_018071.3	Homo sapiens hypothetical protein FLJ10357 (FLJ10357), mRNA.
LOC100131716	16.448	3,67E-003	XM_001720737.1	PREDICTED: Homo sapiens similar to spermatogenesis and centriole associated 1 (LOC100131716), mRNA.
LSM2	16.442	3,67E-003	NM_021177.3	Homo sapiens LSM2 homolog, U6 small nuclear RNA associated (S. cerevisiae) (LSM2), mRNA.
HIST1H2AE	16.433	3,68E-003	NM_021052.2	Homo sapiens histone cluster 1, H2ae (HIST1H2AE), mRNA.
FAM126B	16.428	3,68E-003	NM_173822.2	Homo sapiens family with sequence similarity 126, member B (FAM126B), mRNA.
LOC389332	16.407	3,69E-003	NR_024418.1	Homo sapiens hypothetical LOC389332 (LOC389332), non-coding RNA.
TMEM185A	16.398	3,70E-003	NM_032508.1	Homo sapiens transmembrane protein 185A (TMEM185A), mRNA.
LMO4	16.394	3,70E-003	NM_006769.2	Homo sapiens LIM domain only 4 (LMO4), mRNA.
CLCA1	16.373	3,71E-003	NM_001285.3	Homo sapiens chloride channel accessory 1 (CLCA1), mRNA.
RPS4Y1	16.364	3,72E-003	NM_001008.3	Homo sapiens ribosomal protein S4, Y-linked 1 (RPS4Y1), mRNA.
LOC644265	16.341	3,73E-003	XM_937892.1	PREDICTED: Homo sapiens similar to hCG1793552 (LOC644265), mRNA.
CXCR4	16.324	3,74E-003	NM_003467.2	Homo sapiens chemokine (C-X-C motif) receptor 4 (CXCR4), transcript variant 2, mRNA.
MYCN	16.32	3,74E-003	NM_005378.4	Homo sapiens v-myc myelocytomatosis viral related oncogene, neuroblastoma derived (avian) (MYCN), mRNA.
NSL1	16.303	3,75E-003	NM_001042549.1	Homo sapiens NSL1, MIND kinetochore complex component, homolog (S. cerevisiae) (NSL1), transcript variant 2, mRNA.
WAS	16.303	3,75E-003	NM_000377.1	Homo sapiens Wiskott-Aldrich syndrome (eczema-thrombocytopenia) (WAS), mRNA.
SERPINA1	16.252	3,78E-003	NM_000295.3	Homo sapiens serpin peptidase inhibitor, clade A (alpha-1 antiproteinase, antitrypsin), member 1 (SERPINA1), transcript variant 1, mRNA.
C17orf28	16.251	3,78E-003	NM_030630.1	Homo sapiens chromosome 17 open reading frame 28 (C17orf28), mRNA.
MYOZ1	16.232	3,80E-003	NM_021245.2	Homo sapiens myozenin 1 (MYOZ1), mRNA.
CDC42BPA	16.229	3,80E-003	NM_003607.3	Homo sapiens CDC42 binding protein kinase alpha (DMPK-like) (CDC42BPA), transcript variant B, mRNA.
TRAPPC6A	16.217	3,80E-003	NM_024108.1	Homo sapiens trafficking protein particle complex 6A (TRAPPC6A), mRNA.
BAZ1B	16.211	3,81E-003	NM_023005.2	Homo sapiens bromodomain adjacent to zinc finger domain, 1B (BAZ1B), transcript variant 1, mRNA.
ZNF271	16.207	3,81E-003	NM_006629.3	Homo sapiens zinc finger protein 271 (ZNF271), mRNA.
KBTBD11	16.203	3,81E-003	NM_014867.1	Homo sapiens kelch repeat and BTB (POZ) domain containing 11 (KBTBD11), mRNA.
KIAA0892	16.191	3,82E-003	NM_015329.3	Homo sapiens KIAA0892 (KIAA0892), mRNA.
HS2ST1	16.183	3,83E-003	NM_012262.2	Homo sapiens heparan sulfate 2-O-sulfotransferase 1 (HS2ST1), mRNA.
UCP2	16.174	3,83E-003	NM_003355.2	Homo sapiens uncoupling protein 2 (mitochondrial, proton carrier) (UCP2), nuclear gene encoding mitochondrial protein, mRNA.
PPIG	16.136	3,85E-003	NM_004792.2	Homo sapiens peptidylprolyl isomerase G (cyclophilin G) (PPIG), mRNA.
RFK	16.127	3,86E-003	NM_018339.3	Homo sapiens riboflavin kinase (RFK), mRNA.
LOC389634	16.119	3,86E-003	NM_001012988.1	Homo sapiens hypothetical LOC389634 (LOC389634), mRNA.
FAM83E	16.099	3,88E-003	NM_017708.3	Homo sapiens family with sequence similarity 83, member E (FAM83E), mRNA.
ETV5	16.096	3,88E-003	NM_004454.1	Homo sapiens ets variant gene 5 (ets-related molecule) (ETV5), mRNA.
LOC100132794	16.075	3,89E-003	XR_037064.1	PREDICTED: Homo sapiens misc_RNA (LOC100132794), miscRNA.
CUL5	16.058	3,90E-003	NM_003478.3	Homo sapiens cullin 5 (CUL5), mRNA.
LOC728576	16.011	3,93E-003	XR_038296.1	PREDICTED: Homo sapiens misc_RNA (LOC728576), miscRNA.
FOXD2	15.959	3,96E-003	NM_004474.3	Homo sapiens forkhead box D2 (FOXD2), mRNA.
ST14	15.948	3,97E-003	NM_021978.2	Homo sapiens suppression of tumorigenicity 14 (colon carcinoma, matriptase, epithin) (ST14), mRNA.
LOC644248	15.937	3,98E-003	XR_039840.1	PREDICTED: Homo sapiens hypothetical LOC644248 (LOC644248), miscRNA.
ZNF256	15.916	3,99E-003	NM_005773.2	Homo sapiens zinc finger protein 256 (ZNF256), mRNA.
RUNX2	15.915	3,99E-003	NM_001015051.2	Homo sapiens runt-related transcription factor 2 (RUNX2), transcript variant 2, mRNA.
AQP11	15.872	4,02E-003	NM_173039.1	Homo sapiens aquaporin 11 (AQP11), mRNA.
QSER1	15.868	4,02E-003	NM_001076786.1	Homo sapiens glutamine and serine rich 1 (QSER1), mRNA.
BTBD6	15.824	4,05E-003	NM_033271.1	Homo sapiens BTB (POZ) domain containing 6 (BTBD6), mRNA.
PPAP2C	15.821	4,05E-003	NM_177526.1	Homo sapiens phosphatidic acid phosphatase type 2C (PPAP2C), transcript variant 2, mRNA.
KCNIP1	15.817	4,05E-003	NM_014592.2	Homo sapiens Kv channel interacting protein 1 (KCNIP1), transcript variant 2, mRNA.
PIAS2	15.806	4,06E-003	XM_938229.1	PREDICTED: Homo sapiens protein inhibitor of activated STAT, 2 (PIAS2), mRNA.
C12orf24	15.799	4,06E-003	NM_013300.1	Homo sapiens chromosome 12 open reading frame 24 (C12orf24), mRNA.
MGC35361	15.798	4,06E-003	NM_147194.1	Homo sapiens hypothetical protein MGC35361 (MGC35361), mRNA.
ILDR1	15.782	4,08E-003	NM_175924.2	Homo sapiens immunoglobulin-like domain containing receptor 1 (ILDR1), mRNA.
SIRT5	15.749	4,10E-003	NM_031244.1	Homo sapiens sirtuin (silent mating type information regulation 2 homolog) 5 (S. cerevisiae) (SIRT5), transcript variant 2, mRNA.
LOC441251	15.744	4,10E-003	NM_001034844.1	Homo sapiens similar to Williams Beuren syndrome chromosome region 19 (LOC441251), mRNA.
SGK1	15.72	4,12E-003	NM_005627.3	Homo sapiens serum/glucocorticoid regulated kinase 1 (SGK1), transcript variant 1, mRNA.
ANKRD34C	15.702	4,13E-003	XM_930512.2	PREDICTED: Homo sapiens ankyrin repeat domain 34C, transcript variant 2 (ANKRD34C), mRNA.
TAOK2	15.697	4,13E-003	NM_004783.2	Homo sapiens TAO kinase 2 (TAOK2), transcript variant 1, mRNA.
APOBEC3G	15.676	4,14E-003	NM_021822.1	Homo sapiens apolipoprotein B mRNA editing enzyme, catalytic polypeptide-like 3G (APOBEC3G), mRNA.
LOC100134266	15.67	4,15E-003	XR_037131.1	PREDICTED: Homo sapiens misc_RNA (LOC100134266), miscRNA.
SERPINA5	15.666	4,15E-003	NM_000624.3	Homo sapiens serpin peptidase inhibitor, clade A (alpha-1 antiproteinase, antitrypsin), member 5 (SERPINA5), mRNA.
ZNF579	15.656	4,16E-003	NM_152600.2	Homo sapiens zinc finger protein 579 (ZNF579), mRNA.
SON	15.654	4,16E-003	NM_032195.1	Homo sapiens SON DNA binding protein (SON), transcript variant b, mRNA.
MRPS31	15.607	4,19E-003	NM_005830.2	Homo sapiens mitochondrial ribosomal protein S31 (MRPS31), nuclear gene encoding mitochondrial protein, mRNA.
SLC35E1	15.604	4,19E-003	NM_024881.3	Homo sapiens solute carrier family 35, member E1 (SLC35E1), mRNA.
CADPS2	15.599	4,20E-003	NM_017954.9	Homo sapiens Ca++-dependent secretion activator 2 (CADPS2), transcript variant 1, mRNA.
SRP14	15.591	4,20E-003	NM_003134.2	Homo sapiens signal recognition particle 14kDa (homologous Alu RNA binding protein) (SRP14), mRNA.
LYL1	15.574	4,21E-003	NM_005583.3	Homo sapiens lymphoblastic leukemia derived sequence 1 (LYL1), mRNA.
TEX264	15.567	4,22E-003	NM_015926.3	Homo sapiens testis expressed 264 (TEX264), mRNA.
LOC728431	15.565	4,22E-003	XM_001132105.2	PREDICTED: Homo sapiens hypothetical LOC728431 (LOC728431), mRNA.
LOC100129720	15.561	4,22E-003	XM_001725430.1	PREDICTED: Homo sapiens hypothetical protein LOC100129720, transcript variant 2 (LOC100129720), mRNA.
LOC199800	15.557	4,23E-003	XM_001134053.1	PREDICTED: Homo sapiens hypothetical protein LOC199800 (LOC199800), mRNA.
EMID1	15.541	4,24E-003	NM_133455.2	Homo sapiens EMI domain containing 1 (EMID1), mRNA.
BET1	15.526	4,25E-003	NM_005868.4	Homo sapiens blocked early in transport 1 homolog (S. cerevisiae) (BET1), mRNA.
GDA	15.506	4,26E-003	NM_004293.3	Homo sapiens guanine deaminase (GDA), mRNA.
WFDC2	15.485	4,27E-003	NM_006103.3	Homo sapiens WAP four-disulfide core domain 2 (WFDC2), mRNA.
LOC100132553	15.479	4,28E-003	XR_038870.1	PREDICTED: Homo sapiens misc_RNA (LOC100132553), miscRNA.
PERP	15.479	4,28E-003	NM_022121.2	Homo sapiens PERP, TP53 apoptosis effector (PERP), mRNA.
RBM12	15.475	4,28E-003	NM_006047.4	Homo sapiens RNA binding motif protein 12 (RBM12), transcript variant 1, mRNA.
C2orf24	15.468	4,29E-003	NM_015680.3	Homo sapiens chromosome 2 open reading frame 24 (C2orf24), mRNA.
LOC100130289	15.465	4,29E-003	XR_039781.1	PREDICTED: Homo sapiens misc_RNA (LOC100130289), miscRNA.
DHX36	15.46	4,29E-003	NM_020865.1	Homo sapiens DEAH (Asp-Glu-Ala-His) box polypeptide 36 (DHX36), mRNA.
CLIP2	15.45	4,30E-003	NM_032421.2	Homo sapiens CAP-GLY domain containing linker protein 2 (CLIP2), transcript variant 2, mRNA.
RBM12	15.429	4,31E-003	NM_006047.4	Homo sapiens RNA binding motif protein 12 (RBM12), transcript variant 1, mRNA.
FPGS	15.421	4,32E-003	NM_001018078.1	Homo sapiens folylpolyglutamate synthase (FPGS), nuclear gene encoding mitochondrial protein, transcript variant 2, mRNA.
RHOBTB1	15.418	4,32E-003	NM_198225.1	Homo sapiens Rho-related BTB domain containing 1 (RHOBTB1), transcript variant 2, mRNA.
HADHB	15.409	4,33E-003	NM_000183.2	Homo sapiens hydroxyacyl-Coenzyme A dehydrogenase/3-ketoacyl-Coenzyme A thiolase/enoyl-Coenzyme A hydratase (trifunctional protein), beta subunit (HADHB), nuclear gene encoding mitochondrial protein, mRNA.
ESD	15.363	4,36E-003	NM_001984.1	Homo sapiens esterase D/formylglutathione hydrolase (ESD), mRNA.
PDPN	15.349	4,37E-003	NM_001006625.1	Homo sapiens podoplanin (PDPN), transcript variant 4, mRNA.
HSF2	15.343	4,37E-003	NM_004506.2	Homo sapiens heat shock transcription factor 2 (HSF2), mRNA.
TBX18	15.335	4,38E-003	NM_001080508.1	Homo sapiens T-box 18 (TBX18), mRNA.
WDR37	15.321	4,39E-003	NM_014023.3	Homo sapiens WD repeat domain 37 (WDR37), mRNA.
HYI	15.32	4,39E-003	NM_031207.2	Homo sapiens hydroxypyruvate isomerase homolog (E. coli) (HYI), mRNA.
PDSS1	15.31	4,40E-003	NM_014317.3	Homo sapiens prenyl (decaprenyl) diphosphate synthase, subunit 1 (PDSS1), mRNA.
BTF3L4	15.286	4,42E-003	NM_152265.2	Homo sapiens basic transcription factor 3-like 4 (BTF3L4), mRNA.
ADAMTS18	15.276	4,42E-003	NM_199355.2	Homo sapiens ADAM metallopeptidase with thrombospondin type 1 motif, 18 (ADAMTS18), mRNA.
C7orf11	15.276	4,42E-003	NM_138701.1	Homo sapiens chromosome 7 open reading frame 11 (C7orf11), mRNA.
ALG10B	15.275	4,42E-003	NM_001013620.3	Homo sapiens asparagine-linked glycosylation 10, alpha-1,2-glucosyltransferase homolog B (yeast) (ALG10B), mRNA.
MRPL48	15.234	4,45E-003	NM_016055.4	Homo sapiens mitochondrial ribosomal protein L48 (MRPL48), nuclear gene encoding mitochondrial protein, mRNA.
UBR5	15.221	4,46E-003	NM_015902.4	Homo sapiens ubiquitin protein ligase E3 component n-recognin 5 (UBR5), mRNA.
PTGFRN	15.209	4,47E-003	NM_020440.2	Homo sapiens prostaglandin F2 receptor negative regulator (PTGFRN), mRNA.
RRM2B	15.203	4,48E-003	NM_015713.3	Homo sapiens ribonucleotide reductase M2 B (TP53 inducible) (RRM2B), mRNA.
TMC6	15.202	4,48E-003	NM_007267.5	Homo sapiens transmembrane channel-like 6 (TMC6), mRNA.
DBT	15.191	4,49E-003	NM_001918.2	Homo sapiens dihydrolipoamide branched chain transacylase E2 (DBT), nuclear gene encoding mitochondrial protein, mRNA.
LOC100129027	15.187	4,49E-003	XM_001726404.1	PREDICTED: Homo sapiens hypothetical protein LOC100129027 (LOC100129027), mRNA.
TERC	15.184	4,49E-003	NR_001566.1	Homo sapiens telomerase RNA component (TERC), telomerase RNA.
KLF5	15.174	4,50E-003	NM_001730.3	Homo sapiens Kruppel-like factor 5 (intestinal) (KLF5), mRNA.
C16orf42	15.173	4,50E-003	NM_001001410.2	Homo sapiens chromosome 16 open reading frame 42 (C16orf42), mRNA.
SOD2	15.161	4,51E-003	NM_001024465.1	Homo sapiens superoxide dismutase 2, mitochondrial (SOD2), nuclear gene encoding mitochondrial protein, transcript variant 2, mRNA.
PAPPA	15.148	4,52E-003	NM_002581.3	Homo sapiens pregnancy-associated plasma protein A, pappalysin 1 (PAPPA), mRNA.
DPH5	15.13	4,53E-003	NM_001077394.1	Homo sapiens DPH5 homolog (S. cerevisiae) (DPH5), transcript variant 1, mRNA.
CTSK	15.129	4,53E-003	NM_000396.2	Homo sapiens cathepsin K (CTSK), mRNA.
FAM100B	15.124	4,53E-003	NM_182565.2	Homo sapiens family with sequence similarity 100, member B (FAM100B), mRNA.
LOC645969	15.122	4,54E-003	XR_037475.1	PREDICTED: Homo sapiens misc_RNA (LOC645969), miscRNA.
ZNF511	15.093	4,56E-003	NM_145806.2	Homo sapiens zinc finger protein 511 (ZNF511), mRNA.
TM9SF1	15.074	4,57E-003	NM_001014842.1	Homo sapiens transmembrane 9 superfamily member 1 (TM9SF1), transcript variant 2, mRNA.
LOC441268	15.064	4,58E-003	NM_001013725.1	Homo sapiens hypothetical gene supported by BC044942 (LOC441268), mRNA.
SCD5	15.063	4,58E-003	NM_001037582.1	Homo sapiens stearoyl-CoA desaturase 5 (SCD5), transcript variant 1, mRNA.
RFX2	15.05	4,59E-003	NM_000635.2	Homo sapiens regulatory factor X, 2 (influences HLA class II expression) (RFX2), transcript variant 1, mRNA.
SORD	15.031	4,61E-003	NM_003104.3	Homo sapiens sorbitol dehydrogenase (SORD), mRNA.
SRRM5	15.027	4,61E-003	NM_001145641.1	Homo sapiens serine/arginine repetitive matrix 5 (SRRM5), mRNA.
TM2D1	15.026	4,61E-003	NM_032027.2	Homo sapiens TM2 domain containing 1 (TM2D1), mRNA.
LOC100129203	15.023	4,61E-003	XM_001718910.1	PREDICTED: Homo sapiens similar to mCG50504 (LOC100129203), mRNA.
SNORD114-1	15.017	4,62E-003	NR_003193.1	Homo sapiens small nucleolar RNA, C/D box 114-1 (SNORD114-1), small nucleolar RNA.
B4GALT1	15.011	4,62E-003	NM_001497.2	Homo sapiens UDP-Gal:betaGlcNAc beta 1,4- galactosyltransferase, polypeptide 1 (B4GALT1), mRNA.
CHD7	14.979	4,65E-003	NM_017780.2	Homo sapiens chromodomain helicase DNA binding protein 7 (CHD7), mRNA.
GOLSYN	14.976	4,65E-003	NM_001099743.1	Homo sapiens Golgi-localized protein (GOLSYN), transcript variant 7, mRNA.
SUCNR1	14.889	4,72E-003	NM_033050.3	Homo sapiens succinate receptor 1 (SUCNR1), mRNA.
RPUSD4	14.872	4,73E-003	NM_032795.1	Homo sapiens RNA pseudouridylate synthase domain containing 4 (RPUSD4), mRNA.
PTBP2	14.871	4,73E-003	NM_021190.1	Homo sapiens polypyrimidine tract binding protein 2 (PTBP2), mRNA.
PPPDE1	14.856	4,74E-003	NM_016076.3	Homo sapiens PPPDE peptidase domain containing 1 (PPPDE1), mRNA.
C1orf26	14.841	4,75E-003	NM_017673.5	Homo sapiens chromosome 1 open reading frame 26 (C1orf26), mRNA.
HSP90AA1	14.836	4,76E-003	NM_001017963.2	Homo sapiens heat shock protein 90kDa alpha (cytosolic), class A member 1 (HSP90AA1), transcript variant 1, mRNA.
TIMM23	14.812	4,78E-003	NM_006327.2	Homo sapiens translocase of inner mitochondrial membrane 23 homolog (yeast) (TIMM23), nuclear gene encoding mitochondrial protein, mRNA.
NPAS1	14.81	4,78E-003	NM_002517.2	Homo sapiens neuronal PAS domain protein 1 (NPAS1), mRNA.
PTPN3	14.784	4,80E-003	NM_002829.2	Homo sapiens protein tyrosine phosphatase, non-receptor type 3 (PTPN3), mRNA.
CLTC	14.758	4,82E-003	NM_004859.3	Homo sapiens clathrin, heavy chain (Hc) (CLTC), mRNA.
MGC16169	14.722	4,85E-003	NM_033115.2	Homo sapiens hypothetical protein MGC16169 (MGC16169), mRNA.
DIO2	14.693	4,87E-003	NM_001007023.2	Homo sapiens deiodinase, iodothyronine, type II (DIO2), transcript variant 3, mRNA.
LOC643779	14.69	4,88E-003	XR_018427.1	PREDICTED: Homo sapiens misc_RNA (LOC643779), miscRNA.
YWHAB	14.676	4,89E-003	NM_003404.3	Homo sapiens tyrosine 3-monooxygenase/tryptophan 5-monooxygenase activation protein, beta polypeptide (YWHAB), transcript variant 1, mRNA.
ZC3H15	14.673	4,89E-003	NM_018471.2	Homo sapiens zinc finger CCCH-type containing 15 (ZC3H15), mRNA.
RAB43	14.656	4,91E-003	NM_198490.1	Homo sapiens RAB43, member RAS oncogene family (RAB43), mRNA.
CNKSR3	14.649	4,91E-003	NM_173515.2	Homo sapiens CNKSR family member 3 (CNKSR3), mRNA.
ZNF691	14.646	4,91E-003	NM_015911.2	Homo sapiens zinc finger protein 691 (ZNF691), mRNA.
NR2C2	14.642	4,92E-003	NM_003298.3	Homo sapiens nuclear receptor subfamily 2, group C, member 2 (NR2C2), mRNA.
LOC650628	14.611	4,94E-003	XM_939717.1	PREDICTED: Homo sapiens hypothetical protein LOC650628 (LOC650628), mRNA.
NCAPH2	14.602	4,95E-003	NM_152299.2	Homo sapiens non-SMC condensin II complex, subunit H2 (NCAPH2), transcript variant 2, mRNA.
ZNF16	14.565	4,98E-003	NM_006958.2	Homo sapiens zinc finger protein 16 (ZNF16), transcript variant 1, mRNA.
MLF1	14.563	4,98E-003	NM_022443.2	Homo sapiens myeloid leukemia factor 1 (MLF1), mRNA.
SEC22C	14.554	4,99E-003	NM_032970.2	Homo sapiens SEC22 vesicle trafficking protein homolog C (S. cerevisiae) (SEC22C), transcript variant 1, mRNA.
LOC644116	14.541	5,00E-003	XM_933284.1	PREDICTED: Homo sapiens hypothetical protein LOC644115, transcript variant 2 (LOC644116), mRNA.
LOC653630	14.527	5,01E-003	XM_932909.2	PREDICTED: Homo sapiens hypothetical LOC653630 (LOC653630), mRNA.
FAM49A	14.507	5,03E-003	NM_030797.2	Homo sapiens family with sequence similarity 49, member A (FAM49A), mRNA.
LOC728739	14.507	5,03E-003	XR_015689.1	PREDICTED: Homo sapiens similar to programmed cell death 2 isoform 2 (LOC728739), mRNA.
LOC728179	14.502	5,04E-003	XR_015348.2	PREDICTED: Homo sapiens misc_RNA (LOC728179), miscRNA.
LOC653631	14.478	5,06E-003	XM_930476.2	PREDICTED: Homo sapiens hypothetical LOC653631 (LOC653631), mRNA.
GSTM4	14.474	5,06E-003	NM_147148.1	Homo sapiens glutathione S-transferase M4 (GSTM4), transcript variant 2, mRNA.
ZCCHC11	14.467	5,07E-003	NM_001009882.1	Homo sapiens zinc finger, CCHC domain containing 11 (ZCCHC11), transcript variant 3, mRNA.
IARS	14.432	5,10E-003	NM_002161.3	Homo sapiens isoleucyl-tRNA synthetase (IARS), transcript variant short, mRNA.
ASB1	14.427	5,10E-003	NM_016114.3	Homo sapiens ankyrin repeat and SOCS box-containing 1 (ASB1), mRNA.
TRAF6	14.422	5,11E-003	NM_145803.1	Homo sapiens TNF receptor-associated factor 6 (TRAF6), transcript variant 1, mRNA.
L1CAM	14.414	5,11E-003	NM_024003.1	Homo sapiens L1 cell adhesion molecule (L1CAM), transcript variant 2, mRNA.
NUDT9	14.399	5,13E-003	NM_198038.1	Homo sapiens nudix (nucleoside diphosphate linked moiety X)-type motif 9 (NUDT9), transcript variant 3, mRNA.
MIR720	14.382	5,14E-003	NR_031712.1	Homo sapiens microRNA 720 (MIR720), microRNA.
GNB2	14.351	5,17E-003	NM_005273.2	Homo sapiens guanine nucleotide binding protein (G protein), beta polypeptide 2 (GNB2), mRNA.
C1orf31	14.344	5,18E-003	NM_001012985.1	Homo sapiens chromosome 1 open reading frame 31 (C1orf31), mRNA.
FSD1	14.338	5,18E-003	NM_024333.1	Homo sapiens fibronectin type III and SPRY domain containing 1 (FSD1), mRNA.
ZSWIM1	14.313	5,20E-003	NM_080603.3	Homo sapiens zinc finger, SWIM-type containing 1 (ZSWIM1), mRNA.
AJAP1	14.293	5,22E-003	NM_001042478.1	Homo sapiens adherens junctions associated protein 1 (AJAP1), transcript variant 2, mRNA.
TWIST2	14.274	5,24E-003	NM_057179.1	Homo sapiens twist homolog 2 (Drosophila) (TWIST2), mRNA.
PBX1	14.27	5,24E-003	NM_002585.1	Homo sapiens pre-B-cell leukemia homeobox 1 (PBX1), mRNA.
CLDN3	14.263	5,25E-003	NM_001306.2	Homo sapiens claudin 3 (CLDN3), mRNA.
CEBPA	14.247	5,26E-003	NM_004364.2	Homo sapiens CCAAT/enhancer binding protein (C/EBP), alpha (CEBPA), mRNA.
PITPNC1	14.247	5,26E-003	NM_181671.1	Homo sapiens phosphatidylinositol transfer protein, cytoplasmic 1 (PITPNC1), transcript variant 2, mRNA.
LOC644491	14.228	5,28E-003	XM_927618.1	PREDICTED: Homo sapiens similar to NMDA receptor regulated 2 isoform a (LOC644491), mRNA.
RBM18	14.221	5,29E-003	NM_033117.2	Homo sapiens RNA binding motif protein 18 (RBM18), mRNA.
SLC3A1	14.221	5,29E-003	NM_000341.2	Homo sapiens solute carrier family 3 (cystine, dibasic and neutral amino acid transporters, activator of cystine, dibasic and neutral amino acid transport), member 1 (SLC3A1), mRNA.
TFB2M	14.172	5,33E-003	NM_022366.1	Homo sapiens transcription factor B2, mitochondrial (TFB2M), nuclear gene encoding mitochondrial protein, mRNA.
DDN	14.152	5,35E-003	NM_015086.1	Homo sapiens dendrin (DDN), mRNA.
ARL17P1	14.14	5,36E-003	NM_016632.1	Homo sapiens ADP-ribosylation factor-like 17 pseudogene 1 (ARL17P1), mRNA.
UBTD2	14.124	5,38E-003	NM_152277.2	Homo sapiens ubiquitin domain containing 2 (UBTD2), mRNA.
SFRS3	14.111	5,39E-003	NM_003017.3	Homo sapiens splicing factor, arginine/serine-rich 3 (SFRS3), mRNA.
METTL7A	14.1	5,40E-003	NM_014033.3	Homo sapiens methyltransferase like 7A (METTL7A), mRNA.
ESRRAP2	14.099	5,40E-003	NR_000033.2	Homo sapiens estrogen-related receptor alpha pseudogene 2 (ESRRAP2) on chromosome 13.
TREM1	14.088	5,41E-003	NM_018643.2	Homo sapiens triggering receptor expressed on myeloid cells 1 (TREM1), mRNA.
DYNC2H1	14.086	5,41E-003	NM_001080463.1	Homo sapiens dynein, cytoplasmic 2, heavy chain 1 (DYNC2H1), mRNA.
CCT6P1	14.079	5,42E-003	NR_003110.2	Homo sapiens chaperonin containing TCP1, subunit 6 (zeta) pseudogene 1 (CCT6P1), non-coding RNA.
PRDM10	14.065	5,43E-003	NM_020228.2	Homo sapiens PR domain containing 10 (PRDM10), transcript variant 1, mRNA.
ODF3B	14.057	5,44E-003	NM_001014440.2	Homo sapiens outer dense fiber of sperm tails 3B (ODF3B), mRNA.
LOC100130886	14.039	5,46E-003	XM_001714477.1	PREDICTED: Homo sapiens hypothetical protein LOC100130886 (LOC100130886), mRNA.
ERLIN2	14.034	5,46E-003	NM_001003791.1	Homo sapiens ER lipid raft associated 2 (ERLIN2), transcript variant 3, mRNA.
CASC4	14.004	5,49E-003	NM_177974.1	Homo sapiens cancer susceptibility candidate 4 (CASC4), transcript variant 2, mRNA.
ESM1	13.985	5,51E-003	NM_007036.3	Homo sapiens endothelial cell-specific molecule 1 (ESM1), mRNA.
ANPEP	13.98	5,51E-003	NM_001150.1	Homo sapiens alanyl (membrane) aminopeptidase (aminopeptidase N, aminopeptidase M, microsomal aminopeptidase, CD13, p150) (ANPEP), mRNA.
CCDC94	13.971	5,52E-003	NM_018074.4	Homo sapiens coiled-coil domain containing 94 (CCDC94), mRNA.
LOC728732	13.955	5,54E-003	XR_038331.1	PREDICTED: Homo sapiens misc_RNA (LOC728732), miscRNA.
ERCC1	13.954	5,54E-003	NM_001983.2	Homo sapiens excision repair cross-complementing rodent repair deficiency, complementation group 1 (includes overlapping antisense sequence) (ERCC1), transcript variant 2, mRNA.
LOC729799	13.894	5,60E-003	XR_038768.1	PREDICTED: Homo sapiens misc_RNA (LOC729799), miscRNA.
C20orf72	13.893	5,60E-003	NM_052865.2	Homo sapiens chromosome 20 open reading frame 72 (C20orf72), mRNA.
ARL5B	13.885	5,61E-003	NM_178815.3	Homo sapiens ADP-ribosylation factor-like 5B (ARL5B), mRNA.
LOC644877	13.879	5,62E-003	XR_017355.2	PREDICTED: Homo sapiens misc_RNA (LOC644877), miscRNA.
RNF39	13.861	5,63E-003	NM_170769.1	Homo sapiens ring finger protein 39 (RNF39), transcript variant 2, mRNA.
S100A10	13.841	5,65E-003	NM_002966.2	Homo sapiens S100 calcium binding protein A10 (S100A10), mRNA.
CNIH	13.836	5,66E-003	NM_005776.2	Homo sapiens cornichon homolog (Drosophila) (CNIH), mRNA.
LOC644093	13.834	5,66E-003	XM_945461.2	PREDICTED: Homo sapiens hCG2040054 (LOC644093), mRNA.
FLJ22662	13.832	5,66E-003	NM_024829.4	Homo sapiens hypothetical protein FLJ22662 (FLJ22662), mRNA.
KIR2DS3	13.832	5,66E-003	NM_012313.1	Homo sapiens killer cell immunoglobulin-like receptor, two domains, short cytoplasmic tail, 3 (KIR2DS3), mRNA.
C11orf73	13.831	5,66E-003	NM_016401.2	Homo sapiens chromosome 11 open reading frame 73 (C11orf73), mRNA.
EEF1D	13.823	5,67E-003	NM_032378.2	Homo sapiens eukaryotic translation elongation factor 1 delta (guanine nucleotide exchange protein) (EEF1D), transcript variant 1, mRNA.
LOC649143	13.813	5,68E-003	XM_944822.1	PREDICTED: Homo sapiens similar to HLA class II histocompatibility antigen, DRB1-9 beta chain precursor (MHC class I antigen DRB1*9) (DR-9) (DR9), transcript variant 2 (LOC649143), mRNA.
LARS	13.812	5,68E-003	NM_020117.9	Homo sapiens leucyl-tRNA synthetase (LARS), mRNA.
ACTR3B	13.786	5,71E-003	NM_020445.4	Homo sapiens ARP3 actin-related protein 3 homolog B (yeast) (ACTR3B), transcript variant 1, mRNA.
CFDP1	13.775	5,72E-003	NM_006324.2	Homo sapiens craniofacial development protein 1 (CFDP1), mRNA.
ARHGEF16	13.773	5,72E-003	NM_014448.2	Homo sapiens Rho guanine exchange factor (GEF) 16 (ARHGEF16), mRNA.
RHOU	13.773	5,72E-003	NM_021205.4	Homo sapiens ras homolog gene family, member U (RHOU), mRNA.
C9orf21	13.771	5,72E-003	NM_153698.1	Homo sapiens chromosome 9 open reading frame 21 (C9orf21), mRNA.
CTBP2	13.768	5,73E-003	NM_001329.2	Homo sapiens C-terminal binding protein 2 (CTBP2), transcript variant 1, mRNA.
LOC645941	13.761	5,73E-003	XM_933279.1	PREDICTED: Homo sapiens hypothetical LOC645941 (LOC645941), mRNA.
LIX1	13.757	5,74E-003	NM_153234.3	Homo sapiens Lix1 homolog (mouse) (LIX1), mRNA.
HEXA	13.75	5,75E-003	NM_000520.3	Homo sapiens hexosaminidase A (alpha polypeptide) (HEXA), mRNA.
CLU	13.737	5,76E-003	NM_203339.1	Homo sapiens clusterin (CLU), transcript variant 2, mRNA.
RP2	13.734	5,76E-003	NM_006915.1	Homo sapiens retinitis pigmentosa 2 (X-linked recessive) (RP2), mRNA.
ANP32E	13.731	5,77E-003	NM_030920.2	Homo sapiens acidic (leucine-rich) nuclear phosphoprotein 32 family, member E (ANP32E), mRNA.
C16orf38	13.728	5,77E-003	NM_001013658.1	Homo sapiens chromosome 16 open reading frame 38 (C16orf38), mRNA.
F12	13.723	5,77E-003	NM_000505.3	Homo sapiens coagulation factor XII (Hageman factor) (F12), mRNA.
TUBA4A	13.723	5,77E-003	NM_006000.1	Homo sapiens tubulin, alpha 4a (TUBA4A), mRNA.
SLC18A1	13.72	5,78E-003	NM_003053.1	Homo sapiens solute carrier family 18 (vesicular monoamine), member 1 (SLC18A1), mRNA.
PCDH7	13.715	5,78E-003	NM_032457.2	Homo sapiens protocadherin 7 (PCDH7), transcript variant c, mRNA.
EPB49	13.713	5,78E-003	NM_001978.1	Homo sapiens erythrocyte membrane protein band 4.9 (dematin) (EPB49), mRNA.
HYAL4	13.708	5,79E-003	NM_012269.1	Homo sapiens hyaluronoglucosaminidase 4 (HYAL4), mRNA.
HIST1H2AC	13.705	5,79E-003	NM_003512.3	Homo sapiens histone cluster 1, H2ac (HIST1H2AC), mRNA.
RASSF1	13.698	5,80E-003	NM_007182.4	Homo sapiens Ras association (RalGDS/AF-6) domain family member 1 (RASSF1), transcript variant A, mRNA.
LOC100131609	13.673	5,83E-003	XR_038433.1	PREDICTED: Homo sapiens misc_RNA (LOC100131609), miscRNA.
NUP153	13.666	5,83E-003	NM_005124.2	Homo sapiens nucleoporin 153kDa (NUP153), mRNA.
SPON1	13.664	5,83E-003	NM_006108.2	Homo sapiens spondin 1, extracellular matrix protein (SPON1), mRNA.
WBP2	13.653	5,85E-003	NM_012478.3	Homo sapiens WW domain binding protein 2 (WBP2), mRNA.
THEM5	13.652	5,85E-003	NM_182578.1	Homo sapiens thioesterase superfamily member 5 (THEM5), mRNA.
CLEC4A	13.633	5,87E-003	NM_194448.1	Homo sapiens C-type lectin domain family 4, member A (CLEC4A), transcript variant 4, mRNA.
LOC649497	13.63	5,87E-003	XM_938576.1	PREDICTED: Homo sapiens hypothetical protein LOC649497 (LOC649497), mRNA.
LOC100131390	13.625	5,88E-003	XM_001721877.1	PREDICTED: Homo sapiens similar to hCG1791958 (LOC100131390), mRNA.
LOC100131368	13.608	5,89E-003	XM_001714524.1	PREDICTED: Homo sapiens similar to hCG1783157 (LOC100131368), mRNA.
TAPBP	13.59	5,91E-003	NM_003190.3	Homo sapiens TAP binding protein (tapasin) (TAPBP), transcript variant 1, mRNA.
CHST13	13.586	5,92E-003	NM_152889.1	Homo sapiens carbohydrate (chondroitin 4) sulfotransferase 13 (CHST13), mRNA.
SMC3	13.583	5,92E-003	NM_005445.3	Homo sapiens structural maintenance of chromosomes 3 (SMC3), mRNA.
CCL3L1	13.567	5,94E-003	NM_021006.4	Homo sapiens chemokine (C-C motif) ligand 3-like 1 (CCL3L1), mRNA.
ASB3	13.563	5,94E-003	NM_016115.3	Homo sapiens ankyrin repeat and SOCS box-containing 3 (ASB3), transcript variant 1, mRNA.
LGALS12	13.563	5,94E-003	NM_033101.2	Homo sapiens lectin, galactoside-binding, soluble, 12 (LGALS12), mRNA.
RHOT1	13.529	5,98E-003	NM_001033566.1	Homo sapiens ras homolog gene family, member T1 (RHOT1), transcript variant 2, mRNA.
RPS21	13.516	5,99E-003	NM_001024.3	Homo sapiens ribosomal protein S21 (RPS21), mRNA.
ABHD14A	13.515	5,99E-003	NM_015407.3	Homo sapiens abhydrolase domain containing 14A (ABHD14A), mRNA.
DIP2A	13.497	6,01E-003	NM_206890.1	Homo sapiens DIP2 disco-interacting protein 2 homolog A (Drosophila) (DIP2A), transcript variant 3, mRNA.
RNF160	13.487	6,03E-003	NM_015565.1	Homo sapiens ring finger protein 160 (RNF160), mRNA.
CAMK2D	13.485	6,03E-003	NM_172128.1	Homo sapiens calcium/calmodulin-dependent protein kinase (CaM kinase) II delta (CAMK2D), transcript variant 2, mRNA.
LOC146909	13.475	6,04E-003	XM_941435.2	PREDICTED: Homo sapiens hypothetical protein LOC146909, transcript variant 4 (LOC146909), mRNA.
NFX1	13.466	6,05E-003	NM_147133.1	Homo sapiens nuclear transcription factor, X-box binding 1 (NFX1), transcript variant 2, mRNA.
PDXK	13.461	6,05E-003	NM_003681.4	Homo sapiens pyridoxal (pyridoxine, vitamin B6) kinase (PDXK), mRNA.
VSNL1	13.458	6,06E-003	NM_003385.4	Homo sapiens visinin-like 1 (VSNL1), mRNA.
NDUFC1	13.443	6,07E-003	NM_002494.2	Homo sapiens NADH dehydrogenase (ubiquinone) 1, subcomplex unknown, 1, 6kDa (NDUFC1), mRNA.
BCL3	13.441	6,08E-003	NM_005178.2	Homo sapiens B-cell CLL/lymphoma 3 (BCL3), mRNA.
THAP2	13.424	6,09E-003	NM_031435.2	Homo sapiens THAP domain containing, apoptosis associated protein 2 (THAP2), mRNA.
NAP1L1	13.417	6,10E-003	NM_139207.1	Homo sapiens nucleosome assembly protein 1-like 1 (NAP1L1), transcript variant 1, mRNA.
MFSD10	13.387	6,14E-003	NM_001120.3	Homo sapiens major facilitator superfamily domain containing 10 (MFSD10), mRNA.
AMAC1L3	13.384	6,14E-003	NM_001102614.1	Homo sapiens acyl-malonyl condensing enzyme 1-like 3 (AMAC1L3), mRNA.
TSPAN6	13.369	6,16E-003	NM_003270.2	Homo sapiens tetraspanin 6 (TSPAN6), mRNA.
EPHB1	13.349	6,18E-003	NM_004441.3	Homo sapiens EPH receptor B1 (EPHB1), mRNA.
KLF10	13.344	6,18E-003	NM_005655.1	Homo sapiens Kruppel-like factor 10 (KLF10), transcript variant 1, mRNA.
TTTY15	13.324	6,21E-003	NR_001545.1	Homo sapiens testis-specific transcript, Y-linked 15 (TTTY15) on chromosome Y.
LOC650780	13.3	6,23E-003	XM_939859.1	PREDICTED: Homo sapiens similar to Immunoglobulin omega chain precursor (VpreB2 protein) (LOC650780), mRNA.
ATP1B3	13.293	6,24E-003	NM_001679.2	Homo sapiens ATPase, Na+/K+ transporting, beta 3 polypeptide (ATP1B3), mRNA. XM_945518
CLNS1A	13.29	6,25E-003	NM_001293.1	Homo sapiens chloride channel, nucleotide-sensitive, 1A (CLNS1A), mRNA.
C6orf211	13.287	6,25E-003	NM_024573.1	Homo sapiens chromosome 6 open reading frame 211 (C6orf211), mRNA.
GAGE4	13.283	6,25E-003	NM_001474.1	Homo sapiens G antigen 4 (GAGE4), mRNA.
TSC1	13.273	6,27E-003	NM_000368.3	Homo sapiens tuberous sclerosis 1 (TSC1), transcript variant 1, mRNA.
ING2	13.272	6,27E-003	NM_001564.2	Homo sapiens inhibitor of growth family, member 2 (ING2), mRNA.
LACTB2	13.265	6,28E-003	NM_016027.1	Homo sapiens lactamase, beta 2 (LACTB2), mRNA.
ITFG2	13.256	6,29E-003	NM_018463.2	Homo sapiens integrin alpha FG-GAP repeat containing 2 (ITFG2), mRNA.
KBTBD9	13.253	6,29E-003	XM_001134449.1	PREDICTED: Homo sapiens kelch repeat and BTB (POZ) domain containing 9 (KBTBD9), mRNA.
OSBP	13.247	6,30E-003	NM_002556.2	Homo sapiens oxysterol binding protein (OSBP), mRNA.
LOC729780	13.242	6,30E-003	XR_038920.1	PREDICTED: Homo sapiens misc_RNA (LOC729780), miscRNA.
CREBBP	13.239	6,31E-003	NM_001079846.1	Homo sapiens CREB binding protein (CREBBP), transcript variant 2, mRNA.
UBA52	13.222	6,32E-003	NM_001033930.1	Homo sapiens ubiquitin A-52 residue ribosomal protein fusion product 1 (UBA52), transcript variant 1, mRNA.
C17orf74	13.22	6,33E-003	NM_175734.4	Homo sapiens chromosome 17 open reading frame 74 (C17orf74), mRNA.
CYorf15B	13.203	6,35E-003	NM_032576.2	Homo sapiens chromosome Y open reading frame 15B (CYorf15B), mRNA.
LOC154860	13.193	6,36E-003	XM_001721629.1	PREDICTED: Homo sapiens hypothetical protein LOC154860 (LOC154860), mRNA.
LOC441054	13.184	6,37E-003	XM_498987.2	PREDICTED: Homo sapiens hypothetical protein LOC441054 (LOC441054), mRNA.
MRPL54	13.183	6,37E-003	NM_172251.1	Homo sapiens mitochondrial ribosomal protein L54 (MRPL54), nuclear gene encoding mitochondrial protein, mRNA.
ZNF815	13.176	6,38E-003	NR_023382.1	Homo sapiens zinc finger protein 815 (ZNF815), non-coding RNA.
VAV3	13.155	6,40E-003	NM_006113.4	Homo sapiens vav 3 guanine nucleotide exchange factor (VAV3), transcript variant 1, mRNA.
LOC727762	13.152	6,41E-003	XM_001125915.1	PREDICTED: Homo sapiens similar to NADH dehydrogenase (ubiquinone) 1 beta subcomplex, 4, 15kDa, transcript variant 2 (LOC727762), mRNA.
RNF34	13.128	6,44E-003	NM_025126.2	Homo sapiens ring finger protein 34 (RNF34), transcript variant 2, mRNA.
HIVEP1	13.108	6,46E-003	NM_002114.2	Homo sapiens human immunodeficiency virus type I enhancer binding protein 1 (HIVEP1), mRNA.
ACER2	13.106	6,46E-003	NM_001010887.2	Homo sapiens alkaline ceramidase 2 (ACER2), mRNA.
LOC100128641	13.087	6,49E-003	NM_001142308.1	Homo sapiens similar to hCG1641533 (LOC100128641), mRNA.
ANKRD46	13.082	6,49E-003	NM_198401.2	Homo sapiens ankyrin repeat domain 46 (ANKRD46), mRNA.
ZNF524	13.08	6,49E-003	NM_153219.2	Homo sapiens zinc finger protein 524 (ZNF524), mRNA.
GPD2	13.079	6,50E-003	NM_001083112.1	Homo sapiens glycerol-3-phosphate dehydrogenase 2 (mitochondrial) (GPD2), nuclear gene encoding mitochondrial protein, transcript variant 1, mRNA.
LOC100130387	13.079	6,50E-003	XM_001718474.1	PREDICTED: Homo sapiens similar to hCG2042422 (LOC100130387), mRNA.
RABL5	13.048	6,53E-003	NM_022777.1	Homo sapiens RAB, member RAS oncogene family-like 5 (RABL5), mRNA.
PRAMEF17	13.045	6,54E-003	XM_938420.2	PREDICTED: Homo sapiens PRAME family member 17 (PRAMEF17), mRNA.
B3GAT1	13.04	6,54E-003	NM_018644.3	Homo sapiens beta-1,3-glucuronyltransferase 1 (glucuronosyltransferase P) (B3GAT1), transcript variant 1, mRNA.
SLC12A8	13.024	6,56E-003	NM_024628.4	Homo sapiens solute carrier family 12 (potassium/chloride transporters), member 8 (SLC12A8), mRNA.
LOC440354	13.018	6,57E-003	NR_002473.2	Homo sapiens PI-3-kinase-related kinase SMG-1 pseudogene (LOC440354), non-coding RNA.
PDGFD	13.008	6,58E-003	NM_025208.4	Homo sapiens platelet derived growth factor D (PDGFD), transcript variant 1, mRNA.
GJC3	13.004	6,59E-003	NM_181538.1	Homo sapiens gap junction protein, gamma 3, 30.2kDa (GJC3), mRNA.
ATL2	12.996	6,60E-003	NM_022374.1	Homo sapiens atlastin GTPase 2 (ATL2), mRNA.
OPRL1	12.978	6,62E-003	NM_000913.3	Homo sapiens opiate receptor-like 1 (OPRL1), transcript variant 2, mRNA.
RFNG	12.975	6,62E-003	XM_001132711.1	PREDICTED: Homo sapiens radical fringe homolog (Drosophila) (RFNG), mRNA.
PDZD2	12.959	6,64E-003	NM_178140.2	Homo sapiens PDZ domain containing 2 (PDZD2), mRNA.
RANBP2	12.955	6,65E-003	NM_006267.4	Homo sapiens RAN binding protein 2 (RANBP2), mRNA.
LOC646804	12.949	6,66E-003	XM_929761.1	PREDICTED: Homo sapiens similar to CG17807-PA (LOC646804), mRNA.
NEDD1	12.946	6,66E-003	NM_152905.2	Homo sapiens neural precursor cell expressed, developmentally down-regulated 1 (NEDD1), mRNA.
C2orf52	12.944	6,66E-003	NM_173513.2	Homo sapiens chromosome 2 open reading frame 52 (C2orf52), mRNA.
CA7	12.938	6,67E-003	NM_005182.2	Homo sapiens carbonic anhydrase VII (CA7), transcript variant 1, mRNA.
LOC642935	12.934	6,67E-003	XR_042283.1	PREDICTED: Homo sapiens misc_RNA (LOC642935), miscRNA.
LOC728142	12.931	6,68E-003	XM_001126695.2	PREDICTED: Homo sapiens hypothetical LOC728142 (LOC728142), mRNA.
DDX10	12.93	6,68E-003	NM_004398.2	Homo sapiens DEAD (Asp-Glu-Ala-Asp) box polypeptide 10 (DDX10), mRNA.
PNKD	12.929	6,68E-003	NM_015488.4	Homo sapiens paroxysmal nonkinesigenic dyskinesia (PNKD), transcript variant 1, mRNA.
ZNF57	12.922	6,69E-003	NM_173480.1	Homo sapiens zinc finger protein 57 (ZNF57), mRNA.
FZD1	12.919	6,69E-003	NM_003505.1	Homo sapiens frizzled homolog 1 (Drosophila) (FZD1), mRNA.
PDE3A	12.91	6,70E-003	NM_000921.3	Homo sapiens phosphodiesterase 3A, cGMP-inhibited (PDE3A), mRNA.
GNL2	12.908	6,71E-003	NM_013285.1	Homo sapiens guanine nucleotide binding protein-like 2 (nucleolar) (GNL2), mRNA.
CCDC97	12.896	6,72E-003	NM_052848.1	Homo sapiens coiled-coil domain containing 97 (CCDC97), mRNA.
APAF1	12.882	6,74E-003	NM_013229.2	Homo sapiens apoptotic peptidase activating factor 1 (APAF1), transcript variant 1, mRNA.
LOC100130705	12.875	6,75E-003	XM_001718675.1	PREDICTED: Homo sapiens hypothetical LOC100130705 (LOC100130705), mRNA.
ZNHIT6	12.864	6,76E-003	NM_017953.2	Homo sapiens zinc finger, HIT type 6 (ZNHIT6), mRNA.
ZFX	12.86	6,77E-003	NM_003410.2	Homo sapiens zinc finger protein, X-linked (ZFX), mRNA.
DBH	12.857	6,77E-003	NM_000787.3	Homo sapiens dopamine beta-hydroxylase (dopamine beta-monooxygenase) (DBH), mRNA.
GNB4	12.855	6,77E-003	NM_021629.3	Homo sapiens guanine nucleotide binding protein (G protein), beta polypeptide 4 (GNB4), mRNA.
ASH2L	12.849	6,78E-003	NM_004674.2	Homo sapiens ash2 (absent, small, or homeotic)-like (Drosophila) (ASH2L), mRNA.
LOC100132147	12.829	6,81E-003	XR_038617.1	PREDICTED: Homo sapiens misc_RNA (LOC100132147), miscRNA.
PFAS	12.824	6,81E-003	NM_012393.1	Homo sapiens phosphoribosylformylglycinamidine synthase (FGAR amidotransferase) (PFAS), mRNA.
ZNF763	12.818	6,82E-003	NM_001012753.1	Homo sapiens zinc finger protein 763 (ZNF763), mRNA.
LOC641947	12.814	6,83E-003	XM_935709.1	PREDICTED: Homo sapiens similar to Rap guanine nucleotide exchange factor 5 (Guanine nucleotide exchange factor for Rap1) (M-Ras-regulated Rap GEF) (MR-GEF) (LOC641947), mRNA.
FGFR1OP2	12.804	6,84E-003	NM_015633.1	Homo sapiens FGFR1 oncogene partner 2 (FGFR1OP2), mRNA.
RTEL1	12.799	6,85E-003	NM_016434.2	Homo sapiens regulator of telomere elongation helicase 1 (RTEL1), transcript variant 1, mRNA.
TGFBR3	12.788	6,86E-003	NM_003243.2	Homo sapiens transforming growth factor, beta receptor III (TGFBR3), mRNA.
C2orf82	12.783	6,87E-003	NM_206895.1	Homo sapiens chromosome 2 open reading frame 82 (C2orf82), mRNA.
RNPEPL1	12.773	6,88E-003	NM_018226.3	Homo sapiens arginyl aminopeptidase (aminopeptidase B)-like 1 (RNPEPL1), mRNA.
HBQ1	12.761	6,90E-003	NM_005331.3	Homo sapiens hemoglobin, theta 1 (HBQ1), mRNA.
LOC645848	12.747	6,91E-003	XM_933202.1	PREDICTED: Homo sapiens hypothetical LOC645848 (LOC645848), mRNA.
PCGF3	12.725	6,94E-003	NM_006315.4	Homo sapiens polycomb group ring finger 3 (PCGF3), mRNA.
ZGPAT	12.71	6,96E-003	NM_032527.3	Homo sapiens zinc finger, CCCH-type with G patch domain (ZGPAT), transcript variant 1, mRNA.
PIP5K1B	12.701	6,98E-003	NM_003558.1	Homo sapiens phosphatidylinositol-4-phosphate 5-kinase, type I, beta (PIP5K1B), transcript variant 2, mRNA.
LOC647070	12.688	6,99E-003	XR_041239.1	PREDICTED: Homo sapiens misc_RNA (LOC647070), miscRNA.
EPS8L2	12.681	7,00E-003	XM_943946.1	PREDICTED: Homo sapiens EPS8-like 2, transcript variant 4 (EPS8L2), mRNA.
AZI2	12.68	7,00E-003	NM_022461.2	Homo sapiens 5-azacytidine induced 2 (AZI2), mRNA.
NR2C1	12.676	7,01E-003	NM_003297.1	Homo sapiens nuclear receptor subfamily 2, group C, member 1 (NR2C1), transcript variant 1, mRNA.
TMEM178	12.672	7,01E-003	NM_152390.1	Homo sapiens transmembrane protein 178 (TMEM178), mRNA.
SLC30A1	12.659	7,03E-003	NM_021194.2	Homo sapiens solute carrier family 30 (zinc transporter), member 1 (SLC30A1), mRNA.
LOC649330	12.636	7,06E-003	XM_001723218.1	PREDICTED: Homo sapiens similar to heterogeneous nuclear ribonucleoprotein C-like 1 (LOC649330), mRNA.
DALRD3	12.627	7,08E-003	NM_001009996.1	Homo sapiens DALR anticodon binding domain containing 3 (DALRD3), transcript variant 1, mRNA.
GPR175	12.627	7,08E-003	NM_016372.1	Homo sapiens G protein-coupled receptor 175 (GPR175), mRNA.
LRRC32	12.627	7,08E-003	NM_005512.1	Homo sapiens leucine rich repeat containing 32 (LRRC32), mRNA.
FOSL1	12.604	7,11E-003	NM_005438.2	Homo sapiens FOS-like antigen 1 (FOSL1), mRNA.
LOC100134825	12.588	7,13E-003	XM_001726422.1	PREDICTED: Homo sapiens similar to hCG2005335 (LOC100134825), mRNA.
ZNF642	12.577	7,14E-003	NM_198494.2	Homo sapiens zinc finger protein 642 (ZNF642), mRNA.
FASTKD3	12.558	7,17E-003	NM_024091.2	Homo sapiens FAST kinase domains 3 (FASTKD3), mRNA.
LOC645153	12.548	7,18E-003	XM_928186.1	PREDICTED: Homo sapiens similar to T-box 1 isoform C (LOC645153), mRNA.
C19orf6	12.535	7,20E-003	NM_001033026.1	Homo sapiens chromosome 19 open reading frame 6 (C19orf6), transcript variant 1, mRNA.
NUFIP1	12.535	7,20E-003	NM_012345.1	Homo sapiens nuclear fragile X mental retardation protein interacting protein 1 (NUFIP1), mRNA.
RIPK3	12.535	7,20E-003	NM_006871.3	Homo sapiens receptor-interacting serine-threonine kinase 3 (RIPK3), mRNA.
CCNG2	12.525	7,22E-003	NM_004354.1	Homo sapiens cyclin G2 (CCNG2), mRNA.
RPS12	12.515	7,23E-003	NM_001016.3	Homo sapiens ribosomal protein S12 (RPS12), mRNA.
FLJ12684	12.501	7,25E-003	NM_024534.4	Homo sapiens hypothetical protein FLJ12684 (FLJ12684), mRNA. XR_001254
LIF	12.495	7,26E-003	NM_002309.2	Homo sapiens leukemia inhibitory factor (cholinergic differentiation factor) (LIF), mRNA.
FLJ10213	12.487	7,27E-003	NM_018029.3	Homo sapiens hypothetical protein FLJ10213 (FLJ10213), mRNA.
RAB38	12.475	7,29E-003	NM_022337.1	Homo sapiens RAB38, member RAS oncogene family (RAB38), mRNA.
CPS1	12.46	7,31E-003	NM_001875.2	Homo sapiens carbamoyl-phosphate synthetase 1, mitochondrial (CPS1), mRNA.
HLX	12.448	7,32E-003	NM_021958.2	Homo sapiens H2.0-like homeobox (HLX), mRNA.
BAK1	12.442	7,33E-003	NM_001188.3	Homo sapiens BCL2-antagonist/killer 1 (BAK1), mRNA.
ARSB	12.437	7,34E-003	NM_000046.2	Homo sapiens arylsulfatase B (ARSB), transcript variant 1, mRNA.
FLJ35801	12.433	7,34E-003	NM_153044.1	Homo sapiens hypothetical protein FLJ35801 (FLJ35801), mRNA.
SETD2	12.419	7,37E-003	NM_014159.4	Homo sapiens SET domain containing 2 (SETD2), mRNA.
HAND1	12.418	7,37E-003	NM_004821.1	Homo sapiens heart and neural crest derivatives expressed 1 (HAND1), mRNA.
TIMM8A	12.414	7,37E-003	NM_004085.2	Homo sapiens translocase of inner mitochondrial membrane 8 homolog A (yeast) (TIMM8A), nuclear gene encoding mitochondrial protein, mRNA.
GNAI1	12.397	7,40E-003	NM_002069.4	Homo sapiens guanine nucleotide binding protein (G protein), alpha inhibiting activity polypeptide 1 (GNAI1), mRNA.
LOC653080	12.391	7,41E-003	XM_930884.1	PREDICTED: Homo sapiens similar to Beta-glucuronidase precursor, transcript variant 2 (LOC653080), mRNA.
TEX11	12.384	7,42E-003	NM_001003811.1	Homo sapiens testis expressed 11 (TEX11), transcript variant 1, mRNA.
LOC644422	12.367	7,44E-003	XR_019449.1	PREDICTED: Homo sapiens misc_RNA (LOC644422), miscRNA.
DVL1	12.365	7,44E-003	NM_182779.3	Homo sapiens dishevelled, dsh homolog 1 (Drosophila) (DVL1), transcript variant 3, mRNA.
ITGA3	12.365	7,44E-003	NM_002204.1	Homo sapiens integrin, alpha 3 (antigen CD49C, alpha 3 subunit of VLA-3 receptor) (ITGA3), transcript variant a, mRNA.
RASL10A	12.365	7,44E-003	NM_001007279.1	Homo sapiens RAS-like, family 10, member A (RASL10A), transcript variant 2, mRNA.
AIF1L	12.363	7,45E-003	NM_031426.2	Homo sapiens allograft inflammatory factor 1-like (AIF1L), transcript variant 1, mRNA.
LOC100134261	12.355	7,46E-003	XM_001720725.1	PREDICTED: Homo sapiens similar to anaphase promoting complex subunit 1 (LOC100134261), mRNA.
SOX21	12.35	7,47E-003	NM_007084.2	Homo sapiens SRY (sex determining region Y)-box 21 (SOX21), mRNA.
CTH	12.338	7,48E-003	NM_001902.4	Homo sapiens cystathionase (cystathionine gamma-lyase) (CTH), transcript variant 1, mRNA.
SP4	12.321	7,51E-003	NM_003112.3	Homo sapiens Sp4 transcription factor (SP4), mRNA.
MRPL42P5	12.314	7,52E-003	NR_002208.1	Homo sapiens mitochondrial ribosomal protein L42 pseudogene 5 (MRPL42P5), non-coding RNA.
CAPN9	12.31	7,52E-003	NM_016452.1	Homo sapiens calpain 9 (CAPN9), transcript variant 2, mRNA.
AMY2A	12.309	7,52E-003	NM_000699.2	Homo sapiens amylase, alpha 2A (pancreatic) (AMY2A), mRNA.
CHCHD7	12.298	7,54E-003	NM_001011671.1	Homo sapiens coiled-coil-helix-coiled-coil-helix domain containing 7 (CHCHD7), transcript variant 6, mRNA.
MON1B	12.297	7,54E-003	NM_014940.2	Homo sapiens MON1 homolog B (yeast) (MON1B), mRNA.
TMEM87A	12.294	7,55E-003	NM_015497.2	Homo sapiens transmembrane protein 87A (TMEM87A), mRNA.
C9orf64	12.278	7,57E-003	NM_032307.3	Homo sapiens chromosome 9 open reading frame 64 (C9orf64), mRNA.
USP9X	12.273	7,58E-003	NM_001039591.2	Homo sapiens ubiquitin specific peptidase 9, X-linked (USP9X), transcript variant 4, mRNA.
ATRN	12.272	7,58E-003	NM_139321.1	Homo sapiens attractin (ATRN), transcript variant 1, mRNA.
WDR36	12.271	7,58E-003	NM_139281.2	Homo sapiens WD repeat domain 36 (WDR36), mRNA.
ZNF828	12.269	7,58E-003	NM_032436.1	Homo sapiens zinc finger protein 828 (ZNF828), mRNA.
ECGF1	12.268	7,59E-003	NM_001953.2	Homo sapiens endothelial cell growth factor 1 (platelet-derived) (ECGF1), mRNA.
LOC644360	12.266	7,59E-003	XM_927518.1	PREDICTED: Homo sapiens similar to retinitis pigmentosa GTPase regulator isoform C (LOC644360), mRNA.
FBXO11	12.264	7,59E-003	NM_025133.3	Homo sapiens F-box protein 11 (FBXO11), transcript variant 1, mRNA.
GPATCH8	12.26	7,60E-003	NM_001002909.1	Homo sapiens G patch domain containing 8 (GPATCH8), mRNA.
DTX2	12.255	7,61E-003	NM_020892.1	Homo sapiens deltex homolog 2 (Drosophila) (DTX2), mRNA.
APOBEC3C	12.235	7,64E-003	NM_014508.2	Homo sapiens apolipoprotein B mRNA editing enzyme, catalytic polypeptide-like 3C (APOBEC3C), mRNA.
DICER1	12.229	7,64E-003	NM_030621.2	Homo sapiens Dicer1, Dcr-1 homolog (Drosophila) (DICER1), transcript variant 2, mRNA.
FBXO31	12.221	7,66E-003	NM_024735.2	Homo sapiens F-box protein 31 (FBXO31), mRNA.
TRMT2A	12.207	7,68E-003	NM_022727.4	Homo sapiens TRM2 tRNA methyltransferase 2 homolog A (S. cerevisiae) (TRMT2A), transcript variant 1, mRNA.
SCMH1	12.2	7,69E-003	NM_001031694.1	Homo sapiens sex comb on midleg homolog 1 (Drosophila) (SCMH1), transcript variant 1, mRNA.
NAT5	12.197	7,69E-003	NM_181528.2	Homo sapiens N-acetyltransferase 5 (GCN5-related, putative) (NAT5), transcript variant 3, mRNA.
SF3B1	12.19	7,70E-003	NM_012433.2	Homo sapiens splicing factor 3b, subunit 1, 155kDa (SF3B1), transcript variant 1, mRNA.
FLYWCH2	12.175	7,73E-003	NM_138439.1	Homo sapiens FLYWCH family member 2 (FLYWCH2), mRNA.
SASS6	12.174	7,73E-003	NM_194292.1	Homo sapiens spindle assembly 6 homolog (C. elegans) (SASS6), mRNA.
SLC35E1	12.168	7,74E-003	NM_024881.3	Homo sapiens solute carrier family 35, member E1 (SLC35E1), mRNA.
FAM91A1	12.157	7,75E-003	NM_144963.2	Homo sapiens family with sequence similarity 91, member A1 (FAM91A1), mRNA.
MYEOV	12.157	7,75E-003	NM_138768.2	Homo sapiens myeloma overexpressed (in a subset of t(11;14) positive multiple myelomas) (MYEOV), mRNA.
MRPS33	12.145	7,77E-003	NM_016071.2	Homo sapiens mitochondrial ribosomal protein S33 (MRPS33), nuclear gene encoding mitochondrial protein, transcript variant 1, mRNA.
CDC42EP5	12.124	7,80E-003	NM_145057.2	Homo sapiens CDC42 effector protein (Rho GTPase binding) 5 (CDC42EP5), mRNA.
NPEPL1	12.124	7,81E-003	NM_024663.3	Homo sapiens aminopeptidase-like 1 (NPEPL1), mRNA.
DYRK1A	12.123	7,81E-003	NM_130437.2	Homo sapiens dual-specificity tyrosine-(Y)-phosphorylation regulated kinase 1A (DYRK1A), transcript variant 4, mRNA.
RNF123	12.119	7,81E-003	NM_022064.2	Homo sapiens ring finger protein 123 (RNF123), mRNA.
ABR	12.116	7,82E-003	NM_001092.3	Homo sapiens active BCR-related gene (ABR), transcript variant 2, mRNA.
C13orf23	12.103	7,84E-003	NM_025138.3	Homo sapiens chromosome 13 open reading frame 23 (C13orf23), transcript variant 1, mRNA.
ACTR6	12.094	7,85E-003	NM_022496.3	Homo sapiens ARP6 actin-related protein 6 homolog (yeast) (ACTR6), mRNA.
ARHGEF10L	12.093	7,85E-003	NM_001011722.2	Homo sapiens Rho guanine nucleotide exchange factor (GEF) 10-like (ARHGEF10L), transcript variant 2, mRNA.
C14orf153	12.083	7,87E-003	NM_032374.2	Homo sapiens chromosome 14 open reading frame 153 (C14orf153), mRNA.
YIF1B	12.083	7,87E-003	NM_001039673.1	Homo sapiens Yip1 interacting factor homolog B (S. cerevisiae) (YIF1B), transcript variant 4, mRNA.
CTGLF1	12.077	7,88E-003	NM_133446.1	Homo sapiens centaurin, gamma-like family, member 1 (CTGLF1), mRNA.
PCM1	12.077	7,88E-003	NM_006197.3	Homo sapiens pericentriolar material 1 (PCM1), mRNA.
GPBP1L1	12.073	7,88E-003	NM_021639.3	Homo sapiens GC-rich promoter binding protein 1-like 1 (GPBP1L1), mRNA.
TSEN34	12.073	7,88E-003	NM_001077446.1	Homo sapiens tRNA splicing endonuclease 34 homolog (S. cerevisiae) (TSEN34), transcript variant 2, mRNA.
TELO2	12.071	7,89E-003	NM_016111.2	Homo sapiens TEL2, telomere maintenance 2, homolog (S. cerevisiae) (TELO2), mRNA.
GTF2IRD2B	12.064	7,90E-003	NM_001003795.2	Homo sapiens GTF2I repeat domain containing 2B (GTF2IRD2B), mRNA.
PTBP2	12.06	7,91E-003	NM_021190.1	Homo sapiens polypyrimidine tract binding protein 2 (PTBP2), mRNA.
ROCK1	12.059	7,91E-003	NM_005406.2	Homo sapiens Rho-associated, coiled-coil containing protein kinase 1 (ROCK1), mRNA.
FCRL2	12.05	7,92E-003	NM_030764.2	Homo sapiens Fc receptor-like 2 (FCRL2), transcript variant 2, mRNA.
MARCH3	12.037	7,94E-003	XM_001127871.1	PREDICTED: Homo sapiens membrane-associated ring finger (C3HC4) 3 (MARCH3), mRNA.
SLC16A10	12.035	7,94E-003	NM_018593.3	Homo sapiens solute carrier family 16, member 10 (aromatic amino acid transporter) (SLC16A10), mRNA.
FAF1	12.034	7,95E-003	NM_007051.2	Homo sapiens Fas (TNFRSF6) associated factor 1 (FAF1), mRNA.
ZCCHC11	12.034	7,95E-003	NM_015269.1	Homo sapiens zinc finger, CCHC domain containing 11 (ZCCHC11), transcript variant 2, mRNA.
LOC644733	12.032	7,95E-003	XM_927832.1	PREDICTED: Homo sapiens hypothetical protein LOC644733 (LOC644733), mRNA.
TMEM116	12.03	7,95E-003	NM_138341.1	Homo sapiens transmembrane protein 116 (TMEM116), mRNA.
HIVEP2	12.027	7,96E-003	NM_006734.3	Homo sapiens human immunodeficiency virus type I enhancer binding protein 2 (HIVEP2), mRNA.
DAO	12.012	7,98E-003	NM_001917.4	Homo sapiens D-amino-acid oxidase (DAO), mRNA.
ZNF7	12.01	7,98E-003	NM_003416.1	Homo sapiens zinc finger protein 7 (ZNF7), mRNA.
LOC653701	12.008	7,99E-003	XM_929047.1	PREDICTED: Homo sapiens similar to Complement C3 precursor (LOC653701), mRNA.
NXNL1	12.007	7,99E-003	NM_138454.1	Homo sapiens nucleoredoxin-like 1 (NXNL1), mRNA.
TUBG1	12.006	7,99E-003	NM_001070.3	Homo sapiens tubulin, gamma 1 (TUBG1), mRNA.
BRIX1	12.004	7,99E-003	NM_018321.3	Homo sapiens BRX1, biogenesis of ribosomes, homolog (S. cerevisiae) (BRIX1), mRNA.
LSMD1	11.996	8,01E-003	NM_032356.3	Homo sapiens LSM domain containing 1 (LSMD1), mRNA.
LOC100133511	11.995	8,01E-003	XM_001719463.1	PREDICTED: Homo sapiens similar to complement component C3 (LOC100133511), partial mRNA.
ZMAT3	11.992	8,01E-003	NM_152240.1	Homo sapiens zinc finger, matrin type 3 (ZMAT3), transcript variant 2, mRNA.
OAT	11.987	8,02E-003	NM_000274.1	Homo sapiens ornithine aminotransferase (gyrate atrophy) (OAT), nuclear gene encoding mitochondrial protein, mRNA.
CNNM4	11.986	8,02E-003	NM_020184.3	Homo sapiens cyclin M4 (CNNM4), mRNA.
LOC100127922	11.985	8,02E-003	XR_038410.1	PREDICTED: Homo sapiens misc_RNA (LOC100127922), miscRNA.
CSAG3	11.98	8,03E-003	NM_001129826.1	Homo sapiens CSAG family, member 3 (CSAG3), transcript variant 1, mRNA.
TMPRSS13	11.96	8,07E-003	NM_032046.1	Homo sapiens transmembrane protease, serine 13 (TMPRSS13), mRNA.
LOC647276	11.959	8,07E-003	XR_017675.2	PREDICTED: Homo sapiens misc_RNA (LOC647276), miscRNA.
HISPPD2A	11.946	8,09E-003	NM_001024463.2	Homo sapiens histidine acid phosphatase domain containing 2A (HISPPD2A), transcript variant 4, mRNA.
DNAJB12	11.945	8,09E-003	NM_017626.3	Homo sapiens DnaJ (Hsp40) homolog, subfamily B, member 12 (DNAJB12), transcript variant 2, mRNA.
NRSN2	11.943	8,09E-003	NM_024958.1	Homo sapiens neurensin 2 (NRSN2), mRNA.
ZMYM2	11.94	8,10E-003	NM_197968.1	Homo sapiens zinc finger, MYM-type 2 (ZMYM2), mRNA.
LOC199897	11.923	8,12E-003	XM_117152.3	PREDICTED: Homo sapiens hypothetical LOC199897 (LOC199897), mRNA.
BAT2D1	11.913	8,14E-003	NM_015172.3	Homo sapiens BAT2 domain containing 1 (BAT2D1), mRNA.
ARMCX1	11.898	8,17E-003	NM_016608.1	Homo sapiens armadillo repeat containing, X-linked 1 (ARMCX1), mRNA.
ST3GAL5	11.897	8,17E-003	NM_001042437.1	Homo sapiens ST3 beta-galactoside alpha-2,3-sialyltransferase 5 (ST3GAL5), transcript variant 2, mRNA.
AIFM1	11.896	8,17E-003	NM_004208.2	Homo sapiens apoptosis-inducing factor, mitochondrion-associated, 1 (AIFM1), nuclear gene encoding mitochondrial protein, transcript variant 1, mRNA.
CCDC90A	11.893	8,17E-003	NM_001031713.2	Homo sapiens coiled-coil domain containing 90A (CCDC90A), mRNA.
GUCY1B3	11.893	8,17E-003	NM_000857.1	Homo sapiens guanylate cyclase 1, soluble, beta 3 (GUCY1B3), mRNA.
LOC644113	11.891	8,18E-003	XM_927336.1	PREDICTED: Homo sapiens hypothetical protein LOC644113 (LOC644113), mRNA.
CDH3	11.87	8,21E-003	NM_001793.3	Homo sapiens cadherin 3, type 1, P-cadherin (placental) (CDH3), mRNA.
GNL1	11.867	8,22E-003	NM_005275.2	Homo sapiens guanine nucleotide binding protein-like 1 (GNL1), mRNA.
C6orf106	11.858	8,23E-003	NM_024294.2	Homo sapiens chromosome 6 open reading frame 106 (C6orf106), transcript variant 1, mRNA.
LOC100128737	11.858	8,23E-003	XM_001718329.1	PREDICTED: Homo sapiens hypothetical protein LOC100128737 (LOC100128737), mRNA.
LOC647597	11.854	8,24E-003	XM_001732865.1	PREDICTED: Homo sapiens hypothetical LOC647597 (LOC647597), mRNA.
SEMA3D	11.854	8,24E-003	NM_152754.2	Homo sapiens sema domain, immunoglobulin domain (Ig), short basic domain, secreted, (semaphorin) 3D (SEMA3D), mRNA.
MLN	11.85	8,25E-003	NM_001040109.1	Homo sapiens motilin (MLN), transcript variant 2, mRNA.
SNORA68	11.844	8,26E-003	NR_000012.1	Homo sapiens small nucleolar RNA, H/ACA box 68 (SNORA68), small nucleolar RNA.
ZDHHC24	11.842	8,26E-003	NM_207340.1	Homo sapiens zinc finger, DHHC-type containing 24 (ZDHHC24), mRNA.
SERPINA1	11.828	8,28E-003	NM_001002235.1	Homo sapiens serpin peptidase inhibitor, clade A (alpha-1 antiproteinase, antitrypsin), member 1 (SERPINA1), transcript variant 3, mRNA.
SPINT1	11.819	8,30E-003	NM_003710.3	Homo sapiens serine peptidase inhibitor, Kunitz type 1 (SPINT1), transcript variant 2, mRNA.
KPNA4	11.817	8,30E-003	NM_002268.3	Homo sapiens karyopherin alpha 4 (importin alpha 3) (KPNA4), mRNA.
LOC646100	11.805	8,32E-003	XM_929061.1	PREDICTED: Homo sapiens hypothetical protein LOC646100 (LOC646100), mRNA.
PREPL	11.799	8,33E-003	NM_006036.3	Homo sapiens prolyl endopeptidase-like (PREPL), transcript variant C, mRNA.
FLJ23152	11.784	8,36E-003	XM_939163.2	PREDICTED: Homo sapiens hypothetical protein LOC401236 (FLJ23152), mRNA.
NEDD9	11.783	8,36E-003	NM_182966.2	Homo sapiens neural precursor cell expressed, developmentally down-regulated 9 (NEDD9), transcript variant 2, mRNA.
IFI27L2	11.78	8,36E-003	NM_032036.2	Homo sapiens interferon, alpha-inducible protein 27-like 2 (IFI27L2), mRNA.
IL12RB1	11.777	8,37E-003	NM_005535.1	Homo sapiens interleukin 12 receptor, beta 1 (IL12RB1), transcript variant 1, mRNA.
FANCE	11.772	8,38E-003	NM_021922.2	Homo sapiens Fanconi anemia, complementation group E (FANCE), mRNA.
LOC729779	11.76	8,40E-003	XR_019592.2	PREDICTED: Homo sapiens misc_RNA (LOC729779), miscRNA.
ZNF195	11.76	8,40E-003	NM_007152.2	Homo sapiens zinc finger protein 195 (ZNF195), mRNA.
SNRPF	11.756	8,40E-003	NM_003095.2	Homo sapiens small nuclear ribonucleoprotein polypeptide F (SNRPF), mRNA.
LOC647276	11.751	8,41E-003	XR_017675.2	PREDICTED: Homo sapiens misc_RNA (LOC647276), miscRNA.
NUF2	11.748	8,42E-003	NM_031423.3	Homo sapiens NUF2, NDC80 kinetochore complex component, homolog (S. cerevisiae) (NUF2), transcript variant 2, mRNA.
STX5	11.748	8,42E-003	NM_003164.3	Homo sapiens syntaxin 5 (STX5), mRNA.
HOXC8	11.739	8,43E-003	NM_022658.3	Homo sapiens homeobox C8 (HOXC8), mRNA.
RNF146	11.737	8,44E-003	NM_030963.2	Homo sapiens ring finger protein 146 (RNF146), mRNA.
TIMM17A	11.721	8,46E-003	NM_006335.1	Homo sapiens translocase of inner mitochondrial membrane 17 homolog A (yeast) (TIMM17A), nuclear gene encoding mitochondrial protein, mRNA.
KIAA0261	11.714	8,48E-003	NM_015045.1	Homo sapiens KIAA0261 (KIAA0261), mRNA.
PTPN6	11.707	8,49E-003	NM_080548.3	Homo sapiens protein tyrosine phosphatase, non-receptor type 6 (PTPN6), transcript variant 2, mRNA.
MOAP1	11.703	8,49E-003	NM_022151.4	Homo sapiens modulator of apoptosis 1 (MOAP1), mRNA.
PHLDA3	11.696	8,51E-003	NM_012396.3	Homo sapiens pleckstrin homology-like domain, family A, member 3 (PHLDA3), mRNA.
CYSLTR2	11.695	8,51E-003	NM_020377.2	Homo sapiens cysteinyl leukotriene receptor 2 (CYSLTR2), mRNA.
ARHGEF10	11.69	8,52E-003	NM_014629.2	Homo sapiens Rho guanine nucleotide exchange factor (GEF) 10 (ARHGEF10), mRNA.
SPINT2	11.687	8,52E-003	NM_021102.2	Homo sapiens serine peptidase inhibitor, Kunitz type, 2 (SPINT2), mRNA.
DARS	11.682	8,53E-003	NM_001349.2	Homo sapiens aspartyl-tRNA synthetase (DARS), mRNA.
ARPM1	11.646	8,59E-003	NM_032487.3	Homo sapiens actin related protein M1 (ARPM1), mRNA.
EZR	11.643	8,60E-003	NM_003379.4	Homo sapiens ezrin (EZR), transcript variant 1, mRNA.
SH3BGRL3	11.642	8,60E-003	NM_031286.3	Homo sapiens SH3 domain binding glutamic acid-rich protein like 3 (SH3BGRL3), mRNA.
RFX5	11.641	8,60E-003	NM_000449.3	Homo sapiens regulatory factor X, 5 (influences HLA class II expression) (RFX5), transcript variant 1, mRNA.
DLX1	11.632	8,62E-003	NM_178120.4	Homo sapiens distal-less homeobox 1 (DLX1), transcript variant 1, mRNA.
KIAA1370	11.632	8,62E-003	NM_019600.2	Homo sapiens KIAA1370 (KIAA1370), mRNA.
BIRC7	11.624	8,63E-003	NM_022161.2	Homo sapiens baculoviral IAP repeat-containing 7 (BIRC7), transcript variant 2, mRNA.
C14orf173	11.619	8,64E-003	NM_022489.2	Homo sapiens chromosome 14 open reading frame 173 (C14orf173), transcript variant 2, mRNA.
RBM11	11.615	8,65E-003	NM_144770.2	Homo sapiens RNA binding motif protein 11 (RBM11), mRNA.
GCNT3	11.61	8,66E-003	NM_004751.1	Homo sapiens glucosaminyl (N-acetyl) transferase 3, mucin type (GCNT3), mRNA.
ZBTB16	11.606	8,66E-003	NM_006006.4	Homo sapiens zinc finger and BTB domain containing 16 (ZBTB16), transcript variant 1, mRNA.
NFE2L1	11.604	8,67E-003	NM_003204.1	Homo sapiens nuclear factor (erythroid-derived 2)-like 1 (NFE2L1), mRNA.
DDX19-DDX19L	11.603	8,67E-003	NM_001015047.1	Homo sapiens DDX19-DDX19L protein (DDX19-DDX19L), mRNA.
ACP6	11.6	8,68E-003	NM_016361.2	Homo sapiens acid phosphatase 6, lysophosphatidic (ACP6), mRNA.
TBC1D10A	11.597	8,68E-003	NM_031937.1	Homo sapiens TBC1 domain family, member 10A (TBC1D10A), mRNA.
POLR2K	11.588	8,70E-003	NM_005034.3	Homo sapiens polymerase (RNA) II (DNA directed) polypeptide K, 7.0kDa (POLR2K), mRNA.
CAPN3	11.587	8,70E-003	NM_024344.1	Homo sapiens calpain 3, (p94) (CAPN3), transcript variant 2, mRNA.
PRO1853	11.584	8,70E-003	NM_144736.3	Homo sapiens hypothetical protein PRO1853 (PRO1853), transcript variant 1, mRNA.
LOC100128469	11.583	8,71E-003	XR_039487.1	PREDICTED: Homo sapiens misc_RNA (LOC100128469), miscRNA.
MUC1	11.574	8,72E-003	NM_001044390.1	Homo sapiens mucin 1, cell surface associated (MUC1), transcript variant 5, mRNA.
PGGT1B	11.574	8,72E-003	NM_005023.2	Homo sapiens protein geranylgeranyltransferase type I, beta subunit (PGGT1B), mRNA.
ITGA2B	11.57	8,73E-003	NM_000419.2	Homo sapiens integrin, alpha 2b (platelet glycoprotein IIb of IIb/IIIa complex, antigen CD41B) (ITGA2B), mRNA.
SMARCA5	11.564	8,74E-003	NM_003601.2	Homo sapiens SWI/SNF related, matrix associated, actin dependent regulator of chromatin, subfamily a, member 5 (SMARCA5), mRNA.
ST3GAL1	11.557	8,75E-003	NM_003033.2	Homo sapiens ST3 beta-galactoside alpha-2,3-sialyltransferase 1 (ST3GAL1), transcript variant 1, mRNA.
PDCL	11.552	8,76E-003	NM_005388.3	Homo sapiens phosducin-like (PDCL), mRNA.
LOC100128374	11.547	8,77E-003	XM_001721079.1	PREDICTED: Homo sapiens hypothetical protein LOC100128374 (LOC100128374), mRNA.
OAZ3	11.547	8,77E-003	NM_016178.1	Homo sapiens ornithine decarboxylase antizyme 3 (OAZ3), mRNA.
C6orf132	11.546	8,77E-003	XM_941544.3	PREDICTED: Homo sapiens chromosome 6 open reading frame 132 (C6orf132), mRNA.
SDHALP1	11.544	8,78E-003	NR_003264.1	Homo sapiens succinate dehydrogenase complex, subunit A, flavoprotein pseudogene 1 (SDHALP1) on chromosome 3.
REG1A	11.541	8,78E-003	NM_002909.3	Homo sapiens regenerating islet-derived 1 alpha (pancreatic stone protein, pancreatic thread protein) (REG1A), mRNA.
PPAP2A	11.539	8,79E-003	NM_003711.2	Homo sapiens phosphatidic acid phosphatase type 2A (PPAP2A), transcript variant 1, mRNA.
RAB24	11.538	8,79E-003	NM_001031677.2	Homo sapiens RAB24, member RAS oncogene family (RAB24), transcript variant 1, mRNA.
CLUAP1	11.537	8,79E-003	NM_024793.1	Homo sapiens clusterin associated protein 1 (CLUAP1), transcript variant 2, mRNA.
ORMDL3	11.504	8,85E-003	NM_139280.1	Homo sapiens ORM1-like 3 (S. cerevisiae) (ORMDL3), mRNA.
FAM174A	11.491	8,87E-003	NM_198507.1	Homo sapiens family with sequence similarity 174, member A (FAM174A), mRNA.
LRRC4C	11.487	8,88E-003	NM_020929.1	Homo sapiens leucine rich repeat containing 4C (LRRC4C), mRNA.
SLC35F1	11.479	8,89E-003	NM_001029858.2	Homo sapiens solute carrier family 35, member F1 (SLC35F1), mRNA.
TCF20	11.463	8,92E-003	NM_181492.1	Homo sapiens transcription factor 20 (AR1) (TCF20), transcript variant 2, mRNA.
LOC653427	11.462	8,93E-003	XM_933293.1	PREDICTED: Homo sapiens similar to forkhead box D4 like 3, transcript variant 2 (LOC653427), mRNA.
C5orf44	11.447	8,95E-003	NM_001093756.1	Homo sapiens chromosome 5 open reading frame 44 (C5orf44), transcript variant 3, mRNA.
LRRC23	11.446	8,96E-003	NM_201650.1	Homo sapiens leucine rich repeat containing 23 (LRRC23), transcript variant 1, mRNA.
SPEN	11.446	8,96E-003	NM_015001.2	Homo sapiens spen homolog, transcriptional regulator (Drosophila) (SPEN), mRNA.
CHPF	11.441	8,96E-003	NM_024536.4	Homo sapiens chondroitin polymerizing factor (CHPF), mRNA.
MYH9	11.428	8,99E-003	NM_002473.3	Homo sapiens myosin, heavy chain 9, non-muscle (MYH9), mRNA.
BDKRB1	11.417	9,01E-003	NM_000710.2	Homo sapiens bradykinin receptor B1 (BDKRB1), mRNA.
MRPL44	11.411	9,02E-003	NM_022915.2	Homo sapiens mitochondrial ribosomal protein L44 (MRPL44), nuclear gene encoding mitochondrial protein, mRNA.
UBE2V1	11.409	9,02E-003	NM_001032288.1	Homo sapiens ubiquitin-conjugating enzyme E2 variant 1 (UBE2V1), transcript variant 4, mRNA.
C4orf48	11.407	9,03E-003	NM_001141936.1	Homo sapiens chromosome 4 open reading frame 48 (C4orf48), mRNA.
KIAA0355	11.407	9,03E-003	NM_014686.3	Homo sapiens KIAA0355 (KIAA0355), mRNA.
ERP27	11.403	9,04E-003	NM_152321.1	Homo sapiens endoplasmic reticulum protein 27 kDa (ERP27), mRNA.
SNRPD3	11.4	9,04E-003	NM_004175.3	Homo sapiens small nuclear ribonucleoprotein D3 polypeptide 18kDa (SNRPD3), mRNA.
HSPA4	11.399	9,04E-003	NM_002154.3	Homo sapiens heat shock 70kDa protein 4 (HSPA4), mRNA.
C10orf112	11.392	9,06E-003	XM_001716843.1	PREDICTED: Homo sapiens chromosome 10 open reading frame 112 (C10orf112), mRNA.
LOC728160	11.381	9,08E-003	XM_001127829.1	PREDICTED: Homo sapiens similar to UDP-glucuronosyltransferase 2B15 precursor (UDPGT) (UDPGTh-3) (HLUG4), transcript variant 2 (LOC728160), mRNA.
YTHDC2	11.37	9,10E-003	NM_022828.2	Homo sapiens YTH domain containing 2 (YTHDC2), mRNA.
TRNAU1AP	11.369	9,10E-003	NR_003109.1	Homo sapiens tRNA selenocysteine 1 associated protein 1 (TRNAU1AP), transcript variant 2, transcribed RNA.
CYB561	11.364	9,11E-003	NM_001915.3	Homo sapiens cytochrome b-561 (CYB561), transcript variant 1, mRNA.
GPKOW	11.345	9,15E-003	NM_015698.3	Homo sapiens G patch domain and KOW motifs (GPKOW), mRNA.
TSPAN15	11.345	9,15E-003	NM_012339.3	Homo sapiens tetraspanin 15 (TSPAN15), mRNA.
HAPLN4	11.335	9,17E-003	NM_023002.1	Homo sapiens hyaluronan and proteoglycan link protein 4 (HAPLN4), mRNA.
DDX19A	11.332	9,17E-003	NM_018332.3	Homo sapiens DEAD (Asp-Glu-Ala-As) box polypeptide 19A (DDX19A), mRNA.
DUS1L	11.326	9,18E-003	NM_022156.3	Homo sapiens dihydrouridine synthase 1-like (S. cerevisiae) (DUS1L), mRNA.
DPP10	11.319	9,20E-003	NM_001004360.2	Homo sapiens dipeptidyl-peptidase 10 (DPP10), transcript variant 2, mRNA.
ALS2CR14	11.318	9,20E-003	NM_178231.1	Homo sapiens amyotrophic lateral sclerosis 2 (juvenile) chromosome region, candidate 14 (ALS2CR14), mRNA.
SKP2	11.305	9,22E-003	NM_005983.2	Homo sapiens S-phase kinase-associated protein 2 (p45) (SKP2), transcript variant 1, mRNA.
SULF2	11.303	9,23E-003	NM_018837.2	Homo sapiens sulfatase 2 (SULF2), transcript variant 1, mRNA.
CDC42SE2	11.299	9,23E-003	NM_001038702.1	Homo sapiens CDC42 small effector 2 (CDC42SE2), transcript variant 2, mRNA.
TRIM41	11.295	9,24E-003	NM_201627.1	Homo sapiens tripartite motif-containing 41 (TRIM41), transcript variant 2, mRNA.
LZIC	11.291	9,25E-003	NM_032368.3	Homo sapiens leucine zipper and CTNNBIP1 domain containing (LZIC), mRNA.
C7orf53	11.284	9,27E-003	NM_182597.1	Homo sapiens chromosome 7 open reading frame 53 (C7orf53), mRNA.
MBLAC2	11.275	9,28E-003	NM_203406.1	Homo sapiens metallo-beta-lactamase domain containing 2 (MBLAC2), mRNA.
SLC30A2	11.269	9,29E-003	NM_032513.3	Homo sapiens solute carrier family 30 (zinc transporter), member 2 (SLC30A2), transcript variant 2, mRNA.
PLGLB1	11.268	9,30E-003	NM_001032392.2	Homo sapiens plasminogen-like B1 (PLGLB1), mRNA.
LOC442582	11.265	9,30E-003	NM_001025202.1	Homo sapiens STAG3-like (LOC442582), mRNA.
GSTT2	11.257	9,32E-003	NM_001080843.1	Homo sapiens glutathione S-transferase theta 2 (GSTT2), mRNA.
ProSAPiP1	11.257	9,32E-003	NM_014731.2	Homo sapiens ProSAPiP1 protein (ProSAPiP1), mRNA.
KCNIP1	11.242	9,35E-003	NM_001034838.1	Homo sapiens Kv channel interacting protein 1 (KCNIP1), transcript variant 3, mRNA.
AKAP11	11.233	9,36E-003	NM_016248.2	Homo sapiens A kinase (PRKA) anchor protein 11 (AKAP11), mRNA.
HHIP	11.233	9,36E-003	NM_022475.1	Homo sapiens hedgehog interacting protein (HHIP), mRNA.
SEC11A	11.224	9,38E-003	NM_014300.2	Homo sapiens SEC11 homolog A (S. cerevisiae) (SEC11A), mRNA.
C2orf29	11.212	9,41E-003	NM_017546.3	Homo sapiens chromosome 2 open reading frame 29 (C2orf29), mRNA.
C14orf167	11.21	9,41E-003	NR_023921.1	Homo sapiens chromosome 14 open reading frame 167 (C14orf167), transcript variant 1, non-coding RNA.
LOC729859	11.203	9,42E-003	XR_016057.2	PREDICTED: Homo sapiens misc_RNA (LOC729859), miscRNA.
CDC2L6	11.191	9,45E-003	NM_015076.3	Homo sapiens cell division cycle 2-like 6 (CDK8-like) (CDC2L6), mRNA.
COX19	11.188	9,45E-003	NM_001031617.2	Homo sapiens COX19 cytochrome c oxidase assembly homolog (S. cerevisiae) (COX19), mRNA.
MRPL55	11.187	9,46E-003	NM_181462.1	Homo sapiens mitochondrial ribosomal protein L55 (MRPL55), nuclear gene encoding mitochondrial protein, transcript variant 4, mRNA.
TTYH1	11.186	9,46E-003	NM_001005367.1	Homo sapiens tweety homolog 1 (Drosophila) (TTYH1), transcript variant 2, mRNA.
PRMT5	11.182	9,47E-003	NM_001039619.1	Homo sapiens protein arginine methyltransferase 5 (PRMT5), transcript variant 2, mRNA.
CCDC23	11.179	9,47E-003	NM_199342.1	Homo sapiens coiled-coil domain containing 23 (CCDC23), mRNA.
LOC650683	11.171	9,49E-003	XM_939770.2	PREDICTED: Homo sapiens hypothetical LOC650683 (LOC650683), mRNA.
CRSP9	11.164	9,50E-003	NM_004270.3	Homo sapiens cofactor required for Sp1 transcriptional activation, subunit 9, 33kDa (CRSP9), mRNA.
SBDSP	11.158	9,51E-003	NR_001588.1	Homo sapiens Shwachman-Bodian-Diamond syndrome pseudogene (SBDSP) on chromosome 7.
CNOT8	11.154	9,52E-003	NM_004779.4	Homo sapiens CCR4-NOT transcription complex, subunit 8 (CNOT8), mRNA.
LOC644979	11.143	9,54E-003	XM_928051.1	PREDICTED: Homo sapiens hypothetical LOC644979 (LOC644979), mRNA.
SEPN1	11.12	9,59E-003	NM_020451.2	Homo sapiens selenoprotein N, 1 (SEPN1), transcript variant 1, mRNA.
TUSC3	11.119	9,59E-003	NM_006765.2	Homo sapiens tumor suppressor candidate 3 (TUSC3), transcript variant 1, mRNA.
AMMECR1L	11.118	9,60E-003	NM_031445.2	Homo sapiens AMME chromosomal region gene 1-like (AMMECR1L), mRNA.
MARCH9	11.117	9,60E-003	NM_138396.4	Homo sapiens membrane-associated ring finger (C3HC4) 9 (MARCH9), mRNA.
AACSL	11.115	9,60E-003	XM_376454.3	PREDICTED: Homo sapiens acetoacetyl-CoA synthetase-like (AACSL), mRNA.
CD81	11.108	9,61E-003	NM_004356.3	Homo sapiens CD81 molecule (CD81), mRNA.
OR10H4	11.107	9,62E-003	NM_001004465.1	Homo sapiens olfactory receptor, family 10, subfamily H, member 4 (OR10H4), mRNA.
DDX26B	11.106	9,62E-003	NM_182540.3	Homo sapiens DEAD/H (Asp-Glu-Ala-Asp/His) box polypeptide 26B (DDX26B), mRNA.
LOC729236	11.103	9,63E-003	XR_016041.2	PREDICTED: Homo sapiens misc_RNA (LOC729236), miscRNA.
C1orf112	11.094	9,64E-003	NM_018186.2	Homo sapiens chromosome 1 open reading frame 112 (C1orf112), mRNA.
VNN1	11.093	9,65E-003	NM_004666.1	Homo sapiens vanin 1 (VNN1), mRNA.
MRS2	11.089	9,65E-003	NM_020662.2	Homo sapiens MRS2 magnesium homeostasis factor homolog (S. cerevisiae) (MRS2), mRNA.
SMTNL1	11.088	9,66E-003	XM_937286.2	PREDICTED: Homo sapiens smoothelin-like 1 (SMTNL1), mRNA.
LRDD	11.086	9,66E-003	NM_018494.3	Homo sapiens leucine-rich repeats and death domain containing (LRDD), transcript variant 2, mRNA.
SNX13	11.078	9,68E-003	NM_015132.3	Homo sapiens sorting nexin 13 (SNX13), mRNA.
FAM108C1	11.059	9,72E-003	NM_021214.1	Homo sapiens family with sequence similarity 108, member C1 (FAM108C1), mRNA.
LOC441728	11.045	9,75E-003	XR_017329.2	PREDICTED: Homo sapiens golgin-like (LOC441728), miscRNA.
RG9MTD3	11.042	9,75E-003	NM_144964.2	Homo sapiens RNA (guanine-9-) methyltransferase domain containing 3 (RG9MTD3), mRNA.
FLJ31568	11.036	9,76E-003	NM_152509.1	Homo sapiens FLJ31568 protein (FLJ31568), mRNA.
N4BP2L2	11.036	9,76E-003	NM_014887.2	Homo sapiens NEDD4 binding protein 2-like 2 (N4BP2L2), transcript variant 2, mRNA.
PNPLA6	11.035	9,77E-003	NM_006702.3	Homo sapiens patatin-like phospholipase domain containing 6 (PNPLA6), mRNA.
VAMP4	11.032	9,77E-003	NM_201994.1	Homo sapiens vesicle-associated membrane protein 4 (VAMP4), transcript variant 1, mRNA.
KRT18P30	11.028	9,78E-003	XR_042416.1	PREDICTED: Homo sapiens misc_RNA (KRT18P30), miscRNA.
MMP11	11.024	9,79E-003	NM_005940.3	Homo sapiens matrix metallopeptidase 11 (stromelysin 3) (MMP11), mRNA.
MTMR11	11.023	9,79E-003	NM_006697.1	Homo sapiens myotubularin related protein 11 (MTMR11), transcript variant 1, mRNA.
FLJ10916	11.006	9,83E-003	NM_018271.2	Homo sapiens hypothetical protein FLJ10916 (FLJ10916), mRNA.
MMRN1	11.002	9,83E-003	NM_007351.2	Homo sapiens multimerin 1 (MMRN1), mRNA.
LOC442535	11	9,84E-003	NM_001013738.1	Homo sapiens similar to T-cell receptor gamma chain V region PT-gamma-1/2 precursor (LOC442535), mRNA.
TMEM128	11	9,84E-003	NM_032927.2	Homo sapiens transmembrane protein 128 (TMEM128), mRNA.
NUDT2	10.999	9,84E-003	NM_147173.1	Homo sapiens nudix (nucleoside diphosphate linked moiety X)-type motif 2 (NUDT2), transcript variant 3, mRNA.
TMEM222	10.997	9,85E-003	NM_032125.2	Homo sapiens transmembrane protein 222 (TMEM222), mRNA.
LOC440595	10.996	9,85E-003	XR_038356.1	PREDICTED: Homo sapiens misc_RNA (LOC440595), miscRNA.
LOC100129905	10.985	9,87E-003	XM_001726007.1	PREDICTED: Homo sapiens similar to hCG2027326 (LOC100129905), mRNA.
MOBKL3	10.968	9,91E-003	NM_001100819.1	Homo sapiens MOB1, Mps One Binder kinase activator-like 3 (yeast) (MOBKL3), transcript variant 3, mRNA.
EIF4A3	10.958	9,93E-003	NM_014740.2	Homo sapiens eukaryotic translation initiation factor 4A, isoform 3 (EIF4A3), mRNA.
LOC153561	10.947	9,95E-003	NM_207331.2	Homo sapiens hypothetical protein LOC153561 (LOC153561), mRNA.
C3orf58	10.946	9,95E-003	NM_173552.2	Homo sapiens chromosome 3 open reading frame 58 (C3orf58), mRNA.
NPY	10.944	9,96E-003	NM_000905.2	Homo sapiens neuropeptide Y (NPY), mRNA.
ZNF225	10.943	9,96E-003	NM_013362.1	Homo sapiens zinc finger protein 225 (ZNF225), mRNA.
KLHL33	10.941	9,96E-003	XM_001714708.1	PREDICTED: Homo sapiens kelch-like 33 (Drosophila) (KLHL33), mRNA.
STAM2	10.939	9,97E-003	NM_005843.3	Homo sapiens signal transducing adaptor molecule (SH3 domain and ITAM motif) 2 (STAM2), mRNA.
SPTLC2	10.936	9,98E-003	NM_004863.2	Homo sapiens serine palmitoyltransferase, long chain base subunit 2 (SPTLC2), mRNA.
