# Supplementary material for: Personalized Assessment of Normal Tissue Radiosensitivity via Transcriptome Response to Photon, Proton and Carbon Irradiation in Patient-Derived Human Intestinal Organoids
Source: Cancers (Basel). 2020 Feb 18;12(2):469. doi: 10.3390/cancers12020469 (PMC7072449; doi:10.3390/cancers12020469)
Supplement: Supplementary file 1 [file cancers-12-00469-s001.zip › cancers-706804-supplementary/Supp Tables Nowrouzi et al_Cancers/supplementary Table 10.xlsx]

## Sheet: categories
Pathway identifier	Pathway name	#Entities found	#Entities total	Entities ratio	Entities pValue	Entities FDR	#Reactions found	#Reactions total
R-HSA-176187	Activation of ATR in response to replication stress	8	39	0.0028120268224096907	1.308283616147099E-4	0.06883055446743191	7	9
R-HSA-113507	E2F-enabled inhibition of pre-replication complex formation	4	9	6.48929e+11	3.974663633878883E-4	0.06883055446743191	1	1
R-HSA-68962	Activation of the pre-replicative complex	7	36	0.0025957170668397143	4.6823506440429874E-4	0.06883055446743191	8	9
R-HSA-9012546	Interleukin-18 signaling	4	11	7.93136e+11	8.366802622596925E-4	0.07697458412789171	4	4
R-HSA-68689	CDC6 association with the ORC:origin complex	4	11	7.93136e+11	8.366802622596925E-4	0.07697458412789171	1	2
R-HSA-68616	Assembly of the ORC complex at the origin of replication	3	6	4.3262e+12	0.0015620408526310081	0.11402898224206359	5	5
R-HSA-68949	Orc1 removal from chromatin	9	73	0.005263537385536088	0.0019230843400358522	0.11730814474218698	3	4
R-HSA-68867	Assembly of the pre-replicative complex	8	68	0.004903021126252794	0.004438270513729581	0.2307900667139382	10	12
R-HSA-69481	G2/M Checkpoints	13	154	0.011103900785925444	0.005876262877587024	0.2431733159583387	14	24
R-HSA-69002	DNA Replication Pre-Initiation	9	88	0.006345086163385969	0.006399297788377334	0.2431733159583387	18	21
R-HSA-68874	M/G1 Transition	9	88	0.006345086163385969	0.006399297788377334	0.2431733159583387	18	21
R-HSA-8950505	Gene and protein expression by JAK-STAT signaling after Interleukin-12 stimulation	8	74	0.005335640637392746	0.007223904936646375	0.2600605777192695	4	36
R-HSA-69052	Switching of origins to a post-replicative state	9	92	0.006633499170812604	0.008405781300639958	0.27739078292111863	5	9
R-HSA-113510	E2F mediated regulation of DNA replication	4	22	0.0015862715408464921	0.009738278199806438	0.30767621821932434	1	4
R-HSA-176974	Unwinding of DNA	3	12	8.65239e+11	0.010609524766183598	0.30767621821932434	3	4
R-HSA-69206	G1/S Transition	12	150	0.010815487778498811	0.011737314066612603	0.3286447938651529	16	61
R-HSA-9020591	Interleukin-12 signaling	8	85	0.006128776407815993	0.015497437492041577	0.4184308122851226	4	56
R-HSA-69242	S Phase	13	179	0.012906482082341913	0.01837659016324711	0.4681009991243823	21	54
R-HSA-69620	Cell Cycle Checkpoints	18	279	0.020116807268007787	0.018724039964975292	0.4681009991243823	20	57
R-HSA-71737	Pyrophosphate hydrolysis	2	6	4.3262e+12	0.02147087051757235	0.5153008924217364	2	2
R-HSA-68827	CDT1 association with the CDC6:ORC:origin complex	6	59	0.0042540918595428655	0.02439558610974768	0.5610984805241966	2	3
R-HSA-69239	Synthesis of DNA	10	132	0.009517629245078953	0.028060852523643987	0.5877616705252794	11	26
R-HSA-8939245	RUNX1 regulates transcription of genes involved in BCR signaling	2	7	5.04723e+11	0.028525164936260783	0.5877616705252794	2	4
R-HSA-447115	Interleukin-12 family signaling	8	97	0.006994015430095897	0.030660992403520715	0.5877616705252794	4	114
R-HSA-453279	Mitotic G1-G1/S phases	12	173	0.012473862571201961	0.03093482476448839	0.5877616705252794	29	98
R-HSA-110328	Recognition and association of DNA glycosylase with site containing an affected pyrimidine	2	8	5.76826e+11	0.03636894612903374	0.6910099764516411	4	17
R-HSA-69306	DNA Replication	10	141	0.010166558511788881	0.04081330134122585	0.7285101713471694	29	47
R-HSA-5693568	Resolution of D-loop Structures through Holliday Junction Intermediates	4	36	0.0025957170668397143	0.04690094476525952	0.7285101713471694	6	9
R-HSA-5693537	Resolution of D-Loop Structures	4	37	0.002667820318696373	0.05088304360619156	0.7285101713471694	7	10
R-HSA-110357	Displacement of DNA glycosylase by APEX1	2	10	7.21033e+11	0.054161399205328364	0.7285101713471694	2	8
R-HSA-69190	DNA strand elongation	4	38	0.002739923570553032	0.055044546596150545	0.7285101713471694	6	15
R-HSA-5693616	Presynaptic phase of homologous DNA pairing and strand exchange	4	41	0.0029562333261230083	0.06859184179481337	0.7285101713471694	3	5
R-HSA-2993913	Clearance of Nuclear Envelope Membranes from Chromatin	2	12	8.65239e+11	0.07435810227573525	0.7285101713471694	1	1
R-HSA-8851680	Butyrophilin (BTN) family interactions	2	12	8.65239e+11	0.07435810227573525	0.7285101713471694	2	8
R-HSA-5693579	Homologous DNA Pairing and Strand Exchange	4	44	0.0031725430816929843	0.08369147398000454	0.7285101713471694	5	8
R-HSA-68884	Mitotic Telophase/Cytokinesis	2	14	0.0010094455259932224	0.09652411456625232	0.7285101713471694	3	5
R-HSA-5693554	Resolution of D-loop Structures through Synthesis-Dependent Strand Annealing (SDSA)	3	30	0.002163097555699762	0.10266372528184153	0.7285101713471694	1	1
R-HSA-5619109	Defective SLC6A2 causes orthostatic intolerance (OI)	1	3	2.1631e+12	0.10562301335897684	0.7285101713471694	1	1
R-HSA-352238	Breakdown of the nuclear lamina	1	3	2.1631e+12	0.10562301335897684	0.7285101713471694	1	3
R-HSA-73933	Resolution of Abasic Sites (AP sites)	4	48	0.0034609560891196195	0.10611085684517985	0.7285101713471694	13	43
R-HSA-8862803	Deregulated CDK5 triggers multiple neurodegenerative pathways in Alzheimer's disease models	3	31	0.0022352008075564207	0.11036097024179192	0.7285101713471694	4	22
R-HSA-8863678	Neurodegenerative Diseases	3	31	0.0022352008075564207	0.11036097024179192	0.7285101713471694	4	22
R-HSA-2995383	Initiation of Nuclear Envelope Reformation	2	16	0.0011536520297065398	0.12027431125229837	0.7285101713471694	2	3
R-HSA-2995410	Nuclear Envelope Reassembly	2	16	0.0011536520297065398	0.12027431125229837	0.7285101713471694	2	3
R-HSA-73928	Depyrimidination	2	17	0.0012257552815631986	0.13263553699763575	0.7285101713471694	8	34
R-HSA-110329	Cleavage of the damaged pyrimidine	2	17	0.0012257552815631986	0.13263553699763575	0.7285101713471694	4	17
R-HSA-5685942	HDR through Homologous Recombination (HRR)	5	72	0.005191434133679429	0.13344321279906468	0.7285101713471694	13	19
R-HSA-3858516	Glycogen storage disease type 0 (liver GYS2)	1	4	2.88413e+12	0.13829524357113177	0.7285101713471694	1	1
R-HSA-3878781	Glycogen storage disease type IV (GBE1)	1	4	2.88413e+12	0.13829524357113177	0.7285101713471694	1	1
R-HSA-9008059	Interleukin-37 signaling	3	36	0.0025957170668397143	0.15185064970584983	0.7285101713471694	2	14
R-HSA-77595	Processing of Intronless Pre-mRNAs	2	19	0.001369961785276516	0.1581369579629548	0.7285101713471694	5	5
R-HSA-5685938	HDR through Single Strand Annealing (SSA)	3	39	0.0028120268224096907	0.17876782674316383	0.7285101713471694	4	6
R-HSA-6804114	TP53 Regulates Transcription of Genes Involved in G2 Cell Cycle Arrest	2	21	0.0015141682889898333	0.1844467081420691	0.7285101713471694	2	11
R-HSA-69473	G2/M DNA damage checkpoint	5	81	0.005840363400389357	0.18654297603043757	0.7285101713471694	6	12
R-HSA-5696400	Dual Incision in GG-NER	3	41	0.0029562333261230083	0.19738155513323374	0.7285101713471694	3	3
R-HSA-111932	CaMK IV-mediated phosphorylation of CREB	1	6	4.3262e+12	0.20010912659856228	0.7285101713471694	2	5
R-HSA-205025	NADE modulates death signalling	1	6	4.3262e+12	0.20010912659856228	0.7285101713471694	1	3
R-HSA-112307	Transmission across Electrical Synapses	1	6	4.3262e+12	0.20010912659856228	0.7285101713471694	1	4
R-HSA-112303	Electric Transmission Across Gap Junctions	1	6	4.3262e+12	0.20010912659856228	0.7285101713471694	1	4
R-HSA-187577	SCF(Skp2)-mediated degradation of p27/p21	4	62	0.0044704016151128415	0.20170488974743028	0.7285101713471694	4	7
R-HSA-73884	Base Excision Repair	4	62	0.0044704016151128415	0.20170488974743028	0.7285101713471694	21	87
R-HSA-156711	Polo-like kinase mediated events	2	23	0.001658374792703151	0.21131834880655087	0.7285101713471694	7	15
R-HSA-5625900	RHO GTPases activate CIT	2	23	0.001658374792703151	0.21131834880655087	0.7285101713471694	1	6
R-HSA-5693538	Homology Directed Repair	7	130	0.009373422741365635	0.21357189811115962	0.7285101713471694	33	50
R-HSA-6783783	Interleukin-10 signaling	5	86	0.006200879659672651	0.2188812659414805	0.7285101713471694	12	15
R-HSA-69278	Cell Cycle, Mitotic	25	569	0.04102675030643882	0.22515544679773525	0.7285101713471694	121	334
R-HSA-2151201	Transcriptional activation of mitochondrial biogenesis	5	87	0.00627298291152931	0.22554878860989924	0.7285101713471694	18	32
R-HSA-448706	Interleukin-1 processing	1	7	5.04723e+11	0.22933591829841826	0.7285101713471694	2	5
R-HSA-442717	CREB phosphorylation through the activation of CaMKK	1	7	5.04723e+11	0.22933591829841826	0.7285101713471694	1	5
R-HSA-69202	Cyclin E associated events during G1/S transition	5	88	0.006345086163385969	0.2322759189837158	0.7285101713471694	5	20
R-HSA-73929	Base-Excision Repair, AP Site Formation	2	25	0.0018025812964164683	0.23853651074697768	0.7285101713471694	8	44
R-HSA-156590	Glutathione conjugation	4	67	0.004830917874396135	0.24061301877739616	0.7285101713471694	1	14
R-HSA-69656	Cyclin A:Cdk2-associated events at S phase entry	5	90	0.006489292667099286	0.24589687570019092	0.7285101713471694	5	19
R-HSA-68882	Mitotic Anaphase	10	207	0.014925373134328358	0.24593101269721573	0.7285101713471694	6	11
R-HSA-2555396	Mitotic Metaphase and Anaphase	10	208	0.014997476386185017	0.25038420834135766	0.7285101713471694	6	12
R-HSA-422085	Synthesis, secretion, and deacylation of Ghrelin	2	26	0.0018746845482731271	0.25221594236847056	0.7285101713471694	1	8
R-HSA-1640170	Cell Cycle	29	681	0.0491023145143846	0.25384816163044843	0.7285101713471694	157	423
R-HSA-5696395	Formation of Incision Complex in GG-NER	3	47	0.0033888528372629607	0.25555671310114525	0.7285101713471694	8	10
R-HSA-167826	The fatty acid cycling model	1	8	5.76826e+11	0.25749680150618914	0.7285101713471694	3	6
R-HSA-389397	Orexin and neuropeptides FF and QRFP bind to their respective receptors	1	8	5.76826e+11	0.25749680150618914	0.7285101713471694	1	4
R-HSA-446652	Interleukin-1 family signaling	8	162	0.011680726800778715	0.25898684449927833	0.7285101713471694	9	78
R-HSA-141444	Amplification of signal from unattached kinetochores via a MAD2 inhibitory signal	5	94	0.006777705674525921	0.2737206246395608	0.7285101713471694	4	4
R-HSA-141424	Amplification of signal from the kinetochores	5	94	0.006777705674525921	0.2737206246395608	0.7285101713471694	4	4
R-HSA-76071	RNA Polymerase III Transcription Initiation From Type 3 Promoter	2	28	0.0020188910519864448	0.27961029278255767	0.7285101713471694	4	4
R-HSA-75067	Processing of Capped Intronless Pre-mRNA	2	28	0.0020188910519864448	0.27961029278255767	0.7285101713471694	5	10
R-HSA-199920	CREB phosphorylation	1	9	6.48929e+11	0.2846305774471042	0.7285101713471694	3	4
R-HSA-8874211	CREB3 factors activate genes	1	9	6.48929e+11	0.2846305774471042	0.7285101713471694	1	21
R-HSA-5693532	DNA Double-Strand Break Repair	8	167	0.01204124306006201	0.2851879192720497	0.7285101713471694	50	107
R-HSA-8943723	Regulation of PTEN mRNA translation	2	29	0.002090994303843103	0.29328751293153854	0.7285101713471694	10	24
R-HSA-2470946	Cohesin Loading onto Chromatin	1	10	7.21033e+11	0.3107746375512245	0.7285101713471694	2	2
R-HSA-1912399	Pre-NOTCH Processing in the Endoplasmic Reticulum	1	10	7.21033e+11	0.3107746375512245	0.7285101713471694	1	2
R-HSA-8847453	Synthesis of PIPs in the nucleus	1	10	7.21033e+11	0.3107746375512245	0.7285101713471694	1	3
R-HSA-9026762	Biosynthesis of maresin conjugates in tissue regeneration (MCTR)	1	10	7.21033e+11	0.3107746375512245	0.7285101713471694	1	4
R-HSA-5693567	HDR through Homologous Recombination (HRR) or Single Strand Annealing (SSA)	6	124	0.008940803230225683	0.3162613382386906	0.7285101713471694	30	42
R-HSA-110314	Recognition of DNA damage by PCNA-containing replication complex	2	31	0.0022352008075564207	0.3205178320914033	0.7285101713471694	5	6
R-HSA-182971	EGFR downregulation	2	31	0.0022352008075564207	0.3205178320914033	0.7285101713471694	5	22
R-HSA-1266695	Interleukin-7 signaling	2	31	0.0022352008075564207	0.3205178320914033	0.7285101713471694	5	25
R-HSA-606279	Deposition of new CENPA-containing nucleosomes at the centromere	3	54	0.003893575600259572	0.32578707111086624	0.7285101713471694	4	4
R-HSA-774815	Nucleosome assembly	3	54	0.003893575600259572	0.32578707111086624	0.7285101713471694	4	4
R-HSA-110373	Resolution of AP sites via the multiple-nucleotide patch replacement pathway	2	32	0.0023073040594130795	0.33404095805918466	0.7285101713471694	11	19
R-HSA-5689901	Metalloprotease DUBs	2	32	0.0023073040594130795	0.33404095805918466	0.7285101713471694	1	6
R-HSA-629597	Highly calcium permeable nicotinic acetylcholine receptors	1	11	7.93136e+11	0.3359650145801708	0.7285101713471694	2	2
R-HSA-167827	The proton buffering model	1	11	7.93136e+11	0.3359650145801708	0.7285101713471694	1	1
R-HSA-419812	Calcitonin-like ligand receptors	1	11	7.93136e+11	0.3359650145801708	0.7285101713471694	2	4
R-HSA-204998	Cell death signalling via NRAGE, NRIF and NADE	4	80	0.005768260148532699	0.3474699405593038	0.7285101713471694	2	17
R-HSA-901032	ER Quality Control Compartment (ERQC)	2	33	0.0023794073112697383	0.347484650639424	0.7285101713471694	2	9
R-HSA-5693571	Nonhomologous End-Joining (NHEJ)	3	57	0.004109885355829548	0.3560220280738082	0.7285101713471694	10	13
R-HSA-450341	Activation of the AP-1 family of transcription factors	1	12	8.65239e+11	0.36023643190357557	0.7285101713471694	3	5
R-HSA-442720	CREB phosphorylation through the activation of Adenylate Cyclase	1	12	8.65239e+11	0.36023643190357557	0.7285101713471694	1	2
R-HSA-198693	AKT phosphorylates targets in the nucleus	1	12	8.65239e+11	0.36023643190357557	0.7285101713471694	1	4
R-HSA-450282	MAPK targets/ Nuclear events mediated by MAP kinases	2	35	0.002523613814983056	0.374085832365628	0.7285101713471694	6	16
R-HSA-180024	DARPP-32 events	2	35	0.002523613814983056	0.374085832365628	0.7285101713471694	2	11
R-HSA-2500257	Resolution of Sister Chromatid Cohesion	6	133	0.009589732496935613	0.3749236686052637	0.7285101713471694	8	8
R-HSA-2468052	Establishment of Sister Chromatid Cohesion	1	13	9.37342e+11	0.38362235099171493	0.7285101713471694	4	4
R-HSA-629594	Highly calcium permeable postsynaptic nicotinic acetylcholine receptors	1	13	9.37342e+11	0.38362235099171493	0.7285101713471694	2	2
R-HSA-2586552	Signaling by Leptin	1	13	9.37342e+11	0.38362235099171493	0.7285101713471694	15	19
R-HSA-166187	Mitochondrial Uncoupling Proteins	1	13	9.37342e+11	0.38362235099171493	0.7285101713471694	4	7
R-HSA-1300642	Sperm Motility And Taxes	1	13	9.37342e+11	0.38362235099171493	0.7285101713471694	2	4
R-HSA-3785653	Myoclonic epilepsy of Lafora	1	13	9.37342e+11	0.38362235099171493	0.7285101713471694	1	2
R-HSA-76046	RNA Polymerase III Transcription Initiation	2	36	0.0025957170668397143	0.38722180217714897	0.7285101713471694	8	13
R-HSA-69618	Mitotic Spindle Checkpoint	5	110	0.00793135770423246	0.3893149253213356	0.7285101713471694	4	7
R-HSA-3214847	HATs acetylate histones	5	110	0.00793135770423246	0.3893149253213356	0.7285101713471694	4	15
R-HSA-5694530	Cargo concentration in the ER	2	37	0.002667820318696373	0.40023519037272504	0.7285101713471694	5	12
R-HSA-8876493	InlA-mediated entry of Listeria monocytogenes into host cells	1	14	0.0010094455259932224	0.40615501718846636	0.7285101713471694	4	5
R-HSA-177135	Conjugation of benzoate with glycine	1	14	0.0010094455259932224	0.40615501718846636	0.7285101713471694	1	2
R-HSA-193648	NRAGE signals death through JNK	3	63	0.004542504866969501	0.4157828734141784	0.7285101713471694	1	7
R-HSA-445355	Smooth Muscle Contraction	2	39	0.0028120268224096907	0.4258607320575336	0.7285101713471694	4	9
R-HSA-190861	Gap junction assembly	2	39	0.0028120268224096907	0.4258607320575336	0.7285101713471694	1	16
R-HSA-2514853	Condensation of Prometaphase Chromosomes	1	15	0.001081548777849881	0.42786550382739286	0.7285101713471694	4	4
R-HSA-174437	Removal of the Flap Intermediate from the C-strand	1	15	0.001081548777849881	0.42786550382739286	0.7285101713471694	3	4
R-HSA-75035	Chk1/Chk2(Cds1) mediated inactivation of Cyclin B:Cdk1 complex	1	15	0.001081548777849881	0.42786550382739286	0.7285101713471694	3	5
R-HSA-2428933	SHC-related events triggered by IGF1R	1	15	0.001081548777849881	0.42786550382739286	0.7285101713471694	3	5
R-HSA-110362	POLB-Dependent Long Patch Base Excision Repair	1	15	0.001081548777849881	0.42786550382739286	0.7285101713471694	5	10
R-HSA-622323	Presynaptic nicotinic acetylcholine receptors	1	15	0.001081548777849881	0.42786550382739286	0.7285101713471694	2	4
R-HSA-5685939	HDR through MMEJ (alt-NHEJ)	1	15	0.001081548777849881	0.42786550382739286	0.7285101713471694	3	8
R-HSA-418359	Reduction of cytosolic Ca++ levels	1	15	0.001081548777849881	0.42786550382739286	0.7285101713471694	1	3
R-HSA-2467813	Separation of Sister Chromatids	8	193	0.013915927608335136	0.4283646423418621	0.7285101713471694	4	8
R-HSA-5693607	Processing of DNA double-strand break ends	4	90	0.006489292667099286	0.43059489235265147	0.7285101713471694	13	17
R-HSA-390522	Striated Muscle Contraction	2	40	0.0028841300742663495	0.4384580618013427	0.7285101713471694	4	4
R-HSA-5696394	DNA Damage Recognition in GG-NER	2	40	0.0028841300742663495	0.4384580618013427	0.7285101713471694	4	5
R-HSA-194840	Rho GTPase cycle	6	144	0.010382868267358857	0.44684498178601384	0.7285101713471694	5	5
R-HSA-1500620	Meiosis	4	92	0.006633499170812604	0.44694584704880913	0.7285101713471694	10	15
R-HSA-416482	G alpha (12/13) signalling events	4	92	0.006633499170812604	0.44694584704880913	0.7285101713471694	3	12
R-HSA-156582	Acetylation	1	16	0.0011536520297065398	0.4487837547504726	0.7285101713471694	2	4
R-HSA-177128	Conjugation of salicylate with glycine	1	16	0.0011536520297065398	0.4487837547504726	0.7285101713471694	1	2
R-HSA-418890	Role of second messengers in netrin-1 signaling	1	16	0.0011536520297065398	0.4487837547504726	0.7285101713471694	1	4
R-HSA-2197563	NOTCH2 intracellular domain regulates transcription	1	16	0.0011536520297065398	0.4487837547504726	0.7285101713471694	2	9
R-HSA-8848584	Wax biosynthesis	1	16	0.0011536520297065398	0.4487837547504726	0.7285101713471694	1	6
R-HSA-901042	Calnexin/calreticulin cycle	2	41	0.0029562333261230083	0.4509030730287127	0.7285101713471694	2	13
R-HSA-379724	tRNA Aminoacylation	3	68	0.004903021126252794	0.4641804394700103	0.7285101713471694	3	42
R-HSA-629602	Activation of Nicotinic Acetylcholine Receptors	1	17	0.0012257552815631986	0.4689386252869303	0.7285101713471694	4	6
R-HSA-181431	Acetylcholine binding and downstream events	1	17	0.0012257552815631986	0.4689386252869303	0.7285101713471694	4	6
R-HSA-622327	Postsynaptic nicotinic acetylcholine receptors	1	17	0.0012257552815631986	0.4689386252869303	0.7285101713471694	2	4
R-HSA-1663150	The activation of arylsulfatases	1	17	0.0012257552815631986	0.4689386252869303	0.7285101713471694	1	2
R-HSA-2559584	Formation of Senescence-Associated Heterochromatin Foci (SAHF)	1	17	0.0012257552815631986	0.4689386252869303	0.7285101713471694	1	2
R-HSA-6811555	PI5P Regulates TP53 Acetylation	1	17	0.0012257552815631986	0.4689386252869303	0.7285101713471694	3	8
R-HSA-162658	Golgi Cisternae Pericentriolar Stack Reorganization	1	17	0.0012257552815631986	0.4689386252869303	0.7285101713471694	2	6
R-HSA-5676594	TNF receptor superfamily (TNFSF) members mediating non-canonical NF-kB pathway	1	17	0.0012257552815631986	0.4689386252869303	0.7285101713471694	3	12
R-HSA-196843	Vitamin B2 (riboflavin) metabolism	1	17	0.0012257552815631986	0.4689386252869303	0.7285101713471694	1	5
R-HSA-1474165	Reproduction	5	123	0.008868699978369024	0.4827878966868224	0.7285101713471694	12	24
R-HSA-69166	Removal of the Flap Intermediate	1	18	0.0012978585334198572	0.48835792174844384	0.7285101713471694	3	4
R-HSA-964739	N-glycan trimming and elongation in the cis-Golgi	1	18	0.0012978585334198572	0.48835792174844384	0.7285101713471694	1	5
R-HSA-5689603	UCH proteinases	4	98	0.007066118681952556	0.4950269083765704	0.7285101713471694	4	11
R-HSA-68877	Mitotic Prometaphase	8	206	0.014853269882471699	0.5000013453479581	0.7285101713471694	15	15
R-HSA-174178	APC/C:Cdh1 mediated degradation of Cdc20 and other APC/C:Cdh1 targeted proteins in late mitosis/early G1	3	72	0.005191434133679429	0.5015982549894369	0.7285101713471694	2	4
R-HSA-110312	Translesion synthesis by REV1	1	19	0.001369961785276516	0.5070684394938303	0.7285101713471694	4	5
R-HSA-69183	Processive synthesis on the lagging strand	1	19	0.001369961785276516	0.5070684394938303	0.7285101713471694	3	7
R-HSA-8948700	Competing endogenous RNAs (ceRNAs) regulate PTEN translation	1	19	0.001369961785276516	0.5070684394938303	0.7285101713471694	4	11
R-HSA-450513	Tristetraprolin (TTP, ZFP36) binds and destabilizes mRNA	1	19	0.001369961785276516	0.5070684394938303	0.7285101713471694	1	4
R-HSA-450385	Butyrate Response Factor 1 (BRF1) binds and destabilizes mRNA	1	19	0.001369961785276516	0.5070684394938303	0.7285101713471694	1	6
R-HSA-8876725	Protein methylation	1	19	0.001369961785276516	0.5070684394938303	0.7285101713471694	1	9
R-HSA-1592230	Mitochondrial biogenesis	5	127	0.009157112985795659	0.5106331031215237	0.7285101713471694	18	36
R-HSA-749476	RNA Polymerase III Abortive And Retractive Initiation	2	46	0.003316749585406302	0.5106650881479529	0.7285101713471694	13	13
R-HSA-74158	RNA Polymerase III Transcription	2	46	0.003316749585406302	0.5106650881479529	0.7285101713471694	20	25
R-HSA-449147	Signaling by Interleukins	24	640	0.04614608118826159	0.5133564584721542	0.7285101713471694	38	491
R-HSA-5656121	Translesion synthesis by POLI	1	20	0.0014420650371331748	0.5250959996152884	0.7285101713471694	3	3
R-HSA-174414	Processive synthesis on the C-strand of the telomere	1	20	0.0014420650371331748	0.5250959996152884	0.7285101713471694	3	7
R-HSA-442729	CREB phosphorylation through the activation of CaMKII	1	20	0.0014420650371331748	0.5250959996152884	0.7285101713471694	1	4
R-HSA-1362300	Transcription of E2F targets under negative control by p107 (RBL1) and p130 (RBL2) in complex with HDAC1	1	20	0.0014420650371331748	0.5250959996152884	0.7285101713471694	1	8
R-HSA-6803207	TP53 Regulates Transcription of Caspase Activators and Caspases	1	20	0.0014420650371331748	0.5250959996152884	0.7285101713471694	2	17
R-HSA-69236	G1 Phase	2	48	0.0034609560891196195	0.5333486079238778	0.7285101713471694	2	14
R-HSA-69231	Cyclin D associated events in G1	2	48	0.0034609560891196195	0.5333486079238778	0.7285101713471694	2	14
R-HSA-204005	COPII-mediated vesicle transport	3	76	0.005479847141106064	0.5376374371482037	0.7285101713471694	13	16
R-HSA-5655862	Translesion synthesis by POLK	1	21	0.0015141682889898333	0.5424654842955672	0.7285101713471694	3	3
R-HSA-430039	mRNA decay by 5' to 3' exoribonuclease	1	21	0.0015141682889898333	0.5424654842955672	0.7285101713471694	1	3
R-HSA-73886	Chromosome Maintenance	4	105	0.007570841444949167	0.5487523984225433	0.7285101713471694	7	27
R-HSA-211733	Regulation of activated PAK-2p34 by proteasome mediated degradation	2	50	0.0036051625928329367	0.5553024592964912	0.7285101713471694	1	2
R-HSA-379716	Cytosolic tRNA aminoacylation	2	50	0.0036051625928329367	0.5553024592964912	0.7285101713471694	2	21
R-HSA-190828	Gap junction trafficking	2	50	0.0036051625928329367	0.5553024592964912	0.7285101713471694	1	20
R-HSA-5687128	MAPK6/MAPK4 signaling	4	106	0.007642944696805826	0.5561831681519543	0.7285101713471694	4	40
R-HSA-73780	RNA Polymerase III Chain Elongation	1	22	0.0015862715408464921	0.5592008708846541	0.7285101713471694	3	3
R-HSA-3229121	Glycogen storage diseases	1	22	0.0015862715408464921	0.5592008708846541	0.7285101713471694	3	10
R-HSA-5358606	Mismatch repair (MMR) directed by MSH2:MSH3 (MutSbeta)	1	22	0.0015862715408464921	0.5592008708846541	0.7285101713471694	2	9
R-HSA-5358565	Mismatch repair (MMR) directed by MSH2:MSH6 (MutSalpha)	1	22	0.0015862715408464921	0.5592008708846541	0.7285101713471694	2	10
R-HSA-1660661	Sphingolipid de novo biosynthesis	3	79	0.00569615689667604	0.5636681547552085	0.7285101713471694	6	30
R-HSA-193704	p75 NTR receptor-mediated signalling	4	108	0.007787151200519144	0.5708458482589136	0.7285101713471694	2	50
R-HSA-8939902	Regulation of RUNX2 expression and activity	3	80	0.005768260148532699	0.5721446251103133	0.7285101713471694	6	32
R-HSA-5651801	PCNA-Dependent Long Patch Base Excision Repair	1	23	0.001658374792703151	0.5753252647420011	0.7285101713471694	6	6
R-HSA-73980	RNA Polymerase III Transcription Termination	1	23	0.001658374792703151	0.5753252647420011	0.7285101713471694	2	2
R-HSA-3928664	Ephrin signaling	1	23	0.001658374792703151	0.5753252647420011	0.7285101713471694	5	11
R-HSA-4419969	Depolymerisation of the Nuclear Lamina	1	23	0.001658374792703151	0.5753252647420011	0.7285101713471694	2	6
R-HSA-5358508	Mismatch Repair	1	23	0.001658374792703151	0.5753252647420011	0.7285101713471694	3	17
R-HSA-881907	Gastrin-CREB signalling pathway via PKC and MAPK	1	23	0.001658374792703151	0.5753252647420011	0.7285101713471694	1	9
R-HSA-9026395	Biosynthesis of DHA-derived sulfido conjugates	1	23	0.001658374792703151	0.5753252647420011	0.7285101713471694	1	13
R-HSA-350562	Regulation of ornithine decarboxylase (ODC)	2	52	0.0037493690965462543	0.5765144695478973	0.7285101713471694	1	4
R-HSA-180534	Vpu mediated degradation of CD4	2	53	0.003821472348402913	0.5868400005016488	0.7285101713471694	1	5
R-HSA-1236978	Cross-presentation of soluble exogenous antigens (endosomes)	2	53	0.003821472348402913	0.5868400005016488	0.7285101713471694	1	6
R-HSA-177929	Signaling by EGFR	2	53	0.003821472348402913	0.5868400005016488	0.7285101713471694	5	48
R-HSA-68886	M Phase	14	389	0.028048164972240247	0.5868518275979238	0.7285101713471694	36	66
R-HSA-110320	Translesion Synthesis by POLH	1	24	0.0017304780445598098	0.5908609308887176	0.7285101713471694	6	8
R-HSA-5620922	BBSome-mediated cargo-targeting to cilium	1	24	0.0017304780445598098	0.5908609308887176	0.7285101713471694	2	5
R-HSA-111931	PKA-mediated phosphorylation of CREB	1	24	0.0017304780445598098	0.5908609308887176	0.7285101713471694	2	6
R-HSA-156587	Amino Acid conjugation	1	24	0.0017304780445598098	0.5908609308887176	0.7285101713471694	2	6
R-HSA-159424	Conjugation of carboxylic acids	1	24	0.0017304780445598098	0.5908609308887176	0.7285101713471694	2	6
R-HSA-349425	Autodegradation of the E3 ubiquitin ligase COP1	2	54	0.003893575600259572	0.5969779515470977	0.7285101713471694	1	5
R-HSA-69229	Ubiquitin-dependent degradation of Cyclin D1	2	54	0.003893575600259572	0.5969779515470977	0.7285101713471694	1	5
R-HSA-75815	Ubiquitin-dependent degradation of Cyclin D	2	54	0.003893575600259572	0.5969779515470977	0.7285101713471694	1	5
R-HSA-169911	Regulation of Apoptosis	2	54	0.003893575600259572	0.5969779515470977	0.7285101713471694	1	5
R-HSA-157858	Gap junction trafficking and regulation	2	54	0.003893575600259572	0.5969779515470977	0.7285101713471694	1	24
R-HSA-1362277	Transcription of E2F targets under negative control by DREAM complex	1	25	0.0018025812964164683	0.6058293245132138	0.7285101713471694	12	12
R-HSA-1839117	Signaling by cytosolic FGFR1 fusion mutants	1	25	0.0018025812964164683	0.6058293245132138	0.7285101713471694	7	14
R-HSA-5668599	RHO GTPases Activate NADPH Oxidases	1	25	0.0018025812964164683	0.6058293245132138	0.7285101713471694	2	9
R-HSA-5620916	VxPx cargo-targeting to cilium	1	25	0.0018025812964164683	0.6058293245132138	0.7285101713471694	2	10
R-HSA-1482922	Acyl chain remodelling of PI	1	25	0.0018025812964164683	0.6058293245132138	0.7285101713471694	1	6
R-HSA-8854050	FBXL7 down-regulates AURKA during mitotic entry and in early mitosis	2	55	0.00396567885211623	0.6069282255719104	0.7285101713471694	2	6
R-HSA-174113	SCF-beta-TrCP mediated degradation of Emi1	2	55	0.00396567885211623	0.6069282255719104	0.7285101713471694	1	3
R-HSA-69610	p53-Independent DNA Damage Response	2	55	0.00396567885211623	0.6069282255719104	0.7285101713471694	1	5
R-HSA-69613	p53-Independent G1/S DNA damage checkpoint	2	55	0.00396567885211623	0.6069282255719104	0.7285101713471694	1	5
R-HSA-69601	Ubiquitin Mediated Degradation of Phosphorylated Cdc25A	2	55	0.00396567885211623	0.6069282255719104	0.7285101713471694	1	5
R-HSA-5620920	Cargo trafficking to the periciliary membrane	2	55	0.00396567885211623	0.6069282255719104	0.7285101713471694	4	27
R-HSA-6807070	PTEN Regulation	6	171	0.012329656067488644	0.6118662615737904	0.7285101713471694	14	56
R-HSA-180585	Vif-mediated degradation of APOBEC3G	2	56	0.0040377821039728895	0.6166909822834569	0.7285101713471694	1	4
R-HSA-450408	AUF1 (hnRNP D0) binds and destabilizes mRNA	2	56	0.0040377821039728895	0.6166909822834569	0.7285101713471694	1	4
R-HSA-3322077	Glycogen synthesis	1	26	0.0018746845482731271	0.6202511203715133	0.7285101713471694	9	22
R-HSA-8876384	Listeria monocytogenes entry into host cells	1	26	0.0018746845482731271	0.6202511203715133	0.7285101713471694	4	13
R-HSA-69186	Lagging Strand Synthesis	1	26	0.0018746845482731271	0.6202511203715133	0.7285101713471694	3	11
R-HSA-1482925	Acyl chain remodelling of PG	1	26	0.0018746845482731271	0.6202511203715133	0.7285101713471694	1	10
R-HSA-4641258	Degradation of DVL	2	57	0.004109885355829548	0.6262666196494036	0.7285101713471694	2	7
R-HSA-4641257	Degradation of AXIN	2	57	0.004109885355829548	0.6262666196494036	0.7285101713471694	2	8
R-HSA-9604323	Negative regulation of NOTCH4 signaling	2	57	0.004109885355829548	0.6262666196494036	0.7285101713471694	1	6
R-HSA-532668	N-glycan trimming in the ER and Calnexin/Calreticulin cycle	2	57	0.004109885355829548	0.6262666196494036	0.7285101713471694	2	18
R-HSA-8941858	Regulation of RUNX3 expression and activity	2	57	0.004109885355829548	0.6262666196494036	0.7285101713471694	1	9
R-HSA-5696397	Gap-filling DNA repair synthesis and ligation in GG-NER	1	27	0.001946787800129786	0.6341462411220229	0.7285101713471694	2	2
R-HSA-76066	RNA Polymerase III Transcription Initiation From Type 2 Promoter	1	27	0.001946787800129786	0.6341462411220229	0.7285101713471694	2	4
R-HSA-70221	Glycogen breakdown (glycogenolysis)	1	27	0.001946787800129786	0.6341462411220229	0.7285101713471694	4	15
R-HSA-72187	mRNA 3'-end processing	2	58	0.004181988607686206	0.6356557563453002	0.7285101713471694	3	3
R-HSA-73893	DNA Damage Bypass	2	58	0.004181988607686206	0.6356557563453002	0.7285101713471694	29	34
R-HSA-912446	Meiotic recombination	2	58	0.004181988607686206	0.6356557563453002	0.7285101713471694	4	9
R-HSA-5663220	RHO GTPases Activate Formins	5	148	0.010671281274785492	0.6447329560103379	0.7285101713471694	3	27
R-HSA-69541	Stabilization of p53	2	59	0.0042540918595428655	0.644859215163754	0.7285101713471694	1	15
R-HSA-76061	RNA Polymerase III Transcription Initiation From Type 1 Promoter	1	28	0.0020188910519864448	0.6475338846337217	0.7285101713471694	2	5
R-HSA-429947	Deadenylation of mRNA	1	28	0.0020188910519864448	0.6475338846337217	0.7285101713471694	1	4
R-HSA-200425	Import of palmitoyl-CoA into the mitochondrial matrix	1	28	0.0020188910519864448	0.6475338846337217	0.7285101713471694	1	9
R-HSA-112409	RAF-independent MAPK1/3 activation	1	28	0.0020188910519864448	0.6475338846337217	0.7285101713471694	1	12
R-HSA-2173788	Downregulation of TGF-beta receptor signaling	1	28	0.0020188910519864448	0.6475338846337217	0.7285101713471694	2	28
R-HSA-6804115	TP53 regulates transcription of additional cell cycle genes whose exact role in the p53 pathway remain uncertain	1	28	0.0020188910519864448	0.6475338846337217	0.7285101713471694	1	14
R-HSA-453276	Regulation of mitotic cell cycle	3	90	0.006489292667099286	0.6510803999507913	0.7285101713471694	6	38
R-HSA-174143	APC/C-mediated degradation of cell cycle proteins	3	90	0.006489292667099286	0.6510803999507913	0.7285101713471694	6	38
R-HSA-198725	Nuclear Events (kinase and transcription factor activation)	1	29	0.002090994303843103	0.6604325503045461	0.7285101713471694	3	11
R-HSA-5362768	Hh mutants that don't undergo autocatalytic processing are degraded by ERAD	2	61	0.004398298363256183	0.6627133177253797	0.7285101713471694	1	6
R-HSA-5676590	NIK-->noncanonical NF-kB signaling	2	61	0.004398298363256183	0.6627133177253797	0.7285101713471694	1	9
R-HSA-5696399	Global Genome Nucleotide Excision Repair (GG-NER)	3	92	0.006633499170812604	0.665558651037557	0.7285101713471694	17	20
R-HSA-1221632	Meiotic synapsis	2	62	0.0044704016151128415	0.6713664908407555	0.7285101713471694	6	6
R-HSA-6811436	COPI-independent Golgi-to-ER retrograde traffic	2	62	0.0044704016151128415	0.6713664908407555	0.7285101713471694	3	7
R-HSA-5610780	Degradation of GLI1 by the proteasome	2	62	0.0044704016151128415	0.6713664908407555	0.7285101713471694	2	6
R-HSA-5610785	GLI3 is processed to GLI3R by the proteasome	2	62	0.0044704016151128415	0.6713664908407555	0.7285101713471694	1	5
R-HSA-5610783	Degradation of GLI2 by the proteasome	2	62	0.0044704016151128415	0.6713664908407555	0.7285101713471694	1	5
R-HSA-450531	Regulation of mRNA stability by proteins that bind AU-rich elements	3	93	0.006705602422669262	0.6726320984817851	0.7285101713471694	3	26
R-HSA-3295583	TRP channels	1	30	0.002163097555699762	0.6728600644260234	0.7285101713471694	1	2
R-HSA-5669034	TNFs bind their physiological receptors	1	30	0.002163097555699762	0.6728600644260234	0.7285101713471694	1	13
R-HSA-264876	Insulin processing	1	30	0.002163097555699762	0.6728600644260234	0.7285101713471694	1	16
R-HSA-6807505	RNA polymerase II transcribes snRNA genes	3	94	0.006777705674525921	0.6795951331749956	0.7285101713471694	10	11
R-HSA-174084	Autodegradation of Cdh1 by Cdh1:APC/C	2	63	0.004542504866969501	0.6798390176460882	0.7285101713471694	1	2
R-HSA-2980766	Nuclear Envelope Breakdown	2	63	0.004542504866969501	0.6798390176460882	0.7285101713471694	3	13
R-HSA-5601884	PIWI-interacting RNA (piRNA) biogenesis	1	31	0.0022352008075564207	0.6848336046283438	0.7285101713471694	7	15
R-HSA-1971475	A tetrasaccharide linker sequence is required for GAG synthesis	1	31	0.0022352008075564207	0.6848336046283438	0.7285101713471694	1	4
R-HSA-1187000	Fertilization	1	31	0.0022352008075564207	0.6848336046283438	0.7285101713471694	2	9
R-HSA-1482801	Acyl chain remodelling of PS	1	31	0.0022352008075564207	0.6848336046283438	0.7285101713471694	1	8
R-HSA-6804756	Regulation of TP53 Activity through Phosphorylation	3	95	0.00684980892638258	0.6864478920105336	0.7285101713471694	1	26
R-HSA-5578775	Ion homeostasis	2	64	0.004614608118826159	0.6881325231091941	0.7285101713471694	5	15
R-HSA-5387390	Hh mutants abrogate ligand secretion	2	64	0.004614608118826159	0.6881325231091941	0.7285101713471694	1	7
R-HSA-3299685	Detoxification of Reactive Oxygen Species	2	65	0.004686711370682817	0.6962487544663489	0.7285101713471694	10	34
R-HSA-429914	Deadenylation-dependent mRNA decay	2	65	0.004686711370682817	0.6962487544663489	0.7285101713471694	2	10
R-HSA-1483166	Synthesis of PA	2	65	0.004686711370682817	0.6962487544663489	0.7285101713471694	2	17
R-HSA-6791312	TP53 Regulates Transcription of Cell Cycle Genes	2	65	0.004686711370682817	0.6962487544663489	0.7285101713471694	3	42
R-HSA-69273	Cyclin A/B1/B2 associated events during G2/M transition	1	32	0.0023073040594130795	0.6963697234395081	0.7285101713471694	3	25
R-HSA-5674400	Constitutive Signaling by AKT1 E17K in Cancer	1	32	0.0023073040594130795	0.6963697234395081	0.7285101713471694	1	18
R-HSA-6782210	Gap-filling DNA repair synthesis and ligation in TC-NER	2	66	0.004758814622539477	0.7041895701600633	0.7285101713471694	2	2
R-HSA-5693565	Recruitment and ATM-mediated phosphorylation of repair and signaling proteins at DNA double strand breaks	2	66	0.004758814622539477	0.7041895701600633	0.7285101713471694	7	35
R-HSA-4608870	Asymmetric localization of PCP proteins	2	66	0.004758814622539477	0.7041895701600633	0.7285101713471694	1	7
R-HSA-5607761	Dectin-1 mediated noncanonical NF-kB signaling	2	66	0.004758814622539477	0.7041895701600633	0.7285101713471694	1	9
R-HSA-6803204	TP53 Regulates Transcription of Genes Involved in Cytochrome C Release	1	33	0.0023794073112697383	0.7074843709904204	0.7285101713471694	2	25
R-HSA-109688	Cleavage of Growing Transcript in the Termination Region	2	67	0.004830917874396135	0.7119569294201509	0.7285101713471694	2	4
R-HSA-73856	RNA Polymerase II Transcription Termination	2	67	0.004830917874396135	0.7119569294201509	0.7285101713471694	2	4
R-HSA-174154	APC/C:Cdc20 mediated degradation of Securin	2	67	0.004830917874396135	0.7119569294201509	0.7285101713471694	1	3
R-HSA-5678895	Defective CFTR causes cystic fibrosis	2	67	0.004830917874396135	0.7119569294201509	0.7285101713471694	1	7
R-HSA-5620912	Anchoring of the basal body to the plasma membrane	3	99	0.007138221933809215	0.7127616565429419	0.7285101713471694	8	9
R-HSA-4086400	PCP/CE pathway	3	99	0.007138221933809215	0.7127616565429419	0.7285101713471694	2	24
R-HSA-111933	Calmodulin induced events	1	34	0.002451510563126397	0.7181929168966781	0.7285101713471694	3	14
R-HSA-111997	CaM pathway	1	34	0.002451510563126397	0.7181929168966781	0.7285101713471694	3	15
R-HSA-193807	Synthesis of bile acids and bile salts via 27-hydroxycholesterol	1	34	0.002451510563126397	0.7181929168966781	0.7285101713471694	2	12
R-HSA-442742	CREB phosphorylation through the activation of Ras	1	34	0.002451510563126397	0.7181929168966781	0.7285101713471694	1	8
R-HSA-6782135	Dual incision in TC-NER	2	68	0.004903021126252794	0.7195528824552142	0.7285101713471694	6	6
R-HSA-450294	MAP kinase activation	2	69	0.004975124378109453	0.7269795612227504	0.7285101713471694	6	32
R-HSA-70895	Branched-chain amino acid catabolism	2	69	0.004975124378109453	0.7269795612227504	0.7285101713471694	3	28
R-HSA-5656169	Termination of translesion DNA synthesis	1	35	0.002523613814983056	0.7285101713471694	0.7285101713471694	8	9
R-HSA-1250196	SHC1 events in ERBB2 signaling	1	35	0.002523613814983056	0.7285101713471694	0.7285101713471694	2	6
R-HSA-418360	Platelet calcium homeostasis	1	35	0.002523613814983056	0.7285101713471694	0.7285101713471694	1	8
R-HSA-418990	Adherens junctions interactions	1	35	0.002523613814983056	0.7285101713471694	0.7285101713471694	1	16
R-HSA-68875	Mitotic Prophase	4	133	0.009589732496935613	0.7289865195366474	0.7289865195366474	12	34
R-HSA-8943724	Regulation of PTEN gene transcription	2	70	0.005047227629966112	0.7342391707504992	0.7342391707504992	3	15
R-HSA-5658442	Regulation of RAS by GAPs	2	70	0.005047227629966112	0.7342391707504992	0.7342391707504992	1	5
R-HSA-1234176	Oxygen-dependent proline hydroxylation of Hypoxia-inducible Factor Alpha	2	70	0.005047227629966112	0.7342391707504992	0.7342391707504992	1	12
R-HSA-69563	p53-Dependent G1 DNA Damage Response	2	70	0.005047227629966112	0.7342391707504992	0.7342391707504992	1	22
R-HSA-69580	p53-Dependent G1/S DNA damage checkpoint	2	70	0.005047227629966112	0.7342391707504992	0.7342391707504992	1	22
R-HSA-111885	Opioid Signalling	3	103	0.007426634941235849	0.7373413699238962	0.7373413699238962	5	49
R-HSA-5334118	DNA methylation	1	36	0.0025957170668397143	0.7384504054280105	0.7384504054280105	3	7
R-HSA-8863795	Downregulation of ERBB2 signaling	1	36	0.0025957170668397143	0.7384504054280105	0.7384504054280105	1	14
R-HSA-2173789	TGF-beta receptor signaling activates SMADs	1	36	0.0025957170668397143	0.7384504054280105	0.7384504054280105	2	39
R-HSA-5668541	TNFR2 non-canonical NF-kB pathway	3	104	0.007498738193092509	0.7432198894169388	0.7432198894169388	10	43
R-HSA-4090294	SUMOylation of intracellular receptors	1	37	0.002667820318696373	0.7480273707093688	0.7480273707093688	2	25
R-HSA-174184	Cdc20:Phospho-APC/C mediated degradation of Cyclin A	2	72	0.005191434133679429	0.7482663191082192	0.7482663191082192	1	3
R-HSA-1169091	Activation of NF-kappaB in B cells	2	72	0.005191434133679429	0.7482663191082192	0.7482663191082192	1	10
R-HSA-69615	G1/S DNA Damage Checkpoints	2	72	0.005191434133679429	0.7482663191082192	0.7482663191082192	2	27
R-HSA-5358346	Hedgehog ligand biogenesis	2	72	0.005191434133679429	0.7482663191082192	0.7482663191082192	1	15
R-HSA-73894	DNA Repair	11	349	0.0251640348979739	0.7502756320186704	0.7502756320186704	135	309
R-HSA-381038	XBP1(S) activates chaperone genes	3	106	0.007642944696805826	0.7546625104176865	0.7546625104176865	2	48
R-HSA-179419	APC:Cdc20 mediated degradation of cell cycle proteins prior to satisfation of the cell cycle checkpoint	2	73	0.005263537385536088	0.7550385623962823	0.7550385623962823	1	6
R-HSA-1538133	G0 and Early G1	1	38	0.002739923570553032	0.7572543181221445	0.7572543181221445	14	27
R-HSA-174417	Telomere C-strand (Lagging Strand) Synthesis	1	38	0.002739923570553032	0.7572543181221445	0.7572543181221445	3	14
R-HSA-1980145	Signaling by NOTCH2	1	38	0.002739923570553032	0.7572543181221445	0.7572543181221445	2	20
R-HSA-111465	Apoptotic cleavage of cellular proteins	1	38	0.002739923570553032	0.7572543181221445	0.7572543181221445	1	38
R-HSA-69017	CDK-mediated phosphorylation and removal of Cdc6	2	74	0.005335640637392746	0.7616531314293677	0.7616531314293677	1	4
R-HSA-5693606	DNA Double Strand Break Response	2	74	0.005335640637392746	0.7616531314293677	0.7616531314293677	7	44
R-HSA-8948751	Regulation of PTEN stability and activity	2	74	0.005335640637392746	0.7616531314293677	0.7616531314293677	1	13
R-HSA-5083635	Defective B3GALTL causes Peters-plus syndrome (PpS)	1	39	0.0028120268224096907	0.7661440161499674	0.7661440161499674	1	1
R-HSA-6804758	Regulation of TP53 Activity through Acetylation	1	39	0.0028120268224096907	0.7661440161499674	0.7661440161499674	3	14
R-HSA-111996	Ca-dependent events	1	39	0.0028120268224096907	0.7661440161499674	0.7661440161499674	3	18
R-HSA-168638	NOD1/2 Signaling Pathway	1	39	0.0028120268224096907	0.7661440161499674	0.7661440161499674	1	17
R-HSA-176409	APC/C:Cdc20 mediated degradation of mitotic proteins	2	75	0.0054077438892494055	0.7681124837980489	0.7681124837980489	2	13
R-HSA-176814	Activation of APC/C and APC/C:Cdc20 mediated degradation of mitotic proteins	2	76	0.005479847141106064	0.7744191081829009	0.7744191081829009	2	15
R-HSA-1482788	Acyl chain remodelling of PC	1	40	0.0028841300742663495	0.7747087683614662	0.7747087683614662	1	9
R-HSA-194315	Signaling by Rho GTPases	14	446	0.032158050328069794	0.7753164207829046	0.7753164207829046	14	112
R-HSA-381070	IRE1alpha activates chaperones	3	110	0.00793135770423246	0.7763146047309867	0.7763146047309867	2	54
R-HSA-448424	Interleukin-17 signaling	2	77	0.005551950392962722	0.7805755188189973	0.7805755188189973	6	35
R-HSA-5173214	O-glycosylation of TSR domain-containing proteins	1	41	0.0029562333261230083	0.7829604303064783	0.7829604303064783	2	2
R-HSA-2559585	Oncogene Induced Senescence	1	42	0.0030283365779796667	0.7909104257994821	0.7909104257994821	3	18
R-HSA-6783310	Fanconi Anemia Pathway	1	42	0.0030283365779796667	0.7909104257994821	0.7909104257994821	2	13
R-HSA-1482839	Acyl chain remodelling of PE	1	42	0.0030283365779796667	0.7909104257994821	0.7909104257994821	1	9
R-HSA-3108214	SUMOylation of DNA damage response and repair proteins	2	79	0.00569615689667604	0.7924478528646821	0.7924478528646821	2	24
R-HSA-1852241	Organelle biogenesis and maintenance	10	334	0.02408248612012402	0.7961498745419894	0.7961498745419894	30	86
R-HSA-8856688	Golgi-to-ER retrograde transport	4	147	0.010599178022928835	0.7962932976326687	0.7962932976326687	8	18
R-HSA-2559580	Oxidative Stress Induced Senescence	3	114	0.008219770711659096	0.7963745260966656	0.7963745260966656	8	39
R-HSA-6785807	Interleukin-4 and Interleukin-13 signaling	6	211	0.015213786141754993	0.7967767901489422	0.7967767901489422	3	46
R-HSA-8982491	Glycogen metabolism	1	43	0.0031004398298363255	0.7985697626123088	0.7985697626123088	13	37
R-HSA-381771	Synthesis, secretion, and inactivation of Glucagon-like Peptide-1 (GLP-1)	1	43	0.0031004398298363255	0.7985697626123088	0.7985697626123088	1	7
R-HSA-3371511	HSF1 activation	1	43	0.0031004398298363255	0.7985697626123088	0.7985697626123088	1	7
R-HSA-69205	G1/S-Specific Transcription	1	43	0.0031004398298363255	0.7985697626123088	0.7985697626123088	2	28
R-HSA-193775	Synthesis of bile acids and bile salts via 24-hydroxycholesterol	1	43	0.0031004398298363255	0.7985697626123088	0.7985697626123088	2	28
R-HSA-539107	Activation of E2F1 target genes at G1/S	1	43	0.0031004398298363255	0.7985697626123088	0.7985697626123088	2	28
R-HSA-114604	GPVI-mediated activation cascade	1	43	0.0031004398298363255	0.7985697626123088	0.7985697626123088	1	25
R-HSA-499943	Interconversion of nucleotide di- and triphosphates	2	81	0.005840363400389357	0.8037499227519549	0.8037499227519549	3	33
R-HSA-212300	PRC2 methylates histones and DNA	1	44	0.0031725430816929843	0.8059490475974256	0.8059490475974256	4	4
R-HSA-1296072	Voltage gated Potassium channels	1	44	0.0031725430816929843	0.8059490475974256	0.8059490475974256	1	1
R-HSA-159231	Transport of Mature mRNA Derived from an Intronless Transcript	1	44	0.0031725430816929843	0.8059490475974256	0.8059490475974256	1	3
R-HSA-1839124	FGFR1 mutant receptor activation	1	44	0.0031725430816929843	0.8059490475974256	0.8059490475974256	7	25
R-HSA-438064	Post NMDA receptor activation events	1	44	0.0031725430816929843	0.8059490475974256	0.8059490475974256	4	19
R-HSA-1489509	DAG and IP3 signaling	1	44	0.0031725430816929843	0.8059490475974256	0.8059490475974256	3	19
R-HSA-5218920	VEGFR2 mediated vascular permeability	1	44	0.0031725430816929843	0.8059490475974256	0.8059490475974256	1	15
R-HSA-3899300	SUMOylation of transcription cofactors	1	44	0.0031725430816929843	0.8059490475974256	0.8059490475974256	1	27
R-HSA-8852276	The role of GTSE1 in G2/M progression after G2 checkpoint	2	82	0.005912466652246017	0.8091935291509778	0.8091935291509778	1	10
R-HSA-176408	Regulation of APC/C activators between G1/S and early anaphase	2	82	0.005912466652246017	0.8091935291509778	0.8091935291509778	1	14
R-HSA-180786	Extension of Telomeres	1	45	0.003244646333549643	0.8130585012626219	0.8130585012626219	3	21
R-HSA-159234	Transport of Mature mRNAs Derived from Intronless Transcripts	1	45	0.003244646333549643	0.8130585012626219	0.8130585012626219	1	9
R-HSA-5675221	Negative regulation of MAPK pathway	1	45	0.003244646333549643	0.8130585012626219	0.8130585012626219	1	12
R-HSA-5633008	TP53 Regulates Transcription of Cell Death Genes	2	83	0.005984569904102675	0.8145022771512159	0.8145022771512159	4	68
R-HSA-2262749	Cellular response to hypoxia	2	83	0.005984569904102675	0.8145022771512159	0.8145022771512159	1	20
R-HSA-1234174	Regulation of Hypoxia-inducible Factor (HIF) by oxygen	2	83	0.005984569904102675	0.8145022771512159	0.8145022771512159	1	20
R-HSA-72163	mRNA Splicing - Major Pathway	5	185	0.013339101593481867	0.8179152922103223	0.8179152922103223	9	9
R-HSA-5696398	Nucleotide Excision Repair	3	119	0.00858028697094239	0.8193158887528984	0.8193158887528984	30	36
R-HSA-8953750	Transcriptional Regulation by E2F6	1	46	0.003316749585406302	0.8199079718168532	0.8199079718168532	1	33
R-HSA-6781827	Transcription-Coupled Nucleotide Excision Repair (TC-NER)	2	85	0.006128776407815993	0.824725455683305	0.824725455683305	13	16
R-HSA-5674135	MAP2K and MAPK activation	1	47	0.0033888528372629607	0.8265069487063046	0.8265069487063046	2	8
R-HSA-400508	Incretin synthesis, secretion, and inactivation	1	47	0.0033888528372629607	0.8265069487063046	0.8265069487063046	1	14
R-HSA-379726	Mitochondrial tRNA aminoacylation	1	47	0.0033888528372629607	0.8265069487063046	0.8265069487063046	1	21
R-HSA-195258	RHO GTPase Effectors	9	315	0.0227125243348475	0.8287923188545601	0.8287923188545601	9	107
R-HSA-110313	Translesion synthesis by Y family DNA polymerases bypasses lesions on DNA template	1	48	0.0034609560891196195	0.83286457565934	0.83286457565934	24	28
R-HSA-6811438	Intra-Golgi traffic	1	48	0.0034609560891196195	0.83286457565934	0.83286457565934	1	10
R-HSA-380108	Chemokine receptors bind chemokines	1	48	0.0034609560891196195	0.83286457565934	0.83286457565934	1	18
R-HSA-428157	Sphingolipid metabolism	4	157	0.011320210541495422	0.8356137692990094	0.8356137692990094	7	62
R-HSA-73887	Death Receptor Signalling	4	157	0.011320210541495422	0.8356137692990094	0.8356137692990094	2	90
R-HSA-8854214	TBC/RABGAPs	1	49	0.003533059340976278	0.8389896632579572	0.8389896632579572	1	14
R-HSA-3214841	PKMTs methylate histone lysines	1	49	0.003533059340976278	0.8389896632579572	0.8389896632579572	1	22
R-HSA-3247509	Chromatin modifying enzymes	7	257	0.018530535727161294	0.8421980970252805	0.8421980970252805	7	84
R-HSA-4839726	Chromatin organization	7	257	0.018530535727161294	0.8421980970252805	0.8421980970252805	7	84
R-HSA-2980736	Peptide hormone metabolism	3	125	0.009012906482082342	0.8439099204486231	0.8439099204486231	3	60
R-HSA-442755	Activation of NMDA receptor and postsynaptic events	1	50	0.0036051625928329367	0.8448907010530176	0.8448907010530176	4	23
R-HSA-442660	Na+/Cl- dependent neurotransmitter transporters	1	50	0.0036051625928329367	0.8448907010530176	0.8448907010530176	1	15
R-HSA-381119	Unfolded Protein Response (UPR)	4	160	0.011536520297065398	0.8461000185413665	0.8461000185413665	3	95
R-HSA-195253	Degradation of beta-catenin by the destruction complex	2	90	0.006489292667099286	0.8481017883552084	0.8481017883552084	1	22
R-HSA-8955332	Carboxyterminal post-translational modifications of tubulin	1	51	0.0036772658446895955	0.8505758692396329	0.8505758692396329	1	6
R-HSA-73621	Pyrimidine catabolism	1	51	0.0036772658446895955	0.8505758692396329	0.8505758692396329	2	17
R-HSA-72172	mRNA Splicing	5	196	0.014132237363905112	0.853912678602185	0.853912678602185	9	14
R-HSA-199977	ER to Golgi Anterograde Transport	4	163	0.011752830052635374	0.8560173108632164	0.8560173108632164	17	39
R-HSA-1168372	Downstream signaling events of B Cell Receptor (BCR)	2	92	0.006633499170812604	0.8566321961582943	0.8566321961582943	1	14
R-HSA-5632684	Hedgehog 'on' state	2	92	0.006633499170812604	0.8566321961582943	0.8566321961582943	2	37
R-HSA-9013694	Signaling by NOTCH4	2	92	0.006633499170812604	0.8566321961582943	0.8566321961582943	1	20
R-HSA-9007101	Rab regulation of trafficking	3	129	0.009301319489508977	0.8586493462654758	0.8586493462654758	2	35
R-HSA-2559583	Cellular Senescence	5	198	0.01427644386761843	0.8597792643516176	0.8597792643516176	16	89
R-HSA-5655302	Signaling by FGFR1 in disease	1	53	0.003821472348402913	0.8613298378906629	0.8613298378906629	10	35
R-HSA-975871	MyD88 cascade initiated on plasma membrane	2	94	0.006777705674525921	0.8647232826785566	0.8647232826785566	6	57
R-HSA-168142	Toll Like Receptor 10 (TLR10) Cascade	2	94	0.006777705674525921	0.8647232826785566	0.8647232826785566	6	58
R-HSA-168176	Toll Like Receptor 5 (TLR5) Cascade	2	94	0.006777705674525921	0.8647232826785566	0.8647232826785566	6	58
R-HSA-8876198	RAB GEFs exchange GTP for GDP on RABs	2	94	0.006777705674525921	0.8647232826785566	0.8647232826785566	1	21
R-HSA-1614558	Degradation of cysteine and homocysteine	1	54	0.003893575600259572	0.866413551203796	0.866413551203796	1	23
R-HSA-75153	Apoptotic execution phase	1	54	0.003893575600259572	0.866413551203796	0.866413551203796	1	57
R-HSA-2299718	Condensation of Prophase Chromosomes	1	55	0.00396567885211623	0.8713112411254862	0.8713112411254862	7	10
R-HSA-6781823	Formation of TC-NER Pre-Incision Complex	1	56	0.0040377821039728895	0.8760297018961195	0.8760297018961195	4	7
R-HSA-5619084	ABC transporter disorders	2	98	0.007066118681952556	0.8796630010938895	0.8796630010938895	1	22
R-HSA-6799198	Complex I biogenesis	1	57	0.004109885355829548	0.8805754800712006	0.8805754800712006	3	13
R-HSA-452723	Transcriptional regulation of pluripotent stem cells	1	57	0.004109885355829548	0.8805754800712006	0.8805754800712006	1	35
R-HSA-400253	Circadian Clock	2	99	0.007138221933809215	0.8831524663078726	0.8831524663078726	3	59
R-HSA-5617833	Cilium Assembly	5	207	0.014925373134328358	0.8837915873347365	0.8837915873347365	12	50
R-HSA-1257604	PIP3 activates AKT signaling	8	309	0.02227990482370755	0.8887716076602049	0.8887716076602049	16	85
R-HSA-197264	Nicotinamide salvaging	1	59	0.0042540918595428655	0.8891739901796757	0.8891739901796757	1	12
R-HSA-373752	Netrin-1 signaling	1	59	0.0042540918595428655	0.8891739901796757	0.8891739901796757	1	37
R-HSA-983170	Antigen Presentation: Folding, assembly and peptide loading of class I MHC	2	102	0.007354531689379191	0.8930671891935507	0.8930671891935507	6	16
R-HSA-8866654	E3 ubiquitin ligases ubiquitinate target proteins	1	60	0.004326195111399524	0.8932386562869036	0.8932386562869036	2	16
R-HSA-69275	G2/M Transition	5	211	0.015213786141754993	0.89328279568779	0.89328279568779	25	78
R-HSA-975138	TRAF6 mediated induction of NFkB and MAP kinases upon TLR7/8 or 9 activation	2	103	0.007426634941235849	0.89619467566074	0.89619467566074	6	47
R-HSA-432722	Golgi Associated Vesicle Biogenesis	1	61	0.004398298363256183	0.8971545245815364	0.8971545245815364	1	7
R-HSA-3000171	Non-integrin membrane-ECM interactions	1	61	0.004398298363256183	0.8971545245815364	0.8971545245815364	1	22
R-HSA-453274	Mitotic G2-G2/M phases	5	213	0.01535799264546831	0.8977728799841348	0.8977728799841348	25	80
R-HSA-5633007	Regulation of TP53 Activity	4	178	0.012834378830485256	0.8978095446228469	0.8978095446228469	4	98
R-HSA-3108232	SUMO E3 ligases SUMOylate target proteins	4	178	0.012834378830485256	0.8978095446228469	0.8978095446228469	5	130
R-HSA-975155	MyD88 dependent cascade initiated on endosome	2	104	0.007498738193092509	0.8992369348082438	0.8992369348082438	6	62
R-HSA-168181	Toll Like Receptor 7/8 (TLR7/8) Cascade	2	104	0.007498738193092509	0.8992369348082438	0.8992369348082438	6	63
R-HSA-112043	PLC beta mediated events	1	62	0.0044704016151128415	0.9009270320102507	0.9009270320102507	3	23
R-HSA-212165	Epigenetic regulation of gene expression	3	143	0.0103107650155022	0.9010509217513116	0.9010509217513116	10	34
R-HSA-8878166	Transcriptional regulation by RUNX2	3	144	0.010382868267358857	0.9035904840304296	0.9035904840304296	6	84
R-HSA-397014	Muscle contraction	5	216	0.015574302401038288	0.9042013502739312	0.9042013502739312	13	39
R-HSA-112040	G-protein mediated events	1	63	0.004542504866969501	0.9045614172306513	0.9045614172306513	3	32
R-HSA-6811434	COPI-dependent Golgi-to-ER retrograde traffic	2	106	0.007642944696805826	0.9050738892227114	0.9050738892227114	5	11
R-HSA-8939236	RUNX1 regulates transcription of genes involved in differentiation of HSCs	2	106	0.007642944696805826	0.9050738892227114	0.9050738892227114	1	15
R-HSA-6811442	Intra-Golgi and retrograde Golgi-to-ER traffic	5	217	0.015646405652894945	0.9062646524442407	0.9062646524442407	9	48
R-HSA-168164	Toll Like Receptor 3 (TLR3) Cascade	2	107	0.0077150479486624846	0.9078725562205399	0.9078725562205399	6	60
R-HSA-948021	Transport to the Golgi and subsequent modification	5	218	0.015718508904751603	0.9082891279657709	0.9082891279657709	18	60
R-HSA-983695	Antigen activates B Cell Receptor (BCR) leading to generation of second messengers	2	108	0.007787151200519144	0.9105939390647133	0.9105939390647133	3	17
R-HSA-937061	TRIF(TICAM1)-mediated TLR4 signaling	2	108	0.007787151200519144	0.9105939390647133	0.9105939390647133	6	57
R-HSA-166166	MyD88-independent TLR4 cascade	2	108	0.007787151200519144	0.9105939390647133	0.9105939390647133	6	59
R-HSA-168138	Toll Like Receptor 9 (TLR9) Cascade	2	108	0.007787151200519144	0.9105939390647133	0.9105939390647133	6	66
R-HSA-381340	Transcriptional regulation of white adipocyte differentiation	2	108	0.007787151200519144	0.9105939390647133	0.9105939390647133	1	18
R-HSA-5688426	Deubiquitination	7	288	0.020765736534717714	0.9111891431695419	0.9111891431695419	8	77
R-HSA-9020702	Interleukin-1 signaling	2	109	0.007859254452375801	0.9132399357465915	0.9132399357465915	1	45
R-HSA-72702	Ribosomal scanning and start codon recognition	1	66	0.004758814622539477	0.9146854016364474	0.9146854016364474	1	2
R-HSA-166058	MyD88:Mal cascade initiated on plasma membrane	2	110	0.00793135770423246	0.9158124090349258	0.9158124090349258	6	63
R-HSA-168188	Toll Like Receptor TLR6:TLR2 Cascade	2	110	0.00793135770423246	0.9158124090349258	0.9158124090349258	6	65
R-HSA-2990846	SUMOylation	4	187	0.013483308097195184	0.9174132698924536	0.9174132698924536	5	139
R-HSA-983189	Kinesins	1	67	0.004830917874396135	0.9178159660118498	0.9178159660118498	3	14
R-HSA-1227986	Signaling by ERBB2	1	67	0.004830917874396135	0.9178159660118498	0.9178159660118498	3	43
R-HSA-421270	Cell-cell junction organization	1	67	0.004830917874396135	0.9178159660118498	0.9178159660118498	1	21
R-HSA-156580	Phase II - Conjugation of compounds	6	258	0.018602638979017955	0.9181120277749757	0.9181120277749757	5	70
R-HSA-6802952	Signaling by BRAF and RAF fusions	1	68	0.004903021126252794	0.9208318707841183	0.9208318707841183	5	5
R-HSA-8873719	RAB geranylgeranylation	1	68	0.004903021126252794	0.9208318707841183	0.9208318707841183	1	5
R-HSA-2428928	IRS-related events triggered by IGF1R	1	68	0.004903021126252794	0.9208318707841183	0.9208318707841183	2	11
R-HSA-352230	Amino acid transport across the plasma membrane	1	68	0.004903021126252794	0.9208318707841183	0.9208318707841183	1	36
R-HSA-168179	Toll Like Receptor TLR1:TLR2 Cascade	2	113	0.008147667459802437	0.923106788953559	0.923106788953559	6	65
R-HSA-181438	Toll Like Receptor 2 (TLR2) Cascade	2	113	0.008147667459802437	0.923106788953559	0.923106788953559	6	67
R-HSA-1912422	Pre-NOTCH Expression and Processing	2	113	0.008147667459802437	0.923106788953559	0.923106788953559	2	38
R-HSA-1268020	Mitochondrial protein import	1	69	0.004975124378109453	0.923737307604111	0.923737307604111	6	14
R-HSA-1442490	Collagen degradation	1	69	0.004975124378109453	0.923737307604111	0.923737307604111	4	34
R-HSA-1660499	Synthesis of PIPs at the plasma membrane	1	69	0.004975124378109453	0.923737307604111	0.923737307604111	2	33
R-HSA-375165	NCAM signaling for neurite out-growth	1	69	0.004975124378109453	0.923737307604111	0.923737307604111	1	23
R-HSA-186797	Signaling by PDGF	1	69	0.004975124378109453	0.923737307604111	0.923737307604111	1	28
R-HSA-163841	Gamma carboxylation, hypusine formation and arylsulfatase activation	1	69	0.004975124378109453	0.923737307604111	0.923737307604111	1	39
R-HSA-168643	Nucleotide-binding domain, leucine rich repeat containing receptor (NLR) signaling pathways	1	69	0.004975124378109453	0.923737307604111	0.923737307604111	1	45
R-HSA-9018519	Estrogen-dependent gene expression	3	153	0.011031797534068787	0.923926616956847	0.923926616956847	4	66
R-HSA-380284	Loss of proteins required for interphase microtubule organization from the centrosome	1	71	0.00511933088182277	0.9292327848190609	0.9292327848190609	3	3
R-HSA-380259	Loss of Nlp from mitotic centrosomes	1	71	0.00511933088182277	0.9292327848190609	0.9292327848190609	2	2
R-HSA-2428924	IGF1R signaling cascade	1	71	0.00511933088182277	0.9292327848190609	0.9292327848190609	5	16
R-HSA-936837	Ion transport by P-type ATPases	1	71	0.00511933088182277	0.9292327848190609	0.9292327848190609	1	14
R-HSA-2559586	DNA Damage/Telomere Stress Induced Senescence	1	71	0.00511933088182277	0.9292327848190609	0.9292327848190609	1	18
R-HSA-5619507	Activation of HOX genes during differentiation	2	116	0.008363977215372412	0.9298031525265749	0.9298031525265749	14	43
R-HSA-5617472	Activation of anterior HOX genes in hindbrain development during early embryogenesis	2	116	0.008363977215372412	0.9298031525265749	0.9298031525265749	14	43
R-HSA-375276	Peptide ligand-binding receptors	4	194	0.013988030860191795	0.9302635544056078	0.9302635544056078	4	73
R-HSA-2404192	Signaling by Type 1 Insulin-like Growth Factor 1 Receptor (IGF1R)	1	72	0.005191434133679429	0.9318304658528401	0.9318304658528401	7	18
R-HSA-191273	Cholesterol biosynthesis	1	72	0.005191434133679429	0.9318304658528401	0.9318304658528401	2	32
R-HSA-983705	Signaling by the B Cell Receptor (BCR)	4	195	0.014060134112048454	0.9319443738914082	0.9319443738914082	4	35
R-HSA-8878159	Transcriptional regulation by RUNX3	2	118	0.008508183719085731	0.9339573289999773	0.9339573289999773	1	47
R-HSA-1793185	Chondroitin sulfate/dermatan sulfate metabolism	1	73	0.005263537385536088	0.9343329707527294	0.9343329707527294	1	24
R-HSA-8854518	AURKA Activation by TPX2	1	74	0.005335640637392746	0.9367437801432704	0.9367437801432704	2	2
R-HSA-8939211	ESR-mediated signaling	3	160	0.011536520297065398	0.9369438841169636	0.9369438841169636	4	72
R-HSA-2672351	Stimuli-sensing channels	2	120	0.008652390222799048	0.9378781748483109	0.9378781748483109	2	24
R-HSA-5607764	CLEC7A (Dectin-1) signaling	2	120	0.008652390222799048	0.9378781748483109	0.9378781748483109	2	45
R-HSA-3906995	Diseases associated with O-glycosylation of proteins	1	76	0.005479847141106064	0.9413036042778777	0.9413036042778777	1	9
R-HSA-193368	Synthesis of bile acids and bile salts via 7alpha-hydroxycholesterol	1	76	0.005479847141106064	0.9413036042778777	0.9413036042778777	2	39
R-HSA-1650814	Collagen biosynthesis and modifying enzymes	1	76	0.005479847141106064	0.9413036042778777	0.9413036042778777	1	51
R-HSA-5610787	Hedgehog 'off' state	2	123	0.008868699978369024	0.9433480997255003	0.9433480997255003	4	32
R-HSA-1834949	Cytosolic sensors of pathogen-associated DNA	1	77	0.005551950392962722	0.9434589633725388	0.9434589633725388	1	48
R-HSA-3858494	Beta-catenin independent WNT signaling	3	165	0.01189703655634869	0.9449486909090433	0.9449486909090433	2	51
R-HSA-202424	Downstream TCR signaling	2	124	0.008940803230225683	0.9450674343400721	0.9450674343400721	1	24
R-HSA-382556	ABC-family proteins mediated transport	2	124	0.008940803230225683	0.9450674343400721	0.9450674343400721	1	28
R-HSA-8936459	RUNX1 regulates genes involved in megakaryocyte differentiation and platelet function	1	78	0.0056240536448193814	0.9455353244177871	0.9455353244177871	13	33
R-HSA-157579	Telomere Maintenance	1	78	0.0056240536448193814	0.9455353244177871	0.9455353244177871	3	23
R-HSA-1445148	Translocation of SLC2A4 (GLUT4) to the plasma membrane	1	78	0.0056240536448193814	0.9455353244177871	0.9455353244177871	1	15
R-HSA-9006925	Intracellular signaling by second messengers	8	347	0.02501982839426058	0.9455618323634096	0.9455618323634096	19	104
R-HSA-5689880	Ub-specific processing proteases	4	206	0.014853269882471699	0.9481565712911222	0.9481565712911222	3	40
R-HSA-5625740	RHO GTPases activate PKNs	1	80	0.005768260148532699	0.9494625068890308	0.9494625068890308	3	20
R-HSA-5663084	Diseases of carbohydrate metabolism	1	80	0.005768260148532699	0.9494625068890308	0.9494625068890308	3	44
R-HSA-199992	trans-Golgi Network Vesicle Budding	1	80	0.005768260148532699	0.9494625068890308	0.9494625068890308	1	19
R-HSA-421837	Clathrin derived vesicle budding	1	80	0.005768260148532699	0.9494625068890308	0.9494625068890308	1	19
R-HSA-380270	Recruitment of mitotic centrosome proteins and complexes	1	81	0.005840363400389357	0.9513187956049068	0.9513187956049068	3	3
R-HSA-380287	Centrosome maturation	1	83	0.005984569904102675	0.9548296957078908	0.9548296957078908	6	6
R-HSA-8852135	Protein ubiquitination	1	83	0.005984569904102675	0.9548296957078908	0.9548296957078908	2	32
R-HSA-383280	Nuclear Receptor transcription pathway	1	84	0.006056673155959333	0.9564891969783165	0.9564891969783165	1	1
R-HSA-427413	NoRC negatively regulates rRNA expression	1	84	0.006056673155959333	0.9564891969783165	0.9564891969783165	3	7
R-HSA-170834	Signaling by TGF-beta Receptor Complex	1	85	0.006128776407815993	0.9580878440277921	0.9580878440277921	2	82
R-HSA-1655829	Regulation of cholesterol biosynthesis by SREBP (SREBF)	1	86	0.006200879659672651	0.9596278642179545	0.9596278642179545	2	52
R-HSA-196807	Nicotinate metabolism	1	86	0.006200879659672651	0.9596278642179545	0.9596278642179545	1	29
R-HSA-1660662	Glycosphingolipid metabolism	1	86	0.006200879659672651	0.9596278642179545	0.9596278642179545	1	32
R-HSA-6802957	Oncogenic MAPK signaling	1	87	0.00627298291152931	0.9611114035382381	0.9611114035382381	5	34
R-HSA-1226099	Signaling by FGFR in disease	1	87	0.00627298291152931	0.9611114035382381	0.9611114035382381	10	106
R-HSA-72203	Processing of Capped Intron-Containing Pre-mRNA	5	256	0.018458432475304636	0.9616307819208719	0.9616307819208719	14	32
R-HSA-157118	Signaling by NOTCH	5	257	0.018530535727161294	0.9625384350908066	0.9625384350908066	5	152
R-HSA-1638091	Heparan sulfate/heparin (HS-GAG) metabolism	1	88	0.006345086163385969	0.9625405295730701	0.9625405295730701	1	32
R-HSA-114608	Platelet degranulation	2	137	0.009878145504362246	0.9633500173066223	0.9633500173066223	2	11
R-HSA-109581	Apoptosis	3	180	0.012978585334198572	0.9636521137507594	0.9636521137507594	2	126
R-HSA-2559582	Senescence-Associated Secretory Phenotype (SASP)	1	89	0.006417189415242628	0.9639172343610712	0.9639172343610712	4	22
R-HSA-6796648	TP53 Regulates Transcription of DNA Repair Genes	1	89	0.006417189415242628	0.9639172343610712	0.9639172343610712	2	17
R-HSA-1912408	Pre-NOTCH Transcription and Translation	1	89	0.006417189415242628	0.9639172343610712	0.9639172343610712	1	28
R-HSA-9018677	Biosynthesis of DHA-derived SPMs	1	89	0.006417189415242628	0.9639172343610712	0.9639172343610712	1	58
R-HSA-72202	Transport of Mature Transcript to Cytoplasm	1	90	0.006489292667099286	0.9652434371501659	0.9652434371501659	1	13
R-HSA-187037	Signaling by NTRK1 (TRKA)	1	90	0.006489292667099286	0.9652434371501659	0.9652434371501659	3	55
R-HSA-1280215	Cytokine Signaling in Immune system	29	1051	0.07578051770134833	0.9657597880975335	0.9657597880975335	50	624
R-HSA-8878171	Transcriptional regulation by RUNX1	5	261	0.01881894873458793	0.9659754709663377	0.9659754709663377	16	132
R-HSA-9010553	Regulation of expression of SLITs and ROBOs	3	183	0.013194895089768548	0.9665921427260978	0.9665921427260978	3	20
R-HSA-2565942	Regulation of PLK1 Activity at G2/M Transition	1	92	0.006633499170812604	0.9677516656022606	0.9677516656022606	4	12
R-HSA-5250941	Negative epigenetic regulation of rRNA expression	1	93	0.006705602422669262	0.9689371892214699	0.9689371892214699	3	12
R-HSA-5419276	Mitochondrial translation termination	1	94	0.006777705674525921	0.9700792115945497	0.9700792115945497	5	5
R-HSA-5389840	Mitochondrial translation elongation	1	94	0.006777705674525921	0.9700792115945497	0.9700792115945497	5	8
R-HSA-1614635	Sulfur amino acid metabolism	1	94	0.006777705674525921	0.9700792115945497	0.9700792115945497	1	37
R-HSA-446728	Cell junction organization	1	94	0.006777705674525921	0.9700792115945497	0.9700792115945497	1	37
R-HSA-76005	Response to elevated platelet cytosolic Ca2+	2	144	0.010382868267358857	0.9706105690718637	0.9706105690718637	2	14
R-HSA-166016	Toll Like Receptor 4 (TLR4) Cascade	2	144	0.010382868267358857	0.9706105690718637	0.9706105690718637	6	94
R-HSA-351202	Metabolism of polyamines	2	144	0.010382868267358857	0.9706105690718637	0.9706105690718637	1	38
R-HSA-5357801	Programmed Cell Death	3	188	0.013555411349051843	0.9709998055303507	0.9709998055303507	2	139
R-HSA-380320	Recruitment of NuMA to mitotic centrosomes	1	96	0.006921912178239239	0.972239067303358	0.972239067303358	2	2
R-HSA-5368286	Mitochondrial translation initiation	1	96	0.006921912178239239	0.972239067303358	0.972239067303358	1	4
R-HSA-163200	Respiratory electron transport, ATP synthesis by chemiosmotic coupling, and heat production by uncoupling proteins.	2	146	0.010527074771072176	0.9724165245566309	0.9724165245566309	7	29
R-HSA-202403	TCR signaling	2	146	0.010527074771072176	0.9724165245566309	0.9724165245566309	1	52
R-HSA-2132295	MHC class II antigen presentation	2	147	0.010599178022928835	0.9732789057373017	0.9732789057373017	3	26
R-HSA-162909	Host Interactions of HIV factors	2	148	0.010671281274785492	0.974115251550828	0.974115251550828	2	54
R-HSA-983231	Factors involved in megakaryocyte development and platelet production	3	193	0.013915927608335136	0.9748536554705256	0.9748536554705256	5	43
R-HSA-373080	Class B/2 (Secretin family receptors)	1	99	0.007138221933809215	0.9751905736124037	0.9751905736124037	2	20
R-HSA-5576891	Cardiac conduction	2	151	0.010887591030355468	0.9764754440491024	0.9764754440491024	5	26
R-HSA-2682334	EPH-Ephrin signaling	1	101	0.007282428437522533	0.9769820878890804	0.9769820878890804	5	56
R-HSA-5368287	Mitochondrial translation	1	102	0.007354531689379191	0.9778288226272589	0.9778288226272589	11	17
R-HSA-1296071	Potassium Channels	1	103	0.007426634941235849	0.9786444676023763	0.9786444676023763	1	17
R-HSA-8951664	Neddylation	4	241	0.017376883697454756	0.9790556739867488	0.9790556739867488	13	31
R-HSA-1474290	Collagen formation	1	104	0.007498738193092509	0.9794301622096598	0.9794301622096598	1	77
R-HSA-5683057	MAPK family signaling cascades	6	328	0.023649866608984067	0.9830558090255442	0.9830558090255442	8	86
R-HSA-983712	Ion channel transport	3	207	0.014925373134328358	0.9832236916340107	0.9832236916340107	3	39
R-HSA-877300	Interferon gamma signaling	4	250	0.018025812964164684	0.9835551746814817	0.9835551746814817	2	15
R-HSA-192105	Synthesis of bile acids and bile salts	1	111	0.00800346095608912	0.9841787428560121	0.9841787428560121	6	83
R-HSA-3371453	Regulation of HSF1-mediated heat shock response	1	111	0.00800346095608912	0.9841787428560121	0.9841787428560121	1	14
R-HSA-1236974	ER-Phagosome pathway	2	164	0.011824933304492033	0.9845085985366805	0.9845085985366805	1	10
R-HSA-1483255	PI Metabolism	1	112	0.008075564207945779	0.9847611572827479	0.9847611572827479	3	89
R-HSA-9006936	Signaling by TGF-beta family members	1	114	0.008219770711659096	0.9858625712535668	0.9858625712535668	2	107
R-HSA-5358351	Signaling by Hedgehog	2	167	0.01204124306006201	0.9859428579345837	0.9859428579345837	7	82
R-HSA-211000	Gene Silencing by RNA	1	115	0.008291873963515755	0.9863831117387644	0.9863831117387644	7	36
R-HSA-611105	Respiratory electron transport	1	115	0.008291873963515755	0.9863831117387644	0.9863831117387644	3	19
R-HSA-166520	Signaling by NTRKs	1	115	0.008291873963515755	0.9863831117387644	0.9863831117387644	3	117
R-HSA-112314	Neurotransmitter receptors and postsynaptic signal transmission	2	171	0.012329656067488644	0.9876558559131395	0.9876558559131395	8	56
R-HSA-6811558	PI5P, PP2A and IER3 Regulate PI3K/AKT Signaling	1	118	0.008508183719085731	0.9878327312943446	0.9878327312943446	1	7
R-HSA-418346	Platelet homeostasis	1	118	0.008508183719085731	0.9878327312943446	0.9878327312943446	1	30
R-HSA-194068	Bile acid and bile salt metabolism	1	121	0.008724493474655707	0.989128295020305	0.989128295020305	6	94
R-HSA-2871837	FCERI mediated NF-kB activation	2	175	0.012618069074915278	0.9891650115588173	0.9891650115588173	1	19
R-HSA-72706	GTP hydrolysis and joining of the 60S ribosomal subunit	1	122	0.008796596726512366	0.9895287914966431	0.9895287914966431	1	3
R-HSA-2871796	FCERI mediated MAPK activation	1	123	0.008868699978369024	0.9899145618518216	0.9899145618518216	2	20
R-HSA-975957	Nonsense Mediated Decay (NMD) enhanced by the Exon Junction Complex (EJC)	1	124	0.008940803230225683	0.990286146547677	0.990286146547677	4	5
R-HSA-927802	Nonsense-Mediated Decay (NMD)	1	124	0.008940803230225683	0.990286146547677	0.990286146547677	4	6
R-HSA-5673001	RAF/MAP kinase cascade	4	270	0.01946787800129786	0.9904994865734433	0.9904994865734433	4	39
R-HSA-4420097	VEGFA-VEGFR2 Pathway	1	125	0.009012906482082342	0.9906440662477847	0.9906440662477847	1	77
R-HSA-199418	Negative regulation of the PI3K/AKT network	1	126	0.009085009733939001	0.990988822541351	0.990988822541351	1	10
R-HSA-2219528	PI3K/AKT Signaling in Cancer	1	126	0.009085009733939001	0.990988822541351	0.990988822541351	1	21
R-HSA-381426	Regulation of Insulin-like Growth Factor (IGF) transport and uptake by Insulin-like Growth Factor Binding Proteins (IGFBPs)	1	127	0.009157112985795659	0.991320898640682	0.991320898640682	13	14
R-HSA-9006931	Signaling by Nuclear Receptors	3	230	0.01658374792703151	0.9915070700885108	0.9915070700885108	4	93
R-HSA-168898	Toll-Like Receptors Cascades	2	183	0.013194895089768548	0.9916631622135352	0.9916631622135352	6	180
R-HSA-2262752	Cellular responses to stress	10	511	0.036844761698752615	0.9920955490954446	0.9920955490954446	29	184
R-HSA-5684996	MAPK1/MAPK3 signaling	4	277	0.019972600764294468	0.9921859909169057	0.9921859909169057	4	46
R-HSA-1236975	Antigen processing-Cross presentation	2	186	0.013411204845338524	0.9924467959649957	0.9924467959649957	2	23
R-HSA-2454202	Fc epsilon receptor (FCERI) signaling	3	234	0.016872160934458143	0.9924689627335804	0.9924689627335804	3	63
R-HSA-72737	Cap-dependent Translation Initiation	1	131	0.009445525993222294	0.9925314591035795	0.9925314591035795	2	18
R-HSA-72613	Eukaryotic Translation Initiation	1	131	0.009445525993222294	0.9925314591035795	0.9925314591035795	2	21
R-HSA-376176	Signaling by ROBO receptors	3	235	0.016944264186314804	0.9926924803989636	0.9926924803989636	3	60
R-HSA-199991	Membrane Trafficking	14	659	0.047516042973538106	0.9928402074383001	0.9928402074383001	31	218
R-HSA-5173105	O-linked glycosylation	1	133	0.009589732496935613	0.9930719798606503	0.9930719798606503	2	26
R-HSA-3371556	Cellular response to heat stress	1	133	0.009589732496935613	0.9930719798606503	0.9930719798606503	2	29
R-HSA-1500931	Cell-Cell communication	1	133	0.009589732496935613	0.9930719798606503	0.9930719798606503	1	60
R-HSA-194138	Signaling by VEGF	1	134	0.00966183574879227	0.9933274160115546	0.9933274160115546	1	83
R-HSA-3700989	Transcriptional Regulation by TP53	9	486	0.03504218040233614	0.9939616625261724	0.9939616625261724	13	259
R-HSA-5619115	Disorders of transmembrane transporters	3	243	0.01752109020116807	0.9942639329706722	0.9942639329706722	2	88
R-HSA-8956319	Nucleobase catabolism	1	139	0.010022352008075565	0.994470310257589	0.994470310257589	2	58
R-HSA-446203	Asparagine N-linked glycosylation	7	420	0.030283365779796668	0.9953608839458803	0.9953608839458803	20	143
R-HSA-72766	Translation	5	340	0.02451510563126397	0.9955501809682834	0.9955501809682834	16	99
R-HSA-5621481	C-type lectin receptors (CLRs)	2	202	0.014564856875045065	0.9955546209544895	0.9955546209544895	2	68
R-HSA-15869	Metabolism of nucleotides	3	254	0.018314225971591318	0.9959008074894514	0.9959008074894514	5	135
R-HSA-1474228	Degradation of the extracellular matrix	1	148	0.010671281274785492	0.9960576248657319	0.9960576248657319	12	105
R-HSA-5619102	SLC transporter disorders	1	151	0.010887591030355468	0.9964782738008338	0.9964782738008338	1	66
R-HSA-201681	TCF dependent signaling in response to WNT	2	216	0.015574302401038288	0.9972173500940453	0.9972173500940453	4	71
R-HSA-9018678	Biosynthesis of specialized proresolving mediators (SPMs)	1	159	0.011464417045208739	0.9973936650848284	0.9973936650848284	1	124
R-HSA-1483206	Glycerophospholipid biosynthesis	2	222	0.01600692191217824	0.9977262545856542	0.9977262545856542	7	133
R-HSA-425366	Transport of bile salts and organic acids, metal ions and amine compounds	1	165	0.01189703655634869	0.9979206091497709	0.9979206091497709	1	66
R-HSA-425393	Transport of inorganic cations/anions and amino acids/oligopeptides	1	165	0.01189703655634869	0.9979206091497709	0.9979206091497709	1	75
R-HSA-1428517	The citric acid (TCA) cycle and respiratory electron transport	2	229	0.01651164467517485	0.9982051305892812	0.9982051305892812	7	65
R-HSA-76002	Platelet activation, signaling and aggregation	3	288	0.020765736534717714	0.9985777770247324	0.9985777770247324	3	114
R-HSA-400206	Regulation of lipid metabolism by Peroxisome proliferator-activated receptor alpha (PPARalpha)	1	176	0.012690172326771937	0.9986260043446559	0.9986260043446559	2	44
R-HSA-1630316	Glycosaminoglycan metabolism	1	182	0.01312279183791189	0.9989041037152707	0.9989041037152707	1	82
R-HSA-8953897	Cellular responses to external stimuli	10	598	0.04311774461028192	0.9989259440955205	0.9989259440955205	29	254
R-HSA-212436	Generic Transcription Pathway	32	1376	0.09921407455476242	0.9989626663165891	0.9989626663165891	39	649
R-HSA-73857	RNA Polymerase II Transcription	36	1515	0.10923642656283798	0.9990852167619	0.9990852167619	51	708
R-HSA-196849	Metabolism of water-soluble vitamins and cofactors	2	252	0.018170019467878003	0.9991797496000221	0.9991797496000221	2	140
R-HSA-373076	Class A/1 (Rhodopsin-like receptors)	5	402	0.028985507246376812	0.9992166123304409	0.9992166123304409	5	143
R-HSA-3781865	Diseases of glycosylation	1	194	0.013988030860191795	0.9993030391018098	0.9993030391018098	1	77
R-HSA-162906	HIV Infection	2	260	0.01874684548273127	0.9993765708079091	0.9993765708079091	2	156
R-HSA-983168	Antigen processing: Ubiquitination & Proteasome degradation	3	315	0.0227125243348475	0.9993978565396675	0.9993978565396675	5	9
R-HSA-1483257	Phospholipid metabolism	3	315	0.0227125243348475	0.9993978565396675	0.9993978565396675	10	218
R-HSA-8957322	Metabolism of steroids	3	321	0.023145143845987454	0.9995035464373536	0.9995035464373536	10	234
R-HSA-416476	G alpha (q) signalling events	2	274	0.019756291008724492	0.9996151685603096	0.9996151685603096	4	29
R-HSA-1474244	Extracellular matrix organization	3	329	0.023721969860840724	0.9996165970029013	0.9996165970029013	14	318
R-HSA-195721	Signaling by WNT	3	330	0.02379407311269738	0.9996288141504945	0.9996288141504945	7	156
R-HSA-74160	Gene expression (Transcription)	39	1674	0.12070084360804673	0.9996740608078387	0.9996740608078387	88	819
R-HSA-913531	Interferon Signaling	4	388	0.02797606172038359	0.9997072353188784	0.9997072353188784	2	51
R-HSA-5668914	Diseases of metabolism	1	217	0.015646405652894945	0.9997075956510604	0.9997075956510604	3	114
R-HSA-112315	Transmission across Chemical Synapses	2	288	0.020765736534717714	0.9997630941459913	0.9997630941459913	8	108
R-HSA-5653656	Vesicle-mediated transport	14	818	0.05898046001874684	0.9997711877397627	0.9997711877397627	31	251
R-HSA-983169	Class I MHC mediated antigen processing & presentation	5	464	0.03345590886148965	0.9998741812133433	0.9998741812133433	13	48
R-HSA-418594	G alpha (i) signalling events	7	556	0.04008940803230226	0.9998753635821382	0.9998753635821382	9	147
R-HSA-5663202	Diseases of signal transduction	5	470	0.03388852837262961	0.9998950235493342	0.9998950235493342	17	297
R-HSA-198933	Immunoregulatory interactions between a Lymphoid and a non-Lymphoid cell	2	316	0.02278462758670416	0.9999108816533527	0.9999108816533527	2	43
R-HSA-112316	Neuronal System	4	435	0.03136491455764655	0.9999328408144988	0.9999328408144988	10	161
R-HSA-211859	Biological oxidations	6	547	0.03944047876559233	0.9999567630921619	0.9999567630921619	5	186
R-HSA-9006934	Signaling by Receptor Tyrosine Kinases	5	518	0.037349484461749224	0.99997590870401	0.99997590870401	20	628
R-HSA-6798695	Neutrophil degranulation	4	480	0.03460956089119619	0.9999841551869524	0.9999841551869524	5	10
R-HSA-422475	Axon guidance	6	582	0.04196409258057538	0.9999848863565913	0.9999848863565913	10	297
R-HSA-500792	GPCR ligand binding	6	593	0.04275722835099863	0.99998918303882	0.99998918303882	7	170
R-HSA-8953854	Metabolism of RNA	10	782	0.05638474295190713	0.9999910838855912	0.9999910838855912	28	187
R-HSA-196854	Metabolism of vitamins and cofactors	2	381	0.027471338957386977	0.9999910856736798	0.9999910856736798	2	201
R-HSA-425407	SLC-mediated transmembrane transport	2	412	0.029706539764943397	0.9999970673777077	0.9999970673777077	2	184
R-HSA-71387	Metabolism of carbohydrates	2	413	0.02977864301680006	0.9999971710624658	0.9999971710624658	14	213
R-HSA-5663205	Infectious disease	3	537	0.03871944624702574	0.9999996642049195	0.9999996642049195	6	328
R-HSA-71291	Metabolism of amino acids and derivatives	5	660	0.04758814622539476	0.999999746527655	0.999999746527655	5	283
R-HSA-1280218	Adaptive Immune System	12	999	0.07203114860480207	0.9999997679136844	0.9999997679136844	25	253
R-HSA-8978868	Fatty acid metabolism	1	429	0.030932295046506596	0.9999999090660181	0.9999999090660181	1	217
R-HSA-109582	Hemostasis	7	806	0.05811522099646694	0.9999999341585093	0.9999999341585093	9	327
R-HSA-597592	Post-translational protein modification	25	1589	0.11457206720023073	0.9999999509209684	0.9999999509209684	54	521
R-HSA-418555	G alpha (s) signalling events	3	602	0.04340615761770856	0.9999999661444354	0.9999999661444354	4	14
R-HSA-382551	Transport of small molecules	7	960	0.06921912178239238	0.9999999995717531	0.9999999995717531	6	430
R-HSA-1266738	Developmental Biology	11	1176	0.08479342418343068	0.9999999997233869	0.9999999997233869	26	484
R-HSA-388396	GPCR downstream signalling	13	1347	0.09712308025091931	0.9999999999745455	0.9999999999745455	20	216
R-HSA-372790	Signaling by GPCR	14	1414	0.10195399812531546	0.9999999999864615	0.9999999999864615	27	386
R-HSA-556833	Metabolism of lipids	14	1433	0.10332395991059197	0.9999999999925586	0.9999999999925586	32	942
R-HSA-392499	Metabolism of proteins	38	2432	0.17535510851539404	0.9999999999941981	0.9999999999941981	95	916
R-HSA-168256	Immune System	43	2638	0.19020837839786575	0.9999999999965603	0.9999999999965603	82	1470
R-HSA-168249	Innate Immune System	9	1302	0.09387843391736968	0.999999999999851	0.999999999999851	15	651
R-HSA-1643685	Disease	12	1512	0.109020116807268	0.9999999999999766	0.9999999999999766	33	944
R-HSA-162582	Signal Transduction	43	3114	0.2245295262816353	1.0	1.0	126	2100
R-HSA-1430728	Metabolism	35	3585	0.25849015790612156	1.0	1.0	72	2184

## Sheet: Gen list
Symbol	G1-G2 difference	p-Dist.Bon.
LINGO4	0.077	2,24E+001
AK5	0.082	1,37E+001
LOC729587	0.082	2,53E+001
DMD	0.085	2,60E+001
PRLHR	0.091	2,37E+001
CATSPER2	0.099	3,45E+001
KIR3DL2	0.101	3,06E+001
NAT1	0.101	3,97E+001
MTNR1B	0.102	3,42E+001
IGF1	0.105	4,16E+001
LOC652342	0.105	1,76E+001
LOC654206	0.105	2,17E+001
GLYATL2	0.107	4,61E+001
BRWD1	0.108	2,08E+001
SBSN	0.108	5,19E+000
SYT15	0.112	4,39E+001
LOC100128003	0.113	3,29E+001
SEC31B	0.113	3,77E+001
BTBD15	0.114	7,74E+000
C9orf4	0.114	3,28E+001
MGC5457	0.114	2,94E+001
ARHGAP11B	0.115	3,46E+000
BLK	0.115	2,52E+001
LOC134145	0.115	4,47E+001
GEN1	0.116	8,10E+000
LOC100130575	0.116	3,91E+000
FAM156A	0.117	3,18E+001
SPINK8	0.117	2,11E+001
ZDHHC11B	0.117	4,58E+001
IFNW1	0.118	3,79E+001
ATCAY	0.121	9,54E+000
LOC642780	0.122	1,41E+001
LOC727874	0.122	5,81E+000
RAMP3	0.122	3,47E+001
LOC388572	0.124	2,29E+001
LOC85389	0.125	2,21E+000
SERPINA9	0.128	1,06E+001
LOC647634	0.129	4,45E+000
BCOR	0.13	1,61E+001
SNORD84	0.13	1,41E+001
SORBS1	0.13	2,76E+000
EXOC6	0.133	5,28E-001
LOC652470	0.133	1,82E+001
ZNF714	0.133	2,58E+001
FLJ11783	0.134	1,71E+001
LOC151457	0.135	2,12E+001
SNORD10	0.135	3,65E+001
LOC283050	0.136	6,82E+000
ABCC13	0.137	7,75E-001
STOX1	0.137	1,80E+001
TTYH2	0.137	3,52E+001
AKAP13	0.139	3,97E+001
C3orf57	0.139	1,54E+001
RAB3GAP2	0.139	1,08E+001
ADAMTS14	0.14	1,64E+001
UBASH3A	0.141	3,78E+000
ZXDB	0.141	9,63E+000
PXMP4	0.142	1,25E+000
LOC100132923	0.143	1,31E+001
MAGED4B	0.143	2,85E+001
NBPF1	0.143	1,02E+001
PDE4B	0.143	2,14E+001
RAI1	0.144	2,88E+001
FLJ45300	0.145	3,58E+001
KIAA0240	0.145	5,99E+000
LOC647585	0.145	3,58E+001
LOC392435	0.146	1,27E+001
LOC100131039	0.147	3,11E+001
TRIM17	0.147	1,80E+001
ORC4L	0.148	4,70E+001
RGS22	0.148	3,14E+001
WDHD1	0.148	1,31E+001
WRN	0.148	8,74E+000
FOXD4L2	0.149	2,19E+000
CPSF6	0.15	1,72E+001
SIN3A	0.151	4,00E+001
BEND7	0.152	1,29E+001
CST8	0.152	3,84E+001
EZH2	0.152	2,02E+001
BREA2	0.153	2,25E+001
SCFD1	0.154	1,78E+000
STAG1	0.154	1,36E+001
LOC642287	0.155	1,74E+001
KIAA0565	0.156	2,99E+001
SNORA29	0.156	4,29E+001
FAM109B	0.157	2,14E+001
LOC643253	0.157	4,14E-001
LOC643293	0.159	1,53E+001
MSL2	0.159	3,66E+001
BNIP1	0.163	1,65E+001
FIGNL1	0.163	3,68E+001
DHX57	0.165	2,46E+000
LOC100130557	0.165	7,41E+000
UPF2	0.165	1,88E+001
LOC100130353	0.166	2,14E+001
KIAA0460	0.168	2,90E+001
PARP2	0.168	1,01E+001
UCP3	0.168	3,35E+001
POLR2J4	0.17	3,80E+001
RAB3GAP1	0.17	3,85E+001
ADAM3A	0.172	7,58E-001
C16orf35	0.175	1,43E+001
LOC653157	0.175	1,81E+001
IQSEC1	0.176	1,09E+000
DCLRE1C	0.179	3,02E+000
GSTM4	0.179	2,15E+001
LOC442075	0.179	4,38E+001
TCTE1	0.179	4,77E+001
ARHGEF7	0.18	3,30E+001
SOD1	0.18	8,24E+000
LOC728417	0.181	7,17E+000
LOC147645	0.182	4,21E+000
RBMS3	0.182	3,65E+000
GRPEL2	0.183	3,81E+001
MGC16384	0.185	4,65E+001
ORC6L	0.186	4,48E+001
PSMB9	0.186	3,18E+001
MBTD1	0.187	2,08E+001
DSTN	0.188	7,85E-001
CSDE1	0.191	4,40E+001
MTL5	0.191	4,71E+001
MAPKBP1	0.192	2,93E+001
PTPDC1	0.192	1,11E+001
SCARNA3	0.193	1,43E+001
ETS1	0.194	3,19E+001
DKFZp781N1041	0.195	2,91E-001
ETV3	0.195	3,16E+001
C20orf194	0.197	1,83E+000
ARSK	0.199	6,70E+000
LOC100128274	0.199	7,84E+000
LOC728411	0.199	4,55E+001
RNASE2	0.199	3,87E+000
APOBEC3D	0.2	1,53E+001
GBP4	0.2	3,27E+000
DKFZp667M2411	0.201	3,54E+001
SLC25A34	0.201	2,85E+001
MMP12	0.203	8,14E-001
RAD54B	0.203	4,58E+001
SMC4	0.203	3,86E+001
HIBADH	0.204	8,61E-001
ZNF642	0.204	1,55E+000
CCDC46	0.205	2,01E+001
MNT	0.205	3,45E+001
PCF11	0.205	2,17E+001
DMTF1	0.206	1,12E+001
MAP3K6	0.206	7,04E+000
RNF207	0.207	2,96E+001
SFRS2IP	0.208	4,77E+000
CENPQ	0.209	2,12E+001
IL18BP	0.209	2,28E+001
WRNIP1	0.21	9,61E+000
NBPF14	0.211	3,63E+001
BRD8	0.212	3,00E+001
NOL8	0.213	2,11E+000
ANKRD28	0.214	1,80E+001
RPL23AP13	0.214	4,06E+001
DDB1	0.215	1,38E+001
PIF1	0.215	1,68E+001
SLC25A20	0.215	2,33E+001
CASP2	0.216	4,24E+000
ZNF334	0.216	3,12E+000
APPBP2	0.217	3,18E+001
LOC653080	0.218	2,49E+000
PBX4	0.221	1,79E+001
MTRF1	0.222	4,54E+001
RCOR3	0.222	7,79E+000
ZC3H14	0.222	4,55E+001
LIN52	0.225	1,21E+001
C14orf43	0.226	2,04E-001
KLHL29	0.226	1,55E+000
ATXN2L	0.227	9,71E+000
SEC24B	0.228	4,07E+001
TBC1D9B	0.228	1,61E+001
RSRC2	0.229	1,04E+001
LOC730060	0.23	7,06E+000
XYLT2	0.231	1,88E+000
SF1	0.232	8,77E-001
PTPN12	0.233	4,46E+000
DMTF1	0.234	1,25E+001
SMA4	0.236	9,12E-001
AKR1D1	0.238	1,45E+001
ZNF12	0.238	7,72E+000
PRPF4B	0.24	3,36E+001
CAPRIN2	0.241	2,08E+001
SMYD4	0.241	2,57E+001
CDC25C	0.242	3,88E+001
LZTFL1	0.242	4,18E+001
SEC62	0.242	2,48E+000
LOC654350	0.243	5,72E+000
ZNF860	0.245	2,14E+001
AHI1	0.247	1,14E+001
FARSLB	0.247	1,64E+001
CTAGE5	0.249	4,57E+001
ORC3L	0.25	3,35E+001
JMJD1C	0.251	6,71E+000
PAN3	0.252	9,76E-001
SLMO1	0.254	1,72E-001
ZNF280C	0.255	9,52E+000
ADNP	0.256	8,78E-001
FLJ35220	0.256	1,33E+001
C21orf66	0.257	2,80E+001
PARP14	0.257	1,91E+001
GYG2	0.259	2,01E+001
MLLT10	0.259	4,07E+001
TARDBP	0.259	5,75E+000
ASMTL	0.26	1,08E+001
ARHGEF10	0.261	3,00E+001
MLLT10	0.262	2,87E+001
GALK2	0.263	3,64E+000
LOC645895	0.263	6,62E+000
LOC400721	0.264	1,42E+001
FLJ38717	0.268	4,90E+000
ATP2B4	0.269	9,75E+000
EFHC1	0.27	3,46E+000
RBPMS	0.27	1,08E+000
DPYD	0.272	2,20E+001
FAR1	0.272	2,11E+001
LOC644745	0.273	1,69E+001
POLG	0.273	1,96E+001
WDR33	0.273	8,54E-001
ADAM28	0.274	4,71E+001
SHCBP1	0.275	3,46E+000
LOC153561	0.277	7,76E-001
BTN3A1	0.278	2,57E+000
RPA3	0.279	3,64E+001
TMEM44	0.279	3,20E+001
MIR21	0.28	1,35E+001
SKP2	0.28	5,53E+000
LOC100128888	0.281	8,96E+000
LOC728779	0.281	1,14E+001
OGT	0.281	2,45E+001
LOC100131541	0.284	9,38E+000
GSTM2	0.285	3,48E+001
IL18	0.285	1,91E+001
LOC642333	0.285	1,65E+001
C5orf41	0.286	3,25E+001
LOC400464	0.286	3,54E-001
HLTF	0.289	6,03E+000
LOC100134241	0.289	1,20E-001
XPNPEP3	0.289	5,29E+000
HCFC1R1	0.291	3,43E+001
KIAA1333	0.291	8,95E+000
CKS1B	0.292	4,47E+001
MIRLET7D	0.292	6,68E+000
VRK1	0.292	2,35E+000
MCL1	0.293	1,41E+001
GABPB2	0.295	6,62E+000
CEP152	0.296	9,94E-001
LOC728105	0.296	2,10E+001
ZNF573	0.296	8,92E-001
LOC389517	0.299	1,66E+001
LOC727808	0.3	1,72E+000
LILRB3	0.301	1,90E+000
ZBTB20	0.302	3,78E+001
HNRNPA2B1	0.303	2,76E+000
FAM156A	0.304	1,09E+001
LOC158301	0.304	4,43E+001
LOC653829	0.304	2,43E+001
XRN1	0.304	1,50E+001
LOC730993	0.306	1,97E+001
TRA2A	0.311	6,67E+000
POLS	0.312	2,24E+000
ZNF721	0.313	5,29E-001
KIAA1267	0.314	2,58E+001
LOC100134053	0.314	4,53E+001
STARD13	0.317	1,23E+001
LOC100129539	0.319	3,34E+001
LOC100133177	0.319	2,05E+000
SDHALP1	0.319	2,78E+001
CTNND1	0.32	4,52E+001
LOC643313	0.325	1,44E+000
TRPC1	0.325	1,93E+001
YEATS2	0.325	1,26E+001
HMBOX1	0.327	3,68E+001
RAC2	0.327	2,32E+001
LOC652755	0.329	6,68E+000
MTX3	0.329	2,33E+000
C7orf54	0.33	1,09E+001
KIAA0492	0.33	2,55E-001
POLR2J4	0.331	9,57E+000
VAPA	0.331	7,25E+000
LOC100133233	0.333	8,11E+000
MANEA	0.333	2,66E+000
CRYZL1	0.335	2,41E+001
ZNF83	0.338	5,35E+000
RBM3	0.339	2,31E+000
MGC26356	0.34	2,73E+000
PHF13	0.342	1,95E+001
SNAPC1	0.344	3,46E+001
C6orf111	0.346	8,85E+000
LOC100133607	0.348	2,11E-001
LOC728452	0.349	2,25E+000
C5orf25	0.35	6,66E+000
TNFSF14	0.351	1,06E+001
ZFC3H1	0.351	3,12E+000
MXD3	0.352	1,32E+001
C1orf188	0.354	4,63E+000
SGOL2	0.355	1,35E+001
LOC100130276	0.356	2,23E+000
CREB5	0.359	3,80E-001
GSTTP2	0.36	2,26E+001
LOC123688	0.36	1,18E+001
CDC42EP5	0.361	3,64E+001
PLA2G2D	0.361	1,83E+001
FAM156B	0.362	4,73E+001
LOC100130367	0.371	4,43E-001
BARD1	0.372	2,36E+001
DUT	0.373	4,09E+001
RAXL1	0.376	1,02E+001
LOC727962	0.379	4,39E+001
LOC100130764	0.386	4,06E+001
C8orf37	0.387	1,72E+000
LOC100130445	0.39	1,47E+001
HNRNPU	0.392	1,88E+000
LOC643509	0.392	1,50E+000
ANXA11	0.393	2,70E+001
KCNQ1OT1	0.394	6,44E+000
EIF5	0.396	4,13E+001
TTLL3	0.397	2,56E+001
NUBPL	0.398	1,40E+001
PLDN	0.398	7,38E+000
SMCR5	0.398	8,42E+000
SSTR2	0.398	4,01E+001
DEPDC1	0.401	1,96E+001
CENPK	0.406	2,41E+001
KIF14	0.406	1,80E+001
PLAG1	0.406	4,13E+000
CROP	0.407	1,05E+001
LOC100133923	0.415	2,57E+000
SFRS18	0.415	1,81E+001
FAM115A	0.417	9,46E-002
NKTR	0.417	4,49E+001
CCDC14	0.42	1,90E-001
LOC100128505	0.42	5,06E+000
TDRD1	0.422	3,18E+000
LOC642947	0.423	5,88E-001
PPM1K	0.423	1,14E+001
AHNAK	0.424	1,39E+001
IL10	0.425	1,53E+001
PNPT1	0.427	2,53E+000
PSMD12	0.428	8,54E-001
LOC100130835	0.43	2,51E+001
BCYRN1	0.433	3,51E+000
FLJ40722	0.437	6,26E+000
FLJ10213	0.438	2,28E+000
JUN	0.438	7,98E-001
LOC653158	0.438	2,83E+001
FLJ46309	0.439	6,81E+000
GJC1	0.439	5,56E-001
DUSP1	0.443	9,67E+000
KLHL28	0.444	7,25E+000
BTN3A2	0.446	1,87E+001
KNTC1	0.448	2,05E+001
ZMAT3	0.45	4,53E+000
CCNL1	0.451	3,12E+001
SLC16A12	0.452	9,36E-001
ZNF486	0.453	3,32E+000
ALPP	0.456	3,99E+000
LMNB1	0.456	1,72E+001
LOC729603	0.457	1,66E-001
CENPA	0.458	3,75E+001
LOC644852	0.461	2,77E+000
MARCH6	0.461	1,70E+001
DENR	0.462	2,37E+001
PSRC1	0.462	4,64E+001
CSAD	0.463	4,41E-001
FLJ44342	0.467	3,67E+000
PDE4C	0.467	2,06E+000
RNY3	0.471	2,44E+000
LOC731542	0.477	4,00E-001
LRAP	0.478	4,21E+000
LOC729090	0.479	6,33E-001
POFUT1	0.479	2,39E+000
GPR125	0.481	3,30E+001
LOC100129362	0.483	1,05E+001
CRCP	0.488	1,13E+001
CREB1	0.495	8,44E+000
TRIM13	0.495	3,52E+001
LOC100131989	0.497	2,00E+001
LOC729978	0.497	7,97E+000
BLZF1	0.498	4,29E+000
KCNH6	0.498	1,36E+000
ZNF786	0.5	1,36E+001
LOC728620	0.501	2,99E+000
SPTLC1	0.503	2,95E+000
PPA2	0.504	1,57E+000
FAM73A	0.505	2,57E+001
PIP5K2B	0.505	4,57E+000
LOC23117	0.506	3,62E+000
LOC100134159	0.51	6,33E+000
LOC399900	0.51	6,64E-001
TPM1	0.511	1,41E+001
HCG2P7	0.512	2,38E-001
C9orf80	0.515	1,30E+000
LOC100190986	0.517	4,15E+001
CCDC125	0.518	2,02E+001
LOC728903	0.519	1,05E+001
LOC100190938	0.522	7,23E-001
MCM8	0.523	6,05E+000
RHBDL2	0.524	3,52E+000
YRDC	0.524	1,69E+001
EID2B	0.527	1,57E+001
LOC100130516	0.527	2,09E+001
LOC100130168	0.53	1,30E-001
LOC255167	0.53	2,75E+000
LOC440345	0.53	2,64E+000
ZNF738	0.53	8,44E+000
IL17RD	0.531	1,84E+001
DUXAP3	0.532	1,31E+001
SLC35E1	0.533	3,99E+000
LOC100128084	0.534	1,29E+000
LOC90586	0.535	4,40E+001
C14orf85	0.536	5,45E-001
PNPT1	0.536	1,98E+000
CREB1	0.537	1,01E+000
TPM1	0.537	8,51E+000
PRC1	0.539	4,47E+001
UNG	0.54	7,36E-001
LOC389765	0.545	2,59E+001
MBD4	0.545	7,37E+000
LEP	0.546	4,53E+000
FLJ36131	0.552	2,75E+001
LOC100129502	0.552	1,70E+001
FAM64A	0.557	3,63E+001
DTWD2	0.561	1,95E+001
LOC100129269	0.561	1,44E+001
ZNF652	0.561	3,00E+000
BMS1P5	0.568	2,10E+000
C3orf34	0.568	4,85E+000
QRFPR	0.568	1,26E+000
OCIAD1	0.569	3,15E+000
LOC729120	0.571	4,20E+000
HNRNPA2B1	0.579	1,20E+001
C21orf24	0.581	2,02E+000
LOC100128510	0.582	3,83E+001
LOC730313	0.585	2,69E+000
LOC728499	0.588	1,93E+000
SHROOM4	0.588	3,94E+001
SCARNA9	0.589	4,34E+001
CCBE1	0.591	2,75E+001
DEM1	0.591	9,34E+000
CDKN2AIPNL	0.592	3,54E-001
DDX51	0.592	1,66E+000
LOC645452	0.595	1,06E+000
HSD17B7	0.596	2,20E-001
FAM119A	0.598	3,12E+000
LOC202781	0.6	1,10E+001
NLRP8	0.601	3,17E+000
LRRC37B2	0.602	8,03E-001
HSPC268	0.607	1,02E+001
ARL16	0.611	6,53E-001
PAPLN	0.611	1,75E+001
C14orf153	0.613	1,87E+000
KIAA1751	0.613	1,13E+001
BLZF1	0.615	1,17E+000
USP49	0.617	4,77E+000
CATSPER2	0.626	2,66E+000
LOC100132391	0.626	2,76E+000
ZNF394	0.628	5,12E-001
LOC100128098	0.63	1,07E+001
MCART1	0.632	4,94E-001
DMC1	0.634	7,10E-001
LOC100133516	0.634	1,24E+001
FLJ44124	0.638	1,10E+000
HIATL2	0.638	1,57E-001
C2orf69	0.639	3,31E-001
LOC100132585	0.639	5,33E+000
C15orf63	0.644	2,01E+000
LOC401098	0.644	4,29E+000
ZNF69	0.644	4,20E+000
HNRNPU	0.645	3,29E+001
C21orf58	0.656	3,48E+000
FAM175A	0.656	1,64E+000
C5orf28	0.657	2,00E+001
CXCL10	0.66	4,51E-001
MCM6	0.66	3,66E+001
CHRNA5	0.667	7,15E+000
DUSP19	0.669	4,54E-001
ZNF483	0.671	8,62E-001
ZNF682	0.671	3,35E-001
C8orf45	0.673	9,84E-002
XRCC2	0.677	1,72E+000
LOC645452	0.685	1,31E+000
LOC100128288	0.686	2,33E+000
ZNF549	0.7	4,16E-001
GRIPAP1	0.708	2,85E-001
LMOD3	0.712	7,62E+000
TMEM17	0.712	6,03E-001
LOC728809	0.714	2,48E-001
ZNF14	0.718	4,47E-001
UHRF1	0.804	2,09E+001
FKBP14	0.817	3,07E-001
CCDC58	0.848	3,76E+000
KIF20A	0.85	9,47E+000
FOSB	1.052	7,62E+000
