# Supplementary material for: Personalized Assessment of Normal Tissue Radiosensitivity via Transcriptome Response to Photon, Proton and Carbon Irradiation in Patient-Derived Human Intestinal Organoids
Source: Cancers (Basel). 2020 Feb 18;12(2):469. doi: 10.3390/cancers12020469 (PMC7072449; doi:10.3390/cancers12020469)
Supplement: Supplementary file 1 [file cancers-12-00469-s001.zip › cancers-706804-supplementary/Supp Tables Nowrouzi et al_Cancers/supplementary Table 15 revised.xlsx]

## Sheet: Tabelle1
HIO	Treatment	Time point (hours)	FANCA	array ID	#Organoids
104	0	12	deficient	control_104_12h	4
104	0	12	rescued	control_104_12h_DOX	4
104	0	48	deficient	control_104_48	2
104	0	48	rescued	control_104_48_DOX	2
104	Carbon	12	deficient	Carbon_104_12	2
104	Carbon	12	rescued	Carbon_104_12_DOX	2
104	Photon	12	deficient	Photon_104_12	2
104	Photon	12	rescued	Photon_104_12_DOX	2
104	Photon	48	deficient	Photon_104_48	2
104	Photon	48	rescued	Photon_104_48_DOX	2
104	Proton	12	deficient	Proton_104_12	2
104	Proton	12	rescued	Proton_104_12_DOX	2
106	0	12	deficient	control_106_12	6
106	0	12	rescued	control_106_12_DOX	6
106	0	48	deficient	control_106_48	3
106	0	48	rescued	control_106_48_DOX	3
106	Carbon	12	deficient	Carbon_106_12	6
106	Carbon	12	rescued	Carbon_106_12_DOX	6
106	Carbon	48	deficient	Carbon_106_48	5
106	Carbon	48	rescued	Carbon_106_48_DOX	5
106	Photon	12	deficient	Photon_106_12	2
106	Photon	12	rescued	Photon_106_12_DOX	2
106	Photon	48	deficient	Photon_106_48	2
106	Photon	48	rescued	Photon_106_48_DOX	2
106	Proton	12	deficient	Proton_106_12	6
106	Proton	12	rescued	Proton_106_12_DOX	6
106	Proton	48	deficient	Proton_106_48	5
106	Proton	48	rescued	Proton_106_48_DOX	5
H1	0	12	WT	control_H1_12h	6
H1	0	48	WT	control_H1_48	3
H1	Carbon	12	WT	Carbon_H1_12	7
H1	Carbon	48	WT	Carbon_H1_48	5
H1	Photon	12	WT	Photon_H1_12	3
H1	Photon	48	WT	Photon_H1_48	3
H1	Proton	12	WT	Proton_H1_12	7
H1	Proton	48	WT	Proton_H1_48	5
