# Supplementary material for: Personalized Assessment of Normal Tissue Radiosensitivity via Transcriptome Response to Photon, Proton and Carbon Irradiation in Patient-Derived Human Intestinal Organoids
Source: Cancers (Basel). 2020 Feb 18;12(2):469. doi: 10.3390/cancers12020469 (PMC7072449; doi:10.3390/cancers12020469)
Supplement: Supplementary file 1 [file cancers-12-00469-s001.zip › cancers-706804-supplementary/Supp Tables Nowrouzi et al_Cancers/supplementary Table 2.xlsx]

## Sheet: T-test 12h
Symbol	G1-G2 difference	p-Dist.	Accession	Definition
CYP11A1	-1.666	6,67E-006	NM_000781.2	Homo sapiens cytochrome P450, family 11, subfamily A, polypeptide 1 (CYP11A1), nuclear gene encoding mitochondrial protein, transcript variant 1, mRNA.
AKR1C3	-1.278	5,23E-004	NM_003739.4	Homo sapiens aldo-keto reductase family 1, member C3 (3-alpha hydroxysteroid dehydrogenase, type II) (AKR1C3), mRNA.
SLC6A12	-1.076	1,47E-005	NM_003044.2	Homo sapiens solute carrier family 6 (neurotransmitter transporter, betaine/GABA), member 12 (SLC6A12), mRNA.
CDA	-0.988	1,82E-003	NM_001785.2	Homo sapiens cytidine deaminase (CDA), mRNA.
ATP10B	-0.944	4,00E-003	NM_025153.2	Homo sapiens ATPase, class V, type 10B (ATP10B), mRNA.
TRPM6	-0.829	4,86E-005	NM_017662.3	Homo sapiens transient receptor potential cation channel, subfamily M, member 6 (TRPM6), mRNA.
REG1A	-0.817	8,40E-004	NM_002909.3	Homo sapiens regenerating islet-derived 1 alpha (pancreatic stone protein, pancreatic thread protein) (REG1A), mRNA.
C14orf129	-0.812	5,55E-003	NM_016472.3	Homo sapiens chromosome 14 open reading frame 129 (C14orf129), mRNA.
ITGA6	-0.762	2,58E-003	NM_000210.2	Homo sapiens integrin, alpha 6 (ITGA6), transcript variant 2, mRNA.
VAV3	-0.751	6,82E-003	NM_006113.4	Homo sapiens vav 3 guanine nucleotide exchange factor (VAV3), transcript variant 1, mRNA.
CDC42EP2	-0.678	4,26E-003	NM_006779.2	Homo sapiens CDC42 effector protein (Rho GTPase binding) 2 (CDC42EP2), mRNA.
LOC642585	-0.648	6,65E-004	XR_038667.1	PREDICTED: Homo sapiens misc_RNA (LOC642585), miscRNA.
ARFGEF1	-0.607	3,22E-003	NM_006421.3	Homo sapiens ADP-ribosylation factor guanine nucleotide-exchange factor 1(brefeldin A-inhibited) (ARFGEF1), mRNA.
LOC728115	-0.599	2,23E-003	XR_038319.1	PREDICTED: Homo sapiens misc_RNA (LOC728115), miscRNA.
LOC648665	-0.598	1,61E-003	XR_042388.1	PREDICTED: Homo sapiens misc_RNA (LOC648665), miscRNA.
HRSP12	-0.596	4,57E-003	NM_005836.2	Homo sapiens heat-responsive protein 12 (HRSP12), mRNA.
AGFG1	-0.593	1,36E-003	NM_001135189.1	Homo sapiens ArfGAP with FG repeats 1 (AGFG1), transcript variant 4, mRNA.
CD151	-0.572	8,40E-003	NM_001039490.1	Homo sapiens CD151 molecule (Raph blood group) (CD151), transcript variant 5, mRNA.
SNAP23	-0.572	4,39E-003	NM_003825.2	Homo sapiens synaptosomal-associated protein, 23kDa (SNAP23), transcript variant 1, mRNA.
FTHL12	-0.571	4,80E-003	NR_002205.1	Homo sapiens ferritin, heavy polypeptide-like 12 (FTHL12) on chromosome 9.
FXYD2	-0.57	9,68E-005	NM_001680.3	Homo sapiens FXYD domain containing ion transport regulator 2 (FXYD2), transcript variant a, mRNA.
CADPS	-0.555	2,58E-004	NM_003716.2	Homo sapiens Ca2+-dependent secretion activator (CADPS), transcript variant 1, mRNA.
LOC440731	-0.552	2,78E-003	XM_933693.2	PREDICTED: Homo sapiens hypothetical LOC440731, transcript variant 2 (LOC440731), mRNA.
LOC654174	-0.543	5,43E-003	XM_940438.2	PREDICTED: Homo sapiens similar to lethal (2) k00619 CG4775-PA (LOC654174), mRNA.
ALOX15B	-0.535	3,60E-003	NM_001039131.1	Homo sapiens arachidonate 15-lipoxygenase, type B (ALOX15B), transcript variant b, mRNA.
YIPF2	-0.531	6,20E-003	NM_024029.3	Homo sapiens Yip1 domain family, member 2 (YIPF2), mRNA.
LOC728572	-0.53	1,15E-003	XR_039595.1	PREDICTED: Homo sapiens misc_RNA (LOC728572), miscRNA.
SLC16A3	-0.53	4,53E-003	NM_004207.2	Homo sapiens solute carrier family 16, member 3 (monocarboxylic acid transporter 4) (SLC16A3), transcript variant 2, mRNA.
LOC648682	-0.529	1,50E-004	XM_937752.1	PREDICTED: Homo sapiens hypothetical protein LOC648682 (LOC648682), mRNA.
GLT8D1	-0.525	1,98E-003	NM_018446.2	Homo sapiens glycosyltransferase 8 domain containing 1 (GLT8D1), transcript variant 2, mRNA.
LOC642469	-0.524	9,47E-003	XR_042342.1	PREDICTED: Homo sapiens misc_RNA (LOC642469), miscRNA.
ACADVL	-0.522	7,36E-004	NM_001033859.1	Homo sapiens acyl-Coenzyme A dehydrogenase, very long chain (ACADVL), nuclear gene encoding mitochondrial protein, transcript variant 2, mRNA.
B3GNT5	-0.52	1,73E-003	NM_032047.4	Homo sapiens UDP-GlcNAc:betaGal beta-1,3-N-acetylglucosaminyltransferase 5 (B3GNT5), mRNA.
CAMK1G	-0.515	4,27E-003	NM_020439.2	Homo sapiens calcium/calmodulin-dependent protein kinase IG (CAMK1G), mRNA.
ANKRD9	-0.512	1,91E-003	NM_152326.2	Homo sapiens ankyrin repeat domain 9 (ANKRD9), mRNA.
GADD45GIP1	-0.51	1,27E-003	NM_052850.2	Homo sapiens growth arrest and DNA-damage-inducible, gamma interacting protein 1 (GADD45GIP1), mRNA.
LOC728901	-0.509	2,10E-003	XR_015891.2	PREDICTED: Homo sapiens misc_RNA (LOC728901), miscRNA.
PIK3C2A	-0.505	2,24E-003	NM_002645.2	Homo sapiens phosphoinositide-3-kinase, class 2, alpha polypeptide (PIK3C2A), mRNA.
RAPH1	-0.493	2,83E-004	NM_213589.1	Homo sapiens Ras association (RalGDS/AF-6) and pleckstrin homology domains 1 (RAPH1), transcript variant 1, mRNA.
MGAT2	-0.49	3,84E-003	NM_002408.3	Homo sapiens mannosyl (alpha-1,6-)-glycoprotein beta-1,2-N-acetylglucosaminyltransferase (MGAT2), mRNA.
SULF2	-0.489	3,77E-003	NM_018837.2	Homo sapiens sulfatase 2 (SULF2), transcript variant 1, mRNA.
ZNF655	-0.489	6,55E-006	NM_001009958.1	Homo sapiens zinc finger protein 655 (ZNF655), transcript variant 4, mRNA.
RAB6A	-0.486	4,27E-003	NM_198896.1	Homo sapiens RAB6A, member RAS oncogene family (RAB6A), transcript variant 2, mRNA.
TMEM207	-0.48	8,30E-004	NM_207316.1	Homo sapiens transmembrane protein 207 (TMEM207), mRNA.
LOC100130289	-0.475	8,40E-004	XR_039781.1	PREDICTED: Homo sapiens misc_RNA (LOC100130289), miscRNA.
CAPN3	-0.471	1,97E-003	NM_024344.1	Homo sapiens calpain 3, (p94) (CAPN3), transcript variant 2, mRNA.
SLC35E1	-0.47	2,63E-003	NM_024881.3	Homo sapiens solute carrier family 35, member E1 (SLC35E1), mRNA.
WAC	-0.469	6,97E-004	NM_016628.2	Homo sapiens WW domain containing adaptor with coiled-coil (WAC), transcript variant 1, mRNA.
GRIA2	-0.464	2,95E-004	NM_000826.2	Homo sapiens glutamate receptor, ionotropic, AMPA 2 (GRIA2), mRNA.
NFX1	-0.461	9,14E-004	NM_147134.1	Homo sapiens nuclear transcription factor, X-box binding 1 (NFX1), transcript variant 3, mRNA.
L3MBTL4	-0.457	3,14E-003	NM_173464.3	Homo sapiens l(3)mbt-like 4 (Drosophila) (L3MBTL4), mRNA.
PRPF40A	-0.453	4,11E-003	NM_017892.3	Homo sapiens PRP40 pre-mRNA processing factor 40 homolog A (S. cerevisiae) (PRPF40A), mRNA.
NCKIPSD	-0.45	5,49E-003	NM_184231.1	Homo sapiens NCK interacting protein with SH3 domain (NCKIPSD), transcript variant 2, mRNA.
SDHALP1	-0.444	1,06E-004	NR_003264.1	Homo sapiens succinate dehydrogenase complex, subunit A, flavoprotein pseudogene 1 (SDHALP1) on chromosome 3.
TMPRSS2	-0.44	1,55E-003	NM_005656.2	Homo sapiens transmembrane protease, serine 2 (TMPRSS2), mRNA.
ELOVL5	-0.434	4,90E-006	NM_021814.3	Homo sapiens ELOVL family member 5, elongation of long chain fatty acids (FEN1/Elo2, SUR4/Elo3-like, yeast) (ELOVL5), mRNA.
ARHGAP26	-0.432	1,20E-003	NM_015071.3	Homo sapiens Rho GTPase activating protein 26 (ARHGAP26), mRNA.
RAB5C	-0.432	1,89E-003	NM_004583.2	Homo sapiens RAB5C, member RAS oncogene family (RAB5C), transcript variant 2, mRNA.
CHCHD1	-0.429	2,78E-003	NM_203298.1	Homo sapiens coiled-coil-helix-coiled-coil-helix domain containing 1 (CHCHD1), mRNA.
SEPHS2	-0.428	1,25E-003	NM_012248.2	Homo sapiens selenophosphate synthetase 2 (SEPHS2), mRNA.
SGK1	-0.427	2,31E-003	NM_005627.3	Homo sapiens serum/glucocorticoid regulated kinase 1 (SGK1), transcript variant 1, mRNA.
CDC42EP5	-0.425	5,04E-004	NM_145057.2	Homo sapiens CDC42 effector protein (Rho GTPase binding) 5 (CDC42EP5), mRNA.
CD151	-0.422	4,28E-003	NM_139030.3	Homo sapiens CD151 molecule (Raph blood group) (CD151), transcript variant 2, mRNA.
PPIG	-0.422	5,27E-003	NM_004792.2	Homo sapiens peptidylprolyl isomerase G (cyclophilin G) (PPIG), mRNA.
LOC389404	-0.421	3,62E-004	XR_018133.2	PREDICTED: Homo sapiens misc_RNA (LOC389404), miscRNA.
TGM2	-0.421	1,73E-004	NM_004613.2	Homo sapiens transglutaminase 2 (C polypeptide, protein-glutamine-gamma-glutamyltransferase) (TGM2), transcript variant 1, mRNA.
LOC644734	-0.42	1,04E-003	XR_016118.1	PREDICTED: Homo sapiens similar to Zinc finger protein 85 (Zinc finger protein HPF4) (HTF1) (LOC644734), mRNA.
IL1F7	-0.417	1,76E-003	NM_014439.3	Homo sapiens interleukin 1 family, member 7 (zeta) (IL1F7), transcript variant 1, mRNA.
FBXL3	-0.416	7,24E-004	NM_012158.1	Homo sapiens F-box and leucine-rich repeat protein 3 (FBXL3), mRNA.
RNF123	-0.414	1,33E-003	NM_022064.2	Homo sapiens ring finger protein 123 (RNF123), mRNA.
TUSC3	-0.413	5,05E-003	NM_006765.2	Homo sapiens tumor suppressor candidate 3 (TUSC3), transcript variant 1, mRNA.
STK24	-0.408	4,09E-003	NM_003576.3	Homo sapiens serine/threonine kinase 24 (STE20 homolog, yeast) (STK24), transcript variant 1, mRNA.
PFKFB2	-0.407	1,70E-004	NM_001018053.1	Homo sapiens 6-phosphofructo-2-kinase/fructose-2,6-biphosphatase 2 (PFKFB2), transcript variant 2, mRNA.
FLJ25439	-0.402	7,50E-006	NM_144725.2	Homo sapiens hypothetical protein FLJ25439 (FLJ25439), mRNA.
KCNIP1	-0.402	8,74E-003	NM_014592.2	Homo sapiens Kv channel interacting protein 1 (KCNIP1), transcript variant 2, mRNA.
FCRL2	-0.401	3,39E-004	NM_030764.2	Homo sapiens Fc receptor-like 2 (FCRL2), transcript variant 2, mRNA.
OVOL1	-0.399	1,72E-003	NM_004561.2	Homo sapiens ovo-like 1(Drosophila) (OVOL1), mRNA.
ZMYM3	-0.397	5,47E-004	NM_201599.1	Homo sapiens zinc finger, MYM-type 3 (ZMYM3), transcript variant 2, mRNA.
CNRIP1	-0.396	2,43E-003	NM_001111101.1	Homo sapiens cannabinoid receptor interacting protein 1 (CNRIP1), transcript variant CRIP1b, mRNA.
PRKCSH	-0.396	4,95E-003	NM_001001329.1	Homo sapiens protein kinase C substrate 80K-H (PRKCSH), transcript variant 2, mRNA.
MIR593	-0.394	3,09E-004	NR_030324.1	Homo sapiens microRNA 593 (MIR593), microRNA.
GPATCH8	-0.392	2,59E-003	NM_001002909.1	Homo sapiens G patch domain containing 8 (GPATCH8), mRNA.
LOC100127913	-0.391	2,36E-003	XM_001715054.1	PREDICTED: Homo sapiens hypothetical LOC100127913 (LOC100127913), mRNA.
LOC100130556	-0.39	1,46E-003	XR_042406.1	PREDICTED: Homo sapiens misc_RNA (LOC100130556), miscRNA.
LOC643012	-0.39	1,60E-003	XM_931239.1	PREDICTED: Homo sapiens hypothetical protein LOC643012 (LOC643012), mRNA.
FLJ10357	-0.389	1,03E-003	NM_018071.3	Homo sapiens hypothetical protein FLJ10357 (FLJ10357), mRNA.
DNASE2	-0.388	5,91E-003	NM_001375.2	Homo sapiens deoxyribonuclease II, lysosomal (DNASE2), mRNA.
RNF39	-0.388	1,32E-004	NM_170770.1	Homo sapiens ring finger protein 39 (RNF39), transcript variant 3, mRNA.
SNX24	-0.388	9,17E-003	NM_014035.1	Homo sapiens sorting nexin 24 (SNX24), mRNA.
MAP1D	-0.386	7,02E-004	NM_199227.1	Homo sapiens methionine aminopeptidase 1D (MAP1D), mRNA.
LOC729581	-0.383	2,19E-004	XM_001714569.1	PREDICTED: Homo sapiens similar to hCG20004 (LOC729581), mRNA.
CD1D	-0.382	7,28E-003	NM_001766.3	Homo sapiens CD1d molecule (CD1D), mRNA.
LOC401561	-0.381	1,49E-004	XR_040647.1	PREDICTED: Homo sapiens misc_RNA (LOC401561), miscRNA.
SLK	-0.38	8,00E-004	NM_014720.2	Homo sapiens STE20-like kinase (yeast) (SLK), mRNA.
ALG13	-0.378	2,79E-003	NM_018466.2	Homo sapiens asparagine-linked glycosylation 13 homolog (S. cerevisiae) (ALG13), mRNA.
LOC653349	-0.378	1,08E-003	XM_932847.1	PREDICTED: Homo sapiens similar to DMRT-like family C1, transcript variant 2 (LOC653349), mRNA.
ZNF224	-0.378	1,96E-004	NM_013398.1	Homo sapiens zinc finger protein 224 (ZNF224), mRNA.
DENND4A	-0.377	1,75E-003	NM_005848.2	Homo sapiens DENN/MADD domain containing 4A (DENND4A), mRNA.
SENP2	-0.377	3,36E-003	NM_021627.2	Homo sapiens SUMO1/sentrin/SMT3 specific peptidase 2 (SENP2), mRNA.
HMOX1	-0.376	4,36E-005	NM_002133.1	Homo sapiens heme oxygenase (decycling) 1 (HMOX1), mRNA.
PRELID2	-0.375	3,49E-003	NM_205846.1	Homo sapiens PRELI domain containing 2 (PRELID2), transcript variant 2, mRNA.
SEMA3D	-0.374	2,41E-003	NM_152754.2	Homo sapiens sema domain, immunoglobulin domain (Ig), short basic domain, secreted, (semaphorin) 3D (SEMA3D), mRNA.
IGSF8	-0.372	1,54E-003	NM_052868.2	Homo sapiens immunoglobulin superfamily, member 8 (IGSF8), mRNA.
CCAR1	-0.37	8,78E-004	NM_018237.2	Homo sapiens cell division cycle and apoptosis regulator 1 (CCAR1), mRNA.
LRP10	-0.368	9,85E-003	NM_014045.3	Homo sapiens low density lipoprotein receptor-related protein 10 (LRP10), mRNA.
PFKFB2	-0.366	8,62E-004	NM_006212.2	Homo sapiens 6-phosphofructo-2-kinase/fructose-2,6-biphosphatase 2 (PFKFB2), transcript variant 1, mRNA.
LOC100131311	-0.364	5,77E-003	XM_001715386.1	PREDICTED: Homo sapiens hypothetical LOC100131311 (LOC100131311), mRNA.
NPAS1	-0.364	4,11E-004	NM_002517.2	Homo sapiens neuronal PAS domain protein 1 (NPAS1), mRNA.
NPEPPS	-0.364	7,55E-003	NM_006310.2	Homo sapiens aminopeptidase puromycin sensitive (NPEPPS), mRNA.
LOC100129975	-0.363	3,70E-003	XM_001724324.1	PREDICTED: Homo sapiens similar to ribosomal protein L10 (LOC100129975), mRNA.
SLCO3A1	-0.363	2,48E-003	XM_941061.1	PREDICTED: Homo sapiens solute carrier organic anion transporter family, member 3A1, transcript variant 2 (SLCO3A1), mRNA.
LOC649970	-0.361	8,11E-003	XM_939056.2	PREDICTED: Homo sapiens similar to creatine kinase, mitochondrial 1B precursor (LOC649970), mRNA.
MGC3196	-0.36	2,55E-003	XM_938324.1	PREDICTED: Homo sapiens hypothetical protein MGC3196 (MGC3196), mRNA.
SPINT2	-0.358	5,92E-003	NM_021102.2	Homo sapiens serine peptidase inhibitor, Kunitz type, 2 (SPINT2), mRNA.
TCP1	-0.358	1,29E-004	NM_030752.2	Homo sapiens t-complex 1 (TCP1), transcript variant 1, mRNA.
LOC647841	-0.356	7,88E-003	XM_943243.1	PREDICTED: Homo sapiens hypothetical protein LOC647840, transcript variant 2 (LOC647841), mRNA.
PPP3CA	-0.356	7,71E-003	NM_000944.2	Homo sapiens protein phosphatase 3 (formerly 2B), catalytic subunit, alpha isoform (PPP3CA), mRNA.
MARCKS	-0.354	3,05E-004	NM_002356.5	Homo sapiens myristoylated alanine-rich protein kinase C substrate (MARCKS), mRNA.
LOC651137	-0.35	6,00E-003	XM_945836.1	PREDICTED: Homo sapiens similar to T-complex protein 10A homolog, transcript variant 3 (LOC651137), mRNA.
RICH2	-0.349	4,00E-004	NM_014859.4	Homo sapiens Rho-type GTPase-activating protein RICH2 (RICH2), mRNA.
ACBD3	-0.348	2,19E-003	NM_022735.3	Homo sapiens acyl-Coenzyme A binding domain containing 3 (ACBD3), mRNA.
BCAS2	-0.348	1,94E-003	NM_005872.2	Homo sapiens breast carcinoma amplified sequence 2 (BCAS2), mRNA.
LOC651894	-0.347	6,67E-003	XM_941155.2	PREDICTED: Homo sapiens similar to ribosomal protein S12 (LOC651894), mRNA.
LOC100130178	-0.346	7,44E-004	XR_038380.1	PREDICTED: Homo sapiens misc_RNA (LOC100130178), miscRNA.
ZNF407	-0.346	1,27E-003	NM_017757.2	Homo sapiens zinc finger protein 407 (ZNF407), transcript variant 1, mRNA.
LOC100131512	-0.345	2,55E-003	XM_001722891.1	PREDICTED: Homo sapiens hypothetical protein LOC100131512 (LOC100131512), mRNA.
LOC644852	-0.344	6,74E-004	XM_934213.1	PREDICTED: Homo sapiens hypothetical protein LOC644852, transcript variant 1 (LOC644852), mRNA.
MS4A6A	-0.343	7,38E-003	NM_152851.1	Homo sapiens membrane-spanning 4-domains, subfamily A, member 6A (MS4A6A), transcript variant 3, mRNA.
LOC100129027	-0.342	6,74E-003	XM_001726404.1	PREDICTED: Homo sapiens hypothetical protein LOC100129027 (LOC100129027), mRNA.
CLDN14	-0.34	2,33E-003	NM_012130.2	Homo sapiens claudin 14 (CLDN14), transcript variant 2, mRNA.
MTUS1	-0.34	2,57E-003	NM_001001924.1	Homo sapiens mitochondrial tumor suppressor 1 (MTUS1), nuclear gene encoding mitochondrial protein, transcript variant 1, mRNA.
HTRA4	-0.339	1,70E-004	NM_153692.2	Homo sapiens HtrA serine peptidase 4 (HTRA4), mRNA.
FAM86A	-0.337	1,13E-004	NM_201400.2	Homo sapiens family with sequence similarity 86, member A (FAM86A), transcript variant 1, mRNA.
SAMD6	-0.331	2,06E-004	XM_944734.1	PREDICTED: Homo sapiens sterile alpha motif domain containing 6, transcript variant 3 (SAMD6), mRNA.
ASS1	-0.33	3,21E-003	NM_054012.3	Homo sapiens argininosuccinate synthetase 1 (ASS1), transcript variant 2, mRNA.
GATAD1	-0.33	1,53E-003	NM_021167.3	Homo sapiens GATA zinc finger domain containing 1 (GATAD1), mRNA.
SORBS3	-0.33	1,95E-003	NM_005775.3	Homo sapiens sorbin and SH3 domain containing 3 (SORBS3), transcript variant 1, mRNA.
ANO10	-0.328	8,06E-003	NM_018075.3	Homo sapiens anoctamin 10 (ANO10), mRNA.
GGPS1	-0.328	2,06E-003	NM_001037277.1	Homo sapiens geranylgeranyl diphosphate synthase 1 (GGPS1), transcript variant 2, mRNA.
FBXO5	-0.326	4,41E-004	NM_012177.2	Homo sapiens F-box protein 5 (FBXO5), mRNA.
PGM2	-0.326	3,69E-005	NM_018290.2	Homo sapiens phosphoglucomutase 2 (PGM2), mRNA.
PRO1853	-0.322	6,87E-003	NM_144736.3	Homo sapiens hypothetical protein PRO1853 (PRO1853), transcript variant 1, mRNA.
KAT5	-0.321	2,53E-003	NM_182710.1	Homo sapiens K(lysine) acetyltransferase 5 (KAT5), transcript variant 1, mRNA.
MTM1	-0.321	1,07E-003	NM_000252.1	Homo sapiens myotubularin 1 (MTM1), mRNA.
C8orf42	-0.32	8,58E-004	NM_175075.2	Homo sapiens chromosome 8 open reading frame 42 (C8orf42), mRNA.
EMX2OS	-0.32	2,11E-004	NR_002791.2	Homo sapiens EMX2 opposite strand (non-protein coding) (EMX2OS), non-coding RNA.
REPS2	-0.319	2,42E-003	NM_004726.2	Homo sapiens RALBP1 associated Eps domain containing 2 (REPS2), transcript variant 1, mRNA.
IHPK3	-0.315	1,53E-003	NM_054111.3	Homo sapiens inositol hexaphosphate kinase 3 (IHPK3), mRNA.
LOC650321	-0.315	3,61E-003	XM_939410.1	PREDICTED: Homo sapiens similar to zinc finger and BTB domain containing 8 opposite strand (LOC650321), mRNA.
PEX11A	-0.315	6,02E-005	NM_003847.1	Homo sapiens peroxisomal biogenesis factor 11 alpha (PEX11A), mRNA.
DUSP27	-0.313	3,18E-004	NM_001080426.1	Homo sapiens dual specificity phosphatase 27 (putative) (DUSP27), mRNA.
LOC645434	-0.313	4,33E-006	XM_945000.2	PREDICTED: Homo sapiens hCG1786283 (LOC645434), mRNA.
CTR9	-0.312	5,32E-003	NM_014633.2	Homo sapiens Ctr9, Paf1/RNA polymerase II complex component, homolog (S. cerevisiae) (CTR9), mRNA.
LOC652175	-0.31	2,79E-003	XM_941526.1	PREDICTED: Homo sapiens similar to retrotransposon gag domain containing 1 (LOC652175), mRNA.
PLA2G12A	-0.31	1,68E-003	NM_030821.3	Homo sapiens phospholipase A2, group XIIA (PLA2G12A), mRNA.
FBXW5	-0.309	2,01E-003	NM_178226.1	Homo sapiens F-box and WD-40 domain protein 5 (FBXW5), transcript variant 3, mRNA.
LOC100128585	-0.309	1,32E-003	XR_039418.1	PREDICTED: Homo sapiens misc_RNA (LOC100128585), miscRNA.
ZNF626	-0.309	3,29E-003	NM_145297.3	Homo sapiens zinc finger protein 626 (ZNF626), transcript variant 2, mRNA.
UNC93B1	-0.308	2,58E-003	NM_030930.2	Homo sapiens unc-93 homolog B1 (C. elegans) (UNC93B1), mRNA.
LOC390183	-0.306	2,22E-003	XR_037282.1	PREDICTED: Homo sapiens misc_RNA (LOC390183), miscRNA.
FLJ45202	-0.304	2,81E-003	NM_207507.1	Homo sapiens FLJ45202 protein (FLJ45202), mRNA.
REL	-0.304	6,13E-003	NM_002908.2	Homo sapiens v-rel reticuloendotheliosis viral oncogene homolog (avian) (REL), mRNA.
LOC285176	-0.303	3,95E-003	XM_937850.1	PREDICTED: Homo sapiens similar to ribosomal protein L10 (LOC285176), mRNA.
TRIM43	-0.303	1,71E-004	NM_138800.1	Homo sapiens tripartite motif-containing 43 (TRIM43), mRNA.
SNW1	-0.302	1,48E-003	NM_012245.2	Homo sapiens SNW domain containing 1 (SNW1), mRNA.
RAI2	-0.299	2,07E-004	NM_021785.2	Homo sapiens retinoic acid induced 2 (RAI2), mRNA.
NR1D2	-0.296	8,08E-003	XM_940036.1	PREDICTED: Homo sapiens nuclear receptor subfamily 1, group D, member 2 (NR1D2), mRNA.
SERAC1	-0.293	4,74E-006	NM_032861.2	Homo sapiens serine active site containing 1 (SERAC1), mRNA.
RGN	-0.29	1,22E-004	NM_152869.2	Homo sapiens regucalcin (senescence marker protein-30) (RGN), transcript variant 2, mRNA.
MTDH	-0.289	3,03E-003	NM_178812.2	Homo sapiens metadherin (MTDH), mRNA.
LOC731039	-0.288	1,46E-004	XM_001716110.1	PREDICTED: Homo sapiens hypothetical LOC731039 (LOC731039), mRNA.
LOC650346	-0.287	5,45E-003	XM_939427.1	PREDICTED: Homo sapiens hypothetical protein LOC650346 (LOC650346), mRNA.
DDX19-DDX19L	-0.286	8,39E-004	NM_001015047.1	Homo sapiens DDX19-DDX19L protein (DDX19-DDX19L), mRNA.
JMJD2C	-0.285	2,44E-003	NM_015061.2	Homo sapiens jumonji domain containing 2C (JMJD2C), mRNA.
CWC22	-0.284	9,79E-003	NM_020943.2	Homo sapiens CWC22 spliceosome-associated protein homolog (S. cerevisiae) (CWC22), mRNA.
SAMD11	-0.284	7,71E-004	NM_152486.2	Homo sapiens sterile alpha motif domain containing 11 (SAMD11), mRNA.
FAM5C	-0.283	4,98E-003	NM_199051.1	Homo sapiens family with sequence similarity 5, member C (FAM5C), mRNA.
NR1I2	-0.283	4,86E-003	NM_003889.3	Homo sapiens nuclear receptor subfamily 1, group I, member 2 (NR1I2), transcript variant 1, mRNA.
C2CD2	-0.281	4,42E-003	NM_199050.2	Homo sapiens C2 calcium-dependent domain containing 2 (C2CD2), transcript variant 2, mRNA.
SPATA7	-0.28	1,84E-003	NM_018418.2	Homo sapiens spermatogenesis associated 7 (SPATA7), transcript variant 1, mRNA.
LOC643778	-0.279	9,45E-003	XR_017181.2	PREDICTED: Homo sapiens misc_RNA (LOC643778), miscRNA.
ALG10B	-0.278	3,35E-003	NM_001013620.3	Homo sapiens asparagine-linked glycosylation 10, alpha-1,2-glucosyltransferase homolog B (yeast) (ALG10B), mRNA.
LOC340357	-0.277	2,97E-003	NR_015383.1	Homo sapiens hypothetical LOC340357 (LOC340357), non-coding RNA.
HARBI1	-0.276	1,52E-003	NM_173811.2	Homo sapiens harbinger transposase derived 1 (HARBI1), mRNA.
XDH	-0.276	3,40E-003	NM_000379.3	Homo sapiens xanthine dehydrogenase (XDH), mRNA.
ATP7A	-0.275	4,68E-004	NM_000052.3	Homo sapiens ATPase, Cu++ transporting, alpha polypeptide (Menkes syndrome) (ATP7A), mRNA.
FNDC3A	-0.275	2,38E-003	NM_001079673.1	Homo sapiens fibronectin type III domain containing 3A (FNDC3A), transcript variant 1, mRNA.
C10orf51	-0.272	2,57E-003	XM_944617.2	PREDICTED: Homo sapiens chromosome 10 open reading frame 51, transcript variant 6 (C10orf51), mRNA.
MAN1A2	-0.271	2,72E-004	NM_006699.3	Homo sapiens mannosidase, alpha, class 1A, member 2 (MAN1A2), mRNA.
TBC1D1	-0.271	5,85E-003	NM_015173.2	Homo sapiens TBC1 (tre-2/USP6, BUB2, cdc16) domain family, member 1 (TBC1D1), mRNA.
TBC1D15	-0.271	1,17E-003	NM_022771.3	Homo sapiens TBC1 domain family, member 15 (TBC1D15), mRNA.
AHSP	-0.269	1,08E-004	NM_016633.2	Homo sapiens alpha hemoglobin stabilizing protein (AHSP), mRNA.
PWP2	-0.268	1,88E-003	NM_005049.2	Homo sapiens PWP2 periodic tryptophan protein homolog (yeast) (PWP2), mRNA.
WHSC1L1	-0.268	4,86E-003	NM_023034.1	Homo sapiens Wolf-Hirschhorn syndrome candidate 1-like 1 (WHSC1L1), transcript variant long, mRNA.
GAS2L2	-0.267	9,77E-004	NM_139285.2	Homo sapiens growth arrest-specific 2 like 2 (GAS2L2), mRNA.
LOC201651	-0.266	2,64E-003	XR_017321.2	PREDICTED: Homo sapiens misc_RNA (LOC201651), miscRNA.
LOC729375	-0.266	1,20E-003	NR_024252.1	Homo sapiens family with sequence similarity 86, member A pseudogene (LOC729375), non-coding RNA.
MRLC2	-0.266	8,11E-003	NM_033546.2	Homo sapiens myosin regulatory light chain MRLC2 (MRLC2), mRNA.
TRIOBP	-0.266	1,99E-003	NM_007032.5	Homo sapiens TRIO and F-actin binding protein (TRIOBP), transcript variant 1, mRNA.
ABCG1	-0.261	6,61E-004	NM_207630.1	Homo sapiens ATP-binding cassette, sub-family G (WHITE), member 1 (ABCG1), transcript variant 1, mRNA.
LOC731724	-0.261	9,60E-004	XM_001726528.1	PREDICTED: Homo sapiens hypothetical LOC731724 (LOC731724), mRNA.
PGM3	-0.258	7,89E-003	NM_015599.1	Homo sapiens phosphoglucomutase 3 (PGM3), mRNA.
LOC100128202	-0.257	3,92E-003	XM_001723719.1	PREDICTED: Homo sapiens hypothetical protein LOC100128202 (LOC100128202), mRNA.
MIR326	-0.257	2,96E-003	NR_029891.1	Homo sapiens microRNA 326 (MIR326), microRNA.
UBE4B	-0.257	3,28E-003	NM_006048.2	Homo sapiens ubiquitination factor E4B (UFD2 homolog, yeast) (UBE4B), mRNA.
ZNF204	-0.256	1,44E-005	NR_002722.1	Homo sapiens zinc finger protein 204 pseudogene (ZNF204), non-coding RNA. XR_001264 XR_001265 XR_001266
LOC100131064	-0.255	2,53E-003	XM_001714619.1	PREDICTED: Homo sapiens similar to HSF1 protein (LOC100131064), mRNA.
RAP2A	-0.253	1,72E-003	NM_021033.5	Homo sapiens RAP2A, member of RAS oncogene family (RAP2A), mRNA.
PCDH1	-0.251	1,58E-004	NM_002587.3	Homo sapiens protocadherin 1 (PCDH1), transcript variant 1, mRNA.
SNORD32A	-0.251	6,31E-003	NR_000021.1	Homo sapiens small nucleolar RNA, C/D box 32A (SNORD32A), small nucleolar RNA.
MPRIP	-0.25	9,37E-003	NM_201274.2	Homo sapiens myosin phosphatase Rho interacting protein (MPRIP), transcript variant 2, mRNA.
MIR98	-0.249	1,79E-003	NR_029513.1	Homo sapiens microRNA 98 (MIR98), microRNA.
LOC100128260	-0.247	2,00E-003	XM_001714847.1	PREDICTED: Homo sapiens similar to hCG1742852 (LOC100128260), mRNA.
PLA2R1	-0.247	4,49E-003	NM_001007267.1	Homo sapiens phospholipase A2 receptor 1, 180kDa (PLA2R1), transcript variant 2, mRNA.
ZHX3	-0.245	4,44E-003	NM_015035.3	Homo sapiens zinc fingers and homeoboxes 3 (ZHX3), mRNA.
LOC731074	-0.244	2,30E-003	XM_001128332.1	PREDICTED: Homo sapiens hypothetical LOC731074 (LOC731074), mRNA.
NCK2	-0.243	6,18E-003	NM_001004720.1	Homo sapiens NCK adaptor protein 2 (NCK2), transcript variant 2, mRNA.
PLA2G4F	-0.243	3,12E-003	NM_213600.2	Homo sapiens phospholipase A2, group IVF (PLA2G4F), mRNA.
LOC649620	-0.242	8,73E-003	XM_938691.1	PREDICTED: Homo sapiens similar to Cell division cycle protein 27 homolog (CDC27Hs) (H-NUC) (LOC649620), mRNA.
SP2	-0.242	6,18E-003	NM_003110.4	Homo sapiens Sp2 transcription factor (SP2), mRNA.
TM9SF1	-0.242	4,19E-003	NM_006405.5	Homo sapiens transmembrane 9 superfamily member 1 (TM9SF1), transcript variant 1, mRNA.
FAM49A	-0.241	9,56E-004	NM_030797.2	Homo sapiens family with sequence similarity 49, member A (FAM49A), mRNA.
TNXA	-0.241	6,50E-004	NR_001284.1	Homo sapiens tenascin XA pseudogene (TNXA) on chromosome 6.
CCL3L1	-0.24	8,86E-003	NM_021006.4	Homo sapiens chemokine (C-C motif) ligand 3-like 1 (CCL3L1), mRNA.
IPW	-0.24	1,24E-003	NR_023915.1	Homo sapiens imprinted in Prader-Willi syndrome (non-protein coding) (IPW), non-coding RNA.
GTF2IRD2	-0.237	1,84E-003	XM_942178.1	PREDICTED: Homo sapiens GTF2I repeat domain containing 2 (GTF2IRD2), mRNA.
IMPDH1	-0.237	4,71E-003	NM_183243.1	Homo sapiens IMP (inosine monophosphate) dehydrogenase 1 (IMPDH1), transcript variant 2, mRNA.
POLDIP2	-0.233	3,47E-004	NM_015584.3	Homo sapiens polymerase (DNA-directed), delta interacting protein 2 (POLDIP2), mRNA.
RGS19	-0.232	5,34E-003	NM_005873.2	Homo sapiens regulator of G-protein signaling 19 (RGS19), transcript variant 1, mRNA.
PRAMEF17	-0.23	5,38E-003	XM_938420.2	PREDICTED: Homo sapiens PRAME family member 17 (PRAMEF17), mRNA.
FAM84A	-0.227	6,55E-005	NM_145175.1	Homo sapiens family with sequence similarity 84, member A (FAM84A), mRNA.
POLR2K	-0.227	7,22E-003	NM_005034.3	Homo sapiens polymerase (RNA) II (DNA directed) polypeptide K, 7.0kDa (POLR2K), mRNA.
LOC730240	-0.226	7,17E-003	XM_001133210.1	PREDICTED: Homo sapiens hypothetical protein LOC730240 (LOC730240), mRNA.
STAG1	-0.223	4,51E-004	NM_005862.2	Homo sapiens stromal antigen 1 (STAG1), mRNA.
ZNF555	-0.223	5,08E-004	NM_152791.3	Homo sapiens zinc finger protein 555 (ZNF555), mRNA.
LOC642514	-0.22	1,07E-003	XM_926010.1	PREDICTED: Homo sapiens hypothetical protein LOC642514 (LOC642514), mRNA.
C10orf82	-0.219	3,44E-003	NM_144661.2	Homo sapiens chromosome 10 open reading frame 82 (C10orf82), mRNA.
TSPAN15	-0.217	3,20E-004	NM_012339.3	Homo sapiens tetraspanin 15 (TSPAN15), mRNA.
CTNNAL1	-0.216	4,31E-003	NM_003798.2	Homo sapiens catenin (cadherin-associated protein), alpha-like 1 (CTNNAL1), mRNA.
RAB3IP	-0.216	3,86E-003	NM_175624.2	Homo sapiens RAB3A interacting protein (rabin3) (RAB3IP), transcript variant beta 1, mRNA.
TBC1D9B	-0.216	1,80E-004	NM_015043.3	Homo sapiens TBC1 domain family, member 9B (with GRAM domain) (TBC1D9B), transcript variant 2, mRNA.
C7orf63	-0.215	1,24E-003	NM_001039706.1	Homo sapiens chromosome 7 open reading frame 63 (C7orf63), mRNA.
GNAO1	-0.214	1,46E-003	NM_138736.1	Homo sapiens guanine nucleotide binding protein (G protein), alpha activating activity polypeptide O (GNAO1), transcript variant 2, mRNA.
RBM27	-0.211	9,81E-004	NM_018989.1	Homo sapiens RNA binding motif protein 27 (RBM27), mRNA.
MSL1	-0.21	2,20E-003	NM_001012241.1	Homo sapiens male-specific lethal 1 homolog (Drosophila) (MSL1), mRNA.
KIAA0258	-0.207	7,78E-004	XM_941746.1	PREDICTED: Homo sapiens KIAA0258, transcript variant 3 (KIAA0258), mRNA.
CRLF3	-0.205	5,48E-003	NM_015986.2	Homo sapiens cytokine receptor-like factor 3 (CRLF3), mRNA.
MBD5	-0.203	1,57E-003	NM_018328.3	Homo sapiens methyl-CpG binding domain protein 5 (MBD5), mRNA.
MAP3K5	-0.202	6,91E-003	NM_005923.3	Homo sapiens mitogen-activated protein kinase kinase kinase 5 (MAP3K5), mRNA.
RALGAPA1	-0.201	1,09E-004	NM_014990.1	Homo sapiens Ral GTPase activating protein, alpha subunit 1 (catalytic) (RALGAPA1), transcript variant 1, mRNA.
GLB1	-0.2	2,81E-004	NM_001079811.1	Homo sapiens galactosidase, beta 1 (GLB1), transcript variant 2, mRNA.
NEIL1	-0.2	1,48E-003	NM_024608.1	Homo sapiens nei endonuclease VIII-like 1 (E. coli) (NEIL1), mRNA.
RFFL	-0.198	1,16E-003	NM_057178.3	Homo sapiens ring finger and FYVE-like domain containing 1 (RFFL), transcript variant 1, mRNA.
CCNJL	-0.197	7,10E-004	NM_024565.5	Homo sapiens cyclin J-like (CCNJL), mRNA.
NFRKB	-0.197	3,47E-003	NM_006165.2	Homo sapiens nuclear factor related to kappaB binding protein (NFRKB), mRNA.
ADPRHL1	-0.195	6,73E-003	NM_138430.3	Homo sapiens ADP-ribosylhydrolase like 1 (ADPRHL1), transcript variant 1, mRNA.
LOC100128469	-0.195	5,34E-004	XR_039487.1	PREDICTED: Homo sapiens misc_RNA (LOC100128469), miscRNA.
CWF19L2	-0.194	4,00E-003	NM_152434.1	Homo sapiens CWF19-like 2, cell cycle control (S. pombe) (CWF19L2), mRNA.
INTS6	-0.194	8,63E-004	NM_001039937.1	Homo sapiens integrator complex subunit 6 (INTS6), transcript variant 2, mRNA.
NUMB	-0.193	3,58E-004	NM_003744.5	Homo sapiens numb homolog (Drosophila) (NUMB), transcript variant 3, mRNA.
OSGEPL1	-0.192	6,12E-003	NM_022353.1	Homo sapiens O-sialoglycoprotein endopeptidase-like 1 (OSGEPL1), mRNA.
LOC727948	-0.191	1,45E-004	XM_001126216.1	PREDICTED: Homo sapiens similar to KIAA0454 protein (LOC727948), mRNA.
LOC388503	-0.19	1,95E-003	NM_001013640.3	Homo sapiens similar to Complement C3 precursor (LOC388503), mRNA.
POM121L4P	-0.189	1,62E-003	NR_024592.1	Homo sapiens POM121 membrane glycoprotein-like 4 pseudogene (rat) (POM121L4P), non-coding RNA.
FTHL16	-0.188	9,41E-003	XR_041433.1	PREDICTED: Homo sapiens misc_RNA (FTHL16), miscRNA.
LOC644978	-0.188	7,46E-004	XM_932553.1	PREDICTED: Homo sapiens hypothetical LOC644978 (LOC644978), mRNA.
TM4SF1	-0.188	5,01E-003	NM_014220.2	Homo sapiens transmembrane 4 L six family member 1 (TM4SF1), mRNA.
LOC338667	-0.185	5,47E-003	XM_001726523.1	PREDICTED: Homo sapiens hypothetical protein LOC338667 (LOC338667), mRNA.
LYPLA1	-0.185	6,58E-003	NM_006330.2	Homo sapiens lysophospholipase I (LYPLA1), mRNA.
LOC643647	-0.184	2,21E-003	XM_926951.1	PREDICTED: Homo sapiens similar to CG1530-PA (LOC643647), mRNA.
OR52N5	-0.182	9,19E-003	NM_001001922.1	Homo sapiens olfactory receptor, family 52, subfamily N, member 5 (OR52N5), mRNA.
RBBP6	-0.182	3,47E-003	NM_032626.5	Homo sapiens retinoblastoma binding protein 6 (RBBP6), transcript variant 3, mRNA.
TMEM67	-0.18	5,72E-005	NM_153704.3	Homo sapiens transmembrane protein 67 (TMEM67), mRNA.
ERI3	-0.179	6,00E-004	NM_024066.1	Homo sapiens ERI1 exoribonuclease family member 3 (ERI3), mRNA.
PEX19	-0.178	9,88E-003	NM_002857.2	Homo sapiens peroxisomal biogenesis factor 19 (PEX19), mRNA.
ACER3	-0.176	5,20E-004	NM_018367.5	Homo sapiens alkaline ceramidase 3 (ACER3), mRNA.
LOC100133200	-0.175	6,09E-003	XR_038343.1	PREDICTED: Homo sapiens misc_RNA (LOC100133200), miscRNA.
LOC642855	-0.175	9,88E-004	XM_931118.1	PREDICTED: Homo sapiens hypothetical protein LOC642855 (LOC642855), mRNA.
LOC401934	-0.171	9,74E-005	XM_377555.3	PREDICTED: Homo sapiens similar to ring finger protein 183 (LOC401934), mRNA.
TTN	-0.171	3,46E-004	NM_133378.3	Homo sapiens titin (TTN), transcript variant N2-A, mRNA.
FAM172A	-0.17	1,39E-003	NM_032042.4	Homo sapiens family with sequence similarity 172, member A (FAM172A), mRNA.
LRP1B	-0.17	9,14E-003	NM_018557.2	Homo sapiens low density lipoprotein-related protein 1B (deleted in tumors) (LRP1B), mRNA.
SLC35B3	-0.17	4,51E-003	NM_015948.2	Homo sapiens solute carrier family 35, member B3 (SLC35B3), mRNA.
UBOX5	-0.17	4,57E-003	NM_014948.2	Homo sapiens U-box domain containing 5 (UBOX5), transcript variant 1, mRNA.
HIST1H3D	-0.167	2,51E-003	NM_003530.3	Homo sapiens histone cluster 1, H3d (HIST1H3D), mRNA.
DDX60L	-0.154	6,40E-003	NM_001012967.1	Homo sapiens DEAD (Asp-Glu-Ala-Asp) box polypeptide 60-like (DDX60L), mRNA.
TM9SF1	-0.154	6,59E-003	NM_001014842.1	Homo sapiens transmembrane 9 superfamily member 1 (TM9SF1), transcript variant 2, mRNA.
C21orf57	-0.152	8,32E-003	NM_058181.1	Homo sapiens chromosome 21 open reading frame 57 (C21orf57), transcript variant 1, mRNA.
FGL2	-0.152	9,90E-003	NM_006682.1	Homo sapiens fibrinogen-like 2 (FGL2), mRNA.
LOC100134266	-0.151	2,67E-003	XR_037131.1	PREDICTED: Homo sapiens misc_RNA (LOC100134266), miscRNA.
ETV2	-0.15	3,58E-003	NM_014209.1	Homo sapiens ets variant gene 2 (ETV2), mRNA.
ZNF813	-0.15	5,62E-003	NM_001004301.3	Homo sapiens zinc finger protein 813 (ZNF813), mRNA.
GRIK2	-0.145	3,23E-003	NM_021956.2	Homo sapiens glutamate receptor, ionotropic, kainate 2 (GRIK2), transcript variant 1, mRNA.
RALGPS2	-0.138	6,30E-003	NM_152663.2	Homo sapiens Ral GEF with PH domain and SH3 binding motif 2 (RALGPS2), transcript variant 2, mRNA.
KTN1	-0.136	2,65E-004	NM_004986.2	Homo sapiens kinectin 1 (kinesin receptor) (KTN1), transcript variant 4, mRNA.
C4orf37	-0.134	8,87E-004	NM_174952.1	Homo sapiens chromosome 4 open reading frame 37 (C4orf37), mRNA.
LOC652694	-0.129	1,66E-004	XM_942302.1	PREDICTED: Homo sapiens similar to Ig kappa chain V-I region HK102 precursor (LOC652694), mRNA.
CRYZL1	-0.117	2,97E-006	NM_145858.1	Homo sapiens crystallin, zeta (quinone reductase)-like 1 (CRYZL1), transcript variant 3, mRNA.
SNX14	-0.114	6,31E-003	NM_020468.2	Homo sapiens sorting nexin 14 (SNX14), transcript variant 2, mRNA.
CTSO	-0.111	8,54E-003	NM_001334.2	Homo sapiens cathepsin O (CTSO), mRNA.
DTX3L	0.076	7,21E-003	NM_138287.2	Homo sapiens deltex 3-like (Drosophila) (DTX3L), mRNA.
FZD7	0.095	5,69E-003	NM_003507.1	Homo sapiens frizzled homolog 7 (Drosophila) (FZD7), mRNA.
LOC100128056	0.106	8,85E-003	XM_001722552.1	PREDICTED: Homo sapiens similar to hCG2013701 (LOC100128056), mRNA.
LANCL2	0.12	3,58E-003	NM_018697.3	Homo sapiens LanC lantibiotic synthetase component C-like 2 (bacterial) (LANCL2), mRNA.
HES5	0.127	6,23E-003	NM_001010926.2	Homo sapiens hairy and enhancer of split 5 (Drosophila) (HES5), mRNA.
KCNJ2	0.127	4,83E-003	NM_000891.2	Homo sapiens potassium inwardly-rectifying channel, subfamily J, member 2 (KCNJ2), mRNA.
PYCRL	0.127	6,50E-003	NM_023078.1	Homo sapiens pyrroline-5-carboxylate reductase-like (PYCRL), mRNA.
FBXO7	0.128	3,32E-003	NM_001033024.1	Homo sapiens F-box protein 7 (FBXO7), transcript variant 2, mRNA.
RASSF8	0.129	2,64E-003	NM_007211.3	Homo sapiens Ras association (RalGDS/AF-6) domain family (N-terminal) member 8 (RASSF8), mRNA.
PSMF1	0.141	2,59E-004	NM_178579.1	Homo sapiens proteasome (prosome, macropain) inhibitor subunit 1 (PI31) (PSMF1), transcript variant 3, mRNA.
ASMTL	0.15	7,18E-003	NM_004192.2	Homo sapiens acetylserotonin O-methyltransferase-like (ASMTL), mRNA.
LOC100129323	0.15	1,91E-003	XM_001720515.1	PREDICTED: Homo sapiens similar to pro-pol protein (LOC100129323), mRNA.
TRAF3IP1	0.15	5,32E-003	NM_015650.2	Homo sapiens TNF receptor-associated factor 3 interacting protein 1 (TRAF3IP1), mRNA.
MGST1	0.159	4,01E-003	NM_145791.1	Homo sapiens microsomal glutathione S-transferase 1 (MGST1), transcript variant 1c, mRNA.
PMS2L3	0.16	2,84E-003	NM_005395.2	Homo sapiens postmeiotic segregation increased 2-like 3 (PMS2L3), transcript variant 1, mRNA.
C6orf162	0.164	2,05E-003	NM_020425.4	Homo sapiens chromosome 6 open reading frame 162 (C6orf162), transcript variant 2, mRNA.
LOC646916	0.165	7,10E-003	XM_943571.2	PREDICTED: Homo sapiens hypothetical LOC646916 (LOC646916), mRNA.
FAM120A	0.168	7,38E-003	NM_014612.3	Homo sapiens family with sequence similarity 120A (FAM120A), mRNA.
NMNAT3	0.168	3,24E-004	NM_178177.2	Homo sapiens nicotinamide nucleotide adenylyltransferase 3 (NMNAT3), mRNA.
SAP130	0.171	2,43E-003	NM_024545.2	Homo sapiens Sin3A-associated protein, 130kDa (SAP130), mRNA.
ZC3H10	0.171	5,11E-003	NM_032786.1	Homo sapiens zinc finger CCCH-type containing 10 (ZC3H10), mRNA.
TMEM1	0.172	1,47E-003	NM_003274.3	Homo sapiens transmembrane protein 1 (TMEM1), transcript variant 1, mRNA.
PIP3-E	0.173	5,09E-003	NM_015553.1	Homo sapiens phosphoinositide-binding protein PIP3-E (PIP3-E), mRNA.
LOC100128728	0.174	8,39E-004	XM_001722233.1	PREDICTED: Homo sapiens hypothetical protein LOC100128728 (LOC100128728), mRNA.
MOGAT2	0.18	8,16E-003	NM_025098.2	Homo sapiens monoacylglycerol O-acyltransferase 2 (MOGAT2), mRNA.
LOC646294	0.181	1,69E-003	XR_019565.2	PREDICTED: Homo sapiens misc_RNA (LOC646294), miscRNA.
ASTN1	0.182	4,29E-003	NM_004319.1	Homo sapiens astrotactin 1 (ASTN1), transcript variant 1, mRNA.
ZNF138	0.182	2,41E-003	NM_006524.1	Homo sapiens zinc finger protein 138 (ZNF138), mRNA.
C1orf21	0.183	3,43E-003	NM_030806.3	Homo sapiens chromosome 1 open reading frame 21 (C1orf21), mRNA.
UCHL5IP	0.183	3,73E-003	NM_207107.2	Homo sapiens UCHL5 interacting protein (UCHL5IP), transcript variant 2, mRNA.
FTSJD2	0.185	5,29E-003	NM_015050.2	Homo sapiens FtsJ methyltransferase domain containing 2 (FTSJD2), mRNA.
CREBBP	0.19	1,76E-003	NM_004380.2	Homo sapiens CREB binding protein (CREBBP), transcript variant 1, mRNA.
MRPL46	0.19	5,59E-003	NM_022163.2	Homo sapiens mitochondrial ribosomal protein L46 (MRPL46), nuclear gene encoding mitochondrial protein, mRNA.
C19orf42	0.191	1,38E-003	NM_024104.3	Homo sapiens chromosome 19 open reading frame 42 (C19orf42), mRNA.
CPT1A	0.191	8,90E-003	NM_001031847.1	Homo sapiens carnitine palmitoyltransferase 1A (liver) (CPT1A), nuclear gene encoding mitochondrial protein, transcript variant 2, mRNA.
HDAC1	0.191	5,78E-005	NM_004964.2	Homo sapiens histone deacetylase 1 (HDAC1), mRNA.
SCRIB	0.192	7,12E-004	NM_182706.3	Homo sapiens scribbled homolog (Drosophila) (SCRIB), transcript variant 1, mRNA.
YARS	0.192	3,67E-003	NM_003680.2	Homo sapiens tyrosyl-tRNA synthetase (YARS), mRNA.
AP3B2	0.198	7,20E-003	NM_004644.3	Homo sapiens adaptor-related protein complex 3, beta 2 subunit (AP3B2), mRNA.
LOC100127993	0.199	5,51E-003	XR_037873.1	PREDICTED: Homo sapiens misc_RNA (LOC100127993), miscRNA.
ZNF485	0.2	7,90E-004	NM_145312.2	Homo sapiens zinc finger protein 485 (ZNF485), mRNA.
LOC388494	0.201	7,33E-003	XM_944421.1	PREDICTED: Homo sapiens hypothetical gene supported by AL365406; BC034005 (LOC388494), mRNA.
STRC	0.202	5,13E-003	NM_153700.2	Homo sapiens stereocilin (STRC), mRNA.
C19orf28	0.204	3,25E-003	NM_174983.3	Homo sapiens chromosome 19 open reading frame 28 (C19orf28), transcript variant 3, mRNA.
LOC648089	0.205	2,70E-004	XM_943637.1	PREDICTED: Homo sapiens similar to membrane-associated ring finger (C3HC4) 3, transcript variant 2 (LOC648089), mRNA.
RPS25	0.206	3,20E-004	NM_001028.2	Homo sapiens ribosomal protein S25 (RPS25), mRNA.
N4BP2L2	0.208	4,75E-004	NM_014887.2	Homo sapiens NEDD4 binding protein 2-like 2 (N4BP2L2), transcript variant 2, mRNA.
UBQLN1	0.212	3,57E-003	NM_013438.3	Homo sapiens ubiquilin 1 (UBQLN1), transcript variant 1, mRNA.
SMOC1	0.213	3,50E-003	NM_001034852.1	Homo sapiens SPARC related modular calcium binding 1 (SMOC1), transcript variant 1, mRNA.
LOC728830	0.215	6,32E-003	XM_001133177.2	PREDICTED: Homo sapiens similar to C-C motif chemokine 3-like 1 precursor (Small-inducible cytokine A3-like 1) (Tonsillar lymphocyte LD78 beta protein) (LD78-beta(1-70)) (G0/G1 switch regulatory protein 19-2) (G0S19-2 protein) (PAT 464.2) (LOC728830), mRNA.
MSH5	0.216	1,57E-006	NM_002441.3	Homo sapiens mutS homolog 5 (E. coli) (MSH5), transcript variant 3, mRNA.
WDYHV1	0.217	4,02E-003	NM_018024.1	Homo sapiens WDYHV motif containing 1 (WDYHV1), mRNA.
LOC642946	0.219	5,61E-006	XM_927142.1	PREDICTED: Homo sapiens hypothetical protein LOC642945, transcript variant 1 (LOC642946), mRNA.
LOC441408	0.221	7,51E-003	XM_497029.2	PREDICTED: Homo sapiens hypothetical LOC441408, transcript variant 1 (LOC441408), mRNA.
C3orf17	0.222	4,38E-003	NM_001025072.2	Homo sapiens chromosome 3 open reading frame 17 (C3orf17), transcript variant 2, mRNA.
MLLT6	0.222	5,57E-004	NM_005937.3	Homo sapiens myeloid/lymphoid or mixed-lineage leukemia (trithorax homolog, Drosophila); translocated to, 6 (MLLT6), mRNA.
AMN1	0.225	1,21E-003	NM_207337.1	Homo sapiens antagonist of mitotic exit network 1 homolog (S. cerevisiae) (AMN1), mRNA.
DEFB116	0.226	2,16E-003	NM_001037731.1	Homo sapiens defensin, beta 116 (DEFB116), mRNA.
PRNP	0.226	1,02E-004	NM_001080121.1	Homo sapiens prion protein (PRNP), transcript variant 3, mRNA.
C9orf72	0.23	3,77E-003	NM_018325.1	Homo sapiens chromosome 9 open reading frame 72 (C9orf72), transcript variant 1, mRNA.
CDC40	0.234	2,48E-003	NM_015891.2	Homo sapiens cell division cycle 40 homolog (S. cerevisiae) (CDC40), mRNA.
DMAP1	0.236	1,24E-003	NM_001034024.1	Homo sapiens DNA methyltransferase 1 associated protein 1 (DMAP1), transcript variant 3, mRNA.
LOC100133931	0.236	2,41E-003	XM_001713654.1	PREDICTED: Homo sapiens hypothetical protein LOC100133931 (LOC100133931), mRNA.
PCDHGA10	0.238	2,37E-006	NM_018913.2	Homo sapiens protocadherin gamma subfamily A, 10 (PCDHGA10), transcript variant 1, mRNA.
SNRPB	0.238	2,64E-004	NM_003091.3	Homo sapiens small nuclear ribonucleoprotein polypeptides B and B1 (SNRPB), transcript variant 2, mRNA.
HMX2	0.24	1,40E-003	NM_005519.1	Homo sapiens H6 family homeobox 2 (HMX2), mRNA.
IFT81	0.24	4,39E-003	NM_014055.2	Homo sapiens intraflagellar transport 81 homolog (Chlamydomonas) (IFT81), transcript variant 1, mRNA.
MIR1253	0.24	7,36E-003	NR_031654.1	Homo sapiens microRNA 1253 (MIR1253), microRNA.
LOH12CR1	0.241	3,91E-003	NM_058169.2	Homo sapiens loss of heterozygosity, 12, chromosomal region 1 (LOH12CR1), mRNA.
USP36	0.241	1,20E-003	NM_025090.2	Homo sapiens ubiquitin specific peptidase 36 (USP36), mRNA.
B9D1	0.246	3,51E-003	NM_015681.3	Homo sapiens B9 protein domain 1 (B9D1), mRNA.
POLR3G	0.246	4,75E-003	NM_006467.2	Homo sapiens polymerase (RNA) III (DNA directed) polypeptide G (32kD) (POLR3G), mRNA.
CALY	0.247	2,91E-003	NM_015722.3	Homo sapiens calcyon neuron-specific vesicular protein (CALY), mRNA.
NOC4L	0.247	3,05E-003	NM_024078.1	Homo sapiens nucleolar complex associated 4 homolog (S. cerevisiae) (NOC4L), mRNA.
GARNL3	0.249	3,97E-003	NM_032293.3	Homo sapiens GTPase activating Rap/RanGAP domain-like 3 (GARNL3), mRNA.
ATP5J	0.251	1,17E-004	NM_001003701.1	Homo sapiens ATP synthase, H+ transporting, mitochondrial F0 complex, subunit F6 (ATP5J), nuclear gene encoding mitochondrial protein, transcript variant 5, mRNA.
LOC646769	0.251	4,32E-003	XM_933918.1	PREDICTED: Homo sapiens hypothetical protein LOC646769 (LOC646769), mRNA.
DCTD	0.252	3,51E-003	NM_001921.2	Homo sapiens dCMP deaminase (DCTD), transcript variant 2, mRNA.
SYNGR1	0.252	2,22E-003	NM_004711.3	Homo sapiens synaptogyrin 1 (SYNGR1), transcript variant 1a, mRNA.
PORCN	0.253	1,88E-004	NM_022825.2	Homo sapiens porcupine homolog (Drosophila) (PORCN), transcript variant A, mRNA.
CISD3	0.256	8,68E-003	NM_001136498.1	Homo sapiens CDGSH iron sulfur domain 3 (CISD3), mRNA.
MSTO2P	0.257	9,35E-004	NR_024117.1	Homo sapiens misato homolog 2 pseudogene (MSTO2P), non-coding RNA.
COQ7	0.26	3,46E-004	NM_016138.3	Homo sapiens coenzyme Q7 homolog, ubiquinone (yeast) (COQ7), mRNA.
EYA4	0.26	9,11E-004	NM_004100.3	Homo sapiens eyes absent homolog 4 (Drosophila) (EYA4), transcript variant 1, mRNA.
FAR1	0.261	3,58E-003	NM_032228.4	Homo sapiens fatty acyl CoA reductase 1 (FAR1), mRNA.
GATA3	0.261	1,01E-004	NM_002051.2	Homo sapiens GATA binding protein 3 (GATA3), transcript variant 2, mRNA.
CD14	0.263	2,81E-003	NM_001040021.1	Homo sapiens CD14 molecule (CD14), transcript variant 2, mRNA.
HSF2BP	0.263	2,99E-003	NM_007031.1	Homo sapiens heat shock transcription factor 2 binding protein (HSF2BP), mRNA.
ARL17P1	0.265	9,09E-004	NM_016632.1	Homo sapiens ADP-ribosylation factor-like 17 pseudogene 1 (ARL17P1), mRNA.
TALDO1	0.265	1,57E-003	NM_006755.1	Homo sapiens transaldolase 1 (TALDO1), mRNA.
LOC441124	0.267	2,90E-004	XM_499022.3	PREDICTED: Homo sapiens hypothetical LOC441124 (LOC441124), mRNA.
FTL	0.27	3,53E-003	NM_000146.3	Homo sapiens ferritin, light polypeptide (FTL), mRNA.
LOC100130952	0.271	1,81E-004	XM_001725472.1	PREDICTED: Homo sapiens hypothetical protein LOC100130952 (LOC100130952), mRNA.
CART1	0.273	2,83E-004	NM_006982.1	Homo sapiens cartilage paired-class homeoprotein 1 (CART1), mRNA.
MGAM	0.273	4,48E-003	NM_004668.1	Homo sapiens maltase-glucoamylase (alpha-glucosidase) (MGAM), mRNA.
SNORA7B	0.274	3,54E-004	NR_002992.2	Homo sapiens small nucleolar RNA, H/ACA box 7B (SNORA7B), small nucleolar RNA.
LOC100134261	0.277	2,86E-003	XM_001720725.1	PREDICTED: Homo sapiens similar to anaphase promoting complex subunit 1 (LOC100134261), mRNA.
LOC131873	0.279	1,83E-005	XM_940071.2	PREDICTED: Homo sapiens hypothetical protein LOC131873 (LOC131873), mRNA.
ARFRP1	0.28	4,29E-003	NM_003224.2	Homo sapiens ADP-ribosylation factor related protein 1 (ARFRP1), mRNA.
HDAC2	0.281	1,44E-003	NM_001527.2	Homo sapiens histone deacetylase 2 (HDAC2), mRNA.
RPL27A	0.281	3,06E-003	NM_000990.2	Homo sapiens ribosomal protein L27a (RPL27A), mRNA.
DDX49	0.282	4,87E-003	NM_019070.3	Homo sapiens DEAD (Asp-Glu-Ala-Asp) box polypeptide 49 (DDX49), mRNA.
MKI67	0.282	3,62E-003	NM_002417.3	Homo sapiens antigen identified by monoclonal antibody Ki-67 (MKI67), mRNA.
KIAA0408	0.289	1,95E-003	NM_014702.3	Homo sapiens KIAA0408 (KIAA0408), mRNA.
CAMLG	0.292	6,78E-003	NM_001745.2	Homo sapiens calcium modulating ligand (CAMLG), mRNA.
LPPR5	0.292	5,52E-003	NM_001037317.1	Homo sapiens lipid phosphate phosphatase-related protein type 5 (LPPR5), transcript variant 1, mRNA.
LOC389634	0.293	4,29E-003	NM_001012988.1	Homo sapiens hypothetical LOC389634 (LOC389634), mRNA.
SARS2	0.293	3,50E-003	NM_017827.2	Homo sapiens seryl-tRNA synthetase 2, mitochondrial (SARS2), nuclear gene encoding mitochondrial protein, mRNA.
IMPDH1	0.296	2,73E-004	NM_001142573.1	Homo sapiens IMP (inosine monophosphate) dehydrogenase 1 (IMPDH1), transcript variant 5, mRNA.
HNRPUL1	0.297	2,50E-003	NM_144732.1	Homo sapiens heterogeneous nuclear ribonucleoprotein U-like 1 (HNRPUL1), transcript variant 4, mRNA.
CFDP1	0.298	3,32E-003	NM_006324.2	Homo sapiens craniofacial development protein 1 (CFDP1), mRNA.
HSDL1	0.3	1,07E-003	NM_031463.3	Homo sapiens hydroxysteroid dehydrogenase like 1 (HSDL1), mRNA.
C1orf102	0.301	3,80E-005	NM_145047.3	Homo sapiens chromosome 1 open reading frame 102 (C1orf102), transcript variant 1, mRNA.
SENP7	0.301	8,07E-003	NM_001077203.1	Homo sapiens SUMO1/sentrin specific peptidase 7 (SENP7), transcript variant 2, mRNA.
OVOL2	0.303	4,26E-003	NM_021220.2	Homo sapiens ovo-like 2 (Drosophila) (OVOL2), mRNA.
CXorf64	0.304	3,53E-004	NM_001122716.1	Homo sapiens chromosome X open reading frame 64 (CXorf64), mRNA.
LOC729679	0.306	3,79E-003	XR_015990.2	PREDICTED: Homo sapiens misc_RNA (LOC729679), miscRNA.
MECR	0.306	1,03E-003	NM_001024732.1	Homo sapiens mitochondrial trans-2-enoyl-CoA reductase (MECR), nuclear gene encoding mitochondrial protein, transcript variant 2, mRNA.
PARL	0.307	1,32E-003	NM_001037639.1	Homo sapiens presenilin associated, rhomboid-like (PARL), nuclear gene encoding mitochondrial protein, transcript variant 2, mRNA.
PIH1D1	0.307	5,66E-006	NM_017916.1	Homo sapiens PIH1 domain containing 1 (PIH1D1), mRNA.
LOC728127	0.308	1,98E-003	XR_015281.1	PREDICTED: Homo sapiens similar to centaurin, gamma-like family, member 1 (LOC728127), mRNA.
TCTN1	0.314	7,14E-003	NM_001082538.1	Homo sapiens tectonic family member 1 (TCTN1), transcript variant 1, mRNA.
POLR2J	0.316	4,20E-003	NM_006234.4	Homo sapiens polymerase (RNA) II (DNA directed) polypeptide J, 13.3kDa (POLR2J), mRNA.
C11orf49	0.319	7,89E-004	NM_024113.3	Homo sapiens chromosome 11 open reading frame 49 (C11orf49), transcript variant 3, mRNA.
SLC6A9	0.319	1,52E-003	NM_001024845.1	Homo sapiens solute carrier family 6 (neurotransmitter transporter, glycine), member 9 (SLC6A9), transcript variant 3, mRNA.
CHST10	0.321	4,52E-004	NM_004854.3	Homo sapiens carbohydrate sulfotransferase 10 (CHST10), mRNA.
AUTS2	0.325	3,50E-003	NM_015570.1	Homo sapiens autism susceptibility candidate 2 (AUTS2), mRNA.
CLUAP1	0.327	1,64E-003	NM_024793.1	Homo sapiens clusterin associated protein 1 (CLUAP1), transcript variant 2, mRNA.
OTX2	0.327	1,83E-003	NM_172337.1	Homo sapiens orthodenticle homeobox 2 (OTX2), transcript variant 2, mRNA.
ASB1	0.328	2,18E-005	NM_016114.3	Homo sapiens ankyrin repeat and SOCS box-containing 1 (ASB1), mRNA.
LAMC1	0.33	6,93E-003	NM_002293.2	Homo sapiens laminin, gamma 1 (formerly LAMB2) (LAMC1), mRNA.
PTBP1	0.33	7,23E-003	NM_002819.3	Homo sapiens polypyrimidine tract binding protein 1 (PTBP1), transcript variant 1, mRNA.
C10orf105	0.332	3,71E-003	XM_001723289.1	PREDICTED: Homo sapiens chromosome 10 open reading frame 105 (C10orf105), mRNA.
RPL9	0.333	3,37E-003	NM_001024921.2	Homo sapiens ribosomal protein L9 (RPL9), transcript variant 2, mRNA.
RPS14	0.333	1,10E-003	NM_001025070.1	Homo sapiens ribosomal protein S14 (RPS14), transcript variant 2, mRNA.
EEF1B2	0.335	5,50E-004	NM_001959.2	Homo sapiens eukaryotic translation elongation factor 1 beta 2 (EEF1B2), transcript variant 1, mRNA.
LIPE	0.335	3,27E-003	NM_005357.2	Homo sapiens lipase, hormone-sensitive (LIPE), mRNA.
MSL3	0.335	8,57E-003	NM_078629.2	Homo sapiens male-specific lethal 3 homolog (Drosophila) (MSL3), transcript variant 1, mRNA.
WDR6	0.336	3,03E-003	NM_018031.2	Homo sapiens WD repeat domain 6 (WDR6), mRNA.
LOC728693	0.337	7,61E-003	XR_015773.2	PREDICTED: Homo sapiens misc_RNA (LOC728693), miscRNA.
NOP14	0.34	3,16E-003	NM_003703.1	Homo sapiens NOP14 nucleolar protein homolog (yeast) (NOP14), mRNA.
ATP5G1	0.341	4,34E-003	NM_001002027.1	Homo sapiens ATP synthase, H+ transporting, mitochondrial F0 complex, subunit C1 (subunit 9) (ATP5G1), nuclear gene encoding mitochondrial protein, transcript variant 2, mRNA.
UBE2E3	0.343	4,19E-003	XM_944999.1	PREDICTED: Homo sapiens ubiquitin-conjugating enzyme E2E 3 (UBC4/5 homolog, yeast), transcript variant 4 (UBE2E3), mRNA.
SLC43A3	0.344	2,04E-004	NM_014096.2	Homo sapiens solute carrier family 43, member 3 (SLC43A3), mRNA.
LOC388969	0.347	2,67E-003	NM_001013649.1	Homo sapiens hypothetical LOC388969 (LOC388969), mRNA.
PCBP2	0.347	3,91E-003	NM_001098620.1	Homo sapiens poly(rC) binding protein 2 (PCBP2), transcript variant 3, mRNA.
STOML2	0.349	3,48E-003	NM_013442.1	Homo sapiens stomatin (EPB72)-like 2 (STOML2), mRNA.
PFAAP5	0.35	3,47E-003	NM_014887.1	Homo sapiens phosphonoformate immuno-associated protein 5 (PFAAP5), mRNA.
RECQL4	0.35	1,64E-003	NM_004260.2	Homo sapiens RecQ protein-like 4 (RECQL4), mRNA.
ZNF518A	0.35	4,51E-004	NM_014803.3	Homo sapiens zinc finger protein 518A (ZNF518A), mRNA.
PLCH2	0.355	3,19E-003	NM_014638.2	Homo sapiens phospholipase C, eta 2 (PLCH2), mRNA.
COLQ	0.358	1,47E-003	NM_080539.2	Homo sapiens collagen-like tail subunit (single strand of homotrimer) of asymmetric acetylcholinesterase (COLQ), transcript variant III, mRNA.
NUP210	0.358	3,62E-004	NM_024923.2	Homo sapiens nucleoporin 210kDa (NUP210), mRNA.
RNU86	0.358	4,89E-004	NR_000026.1	Homo sapiens RNA, U86 small nucleolar (RNU86), small nucleolar RNA.
HTT	0.36	3,55E-003	NM_002111.6	Homo sapiens huntingtin (HTT), mRNA.
LOC648509	0.36	1,49E-003	XR_018376.1	PREDICTED: Homo sapiens similar to plakophilin 4 isoform a (LOC648509), mRNA.
RPS15A	0.36	4,40E-004	NM_001030009.1	Homo sapiens ribosomal protein S15a (RPS15A), transcript variant 1, mRNA.
FAM19A3	0.362	8,08E-004	NM_182759.2	Homo sapiens family with sequence similarity 19 (chemokine (C-C motif)-like), member A3 (FAM19A3), transcript variant 1, mRNA.
PMPCB	0.362	5,61E-005	NM_004279.2	Homo sapiens peptidase (mitochondrial processing) beta (PMPCB), nuclear gene encoding mitochondrial protein, mRNA.
MRPS27	0.363	4,00E-003	NM_015084.1	Homo sapiens mitochondrial ribosomal protein S27 (MRPS27), nuclear gene encoding mitochondrial protein, mRNA.
ZNF320	0.363	2,94E-004	NM_207333.2	Homo sapiens zinc finger protein 320 (ZNF320), mRNA.
UBE2CBP	0.364	7,47E-005	NM_198920.1	Homo sapiens ubiquitin-conjugating enzyme E2C binding protein (UBE2CBP), mRNA.
EGR3	0.366	1,63E-003	NM_004430.2	Homo sapiens early growth response 3 (EGR3), mRNA.
PLCL2	0.366	1,04E-003	NM_015184.3	Homo sapiens phospholipase C-like 2 (PLCL2), mRNA.
PDCD5	0.37	6,85E-004	NM_004708.2	Homo sapiens programmed cell death 5 (PDCD5), mRNA.
RAB3C	0.37	5,04E-004	NM_138453.2	Homo sapiens RAB3C, member RAS oncogene family (RAB3C), mRNA.
SDK1	0.37	3,40E-004	NM_152744.3	Homo sapiens sidekick homolog 1, cell adhesion molecule (chicken) (SDK1), transcript variant 1, mRNA.
RYK	0.372	2,63E-004	NM_001005861.1	Homo sapiens RYK receptor-like tyrosine kinase (RYK), transcript variant 1, mRNA.
AKAP10	0.373	8,21E-005	NM_007202.2	Homo sapiens A kinase (PRKA) anchor protein 10 (AKAP10), nuclear gene encoding mitochondrial protein, mRNA.
ZNF671	0.374	3,66E-003	NM_024833.1	Homo sapiens zinc finger protein 671 (ZNF671), mRNA.
OGDHL	0.376	4,18E-003	NM_018245.1	Homo sapiens oxoglutarate dehydrogenase-like (OGDHL), mRNA.
DNAH8	0.379	2,85E-003	NM_001371.2	Homo sapiens dynein, axonemal, heavy chain 8 (DNAH8), mRNA.
MCAT	0.379	1,08E-005	NM_173467.4	Homo sapiens malonyl CoA:ACP acyltransferase (mitochondrial) (MCAT), nuclear gene encoding mitochondrial protein, transcript variant 1, mRNA.
ZNF385D	0.379	2,03E-003	NM_024697.1	Homo sapiens zinc finger protein 385D (ZNF385D), mRNA.
DHX9	0.381	1,83E-005	NM_001357.2	Homo sapiens DEAH (Asp-Glu-Ala-His) box polypeptide 9 (DHX9), transcript variant 1, mRNA.
LOC100130553	0.381	7,14E-004	XM_001713658.1	PREDICTED: Homo sapiens hypothetical protein LOC100130553 (LOC100130553), mRNA.
TBCC	0.381	3,01E-003	NM_003192.2	Homo sapiens tubulin folding cofactor C (TBCC), mRNA.
MRPS31	0.382	5,13E-003	NM_005830.2	Homo sapiens mitochondrial ribosomal protein S31 (MRPS31), nuclear gene encoding mitochondrial protein, mRNA.
CUTA	0.383	2,53E-004	NM_001014840.1	Homo sapiens cutA divalent cation tolerance homolog (E. coli) (CUTA), transcript variant 5, mRNA.
DPH5	0.383	6,94E-003	NM_001077395.1	Homo sapiens DPH5 homolog (S. cerevisiae) (DPH5), transcript variant 3, mRNA.
C21orf66	0.385	6,70E-003	NM_016631.3	Homo sapiens chromosome 21 open reading frame 66 (C21orf66), transcript variant 1, mRNA.
SIK1	0.386	5,98E-005	NM_173354.3	Homo sapiens salt-inducible kinase 1 (SIK1), mRNA.
CCHCR1	0.389	1,97E-007	NM_019052.2	Homo sapiens coiled-coil alpha-helical rod protein 1 (CCHCR1), mRNA.
RASA3	0.39	9,86E-005	NM_007368.2	Homo sapiens RAS p21 protein activator 3 (RASA3), mRNA.
SRL	0.39	2,37E-003	NM_001098814.1	Homo sapiens sarcalumenin (SRL), mRNA.
C9orf45	0.393	2,83E-006	XR_017862.1	PREDICTED: Homo sapiens chromosome 9 open reading frame 45 (C9orf45), misc RNA.
PRAGMIN	0.395	7,54E-004	NM_001080826.1	Homo sapiens homolog of rat pragma of Rnd2 (PRAGMIN), mRNA.
LOC389435	0.397	6,92E-004	NM_001089587.1	Homo sapiens hCG21078 (LOC389435), mRNA.
POLE2	0.397	5,05E-003	NM_002692.2	Homo sapiens polymerase (DNA directed), epsilon 2 (p59 subunit) (POLE2), mRNA.
VCX-C	0.397	3,52E-003	NM_001001888.1	Homo sapiens variably charged X-C (VCX-C), mRNA.
C6orf167	0.398	5,73E-005	NM_198468.2	Homo sapiens chromosome 6 open reading frame 167 (C6orf167), mRNA.
LOC651777	0.399	6,34E-004	XM_941004.1	PREDICTED: Homo sapiens hypothetical protein LOC651777 (LOC651777), mRNA.
PLXNA2	0.4	9,48E-003	NM_025179.3	Homo sapiens plexin A2 (PLXNA2), mRNA.
C9orf102	0.402	7,59E-003	NM_020207.1	Homo sapiens chromosome 9 open reading frame 102 (C9orf102), mRNA.
LTA4H	0.402	8,33E-004	NM_000895.1	Homo sapiens leukotriene A4 hydrolase (LTA4H), mRNA.
NEIL2	0.402	4,30E-004	NM_145043.1	Homo sapiens nei like 2 (E. coli) (NEIL2), mRNA.
TNNT3	0.402	5,27E-003	NM_001042780.1	Homo sapiens troponin T type 3 (skeletal, fast) (TNNT3), transcript variant 1, mRNA.
HELLS	0.404	5,06E-003	NM_018063.3	Homo sapiens helicase, lymphoid-specific (HELLS), mRNA.
OPRL1	0.407	2,59E-005	NM_000913.3	Homo sapiens opiate receptor-like 1 (OPRL1), transcript variant 2, mRNA.
POLD2	0.41	2,81E-003	NM_001127218.1	Homo sapiens polymerase (DNA directed), delta 2, regulatory subunit 50kDa (POLD2), transcript variant 1, mRNA.
RPS4X	0.41	5,69E-003	NM_001007.3	Homo sapiens ribosomal protein S4, X-linked (RPS4X), mRNA.
DST	0.411	2,61E-003	NM_183380.1	Homo sapiens dystonin (DST), transcript variant 1, mRNA.
CLEC4A	0.412	7,94E-005	NM_194448.1	Homo sapiens C-type lectin domain family 4, member A (CLEC4A), transcript variant 4, mRNA.
OR1L8	0.412	1,44E-003	NM_001004454.1	Homo sapiens olfactory receptor, family 1, subfamily L, member 8 (OR1L8), mRNA.
PARD6A	0.413	6,69E-004	NM_016948.2	Homo sapiens par-6 partitioning defective 6 homolog alpha (C. elegans) (PARD6A), transcript variant 1, mRNA.
UBE2G2	0.415	4,68E-005	NM_003343.4	Homo sapiens ubiquitin-conjugating enzyme E2G 2 (UBC7 homolog, yeast) (UBE2G2), transcript variant 1, mRNA.
LRP5L	0.417	3,07E-004	NM_182492.1	Homo sapiens low density lipoprotein receptor-related protein 5-like (LRP5L), mRNA.
DZIP1L	0.419	1,35E-003	NM_173543.1	Homo sapiens DAZ interacting protein 1-like (DZIP1L), mRNA.
RPS9	0.422	8,67E-004	NM_001013.3	Homo sapiens ribosomal protein S9 (RPS9), mRNA.
TMPO	0.422	6,11E-004	NM_001032283.1	Homo sapiens thymopoietin (TMPO), transcript variant 2, mRNA.
TMEM59L	0.423	1,41E-003	NM_012109.2	Homo sapiens transmembrane protein 59-like (TMEM59L), mRNA.
ZFYVE20	0.423	3,14E-003	NM_022340.2	Homo sapiens zinc finger, FYVE domain containing 20 (ZFYVE20), mRNA.
PRMT5	0.424	4,99E-004	NM_006109.3	Homo sapiens protein arginine methyltransferase 5 (PRMT5), transcript variant 1, mRNA.
EDG4	0.426	3,41E-003	NM_004720.4	Homo sapiens endothelial differentiation, lysophosphatidic acid G-protein-coupled receptor, 4 (EDG4), mRNA.
DCTN3	0.427	3,06E-003	NM_007234.3	Homo sapiens dynactin 3 (p22) (DCTN3), transcript variant 1, mRNA.
LOC649346	0.427	1,82E-004	XR_018634.2	PREDICTED: Homo sapiens misc_RNA (LOC649346), miscRNA.
SNRPA	0.427	6,57E-003	NM_004596.3	Homo sapiens small nuclear ribonucleoprotein polypeptide A (SNRPA), mRNA.
LOC387856	0.428	8,42E-004	NM_001013635.2	Homo sapiens similar to expressed sequence AI836003 (LOC387856), mRNA.
MXRA8	0.43	1,45E-003	NM_032348.2	Homo sapiens matrix-remodelling associated 8 (MXRA8), mRNA.
NRP1	0.434	5,60E-003	NM_001024629.1	Homo sapiens neuropilin 1 (NRP1), transcript variant 3, mRNA.
BCCIP	0.437	3,32E-005	NM_078469.1	Homo sapiens BRCA2 and CDKN1A interacting protein (BCCIP), transcript variant C, mRNA.
C17orf49	0.437	6,97E-005	NM_174893.1	Homo sapiens chromosome 17 open reading frame 49 (C17orf49), mRNA.
VEZF1	0.438	4,77E-004	NM_007146.2	Homo sapiens vascular endothelial zinc finger 1 (VEZF1), mRNA.
EIF3B	0.441	2,11E-003	NM_003751.3	Homo sapiens eukaryotic translation initiation factor 3, subunit B (EIF3B), transcript variant 1, mRNA.
ST8SIA4	0.441	2,51E-003	NM_005668.3	Homo sapiens ST8 alpha-N-acetyl-neuraminide alpha-2,8-sialyltransferase 4 (ST8SIA4), transcript variant 1, mRNA.
TMEM160	0.443	9,76E-005	NM_017854.1	Homo sapiens transmembrane protein 160 (TMEM160), mRNA.
NSMCE2	0.444	4,88E-003	NM_173685.1	Homo sapiens non-SMC element 2, MMS21 homolog (S. cerevisiae) (NSMCE2), mRNA.
DNAJC27	0.445	3,02E-003	NM_016544.1	Homo sapiens DnaJ (Hsp40) homolog, subfamily C, member 27 (DNAJC27), mRNA.
HLX	0.449	7,25E-003	NM_021958.2	Homo sapiens H2.0-like homeobox (HLX), mRNA.
RGAG4	0.449	1,18E-003	NM_001024455.2	Homo sapiens retrotransposon gag domain containing 4 (RGAG4), mRNA.
ERCC1	0.45	1,17E-003	NM_001983.2	Homo sapiens excision repair cross-complementing rodent repair deficiency, complementation group 1 (includes overlapping antisense sequence) (ERCC1), transcript variant 2, mRNA.
RCOR2	0.45	7,91E-003	NM_173587.2	Homo sapiens REST corepressor 2 (RCOR2), mRNA.
VSTM2L	0.45	5,60E-004	NM_080607.2	Homo sapiens V-set and transmembrane domain containing 2 like (VSTM2L), mRNA.
LOC728732	0.452	4,69E-003	XR_038331.1	PREDICTED: Homo sapiens misc_RNA (LOC728732), miscRNA.
NFATC2IP	0.452	7,24E-003	NM_032815.3	Homo sapiens nuclear factor of activated T-cells, cytoplasmic, calcineurin-dependent 2 interacting protein (NFATC2IP), mRNA.
FAM44B	0.455	9,58E-003	NM_138369.1	Homo sapiens family with sequence similarity 44, member B (FAM44B), mRNA.
PREX1	0.456	2,40E-003	NM_020820.3	Homo sapiens phosphatidylinositol-3,4,5-trisphosphate-dependent Rac exchange factor 1 (PREX1), mRNA.
EXOSC7	0.459	1,20E-004	NM_015004.2	Homo sapiens exosome component 7 (EXOSC7), mRNA.
TOX2	0.459	3,62E-006	NM_001098797.1	Homo sapiens TOX high mobility group box family member 2 (TOX2), transcript variant 1, mRNA.
MRPL11	0.462	1,00E-004	NM_016050.2	Homo sapiens mitochondrial ribosomal protein L11 (MRPL11), nuclear gene encoding mitochondrial protein, transcript variant 1, mRNA.
DDX55	0.463	1,60E-004	NM_020936.1	Homo sapiens DEAD (Asp-Glu-Ala-Asp) box polypeptide 55 (DDX55), mRNA.
LOC730417	0.463	1,24E-003	XM_001125098.1	PREDICTED: Homo sapiens hypothetical protein LOC730417 (LOC730417), mRNA.
CCND1	0.466	8,97E-005	NM_053056.2	Homo sapiens cyclin D1 (CCND1), mRNA.
PRPF19	0.467	4,26E-003	NM_014502.3	Homo sapiens PRP19/PSO4 pre-mRNA processing factor 19 homolog (S. cerevisiae) (PRPF19), mRNA.
ZNF248	0.468	2,00E-003	NM_021045.1	Homo sapiens zinc finger protein 248 (ZNF248), mRNA.
CCDC57	0.473	6,97E-003	NM_198082.2	Homo sapiens coiled-coil domain containing 57 (CCDC57), mRNA.
LPPR1	0.473	3,11E-004	NM_017753.2	Homo sapiens lipid phosphate phosphatase-related protein type 1 (LPPR1), transcript variant 2, mRNA.
ZNF512B	0.475	3,53E-003	NM_020713.1	Homo sapiens zinc finger protein 512B (ZNF512B), mRNA.
PDCD2	0.476	2,63E-003	NM_144781.1	Homo sapiens programmed cell death 2 (PDCD2), transcript variant 2, mRNA.
CCT3	0.477	3,69E-003	NM_001008800.1	Homo sapiens chaperonin containing TCP1, subunit 3 (gamma) (CCT3), transcript variant 3, mRNA.
NME6	0.477	2,37E-005	NM_005793.3	Homo sapiens non-metastatic cells 6, protein expressed in (nucleoside-diphosphate kinase) (NME6), mRNA.
DUS3L	0.478	5,22E-005	NM_020175.1	Homo sapiens dihydrouridine synthase 3-like (S. cerevisiae) (DUS3L), mRNA.
OSBPL1A	0.479	8,48E-003	NM_080597.2	Homo sapiens oxysterol binding protein-like 1A (OSBPL1A), transcript variant OSBPL1B, mRNA.
C12orf41	0.481	1,08E-003	NM_017822.3	Homo sapiens chromosome 12 open reading frame 41 (C12orf41), mRNA.
COL23A1	0.481	7,18E-004	NM_173465.2	Homo sapiens collagen, type XXIII, alpha 1 (COL23A1), mRNA.
HOXB6	0.481	4,76E-003	NM_018952.4	Homo sapiens homeobox B6 (HOXB6), mRNA.
SDCCAG3	0.481	8,41E-004	NM_001039708.1	Homo sapiens serologically defined colon cancer antigen 3 (SDCCAG3), transcript variant 3, mRNA.
ACBD6	0.482	2,43E-004	NM_032360.2	Homo sapiens acyl-Coenzyme A binding domain containing 6 (ACBD6), mRNA.
PPP1R3F	0.482	1,74E-003	NM_033215.3	Homo sapiens protein phosphatase 1, regulatory (inhibitor) subunit 3F (PPP1R3F), mRNA.
SAMD14	0.484	1,27E-003	NM_174920.2	Homo sapiens sterile alpha motif domain containing 14 (SAMD14), mRNA.
PAFAH1B3	0.485	6,06E-004	NM_002573.2	Homo sapiens platelet-activating factor acetylhydrolase, isoform Ib, gamma subunit 29kDa (PAFAH1B3), mRNA.
SOX2	0.485	1,60E-003	NM_003106.2	Homo sapiens SRY (sex determining region Y)-box 2 (SOX2), mRNA.
PPOX	0.486	9,50E-005	NM_000309.2	Homo sapiens protoporphyrinogen oxidase (PPOX), nuclear gene encoding mitochondrial protein, mRNA.
RANBP1	0.487	5,48E-003	NM_002882.2	Homo sapiens RAN binding protein 1 (RANBP1), mRNA.
DCLK2	0.489	3,42E-003	NM_001040260.1	Homo sapiens doublecortin-like kinase 2 (DCLK2), transcript variant 1, mRNA.
FAIM2	0.491	7,86E-004	NM_012306.2	Homo sapiens Fas apoptotic inhibitory molecule 2 (FAIM2), mRNA.
PHF21B	0.491	1,43E-003	NM_138415.1	Homo sapiens PHD finger protein 21B (PHF21B), mRNA.
UBE2O	0.491	8,69E-004	NM_022066.2	Homo sapiens ubiquitin-conjugating enzyme E2O (UBE2O), mRNA.
H19	0.492	9,68E-004	NR_002196.1	Homo sapiens H19, imprinted maternally expressed transcript (non-protein coding) (H19), non-coding RNA.
L1CAM	0.494	7,40E-006	NM_000425.2	Homo sapiens L1 cell adhesion molecule (L1CAM), transcript variant 1, mRNA.
NTHL1	0.499	6,18E-003	NM_002528.4	Homo sapiens nth endonuclease III-like 1 (E. coli) (NTHL1), mRNA.
METT11D1	0.5	9,48E-004	NM_001029991.1	Homo sapiens methyltransferase 11 domain containing 1 (METT11D1), transcript variant 1, mRNA.
BEXL1	0.501	6,70E-006	XM_936467.2	PREDICTED: Homo sapiens brain expressed X-linked-like 1 (BEXL1), mRNA.
LOC100133298	0.501	1,62E-003	XM_001719906.1	PREDICTED: Homo sapiens hypothetical protein LOC100133298 (LOC100133298), mRNA.
NXF1	0.501	4,10E-004	NM_006362.4	Homo sapiens nuclear RNA export factor 1 (NXF1), transcript variant 1, mRNA.
SLIT3	0.504	5,16E-003	NM_003062.1	Homo sapiens slit homolog 3 (Drosophila) (SLIT3), mRNA.
UCHL5IP	0.508	1,15E-004	NM_017518.5	Homo sapiens UCHL5 interacting protein (UCHL5IP), transcript variant 1, mRNA.
VPS37D	0.509	6,97E-003	NM_001077621.1	Homo sapiens vacuolar protein sorting 37 homolog D (S. cerevisiae) (VPS37D), mRNA.
WDR46	0.509	3,19E-004	NM_005452.4	Homo sapiens WD repeat domain 46 (WDR46), mRNA.
TTLL1	0.511	2,34E-004	NM_012263.3	Homo sapiens tubulin tyrosine ligase-like family, member 1 (TTLL1), transcript variant 1, mRNA.
LCP1	0.513	2,63E-003	NM_002298.2	Homo sapiens lymphocyte cytosolic protein 1 (L-plastin) (LCP1), mRNA.
EVL	0.515	1,35E-003	NM_016337.2	Homo sapiens Enah/Vasp-like (EVL), mRNA.
KCNQ2	0.52	4,45E-003	NM_004518.2	Homo sapiens potassium voltage-gated channel, KQT-like subfamily, member 2 (KCNQ2), transcript variant 3, mRNA.
LOC391811	0.523	1,44E-003	XR_018614.1	PREDICTED: Homo sapiens similar to DNA polymerase delta subunit 2 (DNA polymerase delta subunit p50) (LOC391811), mRNA.
MCM3APAS	0.528	3,26E-003	NR_002776.1	Homo sapiens MCM3 minichromosome maintenance deficient 3 (S. cerevisiae) associated protein antisense (MCM3APAS) on chromosome 21.
FAM125B	0.534	5,47E-005	NM_033446.1	Homo sapiens family with sequence similarity 125, member B (FAM125B), transcript variant 1, mRNA.
SNRPD3	0.541	3,86E-004	NM_004175.3	Homo sapiens small nuclear ribonucleoprotein D3 polypeptide 18kDa (SNRPD3), mRNA.
CELSR2	0.542	4,59E-005	NM_001408.1	Homo sapiens cadherin, EGF LAG seven-pass G-type receptor 2 (flamingo homolog, Drosophila) (CELSR2), mRNA.
POLB	0.542	1,24E-003	NM_002690.1	Homo sapiens polymerase (DNA directed), beta (POLB), mRNA.
ZNF185	0.542	3,79E-004	NM_007150.2	Homo sapiens zinc finger protein 185 (LIM domain) (ZNF185), mRNA.
AIF1	0.548	2,93E-003	NM_032955.1	Homo sapiens allograft inflammatory factor 1 (AIF1), transcript variant 1, mRNA.
NAT10	0.548	2,48E-003	NM_024662.1	Homo sapiens N-acetyltransferase 10 (GCN5-related) (NAT10), mRNA.
WDR18	0.549	1,91E-003	NM_024100.3	Homo sapiens WD repeat domain 18 (WDR18), mRNA.
GPSM1	0.55	3,46E-003	XM_939186.2	PREDICTED: Homo sapiens G-protein signalling modulator 1 (AGS3-like, C. elegans) (GPSM1), mRNA.
ANKRD13D	0.552	2,61E-003	XM_945571.1	PREDICTED: Homo sapiens ankyrin repeat domain 13 family, member D, transcript variant 7 (ANKRD13D), mRNA.
CCS	0.555	1,75E-003	NM_005125.1	Homo sapiens copper chaperone for superoxide dismutase (CCS), mRNA.
NXF1	0.557	4,40E-004	NM_001081491.1	Homo sapiens nuclear RNA export factor 1 (NXF1), transcript variant 2, mRNA.
BZRAP1	0.561	1,98E-003	NM_004758.1	Homo sapiens benzodiazapine receptor (peripheral) associated protein 1 (BZRAP1), mRNA.
KIAA0182	0.565	4,52E-003	NM_014615.1	Homo sapiens KIAA0182 (KIAA0182), mRNA.
LOC93622	0.566	4,05E-004	XR_017952.1	PREDICTED: Homo sapiens hypothetical protein BC006130 (LOC93622), misc RNA.
TMEM145	0.566	3,90E-004	NM_173633.2	Homo sapiens transmembrane protein 145 (TMEM145), mRNA.
SIVA	0.567	4,10E-003	NM_006427.2	Homo sapiens CD27-binding (Siva) protein (SIVA), transcript variant 1, mRNA.
BEX2	0.569	6,79E-003	NM_032621.2	Homo sapiens brain expressed X-linked 2 (BEX2), mRNA.
KCNAB1	0.574	5,48E-003	NM_003471.2	Homo sapiens potassium voltage-gated channel, shaker-related subfamily, beta member 1 (KCNAB1), transcript variant 2, mRNA.
CDC2L2	0.577	3,47E-005	NM_024011.2	Homo sapiens cell division cycle 2-like 2 (PITSLRE proteins) (CDC2L2), transcript variant 1, mRNA. XM_001713745 XM_001713746 XM_001713747
BRSK2	0.578	2,75E-003	NM_003957.2	Homo sapiens BR serine/threonine kinase 2 (BRSK2), mRNA.
BRWD1	0.578	1,92E-003	NM_001007246.1	Homo sapiens bromodomain and WD repeat domain containing 1 (BRWD1), transcript variant 3, mRNA.
CCT3	0.578	3,37E-005	NM_005998.3	Homo sapiens chaperonin containing TCP1, subunit 3 (gamma) (CCT3), transcript variant 1, mRNA.
PDZD4	0.578	8,97E-003	NM_032512.2	Homo sapiens PDZ domain containing 4 (PDZD4), mRNA.
INSM1	0.581	5,17E-004	NM_002196.2	Homo sapiens insulinoma-associated 1 (INSM1), mRNA.
DHRS2	0.586	5,08E-005	NM_182908.3	Homo sapiens dehydrogenase/reductase (SDR family) member 2 (DHRS2), transcript variant 1, mRNA.
IKBIP	0.588	3,83E-003	NM_201612.1	Homo sapiens IKBKB interacting protein (IKBIP), transcript variant 2, mRNA.
SLC35F1	0.59	4,35E-004	NM_001029858.2	Homo sapiens solute carrier family 35, member F1 (SLC35F1), mRNA.
LSM4	0.594	1,62E-003	NM_012321.2	Homo sapiens LSM4 homolog, U6 small nuclear RNA associated (S. cerevisiae) (LSM4), mRNA.
CHGA	0.599	5,15E-003	NM_001275.3	Homo sapiens chromogranin A (parathyroid secretory protein 1) (CHGA), mRNA.
EEF1D	0.605	6,34E-005	NM_032378.2	Homo sapiens eukaryotic translation elongation factor 1 delta (guanine nucleotide exchange protein) (EEF1D), transcript variant 1, mRNA.
TAC1	0.608	4,07E-004	NM_013997.1	Homo sapiens tachykinin, precursor 1 (substance K, substance P, neurokinin 1, neurokinin 2, neuromedin L, neurokinin alpha, neuropeptide K, neuropeptide gamma) (TAC1), transcript variant gamma, mRNA.
LOC728635	0.609	5,83E-005	XM_001131304.1	PREDICTED: Homo sapiens similar to peroxisomal short-chain alcohol dehydrogenase, transcript variant 1 (LOC728635), mRNA.
PODXL2	0.616	2,78E-005	NM_015720.1	Homo sapiens podocalyxin-like 2 (PODXL2), mRNA.
SRGAP3	0.63	7,03E-003	NM_001033117.1	Homo sapiens SLIT-ROBO Rho GTPase activating protein 3 (SRGAP3), transcript variant 2, mRNA.
HOXC9	0.632	1,08E-003	NM_006897.1	Homo sapiens homeobox C9 (HOXC9), mRNA.
NASP	0.633	5,74E-003	NM_002482.2	Homo sapiens nuclear autoantigenic sperm protein (histone-binding) (NASP), transcript variant 2, mRNA.
LOC729102	0.634	5,36E-003	XR_015895.2	PREDICTED: Homo sapiens misc_RNA (LOC729102), miscRNA.
APBB3	0.655	4,34E-003	NM_133172.2	Homo sapiens amyloid beta (A4) precursor protein-binding, family B, member 3 (APBB3), transcript variant 3, mRNA.
EFS	0.655	4,47E-003	NM_032459.1	Homo sapiens embryonal Fyn-associated substrate (EFS), transcript variant 2, mRNA.
FSD1	0.664	1,64E-003	NM_024333.1	Homo sapiens fibronectin type III and SPRY domain containing 1 (FSD1), mRNA.
PRMT1	0.666	4,20E-004	NM_198319.2	Homo sapiens protein arginine methyltransferase 1 (PRMT1), transcript variant 2, mRNA.
LRRC49	0.678	7,93E-003	NM_017691.2	Homo sapiens leucine rich repeat containing 49 (LRRC49), mRNA.
CDT1	0.682	5,15E-005	NM_030928.2	Homo sapiens chromatin licensing and DNA replication factor 1 (CDT1), mRNA.
TRO	0.682	2,55E-003	NM_177556.1	Homo sapiens trophinin (TRO), transcript variant 2, mRNA.
TCF21	0.699	6,17E-003	NM_198392.1	Homo sapiens transcription factor 21 (TCF21), transcript variant 1, mRNA.
SNHG6	0.705	1,30E-003	NR_002599.1	Homo sapiens small nucleolar RNA host gene 6 (non-protein coding) (SNHG6), non-coding RNA.
IL11RA	0.706	8,30E-003	NM_004512.3	Homo sapiens interleukin 11 receptor, alpha (IL11RA), transcript variant 1, mRNA.
CSNK1E	0.709	1,07E-004	NM_152221.2	Homo sapiens casein kinase 1, epsilon (CSNK1E), transcript variant 1, mRNA.
KLHL22	0.709	2,31E-003	NM_032775.2	Homo sapiens kelch-like 22 (Drosophila) (KLHL22), mRNA.
ERCC2	0.71	3,33E-004	NM_000400.2	Homo sapiens excision repair cross-complementing rodent repair deficiency, complementation group 2 (xeroderma pigmentosum D) (ERCC2), mRNA.
CCDC136	0.717	2,28E-003	NM_022742.3	Homo sapiens coiled-coil domain containing 136 (CCDC136), mRNA.
LOC731049	0.718	1,73E-003	XM_001129232.1	PREDICTED: Homo sapiens similar to Ubiquitin-conjugating enzyme E2S (Ubiquitin-conjugating enzyme E2-24 kDa) (Ubiquitin-protein ligase) (Ubiquitin carrier protein) (E2-EPF5) (LOC731049), mRNA.
C9orf123	0.72	1,94E-003	NM_033428.1	Homo sapiens chromosome 9 open reading frame 123 (C9orf123), mRNA.
DES	0.725	2,50E-003	NM_001927.3	Homo sapiens desmin (DES), mRNA.
PCBP4	0.727	1,79E-003	NM_020418.2	Homo sapiens poly(rC) binding protein 4 (PCBP4), transcript variant 1, mRNA.
C16orf33	0.756	5,21E-004	NM_024571.2	Homo sapiens chromosome 16 open reading frame 33 (C16orf33), mRNA.
CD99L2	0.759	2,66E-003	NM_134445.2	Homo sapiens CD99 molecule-like 2 (CD99L2), transcript variant 3, mRNA.
GPC2	0.774	4,25E-003	NM_152742.1	Homo sapiens glypican 2 (GPC2), mRNA.
ANKRD50	0.793	2,82E-003	NM_020337.1	Homo sapiens ankyrin repeat domain 50 (ANKRD50), mRNA.
NTN1	0.795	2,48E-003	NM_004822.2	Homo sapiens netrin 1 (NTN1), mRNA.
COL2A1	0.805	3,75E-004	NM_001844.3	Homo sapiens collagen, type II, alpha 1 (primary osteoarthritis, spondyloepiphyseal dysplasia, congenital) (COL2A1), transcript variant 1, mRNA.
MCM2	0.863	4,86E-004	NM_004526.2	Homo sapiens minichromosome maintenance complex component 2 (MCM2), mRNA.
IL1RAPL1	0.88	4,48E-003	NM_014271.2	Homo sapiens interleukin 1 receptor accessory protein-like 1 (IL1RAPL1), mRNA.
TLE1	0.884	5,03E-003	NM_005077.3	Homo sapiens transducin-like enhancer of split 1 (E(sp1) homolog, Drosophila) (TLE1), mRNA.
HSPA12B	0.893	4,47E-003	NM_052970.3	Homo sapiens heat shock 70kD protein 12B (HSPA12B), mRNA.
HNRPA1P4	0.903	8,13E-003	XM_939887.2	PREDICTED: Homo sapiens heterogeneous nuclear ribonucleoprotein A1 pseudogene 4 (HNRPA1P4), mRNA.
GTF2H4	0.908	9,67E-004	NM_001517.4	Homo sapiens general transcription factor IIH, polypeptide 4, 52kDa (GTF2H4), mRNA.
PRR3	0.912	9,31E-004	NM_025263.2	Homo sapiens proline rich 3 (PRR3), transcript variant 1, mRNA.
GPBAR1	0.917	9,25E-004	NM_170699.2	Homo sapiens G protein-coupled bile acid receptor 1 (GPBAR1), transcript variant 3, mRNA.
RNF165	0.918	3,88E-003	NM_152470.2	Homo sapiens ring finger protein 165 (RNF165), mRNA.
LOC651816	0.933	1,51E-003	XM_941060.1	PREDICTED: Homo sapiens similar to Ubiquitin-conjugating enzyme E2S (Ubiquitin-conjugating enzyme E2-24 kDa) (Ubiquitin-protein ligase) (Ubiquitin carrier protein) (E2-EPF5) (LOC651816), mRNA.
IL11RA	0.956	2,21E-003	NM_004512.3	Homo sapiens interleukin 11 receptor, alpha (IL11RA), transcript variant 1, mRNA.
GPBAR1	0.99	2,07E-003	NM_001077191.1	Homo sapiens G protein-coupled bile acid receptor 1 (GPBAR1), transcript variant 1, mRNA.
RIMS3	1.021	5,29E-003	NM_014747.2	Homo sapiens regulating synaptic membrane exocytosis 3 (RIMS3), mRNA.
LOC441087	1.081	2,86E-004	NM_001013716.1	Homo sapiens hypothetical gene supported by AK125735 (LOC441087), mRNA.
GPM6B	1.098	6,88E-003	NM_001001995.1	Homo sapiens glycoprotein M6B (GPM6B), transcript variant 1, mRNA.
MEG3	1.249	2,79E-003	NR_002766.1	Homo sapiens maternally expressed 3 (non-protein coding) (MEG3), transcript variant 1, non-coding RNA. XR_001346-XR_001372
MYT1	1.3	6,20E-004	NM_004535.2	Homo sapiens myelin transcription factor 1 (MYT1), mRNA.
DLL3	1.301	2,86E-003	NM_016941.2	Homo sapiens delta-like 3 (Drosophila) (DLL3), transcript variant 1, mRNA.
TNRC4	1.432	1,49E-003	NM_007185.3	Homo sapiens trinucleotide repeat containing 4 (TNRC4), mRNA.
TH	1.454	1,08E-003	NM_199293.2	Homo sapiens tyrosine hydroxylase (TH), transcript variant 3, mRNA.
TH	1.502	9,25E-004	NM_000360.3	Homo sapiens tyrosine hydroxylase (TH), transcript variant 2, mRNA.
RNF150	1.538	4,01E-003	NM_020724.1	Homo sapiens ring finger protein 150 (RNF150), mRNA.
DBH	1.606	5,61E-004	NM_000787.3	Homo sapiens dopamine beta-hydroxylase (dopamine beta-monooxygenase) (DBH), mRNA.

## Sheet: T-test 48h
Symbol	G1-G2 difference	p-Dist.	Accession	Definition
CFB	-1.791	1,19E-004	NM_001710.4	Homo sapiens complement factor B (CFB), mRNA.
ATP10B	-1.686	9,45E-004	NM_025153.2	Homo sapiens ATPase, class V, type 10B (ATP10B), mRNA.
CYP11A1	-1.673	9,80E-006	NM_000781.2	Homo sapiens cytochrome P450, family 11, subfamily A, polypeptide 1 (CYP11A1), nuclear gene encoding mitochondrial protein, transcript variant 1, mRNA.
MUC1	-1.641	7,63E-003	NM_001044390.1	Homo sapiens mucin 1, cell surface associated (MUC1), transcript variant 5, mRNA.
DIO2	-1.355	5,87E-003	NM_001007023.2	Homo sapiens deiodinase, iodothyronine, type II (DIO2), transcript variant 3, mRNA.
WFDC2	-1.302	5,73E-003	NM_006103.3	Homo sapiens WAP four-disulfide core domain 2 (WFDC2), mRNA.
PRRX2	-1.225	2,28E-004	NM_016307.3	Homo sapiens paired related homeobox 2 (PRRX2), mRNA.
FAM3D	-1.214	4,75E-004	NM_138805.2	Homo sapiens family with sequence similarity 3, member D (FAM3D), mRNA.
ECGF1	-1.141	1,51E-003	NM_001953.2	Homo sapiens endothelial cell growth factor 1 (platelet-derived) (ECGF1), mRNA.
HSPE1	-1.039	8,36E-004	NM_002157.1	Homo sapiens heat shock 10kDa protein 1 (chaperonin 10) (HSPE1), mRNA.
AKR1C2	-1.002	1,75E-003	NM_001354.4	Homo sapiens aldo-keto reductase family 1, member C2 (dihydrodiol dehydrogenase 2; bile acid binding protein; 3-alpha hydroxysteroid dehydrogenase, type III) (AKR1C2), transcript variant 1, mRNA. XM_943424 XM_943425 XM_943427
MMP11	-0.918	1,47E-003	NM_005940.3	Homo sapiens matrix metallopeptidase 11 (stromelysin 3) (MMP11), mRNA.
REG1A	-0.895	9,03E-003	NM_002909.3	Homo sapiens regenerating islet-derived 1 alpha (pancreatic stone protein, pancreatic thread protein) (REG1A), mRNA.
MUC20	-0.89	2,30E-003	NM_001098516.1	Homo sapiens mucin 20, cell surface associated (MUC20), transcript variant S, mRNA.
SORD	-0.887	1,79E-003	NM_003104.3	Homo sapiens sorbitol dehydrogenase (SORD), mRNA.
S100A9	-0.854	6,72E-003	NM_002965.2	Homo sapiens S100 calcium binding protein A9 (calgranulin B) (S100A9), mRNA.
CSF3R	-0.839	6,90E-003	NM_172313.1	Homo sapiens colony stimulating factor 3 receptor (granulocyte) (CSF3R), transcript variant 4, mRNA.
ITGA3	-0.832	4,77E-003	NM_002204.1	Homo sapiens integrin, alpha 3 (antigen CD49C, alpha 3 subunit of VLA-3 receptor) (ITGA3), transcript variant a, mRNA.
GSTM1	-0.808	4,66E-006	NM_000561.2	Homo sapiens glutathione S-transferase M1 (GSTM1), transcript variant 1, mRNA.
CHPF	-0.805	6,41E-003	NM_024536.4	Homo sapiens chondroitin polymerizing factor (CHPF), mRNA.
KLF5	-0.802	1,60E-003	NM_001730.3	Homo sapiens Kruppel-like factor 5 (intestinal) (KLF5), mRNA.
CDCP1	-0.784	4,10E-004	NM_022842.3	Homo sapiens CUB domain containing protein 1 (CDCP1), transcript variant 1, mRNA.
PAPPA	-0.776	1,83E-003	NM_002581.3	Homo sapiens pregnancy-associated plasma protein A, pappalysin 1 (PAPPA), mRNA.
GPKOW	-0.764	7,61E-003	NM_015698.3	Homo sapiens G patch domain and KOW motifs (GPKOW), mRNA.
UCP2	-0.749	3,41E-004	NM_003355.2	Homo sapiens uncoupling protein 2 (mitochondrial, proton carrier) (UCP2), nuclear gene encoding mitochondrial protein, mRNA.
B4GALT1	-0.735	5,99E-005	NM_001497.2	Homo sapiens UDP-Gal:betaGlcNAc beta 1,4- galactosyltransferase, polypeptide 1 (B4GALT1), mRNA.
BTG3	-0.733	1,96E-004	NM_006806.3	Homo sapiens BTG family, member 3 (BTG3), mRNA.
TSPAN15	-0.731	1,09E-003	NM_012339.3	Homo sapiens tetraspanin 15 (TSPAN15), mRNA.
TUBA4A	-0.72	4,90E-003	NM_006000.1	Homo sapiens tubulin, alpha 4a (TUBA4A), mRNA.
GRIA2	-0.71	4,66E-006	NM_000826.2	Homo sapiens glutamate receptor, ionotropic, AMPA 2 (GRIA2), mRNA.
F12	-0.706	5,81E-004	NM_000505.3	Homo sapiens coagulation factor XII (Hageman factor) (F12), mRNA.
RAG1AP1	-0.704	3,81E-004	NM_018845.1	Homo sapiens recombination activating gene 1 activating protein 1 (RAG1AP1), mRNA.
DNASE2	-0.69	1,51E-003	NM_001375.2	Homo sapiens deoxyribonuclease II, lysosomal (DNASE2), mRNA.
ZNF524	-0.688	2,14E-003	NM_153219.2	Homo sapiens zinc finger protein 524 (ZNF524), mRNA.
GPX2	-0.686	1,17E-003	NM_002083.2	Homo sapiens glutathione peroxidase 2 (gastrointestinal) (GPX2), mRNA.
TNFRSF1B	-0.686	7,06E-004	NM_001066.2	Homo sapiens tumor necrosis factor receptor superfamily, member 1B (TNFRSF1B), mRNA.
ST3GAL2	-0.684	3,36E-005	NM_006927.3	Homo sapiens ST3 beta-galactoside alpha-2,3-sialyltransferase 2 (ST3GAL2), mRNA.
SHARPIN	-0.681	2,45E-003	NM_030974.2	Homo sapiens SHANK-associated RH domain interactor (SHARPIN), mRNA.
FLJ90086	-0.677	1,31E-003	XM_371820.5	PREDICTED: Homo sapiens similar to AI661453 protein (FLJ90086), mRNA.
CDH3	-0.67	2,98E-003	NM_001793.3	Homo sapiens cadherin 3, type 1, P-cadherin (placental) (CDH3), mRNA.
LOC728431	-0.668	1,60E-003	XM_001132105.2	PREDICTED: Homo sapiens hypothetical LOC728431 (LOC728431), mRNA.
CLDN3	-0.651	5,34E-003	NM_001306.2	Homo sapiens claudin 3 (CLDN3), mRNA.
DHCR24	-0.642	6,06E-004	NM_014762.3	Homo sapiens 24-dehydrocholesterol reductase (DHCR24), mRNA.
ABTB1	-0.627	1,09E-003	NM_032548.2	Homo sapiens ankyrin repeat and BTB (POZ) domain containing 1 (ABTB1), transcript variant 1, mRNA.
SERPINA5	-0.625	6,76E-004	NM_000624.3	Homo sapiens serpin peptidase inhibitor, clade A (alpha-1 antiproteinase, antitrypsin), member 5 (SERPINA5), mRNA.
ACADVL	-0.621	6,04E-004	NM_001033859.1	Homo sapiens acyl-Coenzyme A dehydrogenase, very long chain (ACADVL), nuclear gene encoding mitochondrial protein, transcript variant 2, mRNA.
BCL3	-0.62	1,41E-004	NM_005178.2	Homo sapiens B-cell CLL/lymphoma 3 (BCL3), mRNA.
B4GALT2	-0.619	3,58E-004	NM_003780.3	Homo sapiens UDP-Gal:betaGlcNAc beta 1,4- galactosyltransferase, polypeptide 2 (B4GALT2), transcript variant 2, mRNA.
CDC42EP5	-0.611	1,30E-003	NM_145057.2	Homo sapiens CDC42 effector protein (Rho GTPase binding) 5 (CDC42EP5), mRNA.
DNAJB2	-0.611	1,18E-004	NM_006736.5	Homo sapiens DnaJ (Hsp40) homolog, subfamily B, member 2 (DNAJB2), transcript variant 2, mRNA.
EPB49	-0.602	7,84E-004	NM_001978.1	Homo sapiens erythrocyte membrane protein band 4.9 (dematin) (EPB49), mRNA.
LOC642585	-0.602	1,79E-004	XR_038667.1	PREDICTED: Homo sapiens misc_RNA (LOC642585), miscRNA.
RPS6KA1	-0.602	2,11E-005	NM_002953.3	Homo sapiens ribosomal protein S6 kinase, 90kDa, polypeptide 1 (RPS6KA1), transcript variant 1, mRNA.
SEPX1	-0.602	7,57E-005	NM_016332.2	Homo sapiens selenoprotein X, 1 (SEPX1), mRNA.
TMEM30A	-0.595	2,78E-003	NM_018247.2	Homo sapiens transmembrane protein 30A (TMEM30A), mRNA.
HYI	-0.594	9,52E-004	NM_031207.2	Homo sapiens hydroxypyruvate isomerase homolog (E. coli) (HYI), mRNA.
PITPNC1	-0.591	4,28E-004	NM_181671.1	Homo sapiens phosphatidylinositol transfer protein, cytoplasmic 1 (PITPNC1), transcript variant 2, mRNA.
SIPA1	-0.588	4,21E-004	NM_006747.2	Homo sapiens signal-induced proliferation-associated gene 1 (SIPA1), transcript variant 2, mRNA.
HSD3B7	-0.583	2,40E-004	NM_025193.2	Homo sapiens hydroxy-delta-5-steroid dehydrogenase, 3 beta- and steroid delta-isomerase 7 (HSD3B7), mRNA.
ADRBK1	-0.581	5,98E-004	NM_001619.3	Homo sapiens adrenergic, beta, receptor kinase 1 (ADRBK1), mRNA.
CAPN3	-0.58	7,01E-004	NM_024344.1	Homo sapiens calpain 3, (p94) (CAPN3), transcript variant 2, mRNA.
RNF39	-0.569	2,89E-003	NM_170769.1	Homo sapiens ring finger protein 39 (RNF39), transcript variant 2, mRNA.
TAOK2	-0.567	2,24E-003	NM_004783.2	Homo sapiens TAO kinase 2 (TAOK2), transcript variant 1, mRNA.
CLIP2	-0.565	1,67E-003	NM_032421.2	Homo sapiens CAP-GLY domain containing linker protein 2 (CLIP2), transcript variant 2, mRNA.
FAM129B	-0.563	7,23E-004	NM_001035534.1	Homo sapiens family with sequence similarity 129, member B (FAM129B), transcript variant 2, mRNA.
LGALS3	-0.56	4,97E-003	NM_002306.1	Homo sapiens lectin, galactoside-binding, soluble, 3 (galectin 3) (LGALS3), mRNA.
KIAA0514	-0.555	3,99E-006	NM_014696.2	Homo sapiens KIAA0514 (KIAA0514), mRNA.
ILDR1	-0.549	2,29E-003	NM_175924.2	Homo sapiens immunoglobulin-like domain containing receptor 1 (ILDR1), mRNA.
CENTA1	-0.548	1,25E-003	NM_006869.1	Homo sapiens centaurin, alpha 1 (CENTA1), mRNA.
RFNG	-0.546	4,71E-006	XM_001132711.1	PREDICTED: Homo sapiens radical fringe homolog (Drosophila) (RFNG), mRNA.
BSPRY	-0.537	4,23E-004	NM_017688.2	Homo sapiens B-box and SPRY domain containing (BSPRY), mRNA.
SULF2	-0.536	4,88E-003	NM_018837.2	Homo sapiens sulfatase 2 (SULF2), transcript variant 1, mRNA.
DCN	-0.535	3,32E-003	NM_001920.3	Homo sapiens decorin (DCN), transcript variant A1, mRNA.
FOXD2	-0.535	2,27E-005	NM_004474.3	Homo sapiens forkhead box D2 (FOXD2), mRNA.
COL11A2	-0.534	2,70E-003	NM_080681.2	Homo sapiens collagen, type XI, alpha 2 (COL11A2), transcript variant 2, mRNA.
PRO1853	-0.534	1,93E-003	NM_144736.3	Homo sapiens hypothetical protein PRO1853 (PRO1853), transcript variant 1, mRNA.
C4orf48	-0.53	6,16E-003	NM_001141936.1	Homo sapiens chromosome 4 open reading frame 48 (C4orf48), mRNA.
GLT8D1	-0.529	2,46E-006	NM_018446.2	Homo sapiens glycosyltransferase 8 domain containing 1 (GLT8D1), transcript variant 2, mRNA.
MFSD10	-0.528	4,56E-003	NM_001120.3	Homo sapiens major facilitator superfamily domain containing 10 (MFSD10), mRNA.
WBP2	-0.527	2,85E-003	NM_012478.3	Homo sapiens WW domain binding protein 2 (WBP2), mRNA.
FAM108C1	-0.525	5,44E-004	NM_021214.1	Homo sapiens family with sequence similarity 108, member C1 (FAM108C1), mRNA.
LOC644733	-0.524	9,97E-004	XM_927832.1	PREDICTED: Homo sapiens hypothetical protein LOC644733 (LOC644733), mRNA.
LYL1	-0.523	4,72E-004	NM_005583.3	Homo sapiens lymphoblastic leukemia derived sequence 1 (LYL1), mRNA.
ANO9	-0.517	8,12E-005	NM_001012302.2	Homo sapiens anoctamin 9 (ANO9), mRNA.
TUSC3	-0.512	9,49E-003	NM_006765.2	Homo sapiens tumor suppressor candidate 3 (TUSC3), transcript variant 1, mRNA.
SERPINA1	-0.509	1,16E-003	NM_001002235.1	Homo sapiens serpin peptidase inhibitor, clade A (alpha-1 antiproteinase, antitrypsin), member 1 (SERPINA1), transcript variant 3, mRNA.
FAM100B	-0.506	5,49E-003	NM_182565.2	Homo sapiens family with sequence similarity 100, member B (FAM100B), mRNA.
SLC35E1	-0.505	5,43E-003	NM_024881.3	Homo sapiens solute carrier family 35, member E1 (SLC35E1), mRNA.
LOC649497	-0.502	5,35E-003	XM_938576.1	PREDICTED: Homo sapiens hypothetical protein LOC649497 (LOC649497), mRNA.
HIVEP2	-0.5	1,72E-003	NM_006734.3	Homo sapiens human immunodeficiency virus type I enhancer binding protein 2 (HIVEP2), mRNA.
PNPLA6	-0.5	5,17E-003	NM_006702.3	Homo sapiens patatin-like phospholipase domain containing 6 (PNPLA6), mRNA.
TAPBP	-0.5	5,73E-003	NM_003190.3	Homo sapiens TAP binding protein (tapasin) (TAPBP), transcript variant 1, mRNA.
SPINT1	-0.499	3,39E-003	NM_003710.3	Homo sapiens serine peptidase inhibitor, Kunitz type 1 (SPINT1), transcript variant 2, mRNA.
BOLA2	-0.496	3,05E-004	NM_001031827.1	Homo sapiens bolA homolog 2 (E. coli) (BOLA2), mRNA.
RNPEPL1	-0.495	3,01E-003	NM_018226.3	Homo sapiens arginyl aminopeptidase (aminopeptidase B)-like 1 (RNPEPL1), mRNA.
LRSAM1	-0.494	1,60E-003	NM_138361.3	Homo sapiens leucine rich repeat and sterile alpha motif containing 1 (LRSAM1), transcript variant 1, mRNA.
NRSN2	-0.494	3,81E-003	NM_024958.1	Homo sapiens neurensin 2 (NRSN2), mRNA.
RAB33B	-0.494	3,70E-005	NM_031296.1	Homo sapiens RAB33B, member RAS oncogene family (RAB33B), mRNA.
PDGFD	-0.492	2,56E-003	NM_025208.4	Homo sapiens platelet derived growth factor D (PDGFD), transcript variant 1, mRNA.
CLIC6	-0.491	3,00E-003	NM_053277.1	Homo sapiens chloride intracellular channel 6 (CLIC6), mRNA.
FAM98C	-0.491	1,10E-003	NM_174905.2	Homo sapiens family with sequence similarity 98, member C (FAM98C), mRNA.
C2	-0.49	2,46E-003	NM_000063.3	Homo sapiens complement component 2 (C2), mRNA.
HMOX1	-0.49	1,59E-004	NM_002133.1	Homo sapiens heme oxygenase (decycling) 1 (HMOX1), mRNA.
APAF1	-0.487	1,68E-004	NM_013229.2	Homo sapiens apoptotic peptidase activating factor 1 (APAF1), transcript variant 1, mRNA.
TSKU	-0.487	1,57E-003	NM_015516.3	Homo sapiens tsukushin (TSKU), mRNA.
RFK	-0.482	5,46E-004	NM_018339.3	Homo sapiens riboflavin kinase (RFK), mRNA.
C2orf82	-0.481	6,35E-003	NM_206895.1	Homo sapiens chromosome 2 open reading frame 82 (C2orf82), mRNA.
C14orf173	-0.48	4,32E-003	NM_022489.2	Homo sapiens chromosome 14 open reading frame 173 (C14orf173), transcript variant 2, mRNA.
TMC6	-0.48	7,04E-005	NM_007267.5	Homo sapiens transmembrane channel-like 6 (TMC6), mRNA.
NPEPL1	-0.477	2,42E-004	NM_024663.3	Homo sapiens aminopeptidase-like 1 (NPEPL1), mRNA.
IFI27L2	-0.476	5,69E-003	NM_032036.2	Homo sapiens interferon, alpha-inducible protein 27-like 2 (IFI27L2), mRNA.
LOC100134108	-0.476	4,75E-004	XM_001713975.1	PREDICTED: Homo sapiens similar to succinate dehydrogenase complex, subunit A, flavoprotein (Fp) (LOC100134108), mRNA.
LOC728026	-0.476	3,78E-004	XM_001126659.2	PREDICTED: Homo sapiens hypothetical LOC728026 (LOC728026), mRNA.
XYLT2	-0.475	1,65E-003	NM_022167.2	Homo sapiens xylosyltransferase II (XYLT2), mRNA.
HS2ST1	-0.473	2,17E-003	NM_012262.2	Homo sapiens heparan sulfate 2-O-sulfotransferase 1 (HS2ST1), mRNA.
PSMB8	-0.47	1,01E-003	NM_148919.3	Homo sapiens proteasome (prosome, macropain) subunit, beta type, 8 (large multifunctional peptidase 7) (PSMB8), transcript variant 2, mRNA.
ST14	-0.47	3,27E-003	NM_021978.2	Homo sapiens suppression of tumorigenicity 14 (colon carcinoma, matriptase, epithin) (ST14), mRNA.
C16orf13	-0.468	1,26E-003	NM_001040161.1	Homo sapiens chromosome 16 open reading frame 13 (C16orf13), transcript variant 3, mRNA.
SART3	-0.466	6,22E-004	NM_014706.3	Homo sapiens squamous cell carcinoma antigen recognized by T cells 3 (SART3), mRNA.
FUT3	-0.463	1,01E-003	NM_001097641.1	Homo sapiens fucosyltransferase 3 (galactoside 3(4)-L-fucosyltransferase, Lewis blood group) (FUT3), transcript variant 4, mRNA.
BCL6	-0.461	5,93E-005	NM_001706.2	Homo sapiens B-cell CLL/lymphoma 6 (zinc finger protein 51) (BCL6), transcript variant 1, mRNA.
LOC100127922	-0.461	2,94E-003	XR_038410.1	PREDICTED: Homo sapiens misc_RNA (LOC100127922), miscRNA.
MED18	-0.461	1,83E-003	NM_017638.1	Homo sapiens mediator complex subunit 18 (MED18), mRNA.
CDKN1C	-0.46	4,59E-003	NM_000076.1	Homo sapiens cyclin-dependent kinase inhibitor 1C (p57, Kip2) (CDKN1C), mRNA.
SH3BP1	-0.46	8,85E-004	NM_018957.3	Homo sapiens SH3-domain binding protein 1 (SH3BP1), mRNA.
C2orf24	-0.459	2,73E-003	NM_015680.3	Homo sapiens chromosome 2 open reading frame 24 (C2orf24), mRNA.
LOC440595	-0.458	6,83E-003	XR_038356.1	PREDICTED: Homo sapiens misc_RNA (LOC440595), miscRNA.
PPAP2C	-0.456	4,57E-003	NM_177526.1	Homo sapiens phosphatidic acid phosphatase type 2C (PPAP2C), transcript variant 2, mRNA.
LOC729780	-0.455	2,54E-003	XR_038920.1	PREDICTED: Homo sapiens misc_RNA (LOC729780), miscRNA.
PERP	-0.455	6,89E-003	NM_022121.2	Homo sapiens PERP, TP53 apoptosis effector (PERP), mRNA.
CAMK1G	-0.453	2,24E-003	NM_020439.2	Homo sapiens calcium/calmodulin-dependent protein kinase IG (CAMK1G), mRNA.
RIPK3	-0.452	3,47E-003	NM_006871.3	Homo sapiens receptor-interacting serine-threonine kinase 3 (RIPK3), mRNA.
RHOC	-0.45	2,52E-003	NM_001042678.1	Homo sapiens ras homolog gene family, member C (RHOC), transcript variant 2, mRNA.
PTPRU	-0.449	2,13E-003	NM_133177.2	Homo sapiens protein tyrosine phosphatase, receptor type, U (PTPRU), transcript variant 2, mRNA.
RTEL1	-0.446	1,31E-003	NM_016434.2	Homo sapiens regulator of telomere elongation helicase 1 (RTEL1), transcript variant 1, mRNA.
LOC440354	-0.445	5,87E-003	NR_002473.2	Homo sapiens PI-3-kinase-related kinase SMG-1 pseudogene (LOC440354), non-coding RNA.
SLC4A3	-0.444	1,30E-003	NM_005070.2	Homo sapiens solute carrier family 4, anion exchanger, member 3 (SLC4A3), transcript variant 1, mRNA.
C2orf29	-0.443	3,35E-003	NM_017546.3	Homo sapiens chromosome 2 open reading frame 29 (C2orf29), mRNA.
LRRC23	-0.443	7,50E-003	NM_201650.1	Homo sapiens leucine rich repeat containing 23 (LRRC23), transcript variant 1, mRNA.
HCCA2	-0.442	3,05E-003	NM_053005.3	Homo sapiens HCCA2 protein (HCCA2), mRNA.
PDXK	-0.442	2,43E-003	NM_003681.4	Homo sapiens pyridoxal (pyridoxine, vitamin B6) kinase (PDXK), mRNA.
C1orf9	-0.436	2,68E-004	NM_014283.2	Homo sapiens chromosome 1 open reading frame 9 (C1orf9), transcript variant 1, mRNA.
ZNF600	-0.436	4,36E-005	NM_198457.1	Homo sapiens zinc finger protein 600 (ZNF600), mRNA.
ARL6IP4	-0.432	2,09E-003	NM_018694.2	Homo sapiens ADP-ribosylation-like factor 6 interacting protein 4 (ARL6IP4), transcript variant 1, mRNA.
RAB43	-0.432	4,75E-004	NM_198490.1	Homo sapiens RAB43, member RAS oncogene family (RAB43), mRNA.
FAM83E	-0.431	2,95E-003	NM_017708.3	Homo sapiens family with sequence similarity 83, member E (FAM83E), mRNA.
ARHGEF16	-0.43	1,78E-003	NM_014448.2	Homo sapiens Rho guanine exchange factor (GEF) 16 (ARHGEF16), mRNA.
FAM49A	-0.429	2,38E-003	NM_030797.2	Homo sapiens family with sequence similarity 49, member A (FAM49A), mRNA.
GAA	-0.428	6,72E-004	NM_000152.3	Homo sapiens glucosidase, alpha; acid (GAA), transcript variant 1, mRNA.
MRPL3	-0.428	9,96E-005	NM_007208.2	Homo sapiens mitochondrial ribosomal protein L3 (MRPL3), nuclear gene encoding mitochondrial protein, mRNA.
SF3A2	-0.427	2,60E-004	NM_007165.4	Homo sapiens splicing factor 3a, subunit 2, 66kDa (SF3A2), mRNA.
GCNT3	-0.425	1,81E-003	NM_004751.1	Homo sapiens glucosaminyl (N-acetyl) transferase 3, mucin type (GCNT3), mRNA.
DMWD	-0.419	1,08E-003	NM_004943.1	Homo sapiens dystrophia myotonica, WD repeat containing (DMWD), mRNA.
ATP13A2	-0.417	7,90E-004	NM_022089.1	Homo sapiens ATPase type 13A2 (ATP13A2), mRNA.
HIST1H1A	-0.416	1,57E-003	NM_005325.2	Homo sapiens histone 1, H1a (HIST1H1A), mRNA.
ProSAPiP1	-0.416	2,47E-003	NM_014731.2	Homo sapiens ProSAPiP1 protein (ProSAPiP1), mRNA.
YIF1B	-0.416	1,51E-003	NM_033557.1	Homo sapiens Yip1 interacting factor homolog B (S. cerevisiae) (YIF1B), transcript variant 2, mRNA.
LOC644979	-0.415	2,38E-003	XM_928051.1	PREDICTED: Homo sapiens hypothetical LOC644979 (LOC644979), mRNA.
QSER1	-0.413	5,79E-003	NM_001076786.1	Homo sapiens glutamine and serine rich 1 (QSER1), mRNA.
ETV6	-0.412	8,08E-004	NM_001987.4	Homo sapiens ets variant 6 (ETV6), mRNA.
ODF3B	-0.412	3,33E-003	NM_001014440.2	Homo sapiens outer dense fiber of sperm tails 3B (ODF3B), mRNA.
ABR	-0.409	3,52E-004	NM_001092.3	Homo sapiens active BCR-related gene (ABR), transcript variant 2, mRNA.
CCDC23	-0.408	2,68E-006	NM_199342.1	Homo sapiens coiled-coil domain containing 23 (CCDC23), mRNA.
ENPP1	-0.405	4,11E-004	NM_006208.1	Homo sapiens ectonucleotide pyrophosphatase/phosphodiesterase 1 (ENPP1), mRNA.
PLA2G12A	-0.405	1,19E-003	NM_030821.3	Homo sapiens phospholipase A2, group XIIA (PLA2G12A), mRNA.
SUCNR1	-0.404	7,01E-004	NM_033050.3	Homo sapiens succinate receptor 1 (SUCNR1), mRNA.
SLC12A8	-0.403	1,84E-003	NM_024628.4	Homo sapiens solute carrier family 12 (potassium/chloride transporters), member 8 (SLC12A8), mRNA.
FHL3	-0.401	7,77E-005	NM_004468.3	Homo sapiens four and a half LIM domains 3 (FHL3), mRNA.
MAP3K6	-0.4	1,06E-003	NM_004672.3	Homo sapiens mitogen-activated protein kinase kinase kinase 6 (MAP3K6), mRNA.
LOC442582	-0.398	5,42E-004	NM_001025202.1	Homo sapiens STAG3-like (LOC442582), mRNA.
VWA5A	-0.398	7,12E-003	NM_014622.4	Homo sapiens von Willebrand factor A domain containing 5A (VWA5A), transcript variant 1, mRNA.
LOC648665	-0.397	7,91E-004	XR_042388.1	PREDICTED: Homo sapiens misc_RNA (LOC648665), miscRNA.
MX2	-0.392	1,01E-003	NM_002463.1	Homo sapiens myxovirus (influenza virus) resistance 2 (mouse) (MX2), mRNA.
GPATCH8	-0.391	2,36E-003	NM_001002909.1	Homo sapiens G patch domain containing 8 (GPATCH8), mRNA.
ARPM1	-0.39	2,74E-003	NM_032487.3	Homo sapiens actin related protein M1 (ARPM1), mRNA.
MIR720	-0.387	1,40E-003	NR_031712.1	Homo sapiens microRNA 720 (MIR720), microRNA.
TYMP	-0.387	6,56E-003	NM_001113755.1	Homo sapiens thymidine phosphorylase (TYMP), transcript variant 1, mRNA.
ZFYVE27	-0.387	4,62E-004	NM_144588.4	Homo sapiens zinc finger, FYVE domain containing 27 (ZFYVE27), transcript variant 2, mRNA.
LIF	-0.386	6,41E-003	NM_002309.2	Homo sapiens leukemia inhibitory factor (cholinergic differentiation factor) (LIF), mRNA.
DIAPH1	-0.385	4,12E-003	NM_005219.2	Homo sapiens diaphanous homolog 1 (Drosophila) (DIAPH1), mRNA.
LOC642771	-0.385	8,39E-004	XM_926193.1	PREDICTED: Homo sapiens similar to Golgi autoantigen, golgin subfamily A member 2 (Golgi matrix protein GM130) (LOC642771), mRNA.
PTPN6	-0.385	1,81E-003	NM_080548.3	Homo sapiens protein tyrosine phosphatase, non-receptor type 6 (PTPN6), transcript variant 2, mRNA.
TMEM222	-0.385	7,03E-004	NM_032125.2	Homo sapiens transmembrane protein 222 (TMEM222), mRNA.
CDKN1A	-0.384	1,09E-004	NM_000389.2	Homo sapiens cyclin-dependent kinase inhibitor 1A (p21, Cip1) (CDKN1A), transcript variant 1, mRNA.
ZGPAT	-0.382	1,33E-003	NM_032527.3	Homo sapiens zinc finger, CCCH-type with G patch domain (ZGPAT), transcript variant 1, mRNA.
ARHGEF10L	-0.381	3,22E-003	NM_001011722.2	Homo sapiens Rho guanine nucleotide exchange factor (GEF) 10-like (ARHGEF10L), transcript variant 2, mRNA.
TEX264	-0.381	9,75E-003	NM_015926.3	Homo sapiens testis expressed 264 (TEX264), mRNA.
WDR24	-0.381	2,22E-004	NM_032259.2	Homo sapiens WD repeat domain 24 (WDR24), mRNA.
ZNF589	-0.38	8,61E-004	NM_016089.2	Homo sapiens zinc finger protein 589 (ZNF589), mRNA.
LOC100127913	-0.378	4,66E-003	XM_001715054.1	PREDICTED: Homo sapiens hypothetical LOC100127913 (LOC100127913), mRNA.
RNF10	-0.378	6,54E-005	NM_014868.3	Homo sapiens ring finger protein 10 (RNF10), mRNA.
LOC643779	-0.377	9,20E-003	XR_018427.1	PREDICTED: Homo sapiens misc_RNA (LOC643779), miscRNA.
PQLC3	-0.376	4,32E-003	NM_152391.3	Homo sapiens PQ loop repeat containing 3 (PQLC3), mRNA.
LOC653701	-0.375	1,20E-004	XM_929047.1	PREDICTED: Homo sapiens similar to Complement C3 precursor (LOC653701), mRNA.
DTX2	-0.373	6,12E-003	NM_020892.1	Homo sapiens deltex homolog 2 (Drosophila) (DTX2), mRNA.
ACP6	-0.371	4,40E-003	NM_016361.2	Homo sapiens acid phosphatase 6, lysophosphatidic (ACP6), mRNA.
KBTBD11	-0.367	4,10E-003	NM_014867.1	Homo sapiens kelch repeat and BTB (POZ) domain containing 11 (KBTBD11), mRNA.
LOC644265	-0.367	2,11E-003	XM_937892.1	PREDICTED: Homo sapiens similar to hCG1793552 (LOC644265), mRNA.
TRAPPC1	-0.367	5,88E-003	NM_021210.3	Homo sapiens trafficking protein particle complex 1 (TRAPPC1), mRNA.
GPR175	-0.366	1,36E-003	NM_016372.1	Homo sapiens G protein-coupled receptor 175 (GPR175), mRNA.
IKZF2	-0.365	3,71E-004	NM_016260.2	Homo sapiens IKAROS family zinc finger 2 (Helios) (IKZF2), transcript variant 1, mRNA.
DDX19-DDX19L	-0.363	1,79E-003	NM_001015047.1	Homo sapiens DDX19-DDX19L protein (DDX19-DDX19L), mRNA.
PLA2G6	-0.363	4,49E-005	NM_001004426.1	Homo sapiens phospholipase A2, group VI (cytosolic, calcium-independent) (PLA2G6), transcript variant 2, mRNA.
LOC100131716	-0.36	3,01E-004	XM_001720737.1	PREDICTED: Homo sapiens similar to spermatogenesis and centriole associated 1 (LOC100131716), mRNA.
LOC650628	-0.359	3,12E-003	XM_939717.1	PREDICTED: Homo sapiens hypothetical protein LOC650628 (LOC650628), mRNA.
LOC729020	-0.358	8,14E-003	XM_001725597.1	PREDICTED: Homo sapiens rcRPE (LOC729020), mRNA.
CC2D1A	-0.356	6,51E-006	NM_017721.3	Homo sapiens coiled-coil and C2 domain containing 1A (CC2D1A), mRNA.
KLHL33	-0.356	4,15E-003	XM_001714708.1	PREDICTED: Homo sapiens kelch-like 33 (Drosophila) (KLHL33), mRNA.
NAT6	-0.354	3,06E-003	NM_012191.2	Homo sapiens N-acetyltransferase 6 (GCN5-related) (NAT6), mRNA.
FLYWCH2	-0.353	3,28E-003	NM_138439.1	Homo sapiens FLYWCH family member 2 (FLYWCH2), mRNA.
LOC100128485	-0.351	6,55E-004	XM_001715311.1	PREDICTED: Homo sapiens similar to conserved hypothetical protein (LOC100128485), mRNA.
SLC13A5	-0.351	8,42E-004	NM_177550.2	Homo sapiens solute carrier family 13 (sodium-dependent citrate transporter), member 5 (SLC13A5), mRNA.
C17orf28	-0.35	1,94E-003	NM_030630.1	Homo sapiens chromosome 17 open reading frame 28 (C17orf28), mRNA.
FAM113A	-0.35	1,96E-003	NM_022760.3	Homo sapiens family with sequence similarity 113, member A (FAM113A), mRNA.
LOC100128337	-0.35	7,86E-003	XR_037222.1	PREDICTED: Homo sapiens misc_RNA (LOC100128337), miscRNA.
LOC441294	-0.35	6,55E-004	NM_001008747.1	Homo sapiens similar to CTAGE6 (LOC441294), mRNA.
MTUS1	-0.349	2,40E-003	NM_001001924.1	Homo sapiens mitochondrial tumor suppressor 1 (MTUS1), nuclear gene encoding mitochondrial protein, transcript variant 1, mRNA.
HOXA11AS	-0.348	3,29E-003	NR_002795.2	Homo sapiens HOXA11 antisense RNA (non-protein coding) (HOXA11AS), antisense RNA.
ZNF511	-0.348	1,92E-003	NM_145806.2	Homo sapiens zinc finger protein 511 (ZNF511), mRNA.
MARCH9	-0.346	7,66E-004	NM_138396.4	Homo sapiens membrane-associated ring finger (C3HC4) 9 (MARCH9), mRNA.
TRAPPC6A	-0.346	5,16E-004	NM_024108.1	Homo sapiens trafficking protein particle complex 6A (TRAPPC6A), mRNA.
C14orf153	-0.345	7,90E-004	NM_032374.2	Homo sapiens chromosome 14 open reading frame 153 (C14orf153), mRNA.
TRIM37	-0.342	1,67E-005	NM_001005207.1	Homo sapiens tripartite motif-containing 37 (TRIM37), transcript variant 2, mRNA.
C16orf42	-0.341	4,56E-003	NM_001001410.2	Homo sapiens chromosome 16 open reading frame 42 (C16orf42), mRNA.
DCAF15	-0.34	1,72E-003	NM_138353.2	Homo sapiens DDB1 and CUL4 associated factor 15 (DCAF15), mRNA.
LOC100128737	-0.338	3,45E-003	XM_001718329.1	PREDICTED: Homo sapiens hypothetical protein LOC100128737 (LOC100128737), mRNA.
LOC100132740	-0.338	3,44E-004	XM_001722108.1	PREDICTED: Homo sapiens hypothetical protein LOC100132740 (LOC100132740), mRNA.
MAGEA9B	-0.336	7,21E-004	NM_001080790.1	Homo sapiens melanoma antigen family A, 9B (MAGEA9B), mRNA.
S100A10	-0.336	3,25E-004	NM_002966.2	Homo sapiens S100 calcium binding protein A10 (S100A10), mRNA.
DHFR	-0.335	1,14E-003	NM_000791.3	Homo sapiens dihydrofolate reductase (DHFR), mRNA.
ODF2L	-0.335	5,66E-004	NM_001007022.1	Homo sapiens outer dense fiber of sperm tails 2-like (ODF2L), transcript variant 2, mRNA.
CNPY3	-0.333	5,03E-004	NM_006586.3	Homo sapiens canopy 3 homolog (zebrafish) (CNPY3), mRNA.
C19orf6	-0.332	2,46E-003	NM_001033026.1	Homo sapiens chromosome 19 open reading frame 6 (C19orf6), transcript variant 1, mRNA.
CMIP	-0.331	4,07E-005	NM_030629.1	Homo sapiens c-Maf-inducing protein (CMIP), transcript variant Tc-mip, mRNA.
LOC442535	-0.331	6,00E-003	NM_001013738.1	Homo sapiens similar to T-cell receptor gamma chain V region PT-gamma-1/2 precursor (LOC442535), mRNA.
FAM3A	-0.327	8,91E-007	NM_021806.1	Homo sapiens family with sequence similarity 3, member A (FAM3A), mRNA.
RHBDL2	-0.327	8,82E-005	NM_017821.3	Homo sapiens rhomboid, veinlet-like 2 (Drosophila) (RHBDL2), mRNA.
FCRL2	-0.325	2,24E-003	NM_030764.2	Homo sapiens Fc receptor-like 2 (FCRL2), transcript variant 2, mRNA.
GNB2	-0.324	5,03E-003	NM_005273.2	Homo sapiens guanine nucleotide binding protein (G protein), beta polypeptide 2 (GNB2), mRNA.
TM2D1	-0.324	5,76E-003	NM_032027.2	Homo sapiens TM2 domain containing 1 (TM2D1), mRNA.
APOBEC3C	-0.323	5,42E-003	NM_014508.2	Homo sapiens apolipoprotein B mRNA editing enzyme, catalytic polypeptide-like 3C (APOBEC3C), mRNA.
MEST	-0.323	1,21E-004	NM_002402.2	Homo sapiens mesoderm specific transcript homolog (mouse) (MEST), transcript variant 1, mRNA.
TRADD	-0.323	4,17E-004	NM_003789.2	Homo sapiens TNFRSF1A-associated via death domain (TRADD), transcript variant 1, mRNA.
C17orf68	-0.321	3,65E-003	XM_938283.2	PREDICTED: Homo sapiens chromosome 17 open reading frame 68 (C17orf68), mRNA.
TEX11	-0.321	3,22E-003	NM_001003811.1	Homo sapiens testis expressed 11 (TEX11), transcript variant 1, mRNA.
ZBED1	-0.321	2,79E-003	NM_004729.3	Homo sapiens zinc finger, BED-type containing 1 (ZBED1), mRNA.
COX19	-0.32	8,40E-003	NM_001031617.2	Homo sapiens COX19 cytochrome c oxidase assembly homolog (S. cerevisiae) (COX19), mRNA.
KCNIP1	-0.319	4,44E-003	NM_014592.2	Homo sapiens Kv channel interacting protein 1 (KCNIP1), transcript variant 2, mRNA.
GAGE4	-0.318	1,04E-003	NM_001474.1	Homo sapiens G antigen 4 (GAGE4), mRNA.
NOC4L	-0.316	2,70E-004	XM_946334.1	PREDICTED: Homo sapiens nucleolar complex associated 4 homolog (S. cerevisiae), transcript variant 3 (NOC4L), mRNA.
ZSCAN29	-0.316	6,26E-004	NM_152455.3	Homo sapiens zinc finger and SCAN domain containing 29 (ZSCAN29), mRNA.
C10orf112	-0.315	7,10E-003	XM_001716843.1	PREDICTED: Homo sapiens chromosome 10 open reading frame 112 (C10orf112), mRNA.
SRR	-0.315	6,40E-004	NM_021947.1	Homo sapiens serine racemase (SRR), mRNA.
DDN	-0.312	1,42E-003	NM_015086.1	Homo sapiens dendrin (DDN), mRNA.
NFRKB	-0.312	1,96E-003	NM_006165.2	Homo sapiens nuclear factor related to kappaB binding protein (NFRKB), mRNA.
RFNG	-0.312	3,34E-006	XM_001132711.1	PREDICTED: Homo sapiens radical fringe homolog (Drosophila) (RFNG), mRNA.
UAP1	-0.31	1,38E-004	NM_003115.3	Homo sapiens UDP-N-acteylglucosamine pyrophosphorylase 1 (UAP1), mRNA.
C6orf106	-0.309	5,60E-003	NM_024294.2	Homo sapiens chromosome 6 open reading frame 106 (C6orf106), transcript variant 1, mRNA.
MLF1	-0.305	1,57E-003	NM_022443.2	Homo sapiens myeloid leukemia factor 1 (MLF1), mRNA.
TMED3	-0.305	6,86E-005	NM_007364.2	Homo sapiens transmembrane emp24 protein transport domain containing 3 (TMED3), mRNA.
TNIP2	-0.305	1,14E-003	NM_024309.2	Homo sapiens TNFAIP3 interacting protein 2 (TNIP2), mRNA.
NPAS1	-0.304	3,17E-003	NM_002517.2	Homo sapiens neuronal PAS domain protein 1 (NPAS1), mRNA.
OTUB2	-0.303	5,63E-003	NM_023112.2	Homo sapiens OTU domain, ubiquitin aldehyde binding 2 (OTUB2), mRNA.
ZBTB16	-0.302	1,16E-003	NM_006006.4	Homo sapiens zinc finger and BTB domain containing 16 (ZBTB16), transcript variant 1, mRNA.
MRPL42P5	-0.301	2,84E-003	NR_002208.1	Homo sapiens mitochondrial ribosomal protein L42 pseudogene 5 (MRPL42P5), non-coding RNA.
PPIG	-0.299	1,95E-003	NM_004792.2	Homo sapiens peptidylprolyl isomerase G (cyclophilin G) (PPIG), mRNA.
CNOT8	-0.298	3,32E-003	NM_004779.4	Homo sapiens CCR4-NOT transcription complex, subunit 8 (CNOT8), mRNA.
VOPP1	-0.298	9,40E-004	NM_030796.3	Homo sapiens vesicular, overexpressed in cancer, prosurvival protein 1 (VOPP1), mRNA.
BRWD2	-0.297	4,57E-004	NM_018117.10	Homo sapiens bromodomain and WD repeat domain containing 2 (BRWD2), mRNA.
CRSP9	-0.297	4,93E-004	NM_004270.3	Homo sapiens cofactor required for Sp1 transcriptional activation, subunit 9, 33kDa (CRSP9), mRNA.
WAS	-0.292	7,20E-003	NM_000377.1	Homo sapiens Wiskott-Aldrich syndrome (eczema-thrombocytopenia) (WAS), mRNA.
AAAS	-0.291	3,54E-004	NM_015665.4	Homo sapiens achalasia, adrenocortical insufficiency, alacrimia (Allgrove, triple-A) (AAAS), mRNA.
DAO	-0.291	5,30E-003	NM_001917.4	Homo sapiens D-amino-acid oxidase (DAO), mRNA.
PECR	-0.29	6,76E-004	NM_018441.3	Homo sapiens peroxisomal trans-2-enoyl-CoA reductase (PECR), mRNA.
SGK1	-0.29	3,46E-003	NM_005627.3	Homo sapiens serum/glucocorticoid regulated kinase 1 (SGK1), transcript variant 1, mRNA.
BCL2A1	-0.288	1,95E-006	NM_004049.2	Homo sapiens BCL2-related protein A1 (BCL2A1), mRNA.
LOC645183	-0.288	5,25E-004	XM_928218.2	PREDICTED: Homo sapiens hypothetical LOC645183 (LOC645183), mRNA.
GRAMD4	-0.286	1,24E-004	NM_015124.2	Homo sapiens GRAM domain containing 4 (GRAMD4), mRNA.
PRAMEF17	-0.285	5,56E-003	XM_938420.2	PREDICTED: Homo sapiens PRAME family member 17 (PRAMEF17), mRNA.
NCOR2	-0.284	2,11E-005	NM_006312.3	Homo sapiens nuclear receptor co-repressor 2 (NCOR2), transcript variant 1, mRNA.
CRIPAK	-0.283	1,21E-003	NM_175918.2	Homo sapiens cysteine-rich PAK1 inhibitor (CRIPAK), mRNA.
CC2D1B	-0.282	2,73E-004	NM_032449.1	Homo sapiens coiled-coil and C2 domain containing 1B (CC2D1B), mRNA.
CLC	-0.282	1,13E-003	NM_001828.4	Homo sapiens Charcot-Leyden crystal protein (CLC), mRNA.
ERCC1	-0.281	3,00E-003	NM_001983.2	Homo sapiens excision repair cross-complementing rodent repair deficiency, complementation group 1 (includes overlapping antisense sequence) (ERCC1), transcript variant 2, mRNA.
LOC646746	-0.281	5,24E-003	XM_929696.1	PREDICTED: Homo sapiens similar to piccolo (presynaptic cytomatrix protein) (LOC646746), mRNA.
DIP2A	-0.28	7,47E-003	NM_206890.1	Homo sapiens DIP2 disco-interacting protein 2 homolog A (Drosophila) (DIP2A), transcript variant 3, mRNA.
NUDT2	-0.28	4,10E-003	NM_147173.1	Homo sapiens nudix (nucleoside diphosphate linked moiety X)-type motif 2 (NUDT2), transcript variant 3, mRNA.
LOC644116	-0.279	1,09E-003	XM_933284.1	PREDICTED: Homo sapiens hypothetical protein LOC644115, transcript variant 2 (LOC644116), mRNA.
LOC647070	-0.274	4,67E-003	XR_041239.1	PREDICTED: Homo sapiens misc_RNA (LOC647070), miscRNA.
ZDHHC24	-0.273	8,09E-003	NM_207340.1	Homo sapiens zinc finger, DHHC-type containing 24 (ZDHHC24), mRNA.
SDHALP1	-0.271	4,90E-004	NR_003264.1	Homo sapiens succinate dehydrogenase complex, subunit A, flavoprotein pseudogene 1 (SDHALP1) on chromosome 3.
C1orf57	-0.27	1,82E-003	NM_032324.1	Homo sapiens chromosome 1 open reading frame 57 (C1orf57), mRNA.
LOC146909	-0.27	1,29E-003	XM_941435.2	PREDICTED: Homo sapiens hypothetical protein LOC146909, transcript variant 4 (LOC146909), mRNA.
STX5	-0.269	3,47E-003	NM_003164.3	Homo sapiens syntaxin 5 (STX5), mRNA.
GMPPB	-0.267	1,33E-003	NM_021971.1	Homo sapiens GDP-mannose pyrophosphorylase B (GMPPB), transcript variant 2, mRNA.
LOC100130289	-0.267	1,83E-003	XR_039781.1	PREDICTED: Homo sapiens misc_RNA (LOC100130289), miscRNA.
LOC728142	-0.267	7,28E-003	XM_001126695.2	PREDICTED: Homo sapiens hypothetical LOC728142 (LOC728142), mRNA.
TRPC4AP	-0.267	1,22E-003	NM_015638.2	Homo sapiens transient receptor potential cation channel, subfamily C, member 4 associated protein (TRPC4AP), transcript variant 1, mRNA.
IFP38	-0.266	1,32E-003	NM_031943.1	Homo sapiens IFP38 (IFP38), mRNA.
CHST13	-0.265	3,69E-003	NM_152889.1	Homo sapiens carbohydrate (chondroitin 4) sulfotransferase 13 (CHST13), mRNA.
LOC100133908	-0.265	2,83E-006	XM_001721601.1	PREDICTED: Homo sapiens hypothetical protein LOC100133908 (LOC100133908), mRNA.
LOC199897	-0.264	3,66E-003	XM_117152.3	PREDICTED: Homo sapiens hypothetical LOC199897 (LOC199897), mRNA.
AP3D1	-0.262	1,91E-003	NM_001077523.1	Homo sapiens adaptor-related protein complex 3, delta 1 subunit (AP3D1), transcript variant 1, mRNA.
LOC643438	-0.262	5,26E-003	XR_015310.1	PREDICTED: Homo sapiens misc_RNA (LOC643438), miscRNA.
SMARCA5	-0.261	1,69E-003	NM_003601.2	Homo sapiens SWI/SNF related, matrix associated, actin dependent regulator of chromatin, subfamily a, member 5 (SMARCA5), mRNA.
TBC1D10A	-0.261	3,32E-003	NM_031937.1	Homo sapiens TBC1 domain family, member 10A (TBC1D10A), mRNA.
FLJ10357	-0.257	7,64E-004	NM_018071.3	Homo sapiens hypothetical protein FLJ10357 (FLJ10357), mRNA.
LRRC56	-0.257	4,41E-004	NM_198075.2	Homo sapiens leucine rich repeat containing 56 (LRRC56), mRNA.
LOC641947	-0.256	3,17E-003	XM_935709.1	PREDICTED: Homo sapiens similar to Rap guanine nucleotide exchange factor 5 (Guanine nucleotide exchange factor for Rap1) (M-Ras-regulated Rap GEF) (MR-GEF) (LOC641947), mRNA.
LSMD1	-0.256	9,90E-005	NM_032356.3	Homo sapiens LSM domain containing 1 (LSMD1), mRNA.
UTP3	-0.256	9,89E-003	NM_020368.1	Homo sapiens UTP3, small subunit (SSU) processome component, homolog (S. cerevisiae) (UTP3), mRNA.
RNF123	-0.255	2,87E-003	NM_022064.2	Homo sapiens ring finger protein 123 (RNF123), mRNA.
AMMECR1L	-0.254	8,30E-003	NM_031445.2	Homo sapiens AMME chromosomal region gene 1-like (AMMECR1L), mRNA.
MPHOSPH8	-0.252	3,08E-004	NM_017520.2	Homo sapiens M-phase phosphoprotein 8 (MPHOSPH8), mRNA.
ESRRAP2	-0.249	1,75E-003	NR_000033.2	Homo sapiens estrogen-related receptor alpha pseudogene 2 (ESRRAP2) on chromosome 13.
FAH	-0.248	4,37E-003	NM_000137.1	Homo sapiens fumarylacetoacetate hydrolase (fumarylacetoacetase) (FAH), mRNA.
LOC644360	-0.247	5,10E-003	XM_927518.1	PREDICTED: Homo sapiens similar to retinitis pigmentosa GTPase regulator isoform C (LOC644360), mRNA.
LOC100129203	-0.245	3,71E-003	XM_001718910.1	PREDICTED: Homo sapiens similar to mCG50504 (LOC100129203), mRNA.
ZNF579	-0.245	7,74E-003	NM_152600.2	Homo sapiens zinc finger protein 579 (ZNF579), mRNA.
TSEN34	-0.244	2,36E-003	NM_001077446.1	Homo sapiens tRNA splicing endonuclease 34 homolog (S. cerevisiae) (TSEN34), transcript variant 2, mRNA.
CEBPA	-0.243	1,38E-003	NM_004364.2	Homo sapiens CCAAT/enhancer binding protein (C/EBP), alpha (CEBPA), mRNA.
LOC653487	-0.243	2,42E-003	XM_496438.2	PREDICTED: Homo sapiens similar to FLJ44060 protein (LOC653487), mRNA.
MON1B	-0.242	6,93E-003	NM_014940.2	Homo sapiens MON1 homolog B (yeast) (MON1B), mRNA.
RNF34	-0.242	1,85E-004	NM_025126.2	Homo sapiens ring finger protein 34 (RNF34), transcript variant 2, mRNA.
CSAG3	-0.241	3,58E-003	NM_001129826.1	Homo sapiens CSAG family, member 3 (CSAG3), transcript variant 1, mRNA.
GSTM1	-0.241	7,63E-003	NM_000561.2	Homo sapiens glutathione S-transferase M1 (GSTM1), transcript variant 1, mRNA.
LOC441034	-0.241	3,74E-004	XR_018917.1	PREDICTED: Homo sapiens similar to 60S ribosomal protein L7a (LOC441034), mRNA.
PAK2	-0.241	8,79E-003	NM_002577.3	Homo sapiens p21 (CDKN1A)-activated kinase 2 (PAK2), mRNA.
LOC648283	-0.239	9,48E-003	XR_038857.1	PREDICTED: Homo sapiens misc_RNA (LOC648283), miscRNA.
SPINT2	-0.239	2,65E-003	NM_021102.2	Homo sapiens serine peptidase inhibitor, Kunitz type, 2 (SPINT2), mRNA.
LOC100129720	-0.238	8,30E-004	XM_001725430.1	PREDICTED: Homo sapiens hypothetical protein LOC100129720, transcript variant 2 (LOC100129720), mRNA.
ALG10B	-0.237	1,05E-003	NM_001013620.3	Homo sapiens asparagine-linked glycosylation 10, alpha-1,2-glucosyltransferase homolog B (yeast) (ALG10B), mRNA.
FLJ10916	-0.237	2,98E-003	NM_018271.2	Homo sapiens hypothetical protein FLJ10916 (FLJ10916), mRNA.
NDUFC1	-0.236	1,33E-003	NM_002494.2	Homo sapiens NADH dehydrogenase (ubiquinone) 1, subcomplex unknown, 1, 6kDa (NDUFC1), mRNA.
BTBD6	-0.235	3,54E-003	NM_033271.1	Homo sapiens BTB (POZ) domain containing 6 (BTBD6), mRNA.
LOC441251	-0.234	2,95E-004	NM_001034844.1	Homo sapiens similar to Williams Beuren syndrome chromosome region 19 (LOC441251), mRNA.
TMEM185A	-0.229	2,12E-003	NM_032508.1	Homo sapiens transmembrane protein 185A (TMEM185A), mRNA.
ANP32E	-0.228	2,19E-003	NM_030920.2	Homo sapiens acidic (leucine-rich) nuclear phosphoprotein 32 family, member E (ANP32E), mRNA.
C10orf82	-0.226	1,39E-003	NM_144661.2	Homo sapiens chromosome 10 open reading frame 82 (C10orf82), mRNA.
NSMCE1	-0.226	6,37E-004	NM_145080.3	Homo sapiens non-SMC element 1 homolog (S. cerevisiae) (NSMCE1), mRNA.
TRMT2A	-0.226	5,33E-003	NM_022727.4	Homo sapiens TRM2 tRNA methyltransferase 2 homolog A (S. cerevisiae) (TRMT2A), transcript variant 1, mRNA.
CYSLTR2	-0.225	1,55E-003	NM_020377.2	Homo sapiens cysteinyl leukotriene receptor 2 (CYSLTR2), mRNA.
OSBP	-0.225	8,32E-003	NM_002556.2	Homo sapiens oxysterol binding protein (OSBP), mRNA.
LOC100129781	-0.224	2,61E-003	XM_001717065.1	PREDICTED: Homo sapiens hypothetical protein LOC100129781 (LOC100129781), mRNA.
ACTR3B	-0.221	3,50E-003	NM_020445.4	Homo sapiens ARP3 actin-related protein 3 homolog B (yeast) (ACTR3B), transcript variant 1, mRNA.
TERC	-0.221	5,87E-003	NR_001566.1	Homo sapiens telomerase RNA component (TERC), telomerase RNA.
SGK1	-0.22	3,16E-003	NM_005627.3	Homo sapiens serum/glucocorticoid regulated kinase 1 (SGK1), transcript variant 1, mRNA.
ROCK1	-0.219	1,41E-004	NM_005406.2	Homo sapiens Rho-associated, coiled-coil containing protein kinase 1 (ROCK1), mRNA.
TRIM17	-0.218	3,07E-003	NM_016102.2	Homo sapiens tripartite motif-containing 17 (TRIM17), transcript variant 1, mRNA.
KIAA0082	-0.215	1,73E-004	NM_015050.1	Homo sapiens KIAA0082 (KIAA0082), mRNA.
YIF1B	-0.214	3,47E-003	NM_001039673.1	Homo sapiens Yip1 interacting factor homolog B (S. cerevisiae) (YIF1B), transcript variant 4, mRNA.
AACSL	-0.212	1,82E-003	XM_376454.3	PREDICTED: Homo sapiens acetoacetyl-CoA synthetase-like (AACSL), mRNA.
LOC729859	-0.212	4,06E-003	XR_016057.2	PREDICTED: Homo sapiens misc_RNA (LOC729859), miscRNA.
POLR2K	-0.211	1,41E-003	NM_005034.3	Homo sapiens polymerase (RNA) II (DNA directed) polypeptide K, 7.0kDa (POLR2K), mRNA.
C1orf31	-0.21	5,50E-003	NM_001012985.1	Homo sapiens chromosome 1 open reading frame 31 (C1orf31), mRNA.
DNMT3B	-0.21	6,46E-006	NM_006892.3	Homo sapiens DNA (cytosine-5-)-methyltransferase 3 beta (DNMT3B), transcript variant 1, mRNA.
FBXO31	-0.21	3,26E-003	NM_024735.2	Homo sapiens F-box protein 31 (FBXO31), mRNA.
LOC644620	-0.21	6,41E-004	XM_001716736.1	PREDICTED: Homo sapiens similar to hCG1651709 (LOC644620), mRNA.
PCDHAC2	-0.209	8,24E-008	NM_031883.2	Homo sapiens protocadherin alpha subfamily C, 2 (PCDHAC2), transcript variant 2, mRNA.
MYOZ1	-0.202	2,66E-003	NM_021245.2	Homo sapiens myozenin 1 (MYOZ1), mRNA.
CCDC97	-0.201	1,64E-003	NM_052848.1	Homo sapiens coiled-coil domain containing 97 (CCDC97), mRNA.
ZNF7	-0.201	8,05E-003	NM_003416.1	Homo sapiens zinc finger protein 7 (ZNF7), mRNA.
TSPAN6	-0.2	9,72E-003	NM_003270.2	Homo sapiens tetraspanin 6 (TSPAN6), mRNA.
PTPN3	-0.199	4,69E-003	NM_002829.2	Homo sapiens protein tyrosine phosphatase, non-receptor type 3 (PTPN3), mRNA.
PCGF3	-0.198	4,99E-003	NM_006315.4	Homo sapiens polycomb group ring finger 3 (PCGF3), mRNA.
CD81	-0.197	2,23E-003	NM_004356.3	Homo sapiens CD81 molecule (CD81), mRNA.
SEC22C	-0.197	4,45E-003	NM_032970.2	Homo sapiens SEC22 vesicle trafficking protein homolog C (S. cerevisiae) (SEC22C), transcript variant 1, mRNA.
AIFM1	-0.196	3,57E-003	NM_004208.2	Homo sapiens apoptosis-inducing factor, mitochondrion-associated, 1 (AIFM1), nuclear gene encoding mitochondrial protein, transcript variant 1, mRNA.
ATG4C	-0.195	2,44E-004	NM_032852.2	Homo sapiens ATG4 autophagy related 4 homolog C (S. cerevisiae) (ATG4C), transcript variant 7, mRNA.
SDHALP1	-0.192	3,54E-003	NR_003264.1	Homo sapiens succinate dehydrogenase complex, subunit A, flavoprotein pseudogene 1 (SDHALP1) on chromosome 3.
LOC100134266	-0.19	6,14E-004	XR_037131.1	PREDICTED: Homo sapiens misc_RNA (LOC100134266), miscRNA.
GNAO1	-0.188	1,40E-003	NM_138736.1	Homo sapiens guanine nucleotide binding protein (G protein), alpha activating activity polypeptide O (GNAO1), transcript variant 2, mRNA.
SYF2	-0.185	4,84E-003	NM_015484.4	Homo sapiens SYF2 homolog, RNA splicing factor (S. cerevisiae) (SYF2), transcript variant 1, mRNA.
LOC645848	-0.184	8,26E-004	XM_933202.1	PREDICTED: Homo sapiens hypothetical LOC645848 (LOC645848), mRNA.
ADC	-0.178	3,17E-003	NM_052998.2	Homo sapiens arginine decarboxylase (ADC), mRNA.
LOC387770	-0.178	5,30E-004	XR_037471.1	PREDICTED: Homo sapiens misc_RNA (LOC387770), miscRNA.
LOC649853	-0.178	6,27E-003	XM_941281.1	PREDICTED: Homo sapiens similar to HLA class I histocompatibility antigen, A-29 alpha chain precursor (MHC class I antigen A*29) (Aw-19), transcript variant 1 (LOC649853), mRNA.
ADAMTS18	-0.176	2,39E-003	NM_199355.2	Homo sapiens ADAM metallopeptidase with thrombospondin type 1 motif, 18 (ADAMTS18), mRNA.
ANKRD34C	-0.176	9,02E-004	XM_930512.2	PREDICTED: Homo sapiens ankyrin repeat domain 34C, transcript variant 2 (ANKRD34C), mRNA.
C6orf165	-0.176	3,25E-003	NM_001031743.1	Homo sapiens chromosome 6 open reading frame 165 (C6orf165), transcript variant 1, mRNA.
LOC653820	-0.175	9,41E-005	XM_935476.2	PREDICTED: Homo sapiens similar to family with sequence similarity 72, member A, transcript variant 3 (LOC653820), mRNA.
VAMP4	-0.168	8,52E-003	NM_201994.1	Homo sapiens vesicle-associated membrane protein 4 (VAMP4), transcript variant 1, mRNA.
TRAF6	-0.161	3,02E-003	NM_145803.1	Homo sapiens TNF receptor-associated factor 6 (TRAF6), transcript variant 1, mRNA.
ZNF432	-0.161	2,57E-003	NM_014650.2	Homo sapiens zinc finger protein 432 (ZNF432), mRNA.
PHF5A	-0.154	3,28E-003	NM_032758.3	Homo sapiens PHD finger protein 5A (PHF5A), mRNA.
ANKRD39	-0.151	7,41E-003	NM_016466.4	Homo sapiens ankyrin repeat domain 39 (ANKRD39), mRNA.
HEXA	-0.149	2,30E-003	NM_000520.3	Homo sapiens hexosaminidase A (alpha polypeptide) (HEXA), mRNA.
STK10	-0.145	2,18E-003	NM_005990.3	Homo sapiens serine/threonine kinase 10 (STK10), mRNA.
GALNT14	-0.14	2,81E-003	NM_024572.2	Homo sapiens UDP-N-acetyl-alpha-D-galactosamine:polypeptide N-acetylgalactosaminyltransferase 14 (GalNAc-T14) (GALNT14), mRNA.
RPS12	-0.138	8,04E-003	NM_001016.3	Homo sapiens ribosomal protein S12 (RPS12), mRNA.
GTF2E2	-0.132	1,60E-003	NM_002095.4	Homo sapiens general transcription factor IIE, polypeptide 2, beta 34kDa (GTF2E2), mRNA.
WDR37	-0.127	1,99E-003	NM_014023.3	Homo sapiens WD repeat domain 37 (WDR37), mRNA.
PLXNB2	-0.125	5,44E-003	NM_012401.2	Homo sapiens plexin B2 (PLXNB2), mRNA.
SRRM5	-0.12	8,83E-003	NM_001145641.1	Homo sapiens serine/arginine repetitive matrix 5 (SRRM5), mRNA.
LOC653630	-0.118	6,29E-004	XM_932909.2	PREDICTED: Homo sapiens hypothetical LOC653630 (LOC653630), mRNA.
LOC85391	-0.118	4,54E-005	NR_001455.1	Homo sapiens RNA, small nucleolar (LOC85391) on chromosome 11.
LOC647276	-0.105	8,20E-003	XR_017675.2	PREDICTED: Homo sapiens misc_RNA (LOC647276), miscRNA.
MPPE1	0.061	2,55E-003	NM_138608.2	Homo sapiens metallophosphoesterase 1 (MPPE1), transcript variant 2, mRNA.
LOC646195	0.087	2,35E-003	XM_940585.2	PREDICTED: Homo sapiens similar to 40S ribosomal protein S28, transcript variant 2 (LOC646195), mRNA.
TTTY15	0.101	2,55E-003	NR_001545.1	Homo sapiens testis-specific transcript, Y-linked 15 (TTTY15) on chromosome Y.
UBA52	0.103	5,30E-003	NM_001033930.1	Homo sapiens ubiquitin A-52 residue ribosomal protein fusion product 1 (UBA52), transcript variant 1, mRNA.
C17orf74	0.115	1,27E-003	NM_175734.4	Homo sapiens chromosome 17 open reading frame 74 (C17orf74), mRNA.
FLJ22662	0.118	4,34E-003	NM_024829.4	Homo sapiens hypothetical protein FLJ22662 (FLJ22662), mRNA.
LOC100134560	0.118	6,76E-003	XM_001718995.1	PREDICTED: Homo sapiens similar to hCG1821214 (LOC100134560), mRNA.
LRRC61	0.119	8,39E-003	NM_023942.1	Homo sapiens leucine rich repeat containing 61 (LRRC61), mRNA.
ZNF256	0.121	1,35E-003	NM_005773.2	Homo sapiens zinc finger protein 256 (ZNF256), mRNA.
ST3GAL3	0.127	9,04E-004	NM_174970.1	Homo sapiens ST3 beta-galactoside alpha-2,3-sialyltransferase 3 (ST3GAL3), transcript variant 8, mRNA.
PGGT1B	0.13	4,16E-003	NM_005023.2	Homo sapiens protein geranylgeranyltransferase type I, beta subunit (PGGT1B), mRNA.
LOC286310	0.142	1,71E-004	XR_017747.1	PREDICTED: Homo sapiens lipocalin 1-like 1 (LOC286310), misc RNA.
MMRN1	0.143	3,83E-003	NM_007351.2	Homo sapiens multimerin 1 (MMRN1), mRNA.
SIRT5	0.148	4,62E-003	NM_031244.1	Homo sapiens sirtuin (silent mating type information regulation 2 homolog) 5 (S. cerevisiae) (SIRT5), transcript variant 2, mRNA.
PDIK1L	0.149	4,71E-003	NM_152835.2	Homo sapiens PDLIM1 interacting kinase 1 like (PDIK1L), mRNA.
SPTLC2	0.15	1,56E-003	NM_004863.2	Homo sapiens serine palmitoyltransferase, long chain base subunit 2 (SPTLC2), mRNA.
ME2	0.157	1,03E-004	NM_002396.3	Homo sapiens malic enzyme 2, NAD(+)-dependent, mitochondrial (ME2), nuclear gene encoding mitochondrial protein, mRNA.
CLCN5	0.161	8,48E-007	NM_000084.2	Homo sapiens chloride channel 5 (CLCN5), transcript variant 3, mRNA.
DR1	0.165	4,82E-004	NM_001938.2	Homo sapiens down-regulator of transcription 1, TBP-binding (negative cofactor 2) (DR1), mRNA.
C1orf26	0.166	1,64E-003	NM_017673.5	Homo sapiens chromosome 1 open reading frame 26 (C1orf26), mRNA.
TM9SF1	0.167	1,81E-003	NM_001014842.1	Homo sapiens transmembrane 9 superfamily member 1 (TM9SF1), transcript variant 2, mRNA.
PLEKHA3	0.169	6,36E-003	NM_019091.3	Homo sapiens pleckstrin homology domain containing, family A (phosphoinositide binding specific) member 3 (PLEKHA3), mRNA.
C2orf52	0.17	2,88E-003	NM_173513.2	Homo sapiens chromosome 2 open reading frame 52 (C2orf52), mRNA.
LOC100134700	0.17	2,70E-003	XM_001719086.1	PREDICTED: Homo sapiens hypothetical protein LOC100134700 (LOC100134700), mRNA.
ASB3	0.172	3,52E-003	NM_016115.3	Homo sapiens ankyrin repeat and SOCS box-containing 3 (ASB3), transcript variant 1, mRNA.
FBXO46	0.177	1,84E-003	NM_001080469.1	Homo sapiens F-box protein 46 (FBXO46), mRNA.
KIAA0406	0.177	1,37E-003	NM_014657.1	Homo sapiens KIAA0406 (KIAA0406), mRNA.
LOC100132794	0.177	6,74E-003	XR_037064.1	PREDICTED: Homo sapiens misc_RNA (LOC100132794), miscRNA.
HMGXB4	0.184	1,75E-003	NM_005487.3	Homo sapiens HMG box domain containing 4 (HMGXB4), transcript variant 1, mRNA.
ZFX	0.184	4,77E-003	NM_003410.2	Homo sapiens zinc finger protein, X-linked (ZFX), mRNA.
KIAA0892	0.185	1,73E-003	NM_015329.3	Homo sapiens KIAA0892 (KIAA0892), mRNA.
LOC100133264	0.186	7,33E-005	XM_001715579.1	PREDICTED: Homo sapiens hypothetical protein LOC100133264 (LOC100133264), mRNA.
LOC642946	0.189	5,57E-003	XM_927142.1	PREDICTED: Homo sapiens hypothetical protein LOC642945, transcript variant 1 (LOC642946), mRNA.
CLUAP1	0.191	8,90E-003	NM_024793.1	Homo sapiens clusterin associated protein 1 (CLUAP1), transcript variant 2, mRNA.
RPL10A	0.191	3,42E-003	NM_007104.4	Homo sapiens ribosomal protein L10a (RPL10A), mRNA.
RPUSD4	0.192	7,10E-004	NM_032795.1	Homo sapiens RNA pseudouridylate synthase domain containing 4 (RPUSD4), mRNA.
LPGAT1	0.193	8,15E-003	NM_014873.1	Homo sapiens lysophosphatidylglycerol acyltransferase 1 (LPGAT1), mRNA.
CCT6P1	0.194	5,29E-003	NR_003110.2	Homo sapiens chaperonin containing TCP1, subunit 6 (zeta) pseudogene 1 (CCT6P1), non-coding RNA.
CHCHD7	0.194	5,73E-003	NM_001011671.1	Homo sapiens coiled-coil-helix-coiled-coil-helix domain containing 7 (CHCHD7), transcript variant 6, mRNA.
ZNF225	0.194	1,70E-003	NM_013362.1	Homo sapiens zinc finger protein 225 (ZNF225), mRNA.
LOC645284	0.197	3,37E-003	XM_932788.1	PREDICTED: Homo sapiens hypothetical protein LOC645284 (LOC645284), mRNA.
SPEN	0.197	4,81E-003	NM_015001.2	Homo sapiens spen homolog, transcriptional regulator (Drosophila) (SPEN), mRNA.
FSD1	0.199	7,06E-003	NM_024333.1	Homo sapiens fibronectin type III and SPRY domain containing 1 (FSD1), mRNA.
MARCH3	0.2	5,71E-003	XM_001127871.1	PREDICTED: Homo sapiens membrane-associated ring finger (C3HC4) 3 (MARCH3), mRNA.
TIMM17A	0.202	2,33E-003	NM_006335.1	Homo sapiens translocase of inner mitochondrial membrane 17 homolog A (yeast) (TIMM17A), nuclear gene encoding mitochondrial protein, mRNA.
MTMR1	0.205	2,62E-004	NM_176789.1	Homo sapiens myotubularin related protein 1 (MTMR1), transcript variant 2, mRNA.
HEATR5B	0.206	6,23E-004	NM_019024.1	Homo sapiens HEAT repeat containing 5B (HEATR5B), mRNA.
STAM2	0.206	5,55E-003	NM_005843.3	Homo sapiens signal transducing adaptor molecule (SH3 domain and ITAM motif) 2 (STAM2), mRNA.
CECR5	0.208	1,98E-005	NM_017829.5	Homo sapiens cat eye syndrome chromosome region, candidate 5 (CECR5), transcript variant 1, mRNA.
DARS	0.208	4,64E-003	NM_001349.2	Homo sapiens aspartyl-tRNA synthetase (DARS), mRNA.
USP9X	0.208	3,16E-003	NM_001039591.2	Homo sapiens ubiquitin specific peptidase 9, X-linked (USP9X), transcript variant 4, mRNA.
DOCK7	0.209	7,21E-003	NM_033407.2	Homo sapiens dedicator of cytokinesis 7 (DOCK7), mRNA.
CREB3L1	0.21	8,38E-003	NM_052854.2	Homo sapiens cAMP responsive element binding protein 3-like 1 (CREB3L1), mRNA.
LOC221442	0.211	1,03E-003	NM_001010871.1	Homo sapiens hypothetical protein LOC221442 (LOC221442), mRNA.
LOC642741	0.211	4,85E-005	XR_019077.2	PREDICTED: Homo sapiens misc_RNA (LOC642741), miscRNA.
LOC645969	0.211	2,88E-003	XR_037475.1	PREDICTED: Homo sapiens misc_RNA (LOC645969), miscRNA.
LOC652798	0.211	2,86E-004	XM_942459.1	PREDICTED: Homo sapiens similar to plakophilin 1 isoform 1a (LOC652798), mRNA.
SERPINA1	0.211	7,63E-004	NM_000295.3	Homo sapiens serpin peptidase inhibitor, clade A (alpha-1 antiproteinase, antitrypsin), member 1 (SERPINA1), transcript variant 1, mRNA.
LOC644877	0.214	2,14E-003	XR_017355.2	PREDICTED: Homo sapiens misc_RNA (LOC644877), miscRNA.
ATP1B3	0.216	8,48E-003	NM_001679.2	Homo sapiens ATPase, Na+/K+ transporting, beta 3 polypeptide (ATP1B3), mRNA. XM_945518
TCERG1	0.217	1,26E-003	NM_006706.3	Homo sapiens transcription elongation regulator 1 (TCERG1), transcript variant 1, mRNA.
GJC1	0.218	4,54E-003	NM_001080383.1	Homo sapiens gap junction protein, gamma 1, 45kDa (GJC1), transcript variant 2, mRNA.
HADHB	0.219	7,28E-003	NM_000183.2	Homo sapiens hydroxyacyl-Coenzyme A dehydrogenase/3-ketoacyl-Coenzyme A thiolase/enoyl-Coenzyme A hydratase (trifunctional protein), beta subunit (HADHB), nuclear gene encoding mitochondrial protein, mRNA.
LRRC4C	0.219	1,57E-003	NM_020929.1	Homo sapiens leucine rich repeat containing 4C (LRRC4C), mRNA.
C1orf137	0.22	1,05E-005	NM_001013643.1	Homo sapiens chromosome 1 open reading frame 137 (C1orf137), mRNA.
MATN1	0.22	9,50E-004	NM_002379.2	Homo sapiens matrilin 1, cartilage matrix protein (MATN1), mRNA.
TLE4	0.22	7,76E-003	NM_007005.3	Homo sapiens transducin-like enhancer of split 4 (E(sp1) homolog, Drosophila) (TLE4), mRNA.
FAF1	0.221	1,07E-003	NM_007051.2	Homo sapiens Fas (TNFRSF6) associated factor 1 (FAF1), mRNA.
SP4	0.221	1,02E-003	NM_003112.3	Homo sapiens Sp4 transcription factor (SP4), mRNA.
GDA	0.223	3,21E-003	NM_004293.3	Homo sapiens guanine deaminase (GDA), mRNA.
CNNM4	0.224	3,22E-003	NM_020184.3	Homo sapiens cyclin M4 (CNNM4), mRNA.
LOC729397	0.224	1,84E-003	XM_001716181.1	PREDICTED: Homo sapiens hypothetical LOC729397 (LOC729397), mRNA.
NAT1	0.224	6,60E-003	XM_001127234.1	PREDICTED: Homo sapiens N-acetyltransferase 1 (arylamine N-acetyltransferase) (NAT1), mRNA.
PNKD	0.225	2,37E-003	NM_015488.4	Homo sapiens paroxysmal nonkinesigenic dyskinesia (PNKD), transcript variant 1, mRNA.
PROCA1	0.225	6,66E-003	NM_152465.1	Homo sapiens protein interacting with cyclin A1 (PROCA1), mRNA.
CLU	0.226	4,98E-004	NM_203339.1	Homo sapiens clusterin (CLU), transcript variant 2, mRNA.
LOC642935	0.226	1,51E-003	XR_042283.1	PREDICTED: Homo sapiens misc_RNA (LOC642935), miscRNA.
CCNC	0.227	1,03E-003	NM_005190.3	Homo sapiens cyclin C (CCNC), transcript variant 1, mRNA.
RPE	0.227	5,59E-003	NM_199229.1	Homo sapiens ribulose-5-phosphate-3-epimerase (RPE), transcript variant 1, mRNA.
FBXO38	0.229	4,99E-003	NM_030793.3	Homo sapiens F-box protein 38 (FBXO38), transcript variant 1, mRNA.
BMP5	0.23	8,30E-003	NM_021073.2	Homo sapiens bone morphogenetic protein 5 (BMP5), mRNA.
IRF2BP1	0.23	2,23E-003	NM_015649.1	Homo sapiens interferon regulatory factor 2 binding protein 1 (IRF2BP1), mRNA.
LOC100134261	0.23	6,61E-003	XM_001720725.1	PREDICTED: Homo sapiens similar to anaphase promoting complex subunit 1 (LOC100134261), mRNA.
SF3B1	0.232	2,69E-003	NM_012433.2	Homo sapiens splicing factor 3b, subunit 1, 155kDa (SF3B1), transcript variant 1, mRNA.
KIAA0261	0.235	7,70E-003	NM_015045.1	Homo sapiens KIAA0261 (KIAA0261), mRNA.
PPAP2A	0.236	3,22E-003	NM_003711.2	Homo sapiens phosphatidic acid phosphatase type 2A (PPAP2A), transcript variant 1, mRNA.
LANCL2	0.237	2,03E-003	NM_018697.3	Homo sapiens LanC lantibiotic synthetase component C-like 2 (bacterial) (LANCL2), mRNA.
NUDT9	0.237	6,06E-004	NM_198038.1	Homo sapiens nudix (nucleoside diphosphate linked moiety X)-type motif 9 (NUDT9), transcript variant 3, mRNA.
LOC644113	0.239	9,40E-003	XM_927336.1	PREDICTED: Homo sapiens hypothetical protein LOC644113 (LOC644113), mRNA.
NR1I2	0.243	5,61E-003	NM_022002.1	Homo sapiens nuclear receptor subfamily 1, group I, member 2 (NR1I2), transcript variant 2, mRNA.
FZD3	0.244	1,13E-003	NM_017412.2	Homo sapiens frizzled homolog 3 (Drosophila) (FZD3), mRNA.
LIN7C	0.244	3,28E-005	NM_018362.2	Homo sapiens lin-7 homolog C (C. elegans) (LIN7C), mRNA.
LOC644619	0.244	4,72E-003	XR_042317.1	PREDICTED: Homo sapiens misc_RNA (LOC644619), miscRNA.
BRD7	0.245	4,13E-004	NM_013263.2	Homo sapiens bromodomain containing 7 (BRD7), mRNA.
LOC100134825	0.245	6,71E-004	XM_001726422.1	PREDICTED: Homo sapiens similar to hCG2005335 (LOC100134825), mRNA.
LOC645941	0.245	1,19E-003	XM_933279.1	PREDICTED: Homo sapiens hypothetical LOC645941 (LOC645941), mRNA.
HEATR5B	0.248	3,59E-004	NM_019024.1	Homo sapiens HEAT repeat containing 5B (HEATR5B), mRNA.
PDE3A	0.248	2,84E-003	NM_000921.3	Homo sapiens phosphodiesterase 3A, cGMP-inhibited (PDE3A), mRNA.
RBM18	0.249	4,59E-003	NM_033117.2	Homo sapiens RNA binding motif protein 18 (RBM18), mRNA.
ZNF57	0.249	2,76E-003	NM_173480.1	Homo sapiens zinc finger protein 57 (ZNF57), mRNA.
MOBKL3	0.25	1,09E-003	NM_001100819.1	Homo sapiens MOB1, Mps One Binder kinase activator-like 3 (yeast) (MOBKL3), transcript variant 3, mRNA.
OMD	0.25	3,32E-003	NM_005014.1	Homo sapiens osteomodulin (OMD), mRNA.
ZNF763	0.25	1,04E-005	NM_001012753.1	Homo sapiens zinc finger protein 763 (ZNF763), mRNA.
TLE6	0.252	3,48E-003	NM_024760.1	Homo sapiens transducin-like enhancer of split 6 (E(sp1) homolog, Drosophila) (TLE6), mRNA.
YWHAB	0.252	8,67E-003	NM_003404.3	Homo sapiens tyrosine 3-monooxygenase/tryptophan 5-monooxygenase activation protein, beta polypeptide (YWHAB), transcript variant 1, mRNA.
TIMM23	0.253	2,73E-003	NM_006327.2	Homo sapiens translocase of inner mitochondrial membrane 23 homolog (yeast) (TIMM23), nuclear gene encoding mitochondrial protein, mRNA.
ERLIN2	0.254	3,02E-003	NM_001003791.1	Homo sapiens ER lipid raft associated 2 (ERLIN2), transcript variant 3, mRNA.
CTGLF1	0.255	3,34E-003	NM_133446.1	Homo sapiens centaurin, gamma-like family, member 1 (CTGLF1), mRNA.
PRKAR1A	0.256	8,88E-004	NM_212472.1	Homo sapiens protein kinase, cAMP-dependent, regulatory, type I, alpha (tissue specific extinguisher 1) (PRKAR1A), transcript variant 3, mRNA.
NPR2	0.259	8,49E-003	NM_000907.2	Homo sapiens natriuretic peptide receptor B/guanylate cyclase B (atrionatriuretic peptide receptor B) (NPR2), transcript variant 1, mRNA.
LARS	0.26	8,11E-003	NM_020117.9	Homo sapiens leucyl-tRNA synthetase (LARS), mRNA.
NUFIP1	0.26	4,01E-003	NM_012345.1	Homo sapiens nuclear fragile X mental retardation protein interacting protein 1 (NUFIP1), mRNA.
MRPL44	0.261	8,11E-004	NM_022915.2	Homo sapiens mitochondrial ribosomal protein L44 (MRPL44), nuclear gene encoding mitochondrial protein, mRNA.
TCF20	0.261	5,13E-003	NM_181492.1	Homo sapiens transcription factor 20 (AR1) (TCF20), transcript variant 2, mRNA.
C5orf44	0.262	2,40E-004	NM_001093756.1	Homo sapiens chromosome 5 open reading frame 44 (C5orf44), transcript variant 3, mRNA.
CDC42BPA	0.262	6,25E-003	NM_003607.3	Homo sapiens CDC42 binding protein kinase alpha (DMPK-like) (CDC42BPA), transcript variant B, mRNA.
RPS4Y1	0.264	5,26E-004	NM_001008.3	Homo sapiens ribosomal protein S4, Y-linked 1 (RPS4Y1), mRNA.
ZNF16	0.265	1,47E-003	NM_006958.2	Homo sapiens zinc finger protein 16 (ZNF16), transcript variant 1, mRNA.
UROC1	0.266	1,44E-003	NM_144639.1	Homo sapiens urocanase domain containing 1 (UROC1), mRNA.
DDX19A	0.267	7,72E-003	NM_018332.3	Homo sapiens DEAD (Asp-Glu-Ala-As) box polypeptide 19A (DDX19A), mRNA.
VNN1	0.267	3,06E-005	NM_004666.1	Homo sapiens vanin 1 (VNN1), mRNA.
ZBBX	0.269	3,93E-003	NM_024687.2	Homo sapiens zinc finger, B-box domain containing (ZBBX), mRNA.
ETV5	0.27	2,00E-003	NM_004454.1	Homo sapiens ets variant gene 5 (ets-related molecule) (ETV5), mRNA.
LOXL1	0.27	5,87E-003	NM_005576.2	Homo sapiens lysyl oxidase-like 1 (LOXL1), mRNA.
SNORD114-1	0.271	1,37E-003	NR_003193.1	Homo sapiens small nucleolar RNA, C/D box 114-1 (SNORD114-1), small nucleolar RNA.
LOC100129708	0.272	9,35E-004	XR_036903.1	PREDICTED: Homo sapiens misc_RNA (LOC100129708), miscRNA.
LOC644093	0.272	1,52E-003	XM_945461.2	PREDICTED: Homo sapiens hCG2040054 (LOC644093), mRNA.
MRPS33	0.272	2,26E-003	NM_016071.2	Homo sapiens mitochondrial ribosomal protein S33 (MRPS33), nuclear gene encoding mitochondrial protein, transcript variant 1, mRNA.
NAAA	0.272	3,19E-003	NM_014435.3	Homo sapiens N-acylethanolamine acid amidase (NAAA), transcript variant 1, mRNA.
NUP37	0.275	7,92E-004	NM_024057.2	Homo sapiens nucleoporin 37kDa (NUP37), mRNA.
C7orf53	0.276	4,54E-003	NM_182597.1	Homo sapiens chromosome 7 open reading frame 53 (C7orf53), mRNA.
FLJ12684	0.276	4,93E-003	NM_024534.4	Homo sapiens hypothetical protein FLJ12684 (FLJ12684), mRNA. XR_001254
LOC100133578	0.276	1,56E-003	XM_001714539.1	PREDICTED: Homo sapiens similar to acetylserotonin O-methyltransferase-like (LOC100133578), mRNA.
KBTBD9	0.278	2,07E-003	XM_001134449.1	PREDICTED: Homo sapiens kelch repeat and BTB (POZ) domain containing 9 (KBTBD9), mRNA.
PRKACB	0.279	1,13E-003	NM_002731.2	Homo sapiens protein kinase, cAMP-dependent, catalytic, beta (PRKACB), transcript variant 2, mRNA.
ATP5E	0.28	2,94E-003	NM_001001977.1	Homo sapiens ATP synthase, H+ transporting, mitochondrial F1 complex, epsilon subunit (ATP5E), nuclear gene encoding mitochondrial protein, mRNA.
MRS2	0.28	5,29E-003	NM_020662.2	Homo sapiens MRS2 magnesium homeostasis factor homolog (S. cerevisiae) (MRS2), mRNA.
PISD	0.28	3,03E-004	NM_014338.3	Homo sapiens phosphatidylserine decarboxylase (PISD), mRNA.
LOC100129195	0.282	1,33E-004	XM_001722758.1	PREDICTED: Homo sapiens hypothetical protein LOC100129195 (LOC100129195), mRNA.
PDSS1	0.282	1,99E-003	NM_014317.3	Homo sapiens prenyl (decaprenyl) diphosphate synthase, subunit 1 (PDSS1), mRNA.
WRN	0.282	1,42E-003	NM_000553.3	Homo sapiens Werner syndrome (WRN), mRNA.
AZI2	0.283	2,73E-003	NM_022461.2	Homo sapiens 5-azacytidine induced 2 (AZI2), mRNA.
C16orf87	0.283	3,12E-003	NM_001001436.2	Homo sapiens chromosome 16 open reading frame 87 (C16orf87), mRNA.
DDX1	0.284	2,25E-003	NM_004939.1	Homo sapiens DEAD (Asp-Glu-Ala-Asp) box polypeptide 1 (DDX1), mRNA.
ERI1	0.284	4,19E-003	NM_153332.3	Homo sapiens exoribonuclease 1 (ERI1), mRNA.
UBE2V1	0.284	8,35E-003	NM_001032288.1	Homo sapiens ubiquitin-conjugating enzyme E2 variant 1 (UBE2V1), transcript variant 4, mRNA.
TWIST2	0.285	3,82E-003	NM_057179.1	Homo sapiens twist homolog 2 (Drosophila) (TWIST2), mRNA.
FLJ10213	0.286	2,22E-004	NM_018029.3	Homo sapiens hypothetical protein FLJ10213 (FLJ10213), mRNA.
C19orf29	0.287	2,38E-004	NM_001080543.1	Homo sapiens chromosome 19 open reading frame 29 (C19orf29), transcript variant 1, mRNA.
FAM96A	0.287	1,32E-003	NM_032231.4	Homo sapiens family with sequence similarity 96, member A (FAM96A), transcript variant 1, mRNA.
FLJ31568	0.287	9,13E-003	NM_152509.1	Homo sapiens FLJ31568 protein (FLJ31568), mRNA.
LOC729779	0.287	2,91E-003	XR_019592.2	PREDICTED: Homo sapiens misc_RNA (LOC729779), miscRNA.
CDC40	0.289	2,05E-004	NM_015891.2	Homo sapiens cell division cycle 40 homolog (S. cerevisiae) (CDC40), mRNA.
RABEPK	0.289	1,41E-005	NM_005833.2	Homo sapiens Rab9 effector protein with kelch motifs (RABEPK), mRNA.
RFX2	0.289	4,30E-004	NM_000635.2	Homo sapiens regulatory factor X, 2 (influences HLA class II expression) (RFX2), transcript variant 1, mRNA.
ATRN	0.29	1,54E-004	NM_139321.1	Homo sapiens attractin (ATRN), transcript variant 1, mRNA.
LOC100130705	0.291	4,50E-003	XM_001718675.1	PREDICTED: Homo sapiens hypothetical LOC100130705 (LOC100130705), mRNA.
ANKRD46	0.292	8,20E-003	NM_198401.2	Homo sapiens ankyrin repeat domain 46 (ANKRD46), mRNA.
LOC100132918	0.292	6,25E-003	XR_039697.1	PREDICTED: Homo sapiens misc_RNA (LOC100132918), miscRNA.
C13orf23	0.293	4,77E-003	NM_025138.3	Homo sapiens chromosome 13 open reading frame 23 (C13orf23), transcript variant 1, mRNA.
LOC728732	0.295	9,00E-004	XR_038331.1	PREDICTED: Homo sapiens misc_RNA (LOC728732), miscRNA.
XRCC6BP1	0.298	1,87E-003	NM_033276.2	Homo sapiens XRCC6 binding protein 1 (XRCC6BP1), mRNA.
LOC100132535	0.299	1,80E-003	XR_038464.1	PREDICTED: Homo sapiens misc_RNA (LOC100132535), miscRNA.
TSC1	0.299	1,01E-003	NM_000368.3	Homo sapiens tuberous sclerosis 1 (TSC1), transcript variant 1, mRNA.
ABHD14A	0.3	9,20E-004	NM_015407.3	Homo sapiens abhydrolase domain containing 14A (ABHD14A), mRNA.
PHF1	0.3	1,91E-004	NM_024165.1	Homo sapiens PHD finger protein 1 (PHF1), transcript variant 2, mRNA.
LOC648176	0.302	4,99E-004	XM_937221.1	PREDICTED: Homo sapiens similar to RAS and EF hand domain containing (LOC648176), mRNA.
MBLAC2	0.303	7,84E-003	NM_203406.1	Homo sapiens metallo-beta-lactamase domain containing 2 (MBLAC2), mRNA.
KLF10	0.304	4,76E-003	NM_005655.1	Homo sapiens Kruppel-like factor 10 (KLF10), transcript variant 1, mRNA.
SHMT1	0.304	4,17E-004	NM_148918.1	Homo sapiens serine hydroxymethyltransferase 1 (soluble) (SHMT1), transcript variant 2, mRNA.
ARL17P1	0.306	1,35E-003	NM_016632.1	Homo sapiens ADP-ribosylation factor-like 17 pseudogene 1 (ARL17P1), mRNA.
SNORD83B	0.306	8,02E-004	NR_000028.1	Homo sapiens small nucleolar RNA, C/D box 83B (SNORD83B), small nucleolar RNA.
ESD	0.307	8,21E-005	NM_001984.1	Homo sapiens esterase D/formylglutathione hydrolase (ESD), mRNA.
NXNL1	0.307	4,16E-003	NM_138454.1	Homo sapiens nucleoredoxin-like 1 (NXNL1), mRNA.
FASTKD3	0.308	7,92E-004	NM_024091.2	Homo sapiens FAST kinase domains 3 (FASTKD3), mRNA.
AGAP8	0.309	5,36E-003	NM_001077686.1	Homo sapiens ArfGAP with GTPase domain, ankyrin repeat and PH domain 8 (AGAP8), mRNA.
C20orf72	0.31	2,12E-003	NM_052865.2	Homo sapiens chromosome 20 open reading frame 72 (C20orf72), mRNA.
LOC440145	0.31	5,30E-004	NM_001071775.1	Homo sapiens similar to RIKEN cDNA 2410129H14 (LOC440145), mRNA.
PRMT3	0.31	1,55E-004	NM_005788.1	Homo sapiens protein arginine methyltransferase 3 (PRMT3), mRNA.
TTC21A	0.31	3,25E-006	NM_145755.1	Homo sapiens tetratricopeptide repeat domain 21A (TTC21A), mRNA.
MCCC1	0.312	2,57E-003	NM_020166.3	Homo sapiens methylcrotonoyl-Coenzyme A carboxylase 1 (alpha) (MCCC1), nuclear gene encoding mitochondrial protein, mRNA.
SNORA11	0.313	3,27E-005	NR_002953.1	Homo sapiens small nucleolar RNA, H/ACA box 11 (SNORA11), small nucleolar RNA.
SRRM1L	0.313	5,41E-004	XM_932812.1	PREDICTED: Homo sapiens serine/arginine repetitive matrix 1-like (SRRM1L), mRNA.
EXOSC3	0.314	2,44E-004	NM_016042.2	Homo sapiens exosome component 3 (EXOSC3), transcript variant 1, mRNA.
LOC100132147	0.316	2,55E-004	XR_038617.1	PREDICTED: Homo sapiens misc_RNA (LOC100132147), miscRNA.
RPL6	0.317	9,80E-004	NM_001024662.1	Homo sapiens ribosomal protein L6 (RPL6), transcript variant 1, mRNA.
CAMK2D	0.318	5,26E-004	NM_172128.1	Homo sapiens calcium/calmodulin-dependent protein kinase (CaM kinase) II delta (CAMK2D), transcript variant 2, mRNA.
PIAS2	0.319	3,83E-003	XM_938229.1	PREDICTED: Homo sapiens protein inhibitor of activated STAT, 2 (PIAS2), mRNA.
EIF4A3	0.32	4,29E-003	NM_014740.2	Homo sapiens eukaryotic translation initiation factor 4A, isoform 3 (EIF4A3), mRNA.
RBM12	0.321	2,91E-004	NM_006047.4	Homo sapiens RNA binding motif protein 12 (RBM12), transcript variant 1, mRNA.
SKP2	0.322	1,66E-003	NM_005983.2	Homo sapiens S-phase kinase-associated protein 2 (p45) (SKP2), transcript variant 1, mRNA.
ERAP1	0.324	3,26E-003	NM_001040458.1	Homo sapiens endoplasmic reticulum aminopeptidase 1 (ERAP1), transcript variant 2, mRNA.
LOC642120	0.324	2,59E-004	XM_936265.1	PREDICTED: Homo sapiens similar to Maltase-glucoamylase, intestinal (LOC642120), mRNA.
RNF160	0.325	2,32E-004	NM_015565.1	Homo sapiens ring finger protein 160 (RNF160), mRNA.
GLB1L	0.327	1,17E-004	NM_024506.3	Homo sapiens galactosidase, beta 1-like (GLB1L), mRNA.
N4BP2L2	0.328	2,32E-003	NM_014887.2	Homo sapiens NEDD4 binding protein 2-like 2 (N4BP2L2), transcript variant 2, mRNA.
MTMR11	0.33	3,16E-003	NM_006697.1	Homo sapiens myotubularin related protein 11 (MTMR11), transcript variant 1, mRNA.
ZNF26	0.33	1,82E-003	NM_019591.2	Homo sapiens zinc finger protein 26 (ZNF26), mRNA.
FBXO11	0.331	3,84E-003	NM_025133.3	Homo sapiens F-box protein 11 (FBXO11), transcript variant 1, mRNA.
NFX1	0.331	2,69E-003	NM_147133.1	Homo sapiens nuclear transcription factor, X-box binding 1 (NFX1), transcript variant 2, mRNA.
APOBEC3G	0.332	2,21E-003	NM_021822.1	Homo sapiens apolipoprotein B mRNA editing enzyme, catalytic polypeptide-like 3G (APOBEC3G), mRNA.
KIR2DS3	0.332	2,66E-003	NM_012313.1	Homo sapiens killer cell immunoglobulin-like receptor, two domains, short cytoplasmic tail, 3 (KIR2DS3), mRNA.
RNF160	0.333	1,08E-003	NM_015565.1	Homo sapiens ring finger protein 160 (RNF160), mRNA.
AJAP1	0.337	7,26E-003	NM_001042478.1	Homo sapiens adherens junctions associated protein 1 (AJAP1), transcript variant 2, mRNA.
BAT2D1	0.337	6,22E-004	NM_015172.3	Homo sapiens BAT2 domain containing 1 (BAT2D1), mRNA.
BET1	0.338	6,96E-004	NM_005868.4	Homo sapiens blocked early in transport 1 homolog (S. cerevisiae) (BET1), mRNA.
LOC389634	0.338	2,92E-004	NM_001012988.1	Homo sapiens hypothetical LOC389634 (LOC389634), mRNA.
LOC647597	0.338	1,80E-003	XM_001732865.1	PREDICTED: Homo sapiens hypothetical LOC647597 (LOC647597), mRNA.
RBL2	0.338	2,64E-003	NM_005611.2	Homo sapiens retinoblastoma-like 2 (p130) (RBL2), mRNA.
LOC644422	0.34	6,68E-003	XR_019449.1	PREDICTED: Homo sapiens misc_RNA (LOC644422), miscRNA.
UBR5	0.34	2,28E-003	NM_015902.4	Homo sapiens ubiquitin protein ligase E3 component n-recognin 5 (UBR5), mRNA.
CHD7	0.342	9,14E-003	NM_017780.2	Homo sapiens chromodomain helicase DNA binding protein 7 (CHD7), mRNA.
CTDSPL2	0.342	3,56E-004	NM_016396.1	Homo sapiens CTD (carboxy-terminal domain, RNA polymerase II, polypeptide A) small phosphatase like 2 (CTDSPL2), mRNA.
C16orf38	0.346	4,41E-004	NM_001013658.1	Homo sapiens chromosome 16 open reading frame 38 (C16orf38), mRNA.
LOC647276	0.348	2,42E-003	XR_017675.2	PREDICTED: Homo sapiens misc_RNA (LOC647276), miscRNA.
LOC650780	0.348	3,76E-003	XM_939859.1	PREDICTED: Homo sapiens similar to Immunoglobulin omega chain precursor (VpreB2 protein) (LOC650780), mRNA.
LOC653080	0.348	2,21E-004	XM_930884.1	PREDICTED: Homo sapiens similar to Beta-glucuronidase precursor, transcript variant 2 (LOC653080), mRNA.
RP2	0.348	1,16E-003	NM_006915.1	Homo sapiens retinitis pigmentosa 2 (X-linked recessive) (RP2), mRNA.
TMEM168	0.348	5,30E-004	NM_022484.4	Homo sapiens transmembrane protein 168 (TMEM168), mRNA.
ZNF271	0.348	2,62E-003	NM_006629.3	Homo sapiens zinc finger protein 271 (ZNF271), mRNA.
CNOT7	0.349	3,02E-003	NM_013354.5	Homo sapiens CCR4-NOT transcription complex, subunit 7 (CNOT7), transcript variant 1, mRNA.
HSF2	0.35	5,98E-003	NM_004506.2	Homo sapiens heat shock transcription factor 2 (HSF2), mRNA.
NEDD1	0.353	7,46E-003	NM_152905.2	Homo sapiens neural precursor cell expressed, developmentally down-regulated 1 (NEDD1), mRNA.
C6orf211	0.356	2,48E-003	NM_024573.1	Homo sapiens chromosome 6 open reading frame 211 (C6orf211), mRNA.
DDX10	0.357	1,46E-003	NM_004398.2	Homo sapiens DEAD (Asp-Glu-Ala-Asp) box polypeptide 10 (DDX10), mRNA.
LOC728127	0.357	1,49E-003	XR_015281.1	PREDICTED: Homo sapiens similar to centaurin, gamma-like family, member 1 (LOC728127), mRNA.
LOC728739	0.358	5,33E-003	XR_015689.1	PREDICTED: Homo sapiens similar to programmed cell death 2 isoform 2 (LOC728739), mRNA.
SCD5	0.358	3,35E-003	NM_001037582.1	Homo sapiens stearoyl-CoA desaturase 5 (SCD5), transcript variant 1, mRNA.
TBCD	0.36	2,40E-003	NM_005993.4	Homo sapiens tubulin folding cofactor D (TBCD), mRNA.
ATP8A1	0.362	1,38E-005	NM_006095.1	Homo sapiens ATPase, aminophospholipid transporter (APLT), Class I, type 8A, member 1 (ATP8A1), mRNA.
NEK2	0.362	7,58E-004	NM_002497.2	Homo sapiens NIMA (never in mitosis gene a)-related kinase 2 (NEK2), mRNA.
ZMYM2	0.362	1,31E-004	NM_197968.1	Homo sapiens zinc finger, MYM-type 2 (ZMYM2), mRNA.
HIVEP1	0.364	4,96E-003	NM_002114.2	Homo sapiens human immunodeficiency virus type I enhancer binding protein 1 (HIVEP1), mRNA.
NUP54	0.364	4,47E-005	NM_017426.2	Homo sapiens nucleoporin 54kDa (NUP54), mRNA.
RPS6KA5	0.365	6,66E-003	NM_004755.2	Homo sapiens ribosomal protein S6 kinase, 90kDa, polypeptide 5 (RPS6KA5), transcript variant 1, mRNA.
ST7	0.366	4,09E-004	NM_018412.3	Homo sapiens suppression of tumorigenicity 7 (ST7), transcript variant a, mRNA.
CLNS1A	0.367	3,19E-003	NM_001293.1	Homo sapiens chloride channel, nucleotide-sensitive, 1A (CLNS1A), mRNA.
APOO	0.368	2,73E-003	NM_024122.2	Homo sapiens apolipoprotein O (APOO), mRNA.
C14orf138	0.368	3,87E-005	NM_001040662.1	Homo sapiens chromosome 14 open reading frame 138 (C14orf138), transcript variant 2, mRNA.
ACADM	0.371	1,47E-003	NM_000016.2	Homo sapiens acyl-Coenzyme A dehydrogenase, C-4 to C-12 straight chain (ACADM), nuclear gene encoding mitochondrial protein, mRNA.
PPPDE1	0.373	2,15E-003	NM_016076.3	Homo sapiens PPPDE peptidase domain containing 1 (PPPDE1), mRNA.
CTBP2	0.374	2,35E-003	NM_001329.2	Homo sapiens C-terminal binding protein 2 (CTBP2), transcript variant 1, mRNA.
SLC19A1	0.375	4,12E-003	NM_194255.1	Homo sapiens solute carrier family 19 (folate transporter), member 1 (SLC19A1), mRNA.
GJC3	0.376	5,60E-003	NM_181538.1	Homo sapiens gap junction protein, gamma 3, 30.2kDa (GJC3), mRNA.
DLD	0.377	7,08E-004	NM_000108.3	Homo sapiens dihydrolipoamide dehydrogenase (DLD), mRNA.
FMOD	0.378	2,36E-003	NM_002023.3	Homo sapiens fibromodulin (FMOD), mRNA.
ZNHIT6	0.381	3,32E-003	NM_017953.2	Homo sapiens zinc finger, HIT type 6 (ZNHIT6), mRNA.
CASC4	0.382	1,61E-003	NM_177974.1	Homo sapiens cancer susceptibility candidate 4 (CASC4), transcript variant 2, mRNA.
DMTF1	0.383	9,24E-004	NM_021145.2	Homo sapiens cyclin D binding myb-like transcription factor 1 (DMTF1), mRNA.
RNF146	0.384	1,73E-004	NM_030963.2	Homo sapiens ring finger protein 146 (RNF146), mRNA.
TMEM38B	0.386	1,16E-003	NM_018112.1	Homo sapiens transmembrane protein 38B (TMEM38B), mRNA.
LOC149134	0.387	1,72E-004	NM_207326.1	Homo sapiens hypothetical protein LOC149134 (LOC149134), mRNA.
DYRK1A	0.388	2,23E-003	NM_130437.2	Homo sapiens dual-specificity tyrosine-(Y)-phosphorylation regulated kinase 1A (DYRK1A), transcript variant 4, mRNA.
OAT	0.388	2,74E-003	NM_000274.1	Homo sapiens ornithine aminotransferase (gyrate atrophy) (OAT), nuclear gene encoding mitochondrial protein, mRNA.
DPH3	0.389	8,59E-005	NM_001047434.1	Homo sapiens DPH3, KTI11 homolog (S. cerevisiae) (DPH3), transcript variant 2, mRNA.
LZIC	0.391	1,10E-003	NM_032368.3	Homo sapiens leucine zipper and CTNNBIP1 domain containing (LZIC), mRNA.
MAGEF1	0.391	1,94E-006	NM_022149.4	Homo sapiens melanoma antigen family F, 1 (MAGEF1), mRNA.
DYRK1A	0.393	8,99E-004	NM_130438.1	Homo sapiens dual-specificity tyrosine-(Y)-phosphorylation regulated kinase 1A (DYRK1A), transcript variant 5, mRNA.
NAP1L1	0.393	6,12E-003	NM_139207.1	Homo sapiens nucleosome assembly protein 1-like 1 (NAP1L1), transcript variant 1, mRNA.
TFB2M	0.396	1,60E-003	NM_022366.1	Homo sapiens transcription factor B2, mitochondrial (TFB2M), nuclear gene encoding mitochondrial protein, mRNA.
CCRL2	0.397	2,50E-003	NM_001130910.1	Homo sapiens chemokine (C-C motif) receptor-like 2 (CCRL2), transcript variant 2, mRNA.
GPD2	0.398	1,59E-003	NM_001083112.1	Homo sapiens glycerol-3-phosphate dehydrogenase 2 (mitochondrial) (GPD2), nuclear gene encoding mitochondrial protein, transcript variant 1, mRNA.
MTX3	0.398	1,81E-003	NM_001010891.3	Homo sapiens metaxin 3 (MTX3), mRNA.
SAMD11	0.398	4,43E-004	NM_152486.2	Homo sapiens sterile alpha motif domain containing 11 (SAMD11), mRNA.
AMAC1L3	0.4	2,36E-003	NM_001102614.1	Homo sapiens acyl-malonyl condensing enzyme 1-like 3 (AMAC1L3), mRNA.
CCDC48	0.4	1,19E-003	NM_024768.1	Homo sapiens coiled-coil domain containing 48 (CCDC48), mRNA.
CNIH	0.4	1,12E-005	NM_005776.2	Homo sapiens cornichon homolog (Drosophila) (CNIH), mRNA.
CREBBP	0.402	7,27E-004	NM_001079846.1	Homo sapiens CREB binding protein (CREBBP), transcript variant 2, mRNA.
RERE	0.402	1,22E-003	NM_001042682.1	Homo sapiens arginine-glutamic acid dipeptide (RE) repeats (RERE), transcript variant 3, mRNA.
EEF1D	0.403	1,54E-003	NM_032378.2	Homo sapiens eukaryotic translation elongation factor 1 delta (guanine nucleotide exchange protein) (EEF1D), transcript variant 1, mRNA.
PREPL	0.403	1,89E-003	NM_006036.3	Homo sapiens prolyl endopeptidase-like (PREPL), transcript variant C, mRNA.
LOC731895	0.404	6,23E-004	XM_001133620.1	PREDICTED: Homo sapiens similar to transmembrane protein 28 (LOC731895), mRNA.
SRP14	0.404	7,53E-004	NM_003134.2	Homo sapiens signal recognition particle 14kDa (homologous Alu RNA binding protein) (SRP14), mRNA.
APEX1	0.405	1,40E-003	NM_080649.1	Homo sapiens APEX nuclease (multifunctional DNA repair enzyme) 1 (APEX1), transcript variant 3, mRNA.
SON	0.405	1,99E-004	NM_032195.1	Homo sapiens SON DNA binding protein (SON), transcript variant b, mRNA.
ABT1	0.406	1,28E-003	NM_013375.2	Homo sapiens activator of basal transcription 1 (ABT1), mRNA.
LOC647856	0.409	1,22E-003	XR_019580.1	PREDICTED: Homo sapiens similar to 40S ribosomal protein SA (p40) (34/67 kDa laminin receptor) (Colon carcinoma laminin-binding protein) (NEM/1CHD4) (Multidrug resistance-associated protein MGr1-Ag) (LOC647856), mRNA.
CLEC4A	0.41	4,02E-003	NM_194448.1	Homo sapiens C-type lectin domain family 4, member A (CLEC4A), transcript variant 4, mRNA.
DYNC2H1	0.41	7,50E-003	NM_001080463.1	Homo sapiens dynein, cytoplasmic 2, heavy chain 1 (DYNC2H1), mRNA.
HLX	0.41	7,75E-003	NM_021958.2	Homo sapiens H2.0-like homeobox (HLX), mRNA.
C1QL1	0.412	5,94E-005	NM_006688.3	Homo sapiens complement component 1, q subcomponent-like 1 (C1QL1), mRNA.
NR2C1	0.413	6,63E-005	NM_003297.1	Homo sapiens nuclear receptor subfamily 2, group C, member 1 (NR2C1), transcript variant 1, mRNA.
IARS	0.414	6,53E-003	NM_002161.3	Homo sapiens isoleucyl-tRNA synthetase (IARS), transcript variant short, mRNA.
B3GAT1	0.416	1,05E-003	NM_018644.3	Homo sapiens beta-1,3-glucuronyltransferase 1 (glucuronosyltransferase P) (B3GAT1), transcript variant 1, mRNA.
FGFR1OP2	0.416	1,05E-003	NM_015633.1	Homo sapiens FGFR1 oncogene partner 2 (FGFR1OP2), mRNA.
LOC100130932	0.416	7,90E-004	XM_001726766.1	PREDICTED: Homo sapiens similar to Sm protein G (LOC100130932), mRNA.
C9orf21	0.417	2,24E-003	NM_153698.1	Homo sapiens chromosome 9 open reading frame 21 (C9orf21), mRNA.
MRPS31	0.419	7,47E-004	NM_005830.2	Homo sapiens mitochondrial ribosomal protein S31 (MRPS31), nuclear gene encoding mitochondrial protein, mRNA.
PRMT5	0.42	3,72E-003	NM_001039619.1	Homo sapiens protein arginine methyltransferase 5 (PRMT5), transcript variant 2, mRNA.
LOC100132086	0.421	7,43E-005	XR_037578.1	PREDICTED: Homo sapiens misc_RNA (LOC100132086), miscRNA.
GNG12	0.422	3,26E-004	NM_018841.4	Homo sapiens guanine nucleotide binding protein (G protein), gamma 12 (GNG12), mRNA.
ST3GAL5	0.422	5,63E-004	NM_001042437.1	Homo sapiens ST3 beta-galactoside alpha-2,3-sialyltransferase 5 (ST3GAL5), transcript variant 2, mRNA.
BMF	0.425	1,15E-004	NM_001003943.1	Homo sapiens Bcl2 modifying factor (BMF), transcript variant 4, mRNA.
OPRL1	0.426	2,61E-005	NM_000913.3	Homo sapiens opiate receptor-like 1 (OPRL1), transcript variant 2, mRNA.
LYPLA1	0.432	5,73E-005	NM_006330.2	Homo sapiens lysophospholipase I (LYPLA1), mRNA.
YTHDC2	0.432	2,54E-003	NM_022828.2	Homo sapiens YTH domain containing 2 (YTHDC2), mRNA.
EMID1	0.434	5,88E-003	NM_133455.2	Homo sapiens EMI domain containing 1 (EMID1), mRNA.
RPL8	0.434	5,62E-004	NM_033301.1	Homo sapiens ribosomal protein L8 (RPL8), transcript variant 2, mRNA.
SNRPF	0.435	6,66E-003	NM_003095.2	Homo sapiens small nuclear ribonucleoprotein polypeptide F (SNRPF), mRNA.
RABGGTB	0.437	2,39E-005	NM_004582.2	Homo sapiens Rab geranylgeranyltransferase, beta subunit (RABGGTB), mRNA.
SETD2	0.437	6,17E-003	NM_014159.4	Homo sapiens SET domain containing 2 (SETD2), mRNA.
FANCE	0.439	6,28E-003	NM_021922.2	Homo sapiens Fanconi anemia, complementation group E (FANCE), mRNA.
LOC728160	0.442	6,99E-003	XM_001127829.1	PREDICTED: Homo sapiens similar to UDP-glucuronosyltransferase 2B15 precursor (UDPGT) (UDPGTh-3) (HLUG4), transcript variant 2 (LOC728160), mRNA.
NCAPH2	0.442	2,17E-003	NM_152299.2	Homo sapiens non-SMC condensin II complex, subunit H2 (NCAPH2), transcript variant 2, mRNA.
NAT5	0.445	4,87E-003	NM_181528.2	Homo sapiens N-acetyltransferase 5 (GCN5-related, putative) (NAT5), transcript variant 3, mRNA.
BRIX1	0.447	1,04E-003	NM_018321.3	Homo sapiens BRX1, biogenesis of ribosomes, homolog (S. cerevisiae) (BRIX1), mRNA.
CART1	0.45	2,04E-004	NM_006982.1	Homo sapiens cartilage paired-class homeoprotein 1 (CART1), mRNA.
CCNT2	0.45	4,18E-005	NM_058241.1	Homo sapiens cyclin T2 (CCNT2), transcript variant b, mRNA.
DDX26B	0.45	1,78E-004	NM_182540.3	Homo sapiens DEAD/H (Asp-Glu-Ala-Asp/His) box polypeptide 26B (DDX26B), mRNA.
PDCL	0.45	2,91E-003	NM_005388.3	Homo sapiens phosducin-like (PDCL), mRNA.
ITSN1	0.451	1,01E-004	NM_001001132.1	Homo sapiens intersectin 1 (SH3 domain protein) (ITSN1), transcript variant 2, mRNA.
ZCCHC11	0.453	5,54E-003	NM_001009882.1	Homo sapiens zinc finger, CCHC domain containing 11 (ZCCHC11), transcript variant 3, mRNA.
PLOD2	0.454	2,08E-003	NM_182943.2	Homo sapiens procollagen-lysine, 2-oxoglutarate 5-dioxygenase 2 (PLOD2), transcript variant 1, mRNA.
TIA1	0.454	2,08E-003	NM_022173.1	Homo sapiens TIA1 cytotoxic granule-associated RNA binding protein (TIA1), transcript variant 2, mRNA.
LOC728823	0.455	6,87E-004	XR_015838.2	PREDICTED: Homo sapiens misc_RNA (LOC728823), miscRNA.
EIF4G2	0.457	6,42E-005	NM_001418.3	Homo sapiens eukaryotic translation initiation factor 4 gamma, 2 (EIF4G2), transcript variant 1, mRNA.
LOC728179	0.457	8,49E-003	XR_015348.2	PREDICTED: Homo sapiens misc_RNA (LOC728179), miscRNA.
ZC3H15	0.459	4,01E-003	NM_018471.2	Homo sapiens zinc finger CCCH-type containing 15 (ZC3H15), mRNA.
CCNG2	0.462	3,40E-003	NM_004354.1	Homo sapiens cyclin G2 (CCNG2), mRNA.
CTSK	0.465	4,14E-003	NM_000396.2	Homo sapiens cathepsin K (CTSK), mRNA.
CUL5	0.465	2,04E-003	NM_003478.3	Homo sapiens cullin 5 (CUL5), mRNA.
SLC25A6	0.465	3,42E-003	NM_001636.2	Homo sapiens solute carrier family 25 (mitochondrial carrier; adenine nucleotide translocator), member 6 (SLC25A6), nuclear gene encoding mitochondrial protein, mRNA.
ECM2	0.466	1,05E-003	NM_001393.2	Homo sapiens extracellular matrix protein 2, female organ and adipocyte specific (ECM2), mRNA.
LARP7	0.466	5,47E-004	NM_016648.2	Homo sapiens La ribonucleoprotein domain family, member 7 (LARP7), transcript variant 1, mRNA.
SCRG1	0.467	4,02E-005	NM_007281.1	Homo sapiens scrapie responsive protein 1 (SCRG1), mRNA.
LTBP4	0.468	2,37E-004	NM_003573.2	Homo sapiens latent transforming growth factor beta binding protein 4 (LTBP4), transcript variant 2, mRNA.
LYPLA2P1	0.469	2,17E-004	NR_001444.1	Homo sapiens lysophospholipase II pseudogene 1 (LYPLA2P1) on chromosome 6.
C20orf56	0.471	2,74E-006	XR_041830.1	PREDICTED: Homo sapiens misc_RNA (C20orf56), miscRNA.
SNHG9	0.471	8,42E-005	NR_003142.2	Homo sapiens small nucleolar RNA host gene 9 (non-protein coding) (SNHG9), non-coding RNA.
SNRPD3	0.474	2,16E-003	NM_004175.3	Homo sapiens small nuclear ribonucleoprotein D3 polypeptide 18kDa (SNRPD3), mRNA.
SBDSP	0.483	4,46E-003	NR_001588.1	Homo sapiens Shwachman-Bodian-Diamond syndrome pseudogene (SBDSP) on chromosome 7.
ARMCX1	0.486	2,94E-003	NM_016608.1	Homo sapiens armadillo repeat containing, X-linked 1 (ARMCX1), mRNA.
FAM76B	0.487	1,51E-003	NM_144664.3	Homo sapiens family with sequence similarity 76, member B (FAM76B), mRNA.
PDE4B	0.487	1,57E-003	NM_002600.3	Homo sapiens phosphodiesterase 4B, cAMP-specific (phosphodiesterase E4 dunce homolog, Drosophila) (PDE4B), transcript variant a, mRNA.
LOC100134067	0.491	5,64E-004	XM_001716369.1	PREDICTED: Homo sapiens hypothetical LOC100134067 (LOC100134067), mRNA.
ACN9	0.493	2,36E-004	NM_020186.1	Homo sapiens ACN9 homolog (S. cerevisiae) (ACN9), mRNA.
LOC729236	0.494	5,48E-003	XR_016041.2	PREDICTED: Homo sapiens misc_RNA (LOC729236), miscRNA.
HIST1H2AC	0.496	5,11E-003	NM_003512.3	Homo sapiens histone cluster 1, H2ac (HIST1H2AC), mRNA.
CHORDC1	0.5	4,12E-004	NM_012124.1	Homo sapiens cysteine and histidine-rich domain (CHORD)-containing 1 (CHORDC1), mRNA.
INSM1	0.507	3,07E-004	NM_002196.2	Homo sapiens insulinoma-associated 1 (INSM1), mRNA.
SASH1	0.51	2,28E-003	NM_015278.3	Homo sapiens SAM and SH3 domain containing 1 (SASH1), mRNA.
LOC440525	0.512	1,59E-005	XM_498717.2	PREDICTED: Homo sapiens hypothetical LOC440525, transcript variant 1 (LOC440525), mRNA.
SON	0.512	5,71E-004	NM_032195.1	Homo sapiens SON DNA binding protein (SON), transcript variant b, mRNA.
TELO2	0.512	5,11E-003	NM_016111.2	Homo sapiens TEL2, telomere maintenance 2, homolog (S. cerevisiae) (TELO2), mRNA.
LOC100132528	0.515	3,20E-004	XR_038720.1	PREDICTED: Homo sapiens misc_RNA (LOC100132528), miscRNA.
CCL14	0.52	2,16E-003	NM_032962.2	Homo sapiens chemokine (C-C motif) ligand 14 (CCL14), transcript variant 2, mRNA.
IKBIP	0.521	2,26E-004	NM_201612.1	Homo sapiens IKBKB interacting protein (IKBIP), transcript variant 2, mRNA.
CTSL2	0.523	3,99E-003	NM_001333.2	Homo sapiens cathepsin L2 (CTSL2), mRNA.
DPH5	0.523	2,62E-003	NM_001077394.1	Homo sapiens DPH5 homolog (S. cerevisiae) (DPH5), transcript variant 1, mRNA.
PPAT	0.523	5,16E-004	NM_002703.3	Homo sapiens phosphoribosyl pyrophosphate amidotransferase (PPAT), mRNA.
SC4MOL	0.524	6,64E-003	NM_006745.3	Homo sapiens sterol-C4-methyl oxidase-like (SC4MOL), transcript variant 1, mRNA.
HIST1H2AE	0.525	2,57E-003	NM_021052.2	Homo sapiens histone cluster 1, H2ae (HIST1H2AE), mRNA.
C12orf5	0.526	1,07E-003	NM_020375.2	Homo sapiens chromosome 12 open reading frame 5 (C12orf5), mRNA.
GATM	0.528	2,27E-004	NM_001482.2	Homo sapiens glycine amidinotransferase (L-arginine:glycine amidinotransferase) (GATM), nuclear gene encoding mitochondrial protein, mRNA.
PIP5K1B	0.532	8,21E-004	NM_003558.1	Homo sapiens phosphatidylinositol-4-phosphate 5-kinase, type I, beta (PIP5K1B), transcript variant 2, mRNA.
NUF2	0.533	3,51E-003	NM_031423.3	Homo sapiens NUF2, NDC80 kinetochore complex component, homolog (S. cerevisiae) (NUF2), transcript variant 2, mRNA.
PFAS	0.535	2,21E-004	NM_012393.1	Homo sapiens phosphoribosylformylglycinamidine synthase (FGAR amidotransferase) (PFAS), mRNA.
ACTL6A	0.542	2,38E-004	NM_004301.3	Homo sapiens actin-like 6A (ACTL6A), transcript variant 1, mRNA.
CAPN9	0.547	2,52E-003	NM_016452.1	Homo sapiens calpain 9 (CAPN9), transcript variant 2, mRNA.
HSP90AA1	0.547	5,00E-004	NM_001017963.2	Homo sapiens heat shock protein 90kDa alpha (cytosolic), class A member 1 (HSP90AA1), transcript variant 1, mRNA.
PTBP2	0.551	4,21E-003	NM_021190.1	Homo sapiens polypyrimidine tract binding protein 2 (PTBP2), mRNA.
NUP153	0.553	3,19E-003	NM_005124.2	Homo sapiens nucleoporin 153kDa (NUP153), mRNA.
MLLT10	0.56	1,72E-003	NM_004641.2	Homo sapiens myeloid/lymphoid or mixed-lineage leukemia (trithorax homolog, Drosophila); translocated to, 10 (MLLT10), transcript variant 1, mRNA.
BTF3L4	0.564	6,76E-004	NM_152265.2	Homo sapiens basic transcription factor 3-like 4 (BTF3L4), mRNA.
C7orf55	0.572	3,90E-006	NM_197964.2	Homo sapiens chromosome 7 open reading frame 55 (C7orf55), mRNA.
NUP160	0.589	8,71E-004	NM_015231.1	Homo sapiens nucleoporin 160kDa (NUP160), mRNA.
PTBP2	0.592	3,94E-004	NM_021190.1	Homo sapiens polypyrimidine tract binding protein 2 (PTBP2), mRNA.
RPS21	0.595	3,49E-003	NM_001024.3	Homo sapiens ribosomal protein S21 (RPS21), mRNA.
C21orf66	0.596	2,47E-003	NM_016631.3	Homo sapiens chromosome 21 open reading frame 66 (C21orf66), transcript variant 1, mRNA.
SOX21	0.597	7,18E-003	NM_007084.2	Homo sapiens SRY (sex determining region Y)-box 21 (SOX21), mRNA.
PSG9	0.606	5,00E-005	NM_002784.2	Homo sapiens pregnancy specific beta-1-glycoprotein 9 (PSG9), mRNA.
SASS6	0.613	1,72E-003	NM_194292.1	Homo sapiens spindle assembly 6 homolog (C. elegans) (SASS6), mRNA.
MLLT10	0.629	1,38E-003	NM_004641.2	Homo sapiens myeloid/lymphoid or mixed-lineage leukemia (trithorax homolog, Drosophila); translocated to, 10 (MLLT10), transcript variant 1, mRNA.
COL2A1	0.631	9,70E-004	NM_001844.3	Homo sapiens collagen, type II, alpha 1 (primary osteoarthritis, spondyloepiphyseal dysplasia, congenital) (COL2A1), transcript variant 1, mRNA.
CXCR4	0.632	3,85E-003	NM_003467.2	Homo sapiens chemokine (C-X-C motif) receptor 4 (CXCR4), transcript variant 2, mRNA.
LOC648210	0.635	4,48E-004	XR_018923.1	PREDICTED: Homo sapiens similar to Heterogeneous nuclear ribonucleoprotein A1 (Helix-destabilizing protein) (Single-strand RNA-binding protein) (hnRNP core protein A1) (HDP) (LOC648210), mRNA.
C20orf56	0.636	3,37E-005	XR_041830.1	PREDICTED: Homo sapiens misc_RNA (C20orf56), miscRNA.
LOC100131609	0.636	1,12E-004	XR_038433.1	PREDICTED: Homo sapiens misc_RNA (LOC100131609), miscRNA.
SLC35F1	0.641	2,14E-003	NM_001029858.2	Homo sapiens solute carrier family 35, member F1 (SLC35F1), mRNA.
PLP1	0.648	3,41E-003	NM_199478.1	Homo sapiens proteolipid protein 1 (PLP1), transcript variant 2, mRNA.
TTYH1	0.653	3,67E-004	NM_001005367.1	Homo sapiens tweety homolog 1 (Drosophila) (TTYH1), transcript variant 2, mRNA.
SMC3	0.658	2,66E-003	NM_005445.3	Homo sapiens structural maintenance of chromosomes 3 (SMC3), mRNA.
DDC	0.66	1,34E-003	NM_000790.2	Homo sapiens dopa decarboxylase (aromatic L-amino acid decarboxylase) (DDC), mRNA.
RPL34	0.681	4,35E-004	NM_000995.2	Homo sapiens ribosomal protein L34 (RPL34), transcript variant 1, mRNA.
KLF12	0.707	3,63E-004	NM_007249.4	Homo sapiens Kruppel-like factor 12 (KLF12), mRNA.
LOC441408	0.708	8,31E-004	XM_497029.2	PREDICTED: Homo sapiens hypothetical LOC441408, transcript variant 1 (LOC441408), mRNA.
LOC100128641	0.71	2,18E-003	NM_001142308.1	Homo sapiens similar to hCG1641533 (LOC100128641), mRNA.
UGT2A3	0.711	4,16E-003	NM_024743.2	Homo sapiens UDP glucuronosyltransferase 2 family, polypeptide A3 (UGT2A3), mRNA.
PAK1IP1	0.717	2,15E-003	NM_017906.2	Homo sapiens PAK1 interacting protein 1 (PAK1IP1), mRNA.
ANPEP	0.722	8,96E-003	NM_001150.1	Homo sapiens alanyl (membrane) aminopeptidase (aminopeptidase N, aminopeptidase M, microsomal aminopeptidase, CD13, p150) (ANPEP), mRNA.
MRRF	0.767	6,33E-004	NM_138777.2	Homo sapiens mitochondrial ribosome recycling factor (MRRF), nuclear gene encoding mitochondrial protein, transcript variant 1, mRNA.
C7orf55	0.783	9,79E-004	NM_197964.3	Homo sapiens chromosome 7 open reading frame 55 (C7orf55), nuclear gene encoding mitochondrial protein, mRNA.
ZNF828	0.806	4,59E-004	NM_032436.1	Homo sapiens zinc finger protein 828 (ZNF828), mRNA.
SLC3A1	0.821	3,52E-003	NM_000341.2	Homo sapiens solute carrier family 3 (cystine, dibasic and neutral amino acid transporters, activator of cystine, dibasic and neutral amino acid transport), member 1 (SLC3A1), mRNA.
PPY	0.869	4,42E-004	NM_002722.3	Homo sapiens pancreatic polypeptide (PPY), mRNA.
UGT2B15	0.921	3,67E-004	NM_001076.2	Homo sapiens UDP glucuronosyltransferase 2 family, polypeptide B15 (UGT2B15), mRNA.
DBH	0.928	1,36E-003	NM_000787.3	Homo sapiens dopamine beta-hydroxylase (dopamine beta-monooxygenase) (DBH), mRNA.
TTR	1	1,75E-003	NM_000371.1	Homo sapiens transthyretin (prealbumin, amyloidosis type I) (TTR), mRNA.
CLCA1	1.001	6,15E-003	NM_001285.3	Homo sapiens chloride channel accessory 1 (CLCA1), mRNA.
NELL2	1.001	5,41E-004	NM_006159.1	Homo sapiens NEL-like 2 (chicken) (NELL2), mRNA.
VSNL1	1.002	2,77E-003	NM_003385.4	Homo sapiens visinin-like 1 (VSNL1), mRNA.
SPON1	1.082	6,29E-003	NM_006108.2	Homo sapiens spondin 1, extracellular matrix protein (SPON1), mRNA.
AIF1L	1.105	1,22E-003	NM_031426.2	Homo sapiens allograft inflammatory factor 1-like (AIF1L), transcript variant 1, mRNA.
SOX2	1.198	1,06E-003	NM_003106.2	Homo sapiens SRY (sex determining region Y)-box 2 (SOX2), mRNA.
PYY	1.344	5,35E-004	NM_004160.3	Homo sapiens peptide YY (PYY), mRNA.
CA7	1.539	6,12E-004	NM_005182.2	Homo sapiens carbonic anhydrase VII (CA7), transcript variant 1, mRNA.
NPY	1.603	5,65E-003	NM_000905.2	Homo sapiens neuropeptide Y (NPY), mRNA.
