# Supplementary material for: Personalized Assessment of Normal Tissue Radiosensitivity via Transcriptome Response to Photon, Proton and Carbon Irradiation in Patient-Derived Human Intestinal Organoids
Source: Cancers (Basel). 2020 Feb 18;12(2):469. doi: 10.3390/cancers12020469 (PMC7072449; doi:10.3390/cancers12020469)
Supplement: Supplementary file 1 [file cancers-12-00469-s001.zip › cancers-706804-supplementary/Supp Tables Nowrouzi et al_Cancers/supplementary Table 3.xlsx]

## Sheet: 12 hours
Symbol	G1-G2 difference	p-Dist.
SFN	-0.975	0.56	NM_006142.3
POLD4	-0.802	0.08	NM_021173.2
CDKN1A	-0.678	0.017	NM_000389.2
TRIM25	-0.573	0.47	NM_005082.4
HIST1H2BE	-0.525	0.41	NM_003523.2
GSTP1	-0.471	0.086	NM_000852.2
VRK3	-0.459	0.22	NM_001025778.1
E2F1	-0.456	0.08	NM_005225.1
PLK3	-0.421	0.55	NM_004073.2
TLK1	-0.371	0.82	NM_012290.3
ASCC3	-0.35	0.87	NM_006828.2
ERCC5	-0.316	0.87	NM_000123.2
RFC1	-0.3	0.65	NM_002913.3
UVRAG	-0.297	0.34	NM_003369.3
ARPP19	-0.294	0.38	NM_006628.4
SUMO1	-0.29	0.89	NM_003352.4
SLK	-0.287	0.002	NM_014720.2
CDC25B	-0.277	0.046	NM_021874.2
RAD51	-0.264	0.015	NM_133487.1
ANP32A	-0.258	0.07	NM_006305.2
MCPH1	-0.246	0.092	NM_024596.2
ARPP19	-0.212	0.49	NM_006628.4
GTF2H1	-0.196	0.39	NM_005316.2
YWHAH	-0.193	0.66	NM_003405.3
OGG1	-0.191	0.59	NM_016821.1
BAZ1B	-0.179	0.09	NM_023005.2
SKP2	-0.176	0.4	NM_005983.2
POLM	-0.174	0.069	NM_013284.1
PNKP	-0.174	0.37	NM_007254.2
TDG	-0.173	0.72	NM_003211.3
EME1	-0.167	0.018	NM_152463.1
DPYD	-0.165	0.55	NM_000110.3
FANCD2	-0.15	0.54	NM_033084.3
PHLDA3	-0.141	0.57	NM_012396.3
ALKBH3	-0.105	0.73	NM_139178.1
PALB2	-0.086	0.83	NM_024675.3
REV1	0.092	0.15	NM_016316.2
HIST2H4B	0.129	0.64	NM_001034077.4
REV1	0.138	0.09	NM_001037872.1
PCM1	0.143	0.76	NM_006197.2
TMPO	0.143	0.03	NM_001032283.1
FANCB	0.155	0.005	NM_152633.2
PPIE	0.158	0.29	NM_203457.1
MNAT1	0.16	0.64	NM_002431.2
FOXK2	0.162	0.069	NM_004514.3
ANAPC10	0.168	0.089	NM_014885.3
RAD21	0.17	0.75	NM_006265.1
DMAP1	0.173	0.0034	NM_001034024.1
WEE1	0.174	0.97	NM_003390.2
UBA52	0.191	0.62	NM_001033930.1
PTPRA	0.192	0.14	NM_080841.2
CDC16	0.2	0.9	NM_001078645.1
RECQL4	0.207	0.64	NM_004260.2
NUDT1	0.209	0.32	NM_198954.1
XRCC6	0.211	0.89	NM_001469.3
DCTN1	0.213	0.7	NM_023019.1
PAXIP1	0.214	0.72	NM_007349.3
PPP2CA	0.217	0.8	NM_002715.2
FANCC	0.219	0.07	NM_000136.2
TRIM28	0.219	0.13	NM_005762.2
ASCC1	0.219	0.08	NM_015947.2
CDC16	0.223	0.59	NM_001078645.1
SUMO2	0.232	0.36	NM_001005849.1
RFC3	0.235	0.78	NM_002915.3
FOXM1	0.239	0.83	NM_021953.2
POLE2	0.24	0.15	NM_002692.2
YWHAZ	0.24	0.66	NM_003406.2
MSH3	0.241	0.043	NM_002439.2
MUTYH	0.252	0.87	NM_001048172.1
ATRIP	0.26	0.73	NM_032166.2
BRCA1	0.261	0.67	NM_007299.2
DTX3L	0.261	0.038	NM_138287.2
FOXK2	0.262	0.22	XM_946280.1
ACTR8	0.265	0.49	NM_022899.3
KAT5	0.269	0.074	NM_182709.1
CUL4A	0.271	0.71	NM_003589.2
ERCC2	0.271	0.07	NM_000400.2
CDC25C	0.274	0.38	NM_022809.2
YWHAE	0.275	0.85	NM_006761.3
RPA1	0.277	0.97	NM_002945.2
PARP2	0.278	0.045	NM_005484.2
ADD1	0.283	0.5	NM_176801.1
POLD1	0.294	0.056	NM_002691.1
MCM4	0.305	0.21	NM_182746.1
POLD3	0.31	0.44	NM_006591.1
RFC5	0.31	0.029	NM_007370.3
COPS4	0.313	0.085	NM_016129.2
COPS8	0.318	0.84	NM_198189.2
ADD1	0.319	0.75	NM_001119.3
PARG	0.321	0.07	NM_003631.2
UIMC1	0.323	0.15	NM_016290.3
SKP2	0.323	0.49	NM_032637.2
XRCC1	0.331	0.34	NM_006297.1
RFC3	0.331	0.32	NM_002915.3
NEIL2	0.331	0.013	NM_145043.1
RPS27A	0.331	0.95	NM_002954.3
UBA52	0.332	0.89	NM_003333.3
SMARCA4	0.336	0.89	NM_003072.2
MKI67	0.353	0.016	NM_002417.3
LIG1	0.354	0.041	NM_000234.1
PRIM1	0.354	0.098	NM_000946.2
UBE2I	0.355	0.062	NM_194260.1
TCEA1	0.355	0.058	NM_006756.2
LATS2	0.36	0.16	NM_014572.2
PCM1	0.362	0.85	NM_006197.3
GTF2H1	0.377	0.59	NM_005316.2
BRSK2	0.379	0.91	NM_003957.2
ALKBH2	0.391	0.78	NM_001001655.1
RBMX	0.391	0.44	NM_002139.2
CHEK2	0.393	0.074	NM_007194.3
ERCC1	0.393	0.89	NM_001983.2
ATM	0.395	0.64	NM_000051.3
PPM1D	0.411	0.63	NM_003620.2
TRRAP	0.416	0.51	NM_003496.1
MSH6	0.417	0.04	NM_000179.1
MUM1	0.418	0.69	NM_032853.2
POLD2	0.418	0.027	NM_001127218.1
ERCC1	0.419	0.066	NM_001983.2
CUEDC2	0.421	0.31	NM_024040.2
MASTL	0.431	0.0027	NM_032844.1
RUVBL1	0.431	0.09	NM_003707.1
FOXM1	0.434	0.35	NM_202003.1
TYMS	0.438	0.016	NM_001071.1
FANCG	0.44	0.3	NM_004629.1
UBE2T	0.442	0.2	NM_014176.2
CDT1	0.445	0.079	NM_030928.2
BUB3	0.45	0.97	NM_004725.2
FANCE	0.453	0.8	NM_021922.2
SUMO2	0.455	0.97	NM_001005849.1
FANCD2	0.458	0.0022	NM_001018115.1
ERCC1	0.467	0.046	NM_001983.2
HIST1H4C	0.47	0.99	NM_003542.3
APEX1	0.472	0.22	NM_080649.1
PRPF19	0.477	0.0007	NM_014502.3
POLR2G	0.495	0.018	NM_002696.1
XRCC6	0.503	0.19	NM_001469.3
POLB	0.507	0.01	NM_002690.1
CKAP5	0.512	0.69	NM_001008938.1
MAD2L2	0.524	0.006	NM_006341.2
DTL	0.53	0.005	NM_016448.1
HJURP	0.535	0.037	NM_018410.3
CCNF	0.545	0.27	NM_001761.1
PARP1	0.55	0.25	NM_001618.2
NUMA1	0.583	0.0015	NM_006185.2
PBK	0.587	0.2	NM_018492.2
AURKB	0.587	0.15	NM_004217.2
TIMELESS	0.6	0.16	NM_003920.2
MCM7	0.605	0.37	NM_182776.1
GTF2H4	0.617	0.036	NM_001517.4
RCC2	0.669	0.3	NM_018715.1
CDKN1B	0.686	0.17	NM_004064.2
CDK4	0.704	0.4	NM_000075.2
CIRBP	0.72	0.036	NM_001280.1
NTHL1	0.72	0.0008	NM_002528.4
CENPF	0.744	0.29	NM_016343.3
PTTG1	0.756	0.42	NM_004219.2
KIF11	0.786	0.49	NM_004523.2
PLK2	0.805	0.005	NM_006622.2
MCM2	0.82	0.053	NM_004526.2
UBA7	0.841	0.028	NM_003335.2
CDK6	0.986	0.86	NM_001259.5
TRIB2	1.347	0.17	NM_021643.1
CDC25B	1.35	0.038	NM_004358.3

## Sheet: 48 hours
Symbol	G1-G2 difference	p-Dist.
CDKN2A	-0.747	0.95	NM_000077.3
CDKN1A	-0.606	0.042	NM_000389.2
UBE2L6	-0.597	0.055	NM_004223.3
ISG15	-0.579	0.08	NM_005101.1
YWHAE	-0.525	0.0047	NM_006761.3
HIPK2	-0.472	0.41	NM_022740.2
E2F1	-0.47	0.76	NM_005225.1
RTEL1	-0.421	0.089	NM_016434.2
NUDT1	-0.421	0.19	NM_198948.1
MBD4	-0.408	0.56	NM_003925.1
NPLOC4	-0.408	0.053	NM_017921.1
ASCC3	-0.404	0.14	NM_006828.2
RAD51	-0.364	0.078	NM_133487.1
RFC2	-0.322	0.0049	NM_181471.1
ELL	-0.313	0.73	NM_006532.2
PHLDA3	-0.302	0.072	NM_012396.3
UBE2L6	-0.299	0.68	NM_004223.3
XAB2	-0.298	0.68	NM_020196.2
ERCC8	-0.294	0.001	NM_000082.2
ARPP19	-0.289	0.09	NM_006628.4
POLE3	-0.275	0.44	NM_017443.3
DCTN1	-0.275	0.045	NM_004082.2
BAZ1B	-0.273	0	NM_023005.2
S100A6	-0.263	0.05	NM_014624.3
TPX2	-0.258	0.1	NM_012112.4
TFPT	-0.255	0.01	NM_013342.2
EME1	-0.25	0.4	NM_152463.1
MCPH1	-0.244	0.26	NM_024596.2
INCENP	-0.244	0.54	NM_001040694.1
OTUB1	-0.24	0.078	NM_017670.1
CABIN1	-0.232	0.89	NM_012295.2
HERC2	-0.231	0.013	NM_004667.4
KPNA2	-0.229	0.17	NM_002266.2
LIG4	-0.228	0.31	NM_206937.1
CSNK1A1	-0.227	0.77	NM_001025105.1
SMUG1	-0.224	0.78	NM_014311.1
DCLRE1C	-0.215	0.87	NM_001033858.1
YWHAQ	-0.2	0.78	NM_006826.2
SUMO1	-0.191	0.25	NM_003352.4
YWHAZ	-0.189	0.091	NM_003406.2
TDG	-0.189	0.71	NM_003211.3
CDK9	-0.185	0.065	NM_001261.2
TERF2	-0.182	0.066	NM_005652.2
RAD23B	-0.171	0.35	NM_002874.3
CETN2	-0.165	0.017	NM_004344.1
GEN1	-0.165	0.55	NM_001130009.1
UBC	-0.158	0.008	NM_021009.3
POLM	-0.156	0.11	NM_013284.1
RAD23A	-0.154	0.037	NM_005053.2
RPS27A	-0.15	0.14	NM_002954.3
LIG3	-0.141	0.46	NM_013975.2
CCND2	-0.139	0.033	NM_001759.2
LIG3	-0.134	0.029	NM_002311.3
CEND1	-0.133	0.02	NM_016564.3
INO80B	-0.133	0.035	NM_031288.2
PPP2R1A	-0.133	0.64	NM_014225.3
MSH2	-0.122	0	NM_000251.1
GPS1	-0.117	0.42	NM_004127.4
POLL	-0.113	0.041	NM_013274.2
NBN	-0.086	0.63	NM_002485.4
GTF2H5	0.095	0.91	NM_207118.1
CCNA2	0.138	0.02	NM_001237.2
CDK8	0.152	0.21	NM_001260.1
UBB	0.154	0.99	NM_018955.2
RFC3	0.161	0.28	NM_002915.3
ACTL6A	0.167	0.66	NM_004301.3
ALKBH2	0.176	0.74	NM_001001655.1
YWHAZ	0.182	0.23	NM_003406.2
MCM7	0.182	0.27	NM_182776.1
DTX3L	0.186	0.62	NM_138287.2
CDC16	0.189	0.76	NM_001078645.1
PPP1CA	0.189	0.077	NM_002708.3
PLK1	0.189	0.13	NM_005030.3
SLK	0.193	0.033	NM_014720.2
ANAPC2	0.201	0.14	NM_013366.3
PAXIP1	0.203	0.51	NM_007349.3
CDT1	0.206	0.99	NM_030928.2
PALB2	0.208	0.27	NM_024675.3
COPS4	0.209	0.2	NM_016129.2
HIST1H4E	0.216	0.03	NM_003545.3
RECQL4	0.217	0.93	NM_004260.2
UBA52	0.22	0.073	NM_001033930.1
DYRK2	0.221	0.42	NM_003583.3
GTF2H1	0.227	0.19	NM_005316.2
RMI1	0.23	0.078	NM_024945.2
CUL4B	0.232	0.76	NM_001079872.1
INO80	0.233	0.92	NM_017553.1
CAD	0.233	0.43	NM_004341.3
PTTG1	0.239	0.83	NM_004219.2
ERCC8	0.24	0.036	NM_001007234.1
DNA2	0.243	0.68	NM_001080449.1
MCM3	0.247	0.26	NM_002388.3
BUB3	0.249	0.75	NM_001007793.1
TCEA1	0.255	0.69	NM_201437.1
POLD1	0.256	0.58	NM_002691.1
HMGN1	0.26	0.59	NM_004965.6
POLR2L	0.264	0.0012	NM_021128.3
KIF11	0.265	0.3	NM_004523.2
YWHAE	0.269	0.098	NM_006761.3
MASTL	0.269	0.69	NM_032844.1
POLE	0.293	0.056	NM_006231.2
CCNE2	0.303	0.0071	NM_057735.1
USP10	0.305	0.17	NM_005153.2
NUMA1	0.307	0.61	NM_006185.2
PBK	0.31	0.034	NM_018492.2
PLK4	0.314	0.005	NM_014264.3
CENPE	0.317	0.8	NM_001813.2
PRPF19	0.319	0.31	NM_014502.3
CDK4	0.327	0.61	NM_000075.2
TIPIN	0.327	0.0017	NM_017858.1
COPS2	0.341	0.59	NM_004236.2
UBE2C	0.341	0.83	NM_181803.1
TMPO	0.343	0.0009	NM_003276.1
SMC3	0.347	0.08	NM_005445.3
DTL	0.347	0.098	NM_016448.1
LATS2	0.359	0.71	NM_014572.2
TYMS	0.361	0.39	NM_001071.1
CUL4B	0.362	0.027	NM_001079872.1
PCM1	0.365	0.064	NM_006197.3
FOXM1	0.379	0.018	NM_202003.1
BRSK2	0.391	0.0008	NM_003957.2
MSH3	0.393	0.004	NM_002439.2
YWHAB	0.394	0.057	NM_003404.3
BRSK1	0.397	0.36	NM_032430.1
HIST2H2BE	0.413	0.049	NM_003528.2
HJURP	0.421	0.041	NM_018410.3
HIST1H2BG	0.447	0.38	NM_003518.3
POLE4	0.463	0.012	NM_019896.2
FANCE	0.466	0.083	NM_021922.2
FANCL	0.48	0.85	NM_018062.2
CDK6	0.492	0.12	NM_001259.5
NUMA1	0.494	0.04	NM_006185.2
RAD51AP1	0.529	0.59	NM_006479.3
APEX1	0.532	0.0002	NM_080649.1
MCM2	0.545	0.08	NM_004526.2
SUMO2	0.597	0.99	NM_001005849.1
HIST1H4H	0.605	0.88	NM_003543.3
SKP2	0.609	0.099	NM_032637.2
FOS	0.769	0.014	NM_005252.2
HIST1H2BD	0.928	0.24	NM_138720.1
