# Supplementary material for: Personalized Assessment of Normal Tissue Radiosensitivity via Transcriptome Response to Photon, Proton and Carbon Irradiation in Patient-Derived Human Intestinal Organoids
Source: Cancers (Basel). 2020 Feb 18;12(2):469. doi: 10.3390/cancers12020469 (PMC7072449; doi:10.3390/cancers12020469)
Supplement: Supplementary file 1 [file cancers-12-00469-s001.zip › cancers-706804-supplementary/Supp Tables Nowrouzi et al_Cancers/supplementary Table 4.xlsx]

## Sheet: 12 hours
Pathway identifier	Pathway name	#Entities found	#Entities total	Entities ratio	Entities pValue	Entities FDR	#Reactions found	#Reactions total	Reactions ratio	Species identifier	Species name	Submitted entities found	Mapped entities	Found reaction identifiers
R-HSA-5696397	Gap-filling DNA repair synthesis and ligation in GG-NER	13	27	0.0019053	1.1102230246251565E-16	3.3306690738754696E-15	2	2	0.000163867	9606	Homo sapiens	RFC5
R-HSA-5696400	Dual Incision in GG-NER	19	41	0.00289323	1.1102230246251565E-16	3.3306690738754696E-15	3	3	0.000245801	9606	Homo sapiens	RFC5
R-HSA-5656169	Termination of translesion DNA synthesis	14	35	0.00246983	1.1102230246251565E-16	3.3306690738754696E-15	9	9	0.000737403	9606	Homo sapiens	RFC5
R-HSA-5696395	Formation of Incision Complex in GG-NER	16	47	0.00331663	1.1102230246251565E-16	3.3306690738754696E-15	10	10	0.000819336	9606	Homo sapiens	UBE2I
R-HSA-6782210	Gap-filling DNA repair synthesis and ligation in TC-NER	22	66	0.0046574	1.1102230246251565E-16	3.3306690738754696E-15	2	2	0.000163867	9606	Homo sapiens	RFC5
R-HSA-6782135	Dual incision in TC-NER	22	68	0.00479853	1.1102230246251565E-16	3.3306690738754696E-15	6	6	0.000491602	9606	Homo sapiens	RFC5
R-HSA-6781827	Transcription-Coupled Nucleotide Excision Repair (TC-NER)	26	85	0.00599817	1.1102230246251565E-16	3.3306690738754696E-15	16	16	0.00131094	9606	Homo sapiens	PRPF19
R-HSA-73933	Resolution of Abasic Sites (AP sites)	23	48	0.0033872	1.1102230246251565E-16	3.3306690738754696E-15	42	43	0.00352315	9606	Homo sapiens	RFC5
R-HSA-5696398	Nucleotide Excision Repair	34	119	0.00839743	1.1102230246251565E-16	3.3306690738754696E-15	35	36	0.00294961	9606	Homo sapiens	PRPF19
R-HSA-110313	Translesion synthesis by Y family DNA polymerases bypasses lesions on DNA template	15	48	0.0033872	1.1102230246251565E-16	3.3306690738754696E-15	27	28	0.00229414	9606	Homo sapiens	RFC5
R-HSA-5696399	Global Genome Nucleotide Excision Repair (GG-NER)	30	92	0.00649213	1.1102230246251565E-16	3.3306690738754696E-15	19	20	0.00163867	9606	Homo sapiens	POLD3
R-HSA-110373	Resolution of AP sites via the multiple-nucleotide patch replacement pathway	15	32	0.00225813	1.1102230246251565E-16	3.3306690738754696E-15	18	19	0.00155674	9606	Homo sapiens	RFC5
R-HSA-73893	DNA Damage Bypass	17	57	0.0040223	1.1102230246251565E-16	3.3306690738754696E-15	32	34	0.00278574	9606	Homo sapiens	RFC5
R-HSA-69473	G2/M DNA damage checkpoint	18	81	0.0057159	1.1102230246251565E-16	3.3306690738754696E-15	11	12	0.000983204	9606	Homo sapiens	YWHAE
R-HSA-69481	G2/M Checkpoints	25	154	0.0108673	1.1102230246251565E-16	3.3306690738754696E-15	21	24	0.00196641	9606	Homo sapiens	YWHAE
R-HSA-5693532	DNA Double-Strand Break Repair	34	167	0.0117846	1.1102230246251565E-16	3.3306690738754696E-15	91	107	0.0087669	9606	Homo sapiens	PAXIP1
R-HSA-69620	Cell Cycle Checkpoints	37	279	0.0196881	1.1102230246251565E-16	3.3306690738754696E-15	47	56	0.00458828	9606	Homo sapiens	YWHAE
R-HSA-5693567	HDR through Homologous Recombination (HRR) or Single Strand Annealing (SSA)	26	124	0.00875026	1.1102230246251565E-16	3.3306690738754696E-15	35	42	0.00344121	9606	Homo sapiens	BRCA1
R-HSA-69242	S Phase	29	179	0.0126314	1.1102230246251565E-16	3.3306690738754696E-15	45	54	0.00442442	9606	Homo sapiens	CDKN1A
R-HSA-73894	DNA Repair	77	367	0.025898	1.1102230246251565E-16	3.3306690738754696E-15	267	326	0.0267104	9606	Homo sapiens	OGG1
R-HSA-5693538	Homology Directed Repair	29	130	0.00917366	1.1102230246251565E-16	3.3306690738754696E-15	40	50	0.00409668	9606	Homo sapiens	BRCA1
R-HSA-5685942	HDR through Homologous Recombination (HRR)	18	72	0.0050808	1.1102230246251565E-16	3.3306690738754696E-15	15	19	0.00155674	9606	Homo sapiens	RFC5
R-HSA-69306	DNA Replication	22	141	0.0099499	1.1102230246251565E-16	3.3306690738754696E-15	35	47	0.00385088	9606	Homo sapiens	RFC5
R-HSA-453279	Mitotic G1-G1/S phases	24	173	0.012208	1.1102230246251565E-16	3.3306690738754696E-15	72	98	0.0080295	9606	Homo sapiens	CDT1
R-HSA-1640170	Cell Cycle	72	682	0.0481265	1.1102230246251565E-16	3.3306690738754696E-15	294	410	0.0335928	9606	Homo sapiens	YWHAE
R-HSA-69278	Cell Cycle, Mitotic	56	570	0.040223	1.1102230246251565E-16	3.3306690738754696E-15	223	322	0.0263826	9606	Homo sapiens	YWHAE
R-HSA-73884	Base Excision Repair	25	98	0.00691553	1.1102230246251565E-16	3.3306690738754696E-15	70	104	0.0085211	9606	Homo sapiens	PARG
R-HSA-3700989	Transcriptional Regulation by TP53	44	485	0.0342248	1.1102230246251565E-16	3.3306690738754696E-15	55	259	0.0212208	9606	Homo sapiens	YWHAE
R-HSA-110314	Recognition of DNA damage by PCNA-containing replication complex	13	30	0.002117	3.3306690738754696E-16	9.658940314238862E-15	5	6	0.000491602	9606	Homo sapiens	RFC5
R-HSA-5651801	PCNA-Dependent Long Patch Base Excision Repair	12	23	0.00162303	4.440892098500626E-16	1.2434497875801753E-14	6	6	0.000491602	9606	Homo sapiens	RFC5
R-HSA-69206	G1/S Transition	21	150	0.010585	9.992007221626409E-16	2.6978419498391304E-14	55	61	0.00499795	9606	Homo sapiens	CDT1
R-HSA-69239	Synthesis of DNA	20	132	0.0093148	1.1102230246251565E-15	2.7755575615628914E-14	21	26	0.00213027	9606	Homo sapiens	RFC5
R-HSA-6796648	TP53 Regulates Transcription of DNA Repair Genes	17	89	0.00628043	4.3298697960381105E-15	1.0391687510491465E-13	5	17	0.00139287	9606	Homo sapiens	FANCD2
R-HSA-69190	DNA strand elongation	13	38	0.00268153	5.662137425588298E-15	1.3022916078853086E-13	13	15	0.001229	9606	Homo sapiens	RFC5
R-HSA-212436	Generic Transcription Pathway	58	1524	0.107544	9.658940314238862E-15	2.1249668691325496E-13	142	811	0.0664482	9606	Homo sapiens	YWHAE
R-HSA-5693607	Processing of DNA double-strand break ends	16	90	0.006351	8.359979375427429E-14	1.8391954625940343E-12	16	17	0.00139287	9606	Homo sapiens	RFC5
R-HSA-6791312	TP53 Regulates Transcription of Cell Cycle Genes	14	65	0.00458683	2.475797344914099E-13	5.199174424319608E-12	22	42	0.00344121	9606	Homo sapiens	PLK3
R-HSA-73857	RNA Polymerase II Transcription	58	1663	0.117352	4.0445424787094453E-13	8.493539205289835E-12	188	872	0.0714461	9606	Homo sapiens	YWHAE
R-HSA-74160	Gene expression (Transcription)	61	1821	0.128502	4.461986335968504E-13	8.923972671937008E-12	225	983	0.0805408	9606	Homo sapiens	YWHAE
R-HSA-6783310	Fanconi Anemia Pathway	12	42	0.0029638	5.144773496112975E-13	1.0289546992225951E-11	11	13	0.00106514	9606	Homo sapiens	EME1
R-HSA-6781823	Formation of TC-NER Pre-Incision Complex	13	56	0.00395173	7.150946501610633E-13	1.3586798353060203E-11	7	7	0.000573535	9606	Homo sapiens	GTF2H1
R-HSA-180786	Extension of Telomeres	12	45	0.0031755	1.1391998455678731E-12	2.164479706578959E-11	15	21	0.00172061	9606	Homo sapiens	RFC5
R-HSA-69186	Lagging Strand Synthesis	10	26	0.00183473	2.624345185608945E-12	4.723821334096101E-11	11	11	0.00090127	9606	Homo sapiens	RFC5
R-HSA-157579	Telomere Maintenance	14	78	0.0055042	2.754352301792551E-12	4.9578341432265916E-11	17	23	0.00188447	9606	Homo sapiens	RFC5
R-HSA-174417	Telomere C-strand (Lagging Strand) Synthesis	11	38	0.00268153	4.260813923906426E-12	7.243383670640924E-11	14	14	0.00114707	9606	Homo sapiens	RFC5
R-HSA-73886	Chromosome Maintenance	15	105	0.0074095	1.0844658504538529E-11	1.84359194577155E-10	20	27	0.00221221	9606	Homo sapiens	RFC5
R-HSA-69236	G1 Phase	11	48	0.0033872	4.986544510643398E-11	7.591027806341799E-10	14	14	0.00114707	9606	Homo sapiens	PPP2CA
R-HSA-69231	Cyclin D associated events in G1	11	48	0.0033872	4.986544510643398E-11	7.591027806341799E-10	14	14	0.00114707	9606	Homo sapiens	PPP2CA
R-HSA-69091	Polymerase switching	8	16	0.00112907	5.422162718815571E-11	7.591027806341799E-10	4	4	0.000327735	9606	Homo sapiens	RFC5
R-HSA-69109	Leading Strand Synthesis	8	16	0.00112907	5.422162718815571E-11	7.591027806341799E-10	4	4	0.000327735	9606	Homo sapiens	RFC5
R-HSA-453274	Mitotic G2-G2/M phases	19	214	0.0151013	5.937250691090412E-11	8.312150967526577E-10	52	80	0.00655469	9606	Homo sapiens	YWHAE
R-HSA-174411	Polymerase switching on the C-strand of the telomere	8	17	0.00119963	8.711587007326216E-11	1.2196221810256702E-9	4	4	0.000327735	9606	Homo sapiens	RFC5
R-HSA-5693565	Recruitment and ATM-mediated phosphorylation of repair and signaling proteins at DNA double strand breaks	12	66	0.0046574	8.957512509510934E-11	1.2540517513315308E-9	35	35	0.00286768	9606	Homo sapiens	UBE2I
R-HSA-110312	Translesion synthesis by REV1	8	19	0.00134077	2.075494220932228E-10	2.6981424872118964E-9	5	5	0.000409668	9606	Homo sapiens	MAD2L2
R-HSA-5656121	Translesion synthesis by POLI	8	20	0.00141133	3.0947588935958947E-10	4.023186561674663E-9	3	3	0.000245801	9606	Homo sapiens	MAD2L2
R-HSA-5693606	DNA Double Strand Break Response	12	74	0.00522193	3.237455858950966E-10	4.208692616636256E-9	38	44	0.00360508	9606	Homo sapiens	UBE2I
R-HSA-5655862	Translesion synthesis by POLK	8	21	0.0014819	4.523095231689922E-10	5.880023801196899E-9	3	3	0.000245801	9606	Homo sapiens	MAD2L2
R-HSA-5358508	Mismatch Repair	8	23	0.00162303	9.164190517552129E-10	1.1913447672817767E-8	16	17	0.00139287	9606	Homo sapiens	MSH6
R-HSA-75035	Chk1/Chk2(Cds1) mediated inactivation of Cyclin B:Cdk1 complex	7	15	0.0010585	1.4230527867198361E-9	1.7076633440638034E-8	5	5	0.000409668	9606	Homo sapiens	YWHAE
R-HSA-176187	Activation of ATR in response to replication stress	9	39	0.0027521	2.777881813464944E-9	3.333458176157933E-8	9	9	0.000737403	9606	Homo sapiens	RFC5
R-HSA-5685938	HDR through Single Strand Annealing (SSA)	9	39	0.0027521	2.777881813464944E-9	3.333458176157933E-8	4	6	0.000491602	9606	Homo sapiens	RFC5
R-HSA-69275	G2/M Transition	17	212	0.0149601	2.8650263272922416E-9	3.43803159275069E-8	50	78	0.00639082	9606	Homo sapiens	YWHAE
R-HSA-5696394	DNA Damage Recognition in GG-NER	9	40	0.00282267	3.4509413104899522E-9	4.141129572587943E-8	4	5	0.000409668	9606	Homo sapiens	COPS4
R-HSA-5693571	Nonhomologous End-Joining (NHEJ)	10	57	0.0040223	4.792105712247974E-9	5.271316283472771E-8	13	13	0.00106514	9606	Homo sapiens	XRCC6
R-HSA-110357	Displacement of DNA glycosylase by APEX1	6	10	0.000705667	4.989320290249566E-9	5.4882523192745225E-8	8	8	0.000655469	9606	Homo sapiens	NTHL1
R-HSA-6804756	Regulation of TP53 Activity through Phosphorylation	12	95	0.00670383	5.149291437689385E-9	5.6642205814583235E-8	8	26	0.00213027	9606	Homo sapiens	RFC5
R-HSA-69183	Processive synthesis on the lagging strand	7	19	0.00134077	7.1322865391465484E-9	7.845515193061203E-8	7	7	0.000573535	9606	Homo sapiens	POLD3
R-HSA-68886	M Phase	22	390	0.027521	7.576925975527615E-9	8.334618573080377E-8	38	66	0.00540762	9606	Homo sapiens	YWHAE
R-HSA-5693579	Homologous DNA Pairing and Strand Exchange	9	44	0.00310493	7.789969003191288E-9	8.568965903510417E-8	5	8	0.000655469	9606	Homo sapiens	RFC5
R-HSA-69273	Cyclin A/B1/B2 associated events during G2/M transition	8	32	0.00225813	1.1671988153771906E-8	1.1671988153771906E-7	16	25	0.00204834	9606	Homo sapiens	PPP2CA
R-HSA-5358606	Mismatch repair (MMR) directed by MSH2:MSH3 (MutSbeta)	7	22	0.00155247	1.927287396341626E-8	1.927287396341626E-7	9	9	0.000737403	9606	Homo sapiens	POLD3
R-HSA-5358565	Mismatch repair (MMR) directed by MSH2:MSH6 (MutSalpha)	7	22	0.00155247	1.927287396341626E-8	1.927287396341626E-7	9	10	0.000819336	9606	Homo sapiens	MSH6
R-HSA-69002	DNA Replication Pre-Initiation	11	88	0.00620987	2.5271945647276084E-8	2.5271945647276084E-7	14	21	0.00172061	9606	Homo sapiens	CDT1
R-HSA-156711	Polo-like kinase mediated events	7	23	0.00162303	2.6027254684812817E-8	2.6027254684812817E-7	15	15	0.001229	9606	Homo sapiens	CENPF
R-HSA-69656	Cyclin A:Cdk2-associated events at S phase entry	11	90	0.006351	3.165632833646015E-8	3.165632833646015E-7	16	19	0.00155674	9606	Homo sapiens	CDKN1A
R-HSA-2559583	Cellular Senescence	15	198	0.0139722	5.279131343183252E-8	4.851688900631146E-7	37	89	0.00729209	9606	Homo sapiens	CDKN1A
R-HSA-110362	POLB-Dependent Long Patch Base Excision Repair	6	15	0.0010585	5.3907654451457176E-8	4.851688900631146E-7	9	10	0.000819336	9606	Homo sapiens	POLB
R-HSA-5693616	Presynaptic phase of homologous DNA pairing and strand exchange	8	41	0.00289323	7.689896064366764E-8	6.920906457930087E-7	3	5	0.000409668	9606	Homo sapiens	RFC5
R-HSA-69166	Removal of the Flap Intermediate	6	18	0.0012702	1.5594949431818605E-7	1.4035454488636745E-6	4	4	0.000327735	9606	Homo sapiens	POLD3
R-HSA-69202	Cyclin E associated events during G1/S transition	10	88	0.00620987	2.625847089765543E-7	2.3632623807889885E-6	15	20	0.00163867	9606	Homo sapiens	CDKN1A
R-HSA-174414	Processive synthesis on the C-strand of the telomere	6	20	0.00141133	2.873184239415849E-7	2.585865815474264E-6	7	7	0.000573535	9606	Homo sapiens	POLD3
R-HSA-6804116	TP53 Regulates Transcription of Genes Involved in G1 Cell Cycle Arrest	6	20	0.00141133	2.873184239415849E-7	2.585865815474264E-6	8	17	0.00139287	9606	Homo sapiens	CDKN1A
R-HSA-2559582	Senescence-Associated Secretory Phenotype (SASP)	10	89	0.00628043	2.907991463185766E-7	2.6171923168671896E-6	9	22	0.00180254	9606	Homo sapiens	CDKN1A
R-HSA-69615	G1/S DNA Damage Checkpoints	9	72	0.0050808	4.830863086224824E-7	4.169523351471582E-6	21	26	0.00213027	9606	Homo sapiens	CDKN1A
R-HSA-68962	Activation of the pre-replicative complex	7	36	0.0025404	5.211904189339478E-7	4.169523351471582E-6	9	9	0.000737403	9606	Homo sapiens	CDT1
R-HSA-5649702	APEX1-Independent Resolution of AP Sites via the Single Nucleotide Replacement Pathway	5	12	0.0008468	5.889232557176882E-7	4.711386045741506E-6	9	9	0.000737403	9606	Homo sapiens	POLB
R-HSA-5633007	Regulation of TP53 Activity	13	178	0.0125609	6.307839988117792E-7	5.046271990494233E-6	24	98	0.0080295	9606	Homo sapiens	RFC5
R-HSA-110320	Translesion Synthesis by POLH	6	24	0.0016936	8.224877019458177E-7	6.579901615566541E-6	7	8	0.000655469	9606	Homo sapiens	RFC5
R-HSA-3108232	SUMO E3 ligases SUMOylate target proteins	13	183	0.0129137	8.558090807131435E-7	6.846472645705148E-6	130	130	0.0106514	9606	Homo sapiens	UBE2I
R-HSA-3108214	SUMOylation of DNA damage response and repair proteins	9	81	0.0057159	1.2643840945347762E-6	1.011507275627821E-5	24	24	0.00196641	9606	Homo sapiens	UBE2I
R-HSA-2990846	SUMOylation	13	192	0.0135488	1.446762623036335E-6	1.157410098429068E-5	138	139	0.0113888	9606	Homo sapiens	UBE2I
R-HSA-73929	Base-Excision Repair, AP Site Formation	8	61	0.00430457	1.487355101192911E-6	1.1898840809543287E-5	28	61	0.00499795	9606	Homo sapiens	NEIL2
R-HSA-174437	Removal of the Flap Intermediate from the C-strand	5	15	0.0010585	1.7424804275023575E-6	1.393984342001886E-5	4	4	0.000327735	9606	Homo sapiens	POLD3
R-HSA-3065678	SUMO is transferred from E1 to E2 (UBE2I, UBC9)	4	7	0.000493967	2.4013987945936677E-6	1.921119035674934E-5	3	3	0.000245801	9606	Homo sapiens	UBE2I
R-HSA-68867	Assembly of the pre-replicative complex	8	68	0.00479853	3.2887510316159663E-6	2.4704113684936857E-5	5	12	0.000983204	9606	Homo sapiens	CDT1
R-HSA-68882	Mitotic Anaphase	13	208	0.0146779	3.4341125956238727E-6	2.4704113684936857E-5	9	11	0.00090127	9606	Homo sapiens	RCC2
R-HSA-1500620	Meiosis	9	92	0.00649213	3.5291590978481224E-6	2.4704113684936857E-5	11	15	0.001229	9606	Homo sapiens	UBE2I
R-HSA-69052	Switching of origins to a post-replicative state	9	92	0.00649213	3.5291590978481224E-6	2.4704113684936857E-5	6	9	0.000737403	9606	Homo sapiens	CDT1
R-HSA-2555396	Mitotic Metaphase and Anaphase	13	211	0.0148896	4.00242132758688E-6	2.8016949293108162E-5	9	12	0.000983204	9606	Homo sapiens	RCC2
R-HSA-69580	p53-Dependent G1/S DNA damage checkpoint	8	70	0.00493967	4.058558594532968E-6	2.8409910161730778E-5	17	22	0.00180254	9606	Homo sapiens	CDKN1A
R-HSA-69563	p53-Dependent G1 DNA Damage Response	8	70	0.00493967	4.058558594532968E-6	2.8409910161730778E-5	17	22	0.00180254	9606	Homo sapiens	CDKN1A
R-HSA-5693568	Resolution of D-loop Structures through Holliday Junction Intermediates	6	36	0.0025404	8.256356727964764E-6	5.779449709575335E-5	8	9	0.000737403	9606	Homo sapiens	RAD51
R-HSA-2467813	Separation of Sister Chromatids	12	194	0.0136899	9.119516757083446E-6	6.383661729958412E-5	7	8	0.000655469	9606	Homo sapiens	PPP2CA
R-HSA-5693537	Resolution of D-Loop Structures	6	37	0.00261097	9.629749454398429E-6	6.7408246180789E-5	9	10	0.000819336	9606	Homo sapiens	RAD51
R-HSA-912446	Meiotic recombination	7	58	0.00409287	1.16088035027051E-5	8.12616245189357E-5	5	9	0.000737403	9606	Homo sapiens	HIST2H4B
R-HSA-110328	Recognition and association of DNA glycosylase with site containing an affected pyrimidine	6	42	0.0029638	1.954648634194811E-5	1.30139995341505E-4	10	21	0.00172061	9606	Homo sapiens	NEIL2
R-HSA-2559585	Oncogene Induced Senescence	6	42	0.0029638	1.954648634194811E-5	1.30139995341505E-4	4	18	0.00147481	9606	Homo sapiens	CDK6
R-HSA-179409	APC-Cdc20 mediated degradation of Nek2A	5	25	0.00176417	2.0215342959151172E-5	1.30139995341505E-4	3	3	0.000245801	9606	Homo sapiens	CDC16
R-HSA-73772	RNA Polymerase I Promoter Escape	7	64	0.00451627	2.1689999223584167E-5	1.30139995341505E-4	2	2	0.000163867	9606	Homo sapiens	HIST2H4B
R-HSA-453276	Regulation of mitotic cell cycle	8	90	0.006351	2.4428897840933494E-5	1.4657338704560097E-4	30	38	0.00311348	9606	Homo sapiens	PTTG1
R-HSA-174143	APC/C-mediated degradation of cell cycle proteins	8	90	0.006351	2.4428897840933494E-5	1.4657338704560097E-4	30	38	0.00311348	9606	Homo sapiens	PTTG1
R-HSA-3899300	SUMOylation of transcription cofactors	6	44	0.00310493	2.530242453646636E-5	1.5181454721879817E-4	27	27	0.00221221	9606	Homo sapiens	PCM1
R-HSA-3215018	Processing and activation of SUMO	4	13	0.000917366	2.6909309368994272E-5	1.6145585621396563E-4	8	9	0.000737403	9606	Homo sapiens	UBE2I
R-HSA-9617828	FOXO-mediated transcription of cell cycle genes	5	27	0.0019053	2.9098280842521085E-5	1.745896850551265E-4	6	22	0.00180254	9606	Homo sapiens	CDKN1A
R-HSA-8953750	Transcriptional Regulation by E2F6	6	46	0.00324607	3.234964600107304E-5	1.9409787600643824E-4	11	33	0.00270381	9606	Homo sapiens	RAD51
R-HSA-1474165	Reproduction	9	123	0.0086797	3.440201955284827E-5	2.0641211731708964E-4	11	24	0.00196641	9606	Homo sapiens	UBE2I
R-HSA-6804115	TP53 regulates transcription of additional cell cycle genes whose exact role in the p53 pathway remain uncertain	5	28	0.00197587	3.454411749070907E-5	2.0726470494425442E-4	7	14	0.00114707	9606	Homo sapiens	PLK3
R-HSA-2262752	Cellular responses to stress	19	515	0.0363418	3.830430275797436E-5	2.2982581654784617E-4	48	184	0.0150758	9606	Homo sapiens	YWHAE
R-HSA-9605308	Diseases of Base Excision Repair	3	5	0.000352833	4.073184303332589E-5	2.443910581999553E-4	8	14	0.00114707	9606	Homo sapiens	NTHL1
R-HSA-167160	RNA Pol II CTD phosphorylation and interaction with CE during HIV infection	5	29	0.00204643	4.07483959635746E-5	2.444903757814476E-4	5	5	0.000409668	9606	Homo sapiens	ERCC2
R-HSA-77075	RNA Pol II CTD phosphorylation and interaction with CE	5	29	0.00204643	4.07483959635746E-5	2.444903757814476E-4	5	5	0.000409668	9606	Homo sapiens	ERCC2
R-HSA-2559586	DNA Damage/Telomere Stress Induced Senescence	7	71	0.00501023	4.1630597404362923E-5	2.4978358442617754E-4	14	18	0.00147481	9606	Homo sapiens	CDKN1A
R-HSA-174178	APC/C:Cdh1 mediated degradation of Cdc20 and other APC/C:Cdh1 targeted proteins in late mitosis/early G1	7	72	0.0050808	4.542618497760387E-5	2.725571098656232E-4	4	4	0.000327735	9606	Homo sapiens	PTTG1
R-HSA-167200	Formation of HIV-1 elongation complex containing HIV-1 Tat	6	49	0.00345777	4.579520710124019E-5	2.747712426074411E-4	4	5	0.000409668	9606	Homo sapiens	ERCC2
R-HSA-5693554	Resolution of D-loop Structures through Synthesis-Dependent Strand Annealing (SDSA)	5	30	0.002117	4.7782023288256426E-5	2.8504899500236824E-4	1	1	8.19336e-05	9606	Homo sapiens	RAD51
R-HSA-68949	Orc1 removal from chromatin	7	73	0.00515137	4.950100706690996E-5	2.8504899500236824E-4	3	4	0.000327735	9606	Homo sapiens	CDT1
R-HSA-167152	Formation of HIV elongation complex in the absence of HIV Tat	6	50	0.00352833	5.115706274849696E-5	2.8504899500236824E-4	2	2	0.000163867	9606	Homo sapiens	ERCC2
R-HSA-110329	Cleavage of the damaged pyrimidine	6	51	0.0035989	5.700979900047365E-5	2.8504899500236824E-4	10	20	0.00163867	9606	Homo sapiens	NEIL2
R-HSA-73928	Depyrimidination	6	51	0.0035989	5.700979900047365E-5	2.8504899500236824E-4	20	41	0.00335928	9606	Homo sapiens	NEIL2
R-HSA-73943	Reversal of alkylation damage by DNA dioxygenases	4	16	0.00112907	5.993206525234385E-5	2.9966032626171923E-4	12	13	0.00106514	9606	Homo sapiens	ALKBH3
R-HSA-167169	HIV Transcription Elongation	6	52	0.00366947	6.338583948717336E-5	3.169291974358668E-4	14	15	0.001229	9606	Homo sapiens	ERCC2
R-HSA-167246	Tat-mediated elongation of the HIV-1 transcript	6	52	0.00366947	6.338583948717336E-5	3.169291974358668E-4	7	8	0.000655469	9606	Homo sapiens	ERCC2
R-HSA-69895	Transcriptional activation of cell cycle inhibitor p21	3	6	0.0004234	6.97267493049436E-5	3.48633746524718E-4	4	5	0.000409668	9606	Homo sapiens	CDKN1A		R-HSA-6803411
R-HSA-69560	Transcriptional activation of p53 responsive genes	3	6	0.0004234	6.97267493049436E-5	3.48633746524718E-4	4	5	0.000409668	9606	Homo sapiens	CDKN1A		R-HSA-6803411
R-HSA-73863	RNA Polymerase I Transcription Termination	5	33	0.0023287	7.461877289305363E-5	3.7309386446526815E-4	3	4	0.000327735	9606	Homo sapiens	ERCC2
R-HSA-68877	Mitotic Prometaphase	11	207	0.0146073	8.367970990619256E-5	4.183985495309628E-4	11	15	0.001229	9606	Homo sapiens	PPP2CA
R-HSA-212165	Epigenetic regulation of gene expression	9	139	0.00980876	8.695114560941519E-5	4.3475572804707596E-4	25	34	0.00278574	9606	Homo sapiens	HIST2H4B
R-HSA-427413	NoRC negatively regulates rRNA expression	7	80	0.00564533	8.722248474435368E-5	4.361124237217684E-4	4	7	0.000573535	9606	Homo sapiens	HIST2H4B
R-HSA-5625740	RHO GTPases activate PKNs	7	80	0.00564533	8.722248474435368E-5	4.361124237217684E-4	11	20	0.00163867	9606	Homo sapiens	YWHAE
R-HSA-195258	RHO GTPase Effectors	14	326	0.0230047	8.896648189860024E-5	4.448324094930012E-4	16	112	0.00917657	9606	Homo sapiens	YWHAE
R-HSA-73942	DNA Damage Reversal	4	18	0.0012702	9.411183026708514E-5	4.705591513354257E-4	12	15	0.001229	9606	Homo sapiens	ALKBH3
R-HSA-5688426	Deubiquitination	13	288	0.0203232	9.793148895131942E-5	4.896574447565971E-4	58	77	0.00630889	9606	Homo sapiens	TRRAP
R-HSA-69618	Mitotic Spindle Checkpoint	8	110	0.00776233	9.809997820997562E-5	4.904998910498781E-4	6	7	0.000573535	9606	Homo sapiens	PPP2CA
R-HSA-72086	mRNA Capping	5	35	0.00246983	9.81080256644562E-5	4.90540128322281E-4	10	11	0.00090127	9606	Homo sapiens	ERCC2
R-HSA-162587	HIV Life Cycle	10	177	0.0124903	1.0773741696756822E-4	5.386870848378411E-4	56	115	0.00942237	9606	Homo sapiens	XRCC6
R-HSA-110381	Resolution of AP sites via the single-nucleotide replacement pathway	3	7	0.000493967	1.0968917793685584E-4	5.484458896842792E-4	6	6	0.000491602	9606	Homo sapiens	POLB
R-HSA-114452	Activation of BH3-only proteins	5	36	0.0025404	1.117947807600661E-4	5.589739038003305E-4	6	19	0.00155674	9606	Homo sapiens	YWHAE
R-HSA-111447	Activation of BAD and translocation to mitochondria	4	19	0.00134077	1.1568005627293765E-4	5.784002813646882E-4	2	5	0.000409668	9606	Homo sapiens	YWHAE
R-HSA-2559580	Oxidative Stress Induced Senescence	8	114	0.0080446	1.2505543390906038E-4	6.252771695453019E-4	13	39	0.00319541	9606	Homo sapiens	HIST2H4B
R-HSA-167158	Formation of the HIV-1 Early Elongation Complex	5	37	0.00261097	1.2690055752162532E-4	6.345027876081266E-4	5	5	0.000409668	9606	Homo sapiens	ERCC2
R-HSA-113418	Formation of the Early Elongation Complex	5	37	0.00261097	1.2690055752162532E-4	6.345027876081266E-4	3	3	0.000245801	9606	Homo sapiens	ERCC2
R-HSA-3232118	SUMOylation of transcription factors	4	20	0.00141133	1.4062275251802703E-4	6.488226303718037E-4	11	11	0.00090127	9606	Homo sapiens	UBE2I
R-HSA-110330	Recognition and association of DNA glycosylase with site containing an affected purine	5	38	0.00268153	1.4352248846982718E-4	6.488226303718037E-4	4	9	0.000737403	9606	Homo sapiens	HIST2H4B
R-HSA-73854	RNA Polymerase I Promoter Clearance	7	87	0.0061393	1.456497627194686E-4	6.488226303718037E-4	6	10	0.000819336	9606	Homo sapiens	HIST2H4B
R-HSA-8953897	Cellular responses to external stimuli	20	621	0.0438219	1.5031325472181223E-4	6.488226303718037E-4	50	269	0.0220401	9606	Homo sapiens	YWHAE
R-HSA-3065676	SUMO is conjugated to E1 (UBA2:SAE1)	3	8	0.000564533	1.6220565759295091E-4	6.488226303718037E-4	3	3	0.000245801	9606	Homo sapiens	SUMO1
R-HSA-187577	SCF(Skp2)-mediated degradation of p27/p21	6	62	0.00437513	1.6398613344859037E-4	6.559445337943615E-4	7	7	0.000573535	9606	Homo sapiens	CDKN1A
R-HSA-73864	RNA Polymerase I Transcription	7	89	0.00628043	1.6717669227117593E-4	6.687067690847037E-4	9	14	0.00114707	9606	Homo sapiens	HIST2H4B
R-HSA-5250941	Negative epigenetic regulation of rRNA expression	7	89	0.00628043	1.6717669227117593E-4	6.687067690847037E-4	7	12	0.000983204	9606	Homo sapiens	HIST2H4B
R-HSA-6804114	TP53 Regulates Transcription of Genes Involved in G2 Cell Cycle Arrest	4	21	0.0014819	1.6924114536742696E-4	6.769645814697078E-4	7	11	0.00090127	9606	Homo sapiens	SFN
R-HSA-112382	Formation of RNA Pol II elongation complex	6	63	0.0044457	1.7862966011583659E-4	7.145186404633463E-4	2	2	0.000163867	9606	Homo sapiens	ERCC2
R-HSA-75955	RNA Polymerase II Transcription Elongation	6	66	0.0046574	2.2884375352383302E-4	9.153750140953321E-4	8	8	0.000655469	9606	Homo sapiens	ERCC2
R-HSA-174048	APC/C:Cdc20 mediated degradation of Cyclin B	4	23	0.00162303	2.3874340925289506E-4	9.549736370115802E-4	3	3	0.000245801	9606	Homo sapiens	CDC16
R-HSA-6804760	Regulation of TP53 Activity through Methylation	4	23	0.00162303	2.3874340925289506E-4	9.549736370115802E-4	3	12	0.000983204	9606	Homo sapiens	CHEK2
R-HSA-201722	Formation of the beta-catenin:TCF transactivating complex	6	67	0.00472797	2.47845537677982E-4	9.91382150711928E-4	4	13	0.00106514	9606	Homo sapiens	HIST2H4B
R-HSA-69205	G1/S-Specific Transcription	5	43	0.00303437	2.529865033334966E-4	0.0010119460133339864	28	28	0.00229414	9606	Homo sapiens	CDT1
R-HSA-6804757	Regulation of TP53 Degradation	5	43	0.00303437	2.529865033334966E-4	0.0010119460133339864	13	30	0.00245801	9606	Homo sapiens	PPP2CA
R-HSA-73927	Depurination	5	45	0.0031755	3.1111951162254847E-4	0.0012444780464901939	8	18	0.00147481	9606	Homo sapiens	HIST2H4B
R-HSA-110331	Cleavage of the damaged purine	5	45	0.0031755	3.1111951162254847E-4	0.0012444780464901939	4	9	0.000737403	9606	Homo sapiens	HIST2H4B
R-HSA-9605310	Defective Base Excision Repair Associated with MUTYH	2	2	0.000141133	3.1906050939423114E-4	0.0012762420375769246	2	2	0.000163867	9606	Homo sapiens	MUTYH		R-HSA-9608288
R-HSA-9608290	Defective MUTYH substrate processing	2	2	0.000141133	3.1906050939423114E-4	0.0012762420375769246	1	1	8.19336e-05	9606	Homo sapiens	MUTYH		R-HSA-9605313
R-HSA-6806003	Regulation of TP53 Expression and Degradation	5	46	0.00324607	3.437244663948569E-4	0.0013748978655794275	13	35	0.00286768	9606	Homo sapiens	PPP2CA
R-HSA-73779	RNA Polymerase II Transcription Pre-Initiation And Promoter Opening	5	47	0.00331663	3.7885096234457905E-4	0.0015154038493783162	3	5	0.000409668	9606	Homo sapiens	ERCC2
R-HSA-68875	Mitotic Prophase	8	135	0.0095265	3.8608699983033734E-4	0.0015443479993213494	16	34	0.00278574	9606	Homo sapiens	PPP2CA
R-HSA-112126	ALKBH3 mediated reversal of alkylation damage	3	11	0.000776233	4.099846215642744E-4	0.0016399384862570976	6	6	0.000491602	9606	Homo sapiens	ALKBH3
R-HSA-4755510	SUMOylation of immune response proteins	3	11	0.000776233	4.099846215642744E-4	0.0016399384862570976	5	5	0.000409668	9606	Homo sapiens	UBE2I
R-HSA-176409	APC/C:Cdc20 mediated degradation of mitotic proteins	6	75	0.0052925	4.485253647859011E-4	0.0017941014591436044	13	13	0.00106514	9606	Homo sapiens	PTTG1
R-HSA-176814	Activation of APC/C and APC/C:Cdc20 mediated degradation of mitotic proteins	6	76	0.00536307	4.805803038125944E-4	0.0019223212152503777	15	15	0.001229	9606	Homo sapiens	PTTG1
R-HSA-4615885	SUMOylation of DNA replication proteins	5	50	0.00352833	5.006219227339237E-4	0.002002487690935695	8	8	0.000655469	9606	Homo sapiens	UBE2I
R-HSA-73762	RNA Polymerase I Transcription Initiation	5	50	0.00352833	5.006219227339237E-4	0.002002487690935695	3	6	0.000491602	9606	Homo sapiens	ERCC2
R-HSA-201681	TCF dependent signaling in response to WNT	10	216	0.0152424	5.164470354136474E-4	0.00206578814165459	22	71	0.00581729	9606	Homo sapiens	PPP2CA
R-HSA-2465910	MASTL Facilitates Mitotic Progression	3	12	0.0008468	5.273138892283313E-4	0.0021092555569133253	4	4	0.000327735	9606	Homo sapiens	PPP2CA
R-HSA-176974	Unwinding of DNA	3	12	0.0008468	5.273138892283313E-4	0.0021092555569133253	2	4	0.000327735	9606	Homo sapiens	MCM7
R-HSA-9614085	FOXO-mediated transcription	7	110	0.00776233	5.894561834896006E-4	0.0021356437891416613	9	85	0.00696436	9606	Homo sapiens	CDKN1A
R-HSA-167162	RNA Polymerase II HIV Promoter Escape	5	52	0.00366947	5.967647442431945E-4	0.0021356437891416613	9	9	0.000737403	9606	Homo sapiens	ERCC2
R-HSA-167161	HIV Transcription Initiation	5	52	0.00366947	5.967647442431945E-4	0.0021356437891416613	4	4	0.000327735	9606	Homo sapiens	ERCC2
R-HSA-75953	RNA Polymerase II Transcription Initiation	5	52	0.00366947	5.967647442431945E-4	0.0021356437891416613	3	3	0.000245801	9606	Homo sapiens	ERCC2
R-HSA-8863678	Neurodegenerative Diseases	4	30	0.002117	6.448027212407892E-4	0.0021356437891416613	4	22	0.00180254	9606	Homo sapiens	YWHAE
R-HSA-8862803	Deregulated CDK5 triggers multiple neurodegenerative pathways in Alzheimer's disease models	4	30	0.002117	6.448027212407892E-4	0.0021356437891416613	4	22	0.00180254	9606	Homo sapiens	YWHAE
R-HSA-73776	RNA Polymerase II Promoter Escape	5	53	0.00374003	6.497270210887862E-4	0.0021356437891416613	7	7	0.000573535	9606	Homo sapiens	ERCC2
R-HSA-113501	Inhibition of replication initiation of damaged DNA by RB1/E2F1	3	13	0.000917366	6.64192400731789E-4	0.0021356437891416613	3	3	0.000245801	9606	Homo sapiens	PPP2CA
R-HSA-167172	Transcription of the HIV genome	6	81	0.0057159	6.685490738896904E-4	0.0021356437891416613	46	47	0.00385088	9606	Homo sapiens	ERCC2
R-HSA-9632693	Evasion of Oxidative Stress Induced Senescence Due to p16INK4A Defects	2	3	0.0002117	7.118812630472204E-4	0.0021356437891416613	2	2	0.000163867	9606	Homo sapiens	CDK6
R-HSA-73930	Abasic sugar-phosphate removal via the single-nucleotide replacement pathway	2	3	0.0002117	7.118812630472204E-4	0.0021356437891416613	2	2	0.000163867	9606	Homo sapiens	POLB
R-HSA-9630750	Evasion of Oncogene Induced Senescence Due to p16INK4A Defects	2	3	0.0002117	7.118812630472204E-4	0.0021356437891416613	2	2	0.000163867	9606	Homo sapiens	CDK6
R-HSA-9630747	Diseases of Cellular Senescence	2	3	0.0002117	7.118812630472204E-4	0.0021356437891416613	2	2	0.000163867	9606	Homo sapiens	CDK6
R-HSA-5632928	Defective Mismatch Repair Associated With MSH2	2	3	0.0002117	7.118812630472204E-4	0.0021356437891416613	2	2	0.000163867	9606	Homo sapiens	MSH6
R-HSA-9630794	Evasion of Oncogene Induced Senescence Due to Defective p16INK4A binding to CDK4 and CDK6	2	3	0.0002117	7.118812630472204E-4	0.0021356437891416613	1	1	8.19336e-05	9606	Homo sapiens	CDK6
R-HSA-9632700	Evasion of Oxidative Stress Induced Senescence Due to Defective p16INK4A binding to CDK4 and CDK6	2	3	0.0002117	7.118812630472204E-4	0.0021356437891416613	1	1	8.19336e-05	9606	Homo sapiens	CDK6
R-HSA-76042	RNA Polymerase II Transcription Initiation And Promoter Clearance	5	55	0.00388117	7.66123902245619E-4	0.002298371706736857	11	11	0.00090127	9606	Homo sapiens	ERCC2
R-HSA-5689901	Metalloprotease DUBs	4	32	0.00225813	8.183952331267674E-4	0.0024551856993803023	5	6	0.000491602	9606	Homo sapiens	UIMC1
R-HSA-5685939	HDR through MMEJ (alt-NHEJ)	3	15	0.0010585	0.0010014323769516054	0.003004297130854816	5	8	0.000655469	9606	Homo sapiens	PARP1
R-HSA-674695	RNA Polymerase II Pre-transcription Events	6	88	0.00620987	0.001021957197850143	0.003065871593550429	11	17	0.00139287	9606	Homo sapiens	ERCC2
R-HSA-2393930	Phosphate bond hydrolysis by NUDT proteins	4	34	0.00239927	0.001022602765590963	0.0030678082967728892	3	13	0.00106514	9606	Homo sapiens	NUDT1		R-HSA-2395872
R-HSA-109606	Intrinsic Pathway for Apoptosis	5	59	0.00416343	0.001044788769641647	0.0031343663089249407	6	60	0.00491602	9606	Homo sapiens	YWHAE
R-HSA-936440	Negative regulators of DDX58/IFIH1 signaling	4	36	0.0025404	0.0012601905934513935	0.0037805717803541805	8	13	0.00106514	9606	Homo sapiens	UBA7
R-HSA-2565942	Regulation of PLK1 Activity at G2/M Transition	6	92	0.00649213	0.0012799055758671019	0.0038397167276013056	5	12	0.000983204	9606	Homo sapiens	YWHAE
R-HSA-162599	Late Phase of HIV Life Cycle	8	163	0.0115024	0.0012924862017152927	0.003877458605145878	52	77	0.00630889	9606	Homo sapiens	ERCC2
R-HSA-4551638	SUMOylation of chromatin organization proteins	5	62	0.00437513	0.0012985306120125717	0.003895591836037715	15	15	0.001229	9606	Homo sapiens	UBE2I
R-HSA-1221632	Meiotic synapsis	5	62	0.00437513	0.0012985306120125717	0.003895591836037715	6	6	0.000491602	9606	Homo sapiens	UBE2I
R-HSA-141444	Amplification of signal from unattached kinetochores via a MAD2 inhibitory signal	6	94	0.00663327	0.001426201857316678	0.004278605571950034	4	4	0.000327735	9606	Homo sapiens	PPP2CA
R-HSA-141424	Amplification of signal from the kinetochores	6	94	0.00663327	0.001426201857316678	0.004278605571950034	4	4	0.000327735	9606	Homo sapiens	PPP2CA
R-HSA-174154	APC/C:Cdc20 mediated degradation of Securin	5	67	0.00472797	0.001818731569090959	0.005456194707272877	3	3	0.000245801	9606	Homo sapiens	PTTG1
R-HSA-2500257	Resolution of Sister Chromatid Cohesion	7	134	0.00945593	0.0018207906856692047	0.005462372057007614	8	8	0.000655469	9606	Homo sapiens	PPP2CA
R-HSA-4090294	SUMOylation of intracellular receptors	4	40	0.00282267	0.001846531291604947	0.005539593874814841	25	25	0.00204834	9606	Homo sapiens	UBE2I
R-HSA-5423599	Diseases of Mismatch Repair (MMR)	2	5	0.000352833	0.0019445543393012965	0.0058336630179038895	4	6	0.000491602	9606	Homo sapiens	MSH6
R-HSA-1295596	Spry regulation of FGF signaling	3	19	0.00134077	0.0019606761945235585	0.005882028583570675	9	11	0.00090127	9606	Homo sapiens	PPP2CA
R-HSA-162906	HIV Infection	10	262	0.0184885	0.0021626059110896323	0.006487817733268897	60	158	0.0129455	9606	Homo sapiens	XRCC6
R-HSA-141430	Inactivation of APC/C via direct inhibition of the APC/C complex	3	20	0.00141133	0.002265637825742517	0.006796913477227551	2	2	0.000163867	9606	Homo sapiens	CDC16
R-HSA-141405	Inhibition of the proteolytic activity of APC/C required for the onset of anaphase by mitotic spindle checkpoint components	3	20	0.00141133	0.002265637825742517	0.006796913477227551	2	3	0.000245801	9606	Homo sapiens	CDC16
R-HSA-9616222	Transcriptional regulation of granulopoiesis	5	71	0.00501023	0.0023336196342651494	0.007000858902795448	6	27	0.00221221	9606	Homo sapiens	CDKN1A
R-HSA-194315	Signaling by Rho GTPases	14	457	0.032249	0.0023850149226217754	0.007155044767865326	16	117	0.00958624	9606	Homo sapiens	YWHAE
R-HSA-174184	Cdc20:Phospho-APC/C mediated degradation of Cyclin A	5	72	0.0050808	0.002477364868506693	0.007432094605520079	3	3	0.000245801	9606	Homo sapiens	CDC16
R-HSA-179419	APC:Cdc20 mediated degradation of cell cycle proteins prior to satisfation of the cell cycle checkpoint	5	73	0.00515137	0.002627436682579809	0.007882310047739427	6	6	0.000491602	9606	Homo sapiens	CDC16
R-HSA-8866911	TFAP2 (AP-2) family regulates transcription of cell cycle factors	2	6	0.0004234	0.0027768065351552185	0.008330419605465655	3	4	0.000327735	9606	Homo sapiens	CDKN1A		R-HSA-8865280
R-HSA-3065679	SUMO is proteolytically processed	2	6	0.0004234	0.0027768065351552185	0.008330419605465655	2	3	0.000245801	9606	Homo sapiens	SUMO1
R-HSA-113510	E2F mediated regulation of DNA replication	3	22	0.00155247	0.0029599664209628562	0.008879899262888569	3	4	0.000327735	9606	Homo sapiens	PPP2CA
R-HSA-109581	Apoptosis	8	187	0.013196	0.003002758919418924	0.009008276758256772	9	139	0.0113888	9606	Homo sapiens	YWHAE
R-HSA-8878166	Transcriptional regulation by RUNX2	7	147	0.0103733	0.003035649157570486	0.009106947472711457	14	84	0.00688243	9606	Homo sapiens	CDKN1A
R-HSA-3214847	HATs acetylate histones	6	110	0.00776233	0.0031018051298307148	0.009305415389492144	11	15	0.001229	9606	Homo sapiens	HIST2H4B
R-HSA-68911	G2 Phase	2	7	0.000493967	0.003748054949137325	0.011244164847411975	2	2	0.000163867	9606	Homo sapiens	E2F1		R-HSA-187937
R-HSA-69478	G2/M DNA replication checkpoint	2	7	0.000493967	0.003748054949137325	0.011244164847411975	2	2	0.000163867	9606	Homo sapiens	WEE1		R-HSA-170070
R-HSA-5357801	Programmed Cell Death	8	195	0.0137605	0.0038556621292965554	0.011566986387889666	10	152	0.0124539	9606	Homo sapiens	YWHAE
R-HSA-6807004	Negative regulation of MET activity	3	25	0.00176417	0.004224104894094971	0.012672314682284913	5	10	0.000819336	9606	Homo sapiens	LIG1
R-HSA-1362277	Transcription of E2F targets under negative control by DREAM complex	3	25	0.00176417	0.004224104894094971	0.012672314682284913	5	12	0.000983204	9606	Homo sapiens	E2F1
R-HSA-176408	Regulation of APC/C activators between G1/S and early anaphase	5	82	0.00578647	0.00428904410777009	0.01286713232331027	7	14	0.00114707	9606	Homo sapiens	CDC16
R-HSA-8864260	Transcriptional regulation by the AP-2 (TFAP2) family of transcription factors	4	52	0.00366947	0.0046877994879688245	0.014063398463906474	6	44	0.00360508	9606	Homo sapiens	CDKN1A
R-HSA-8849470	PTK6 Regulates Cell Cycle	2	8	0.000564533	0.004854676533844082	0.014564029601532247	2	2	0.000163867	9606	Homo sapiens	CDKN1B
R-HSA-8941855	RUNX3 regulates CDKN1A transcription	2	8	0.000564533	0.004854676533844082	0.014564029601532247	3	6	0.000491602	9606	Homo sapiens	CDKN1A		R-HSA-8878130
R-HSA-2173795	Downregulation of SMAD2/3:SMAD4 transcriptional activity	3	27	0.0019053	0.005223348772479319	0.015670046317437958	11	21	0.00172061	9606	Homo sapiens	PARP1
R-HSA-5689880	Ub-specific processing proteases	8	206	0.0145367	0.005321090729091593	0.01596327218727478	37	40	0.00327735	9606	Homo sapiens	POLB
R-HSA-69610	p53-Independent DNA Damage Response	4	54	0.0038106	0.005345996540603193	0.01603798962180958	4	4	0.000327735	9606	Homo sapiens	CHEK2
R-HSA-69613	p53-Independent G1/S DNA damage checkpoint	4	54	0.0038106	0.005345996540603193	0.01603798962180958	4	4	0.000327735	9606	Homo sapiens	CHEK2
R-HSA-69601	Ubiquitin Mediated Degradation of Phosphorylated Cdc25A	4	54	0.0038106	0.005345996540603193	0.01603798962180958	4	4	0.000327735	9606	Homo sapiens	CHEK2
R-HSA-774815	Nucleosome assembly	4	54	0.0038106	0.005345996540603193	0.01603798962180958	3	4	0.000327735	9606	Homo sapiens	HIST2H4B
R-HSA-606279	Deposition of new CENPA-containing nucleosomes at the centromere	4	54	0.0038106	0.005345996540603193	0.01603798962180958	3	4	0.000327735	9606	Homo sapiens	HIST2H4B
R-HSA-597592	Post-translational protein modification	32	1594	0.112483	0.006602796907287045	0.01955259473780524	245	524	0.0429332	9606	Homo sapiens	TRRAP
R-HSA-69541	Stabilization of p53	4	59	0.00416343	0.007255012867386945	0.01955259473780524	11	15	0.001229	9606	Homo sapiens	CHEK2
R-HSA-8948747	Regulation of PTEN localization	2	10	0.000705667	0.007459889360326488	0.01955259473780524	2	4	0.000327735	9606	Homo sapiens	RPS27A
R-HSA-380320	Recruitment of NuMA to mitotic centrosomes	5	97	0.00684497	0.008537825675553612	0.01955259473780524	2	2	0.000163867	9606	Homo sapiens	YWHAE
R-HSA-5250924	B-WICH complex positively regulates rRNA expression	4	62	0.00437513	0.008591809292556873	0.01955259473780524	3	3	0.000245801	9606	Homo sapiens	HIST2H4B
R-HSA-5689603	UCH proteinases	5	98	0.00691553	0.008896990847149455	0.01955259473780524	6	11	0.00090127	9606	Homo sapiens	RUVBL1
R-HSA-8866904	Negative regulation of activity of TFAP2 (AP-2) family transcription factors	2	11	0.000776233	0.00895157342636732	0.01955259473780524	3	6	0.000491602	9606	Homo sapiens	UBE2I
R-HSA-3785653	Myoclonic epilepsy of Lafora	2	11	0.000776233	0.00895157342636732	0.01955259473780524	1	2	0.000163867	9606	Homo sapiens	RPS27A
R-HSA-68689	CDC6 association with the ORC:origin complex	2	11	0.000776233	0.00895157342636732	0.01955259473780524	1	2	0.000163867	9606	Homo sapiens	E2F1		R-HSA-68637
R-HSA-1253288	Downregulation of ERBB4 signaling	2	11	0.000776233	0.00895157342636732	0.01955259473780524	2	5	0.000409668	9606	Homo sapiens	RPS27A
R-HSA-8849469	PTK6 Regulates RTKs and Their Effectors AKT1 and DOK1	2	11	0.000776233	0.00895157342636732	0.01955259473780524	1	8	0.000655469	9606	Homo sapiens	RPS27A
R-HSA-8866652	Synthesis of active ubiquitin: roles of E1 and E2 enzymes	3	33	0.0023287	0.00902171357379744	0.01955259473780524	14	16	0.00131094	9606	Homo sapiens	UBE2T
R-HSA-174084	Autodegradation of Cdh1 by Cdh1:APC/C	4	63	0.0044457	0.009070815042098612	0.01955259473780524	2	2	0.000163867	9606	Homo sapiens	CDC16
R-HSA-5654732	Negative regulation of FGFR3 signaling	3	34	0.00239927	0.00977629736890262	0.01955259473780524	10	14	0.00114707	9606	Homo sapiens	PPP2CA
R-HSA-195721	Signaling by WNT	10	330	0.023287	0.010438077384704147	0.020876154769408295	36	156	0.0127816	9606	Homo sapiens	PPP2CA
R-HSA-937042	IRAK2 mediated activation of TAK1 complex	2	12	0.0008468	0.010564814075821105	0.02112962815164221	4	5	0.000409668	9606	Homo sapiens	RPS27A
R-HSA-5654733	Negative regulation of FGFR4 signaling	3	35	0.00246983	0.010566587869238586	0.021133175738477172	10	14	0.00114707	9606	Homo sapiens	PPP2CA
R-HSA-8939236	RUNX1 regulates transcription of genes involved in differentiation of HSCs	5	106	0.00748006	0.012153066619507102	0.024306133239014205	6	15	0.001229	9606	Homo sapiens	HIST2H4B
R-HSA-9014325	TICAM1,TRAF6-dependent induction of TAK1 complex	2	13	0.000917366	0.012296320472300115	0.02459264094460023	5	6	0.000491602	9606	Homo sapiens	RPS27A
R-HSA-5689877	Josephin domain DUBs	2	13	0.000917366	0.012296320472300115	0.02459264094460023	3	6	0.000491602	9606	Homo sapiens	RPS27A
R-HSA-450294	MAP kinase activation	4	69	0.0048691	0.01231166434842712	0.02462332869685424	6	32	0.00262188	9606	Homo sapiens	PPP2CA
R-HSA-9616333	Defective Base Excision Repair Associated with NTHL1	1	1	7.05667e-05	0.012691785631197328	0.025383571262394655	6	6	0.000491602	9606	Homo sapiens	NTHL1		R-HSA-9630055
R-HSA-9630222	Defective NTHL1 substrate binding	1	1	7.05667e-05	0.012691785631197328	0.025383571262394655	4	4	0.000327735	9606	Homo sapiens	NTHL1		R-HSA-9630043
R-HSA-9630221	Defective NTHL1 substrate processing	1	1	7.05667e-05	0.012691785631197328	0.025383571262394655	2	2	0.000163867	9606	Homo sapiens	NTHL1		R-HSA-9630055
R-HSA-9608287	Defective MUTYH substrate binding	1	1	7.05667e-05	0.012691785631197328	0.025383571262394655	1	1	8.19336e-05	9606	Homo sapiens	MUTYH		R-HSA-9608288
R-HSA-5663220	RHO GTPases Activate Formins	6	149	0.0105144	0.012811724777047395	0.02562344955409479	3	27	0.00221221	9606	Homo sapiens	PPP2CA
R-HSA-8951664	Neddylation	8	241	0.0170066	0.012889881287490357	0.025779762574980714	13	31	0.00253994	9606	Homo sapiens	COPS4
R-HSA-9006927	Signaling by Non-Receptor Tyrosine Kinases	4	70	0.00493967	0.01291492224286328	0.02582984448572656	3	53	0.00434248	9606	Homo sapiens	CDKN1B
R-HSA-8848021	Signaling by PTK6	4	70	0.00493967	0.01291492224286328	0.02582984448572656	3	53	0.00434248	9606	Homo sapiens	CDKN1B
R-HSA-1538133	G0 and Early G1	3	38	0.00268153	0.013154541629386451	0.026309083258772903	7	27	0.00221221	9606	Homo sapiens	E2F1
R-HSA-380284	Loss of proteins required for interphase microtubule organization from the centrosome	4	71	0.00501023	0.013536741546402054	0.027073483092804107	3	3	0.000245801	9606	Homo sapiens	YWHAE
R-HSA-380259	Loss of Nlp from mitotic centrosomes	4	71	0.00501023	0.013536741546402054	0.027073483092804107	2	2	0.000163867	9606	Homo sapiens	YWHAE
R-HSA-4085377	SUMOylation of SUMOylation proteins	3	39	0.0027521	0.0140903565750371	0.0281807131500742	5	5	0.000409668	9606	Homo sapiens	UBE2I
R-HSA-5654726	Negative regulation of FGFR1 signaling	3	39	0.0027521	0.0140903565750371	0.0281807131500742	10	15	0.001229	9606	Homo sapiens	PPP2CA
R-HSA-9614399	Regulation of localization of FOXO transcription factors	2	14	0.000987933	0.014142864927958687	0.028285729855917374	3	5	0.000409668	9606	Homo sapiens	SFN
R-HSA-9013973	TICAM1-dependent activation of IRF3/IRF7	2	14	0.000987933	0.014142864927958687	0.028285729855917374	2	9	0.000737403	9606	Homo sapiens	RPS27A
R-HSA-8876493	InlA-mediated entry of Listeria monocytogenes into host cells	2	14	0.000987933	0.014142864927958687	0.028285729855917374	1	5	0.000409668	9606	Homo sapiens	RPS27A
R-HSA-8854518	AURKA Activation by TPX2	4	74	0.00522193	0.015515373602663085	0.03103074720532617	2	2	0.000163867	9606	Homo sapiens	YWHAE
R-HSA-69017	CDK-mediated phosphorylation and removal of Cdc6	4	74	0.00522193	0.015515373602663085	0.03103074720532617	2	4	0.000327735	9606	Homo sapiens	CDC16
R-HSA-74259	Purine catabolism	4	74	0.00522193	0.015515373602663085	0.03103074720532617	3	28	0.00229414	9606	Homo sapiens	NUDT1		R-HSA-2395872
R-HSA-5654727	Negative regulation of FGFR2 signaling	3	41	0.00289323	0.016072888695761622	0.032145777391523245	10	14	0.00114707	9606	Homo sapiens	PPP2CA
R-HSA-202670	ERKs are inactivated	2	15	0.0010585	0.016101281845175563	0.03220256369035113	2	2	0.000163867	9606	Homo sapiens	PPP2CA
R-HSA-5693548	Sensing of DNA Double Strand Breaks	2	15	0.0010585	0.016101281845175563	0.03220256369035113	3	9	0.000737403	9606	Homo sapiens	KAT5
R-HSA-209560	NF-kB is activated and signals survival	2	15	0.0010585	0.016101281845175563	0.03220256369035113	1	4	0.000327735	9606	Homo sapiens	RPS27A
R-HSA-448424	Interleukin-17 signaling	4	77	0.00543363	0.017667289384457052	0.03388616565817726	6	35	0.00286768	9606	Homo sapiens	PPP2CA
R-HSA-3247509	Chromatin modifying enzymes	8	256	0.0180651	0.01783727194842477	0.03388616565817726	32	84	0.00688243	9606	Homo sapiens	HIST2H4B
R-HSA-4839726	Chromatin organization	8	256	0.0180651	0.01783727194842477	0.03388616565817726	32	84	0.00688243	9606	Homo sapiens	HIST2H4B
R-HSA-4655427	SUMOylation of DNA methylation proteins	2	16	0.00112907	0.018168466674691408	0.03388616565817726	3	3	0.000245801	9606	Homo sapiens	UBE2I
R-HSA-68952	DNA replication initiation	2	16	0.00112907	0.018168466674691408	0.03388616565817726	2	2	0.000163867	9606	Homo sapiens	PRIM1
R-HSA-2995410	Nuclear Envelope Reassembly	2	16	0.00112907	0.018168466674691408	0.03388616565817726	2	3	0.000245801	9606	Homo sapiens	PPP2CA
R-HSA-2995383	Initiation of Nuclear Envelope Reformation	2	16	0.00112907	0.018168466674691408	0.03388616565817726	2	3	0.000245801	9606	Homo sapiens	PPP2CA
R-HSA-1358803	Downregulation of ERBB2:ERBB3 signaling	2	16	0.00112907	0.018168466674691408	0.03388616565817726	5	8	0.000655469	9606	Homo sapiens	RPS27A
R-HSA-2691232	Constitutive Signaling by NOTCH1 HD Domain Mutants	2	16	0.00112907	0.018168466674691408	0.03388616565817726	2	6	0.000491602	9606	Homo sapiens	RPS27A
R-HSA-2691230	Signaling by NOTCH1 HD Domain Mutants in Cancer	2	16	0.00112907	0.018168466674691408	0.03388616565817726	2	6	0.000491602	9606	Homo sapiens	RPS27A
R-HSA-937039	IRAK1 recruits IKK complex	2	16	0.00112907	0.018168466674691408	0.03388616565817726	1	4	0.000327735	9606	Homo sapiens	RPS27A
R-HSA-975144	IRAK1 recruits IKK complex upon TLR7/8 or 9 stimulation	2	16	0.00112907	0.018168466674691408	0.03388616565817726	1	4	0.000327735	9606	Homo sapiens	RPS27A
R-HSA-209543	p75NTR recruits signalling complexes	2	16	0.00112907	0.018168466674691408	0.03388616565817726	1	9	0.000737403	9606	Homo sapiens	RPS27A
R-HSA-198323	AKT phosphorylates targets in the cytosol	2	16	0.00112907	0.018168466674691408	0.03388616565817726	1	9	0.000737403	9606	Homo sapiens	CDKN1A
R-HSA-5689896	Ovarian tumor domain proteases	3	43	0.00303437	0.0182042293360668	0.03388616565817726	7	14	0.00114707	9606	Homo sapiens	TRIM25
R-HSA-1445148	Translocation of SLC2A4 (GLUT4) to the plasma membrane	4	79	0.00557477	0.01920021231279867	0.03388616565817726	2	15	0.001229	9606	Homo sapiens	YWHAE
R-HSA-3769402	Deactivation of the beta-catenin transactivating complex	3	44	0.00310493	0.019325962977737032	0.03388616565817726	4	14	0.00114707	9606	Homo sapiens	RPS27A
R-HSA-5250913	Positive epigenetic regulation of rRNA expression	4	80	0.00564533	0.01999658395877124	0.03388616565817726	5	7	0.000573535	9606	Homo sapiens	HIST2H4B
R-HSA-174430	Telomere C-strand synthesis initiation	2	17	0.00119963	0.020341374889961794	0.03388616565817726	2	2	0.000163867	9606	Homo sapiens	PRIM1
R-HSA-174490	Membrane binding and targetting of GAG proteins	2	17	0.00119963	0.020341374889961794	0.03388616565817726	3	4	0.000327735	9606	Homo sapiens	RPS27A
R-HSA-5675221	Negative regulation of MAPK pathway	3	45	0.0031755	0.020485164035524805	0.03388616565817726	2	12	0.000983204	9606	Homo sapiens	PPP2CA
R-HSA-380270	Recruitment of mitotic centrosome proteins and complexes	4	81	0.0057159	0.02081306587153875	0.03388616565817726	3	3	0.000245801	9606	Homo sapiens	YWHAE
R-HSA-380287	Centrosome maturation	4	83	0.00585703	0.022506832680173505	0.03388616565817726	6	6	0.000491602	9606	Homo sapiens	YWHAE
R-HSA-1169408	ISG15 antiviral mechanism	4	83	0.00585703	0.022506832680173505	0.03388616565817726	12	16	0.00131094	9606	Homo sapiens	UBA7
R-HSA-975163	IRAK2 mediated activation of TAK1 complex upon TLR7/8 or 9 stimulation	2	18	0.0012702	0.022617020977482194	0.03388616565817726	4	5	0.000409668	9606	Homo sapiens	RPS27A
R-HSA-174495	Synthesis And Processing Of GAG, GAGPOL Polyproteins	2	18	0.0012702	0.022617020977482194	0.03388616565817726	3	5	0.000409668	9606	Homo sapiens	RPS27A
R-HSA-205043	NRIF signals cell death from the nucleus	2	18	0.0012702	0.022617020977482194	0.03388616565817726	3	7	0.000573535	9606	Homo sapiens	RPS27A
R-HSA-5684264	MAP3K8 (TPL2)-dependent MAPK1/3 activation	2	18	0.0012702	0.022617020977482194	0.03388616565817726	2	8	0.000655469	9606	Homo sapiens	RPS27A
R-HSA-975110	TRAF6 mediated IRF7 activation in TLR7/8 or 9 signaling	2	18	0.0012702	0.022617020977482194	0.03388616565817726	1	5	0.000409668	9606	Homo sapiens	RPS27A
R-HSA-8852135	Protein ubiquitination	4	84	0.0059276	0.02338433780801652	0.03388616565817726	30	32	0.00262188	9606	Homo sapiens	UBE2T
R-HSA-176412	Phosphorylation of the APC/C	2	19	0.00134077	0.024992477442850713	0.03388616565817726	2	2	0.000163867	9606	Homo sapiens	CDC16
R-HSA-937072	TRAF6-mediated induction of TAK1 complex within TLR4 complex	2	19	0.00134077	0.024992477442850713	0.03388616565817726	5	6	0.000491602	9606	Homo sapiens	RPS27A
R-HSA-8875360	InlB-mediated entry of Listeria monocytogenes into host cell	2	19	0.00134077	0.024992477442850713	0.03388616565817726	3	8	0.000655469	9606	Homo sapiens	RPS27A
R-HSA-2173791	TGF-beta receptor signaling in EMT (epithelial to mesenchymal transition)	2	19	0.00134077	0.024992477442850713	0.03388616565817726	2	6	0.000491602	9606	Homo sapiens	RPS27A
R-HSA-168927	TICAM1, RIP1-mediated IKK complex recruitment	2	19	0.00134077	0.024992477442850713	0.03388616565817726	1	3	0.000245801	9606	Homo sapiens	RPS27A
R-HSA-193639	p75NTR signals via NF-kB	2	19	0.00134077	0.024992477442850713	0.03388616565817726	2	13	0.00106514	9606	Homo sapiens	RPS27A
R-HSA-9632697	Evasion of Oxidative Stress Induced Senescence Due to Defective p16INK4A binding to CDK4	1	2	0.000141133	0.025223368547077185	0.03388616565817726	1	1	8.19336e-05	9606	Homo sapiens	CDK4		R-HSA-9630792
R-HSA-5632968	Defective Mismatch Repair Associated With MSH6	1	2	0.000141133	0.025223368547077185	0.03388616565817726	1	1	8.19336e-05	9606	Homo sapiens	MSH6		R-HSA-5632970
R-HSA-9630791	Evasion of Oncogene Induced Senescence Due to Defective p16INK4A binding to CDK4	1	2	0.000141133	0.025223368547077185	0.03388616565817726	1	1	8.19336e-05	9606	Homo sapiens	CDK4		R-HSA-9630792
R-HSA-5632927	Defective Mismatch Repair Associated With MSH3	1	2	0.000141133	0.025223368547077185	0.03388616565817726	1	1	8.19336e-05	9606	Homo sapiens	MSH3		R-HSA-5578663
R-HSA-5654738	Signaling by FGFR2	4	87	0.0061393	0.026140529208234953	0.03388616565817726	14	46	0.00376895	9606	Homo sapiens	PPP2CA
R-HSA-5654743	Signaling by FGFR4	3	50	0.00352833	0.02684387531783572	0.03388616565817726	10	41	0.00335928	9606	Homo sapiens	PPP2CA
R-HSA-512988	Interleukin-3, Interleukin-5 and GM-CSF signaling	3	50	0.00352833	0.02684387531783572	0.03388616565817726	3	38	0.00311348	9606	Homo sapiens	RPS27A
R-HSA-977225	Amyloid fiber formation	4	88	0.00620987	0.02710077889082152	0.03388616565817726	6	33	0.00270381	9606	Homo sapiens	HIST2H4B
R-HSA-1362300	Transcription of E2F targets under negative control by p107 (RBL1) and p130 (RBL2) in complex with HDAC1	2	20	0.00141133	0.027464873832333203	0.03388616565817726	3	8	0.000655469	9606	Homo sapiens	E2F1		R-HSA-8961934
R-HSA-936964	Activation of IRF3/IRF7 mediated by TBK1/IKK epsilon	2	20	0.00141133	0.027464873832333203	0.03388616565817726	2	9	0.000737403	9606	Homo sapiens	RPS27A
R-HSA-1912408	Pre-NOTCH Transcription and Translation	4	89	0.00628043	0.028081919653468068	0.03388616565817726	5	28	0.00229414	9606	Homo sapiens	HIST2H4B
R-HSA-4570464	SUMOylation of RNA binding proteins	3	51	0.0035989	0.028228012340394404	0.03388616565817726	4	4	0.000327735	9606	Homo sapiens	UBE2I
R-HSA-5654741	Signaling by FGFR3	3	52	0.00366947	0.02964947604227386	0.03388616565817726	10	43	0.00352315	9606	Homo sapiens	PPP2CA
R-HSA-176407	Conversion from APC/C:Cdc20 to APC/C:Cdh1 in late anaphase	2	21	0.0014819	0.030031395769701485	0.03388616565817726	2	3	0.000245801	9606	Homo sapiens	CDC16
R-HSA-3134975	Regulation of innate immune responses to cytosolic DNA	2	21	0.0014819	0.030031395769701485	0.03388616565817726	4	9	0.000737403	9606	Homo sapiens	RPS27A
R-HSA-5675482	Regulation of necroptotic cell death	2	21	0.0014819	0.030031395769701485	0.03388616565817726	1	5	0.000409668	9606	Homo sapiens	RPS27A
R-HSA-196791	Vitamin D (calciferol) metabolism	2	21	0.0014819	0.030031395769701485	0.03388616565817726	1	19	0.00155674	9606	Homo sapiens	UBE2I
R-HSA-3214858	RMTs methylate histone arginines	3	53	0.00374003	0.031108171194932588	0.03388616565817726	10	22	0.00180254	9606	Homo sapiens	HIST2H4B
R-HSA-450531	Regulation of mRNA stability by proteins that bind AU-rich elements	4	93	0.0065627	0.03221669659471549	0.03388616565817726	4	26	0.00213027	9606	Homo sapiens	ANP32A
R-HSA-75815	Ubiquitin-dependent degradation of Cyclin D	3	54	0.0038106	0.03260398570621437	0.03388616565817726	4	5	0.000409668	9606	Homo sapiens	CDK4
R-HSA-349425	Autodegradation of the E3 ubiquitin ligase COP1	3	54	0.0038106	0.03260398570621437	0.03388616565817726	3	5	0.000409668	9606	Homo sapiens	ATM
R-HSA-4641263	Regulation of FZD by ubiquitination	2	22	0.00155247	0.03268928400811821	0.03388616565817726	3	6	0.000491602	9606	Homo sapiens	RPS27A
R-HSA-2028269	Signaling by Hippo	2	22	0.00155247	0.03268928400811821	0.03388616565817726	10	30	0.00245801	9606	Homo sapiens	YWHAE
R-HSA-5205685	Pink/Parkin Mediated Mitophagy	2	22	0.00155247	0.03268928400811821	0.03388616565817726	1	8	0.000655469	9606	Homo sapiens	RPS27A
R-HSA-3229121	Glycogen storage diseases	2	22	0.00155247	0.03268928400811821	0.03388616565817726	1	10	0.000819336	9606	Homo sapiens	RPS27A
R-HSA-1169410	Antiviral mechanism by IFN-stimulated genes	4	94	0.00663327	0.0333032175055783	0.03388616565817726	12	31	0.00253994	9606	Homo sapiens	UBA7
R-HSA-975871	MyD88 cascade initiated on plasma membrane	4	94	0.00663327	0.0333032175055783	0.03388616565817726	12	58	0.00475215	9606	Homo sapiens	PPP2CA
R-HSA-168176	Toll Like Receptor 5 (TLR5) Cascade	4	94	0.00663327	0.0333032175055783	0.03388616565817726	12	59	0.00483408	9606	Homo sapiens	PPP2CA
R-HSA-168142	Toll Like Receptor 10 (TLR10) Cascade	4	94	0.00663327	0.0333032175055783	0.03388616565817726	12	59	0.00483408	9606	Homo sapiens	PPP2CA
R-HSA-8956319	Nucleobase catabolism	5	139	0.00980876	0.03388616565817726	0.03388616565817726	5	58	0.00475215	9606	Homo sapiens	DPYD
R-HSA-2299718	Condensation of Prophase Chromosomes	3	55	0.00388117	0.0341367912218663	0.0341367912218663	9	10	0.000819336	9606	Homo sapiens	HIST2H4B
R-HSA-2173793	Transcriptional activity of SMAD2/SMAD3:SMAD4 heterotrimer	3	55	0.00388117	0.0341367912218663	0.0341367912218663	13	38	0.00311348	9606	Homo sapiens	PARP1
R-HSA-381038	XBP1(S) activates chaperone genes	4	95	0.00670383	0.03441095762519042	0.03441095762519042	2	47	0.00385088	9606	Homo sapiens	DCTN1
R-HSA-2564830	Cytosolic iron-sulfur cluster assembly	2	23	0.00162303	0.03543583349684476	0.03543583349684476	1	3	0.000245801	9606	Homo sapiens	POLD1
R-HSA-2979096	NOTCH2 Activation and Transmission of Signal to the Nucleus	2	23	0.00162303	0.03543583349684476	0.03543583349684476	2	11	0.00090127	9606	Homo sapiens	RPS27A
R-HSA-168928	DDX58/IFIH1-mediated induction of interferon-alpha/beta	4	96	0.0067744	0.03553995100269003	0.03553995100269003	27	46	0.00376895	9606	Homo sapiens	UBA7
R-HSA-9604323	Negative regulation of NOTCH4 signaling	3	57	0.0040223	0.03731278404763183	0.03731278404763183	3	6	0.000491602	9606	Homo sapiens	RPS27A
R-HSA-937041	IKK complex recruitment mediated by RIP1	2	24	0.0016936	0.03826839246255054	0.03826839246255054	1	3	0.000245801	9606	Homo sapiens	RPS27A
R-HSA-912631	Regulation of signaling by CBL	2	24	0.0016936	0.03826839246255054	0.03826839246255054	1	7	0.000573535	9606	Homo sapiens	RPS27A
R-HSA-5620912	Anchoring of the basal body to the plasma membrane	4	99	0.0069861	0.03905470529481403	0.03905470529481403	8	9	0.000737403	9606	Homo sapiens	YWHAE
R-HSA-68827	CDT1 association with the CDC6:ORC:origin complex	3	59	0.00416343	0.040634819558448054	0.040634819558448054	3	3	0.000245801	9606	Homo sapiens	CDT1
R-HSA-177929	Signaling by EGFR	3	59	0.00416343	0.040634819558448054	0.040634819558448054	7	48	0.00393281	9606	Homo sapiens	LIG1
R-HSA-162594	Early Phase of HIV Life Cycle	2	25	0.00176417	0.04118436150500815	0.04118436150500815	4	38	0.00311348	9606	Homo sapiens	XRCC6
R-HSA-381070	IRE1alpha activates chaperones	4	101	0.00712723	0.041504509410907	0.041504509410907	2	53	0.00434248	9606	Homo sapiens	DCTN1
R-HSA-975138	TRAF6 mediated induction of NFkB and MAP kinases upon TLR7/8 or 9 activation	4	102	0.0071978	0.04276141966414504	0.04276141966414504	12	48	0.00393281	9606	Homo sapiens	PPP2CA
R-HSA-168164	Toll Like Receptor 3 (TLR3) Cascade	4	102	0.0071978	0.04276141966414504	0.04276141966414504	15	61	0.00499795	9606	Homo sapiens	PPP2CA
R-HSA-975155	MyD88 dependent cascade initiated on endosome	4	103	0.00726836	0.04403966397995129	0.04403966397995129	13	63	0.00516182	9606	Homo sapiens	PPP2CA
R-HSA-168181	Toll Like Receptor 7/8 (TLR7/8) Cascade	4	103	0.00726836	0.04403966397995129	0.04403966397995129	13	64	0.00524375	9606	Homo sapiens	PPP2CA
R-HSA-8866654	E3 ubiquitin ligases ubiquitinate target proteins	3	61	0.00430457	0.044101343585477015	0.044101343585477015	16	16	0.00131094	9606	Homo sapiens	HIST1H2BE
R-HSA-5654736	Signaling by FGFR1	3	61	0.00430457	0.044101343585477015	0.044101343585477015	10	48	0.00393281	9606	Homo sapiens	PPP2CA
R-HSA-450321	JNK (c-Jun kinases) phosphorylation and activation mediated by activated human TAK1	2	26	0.00183473	0.04418119270695997	0.04418119270695997	1	3	0.000245801	9606	Homo sapiens	RPS27A
R-HSA-198753	ERK/MAPK targets	2	26	0.00183473	0.04418119270695997	0.04418119270695997	2	7	0.000573535	9606	Homo sapiens	PPP2CA
R-HSA-3322077	Glycogen synthesis	2	26	0.00183473	0.04418119270695997	0.04418119270695997	2	24	0.00196641	9606	Homo sapiens	RPS27A
R-HSA-8876384	Listeria monocytogenes entry into host cells	2	27	0.0019053	0.04725638875794458	0.04725638875794458	4	13	0.00106514	9606	Homo sapiens	RPS27A
R-HSA-175474	Assembly Of The HIV Virion	2	27	0.0019053	0.04725638875794458	0.04725638875794458	4	16	0.00131094	9606	Homo sapiens	RPS27A
R-HSA-450302	activated TAK1 mediates p38 MAPK activation	2	27	0.0019053	0.04725638875794458	0.04725638875794458	1	5	0.000409668	9606	Homo sapiens	RPS27A
R-HSA-190236	Signaling by FGFR	4	106	0.00748006	0.04800227325217332	0.04800227325217332	17	142	0.0116346	9606	Homo sapiens	PPP2CA
R-HSA-157118	Signaling by NOTCH	7	257	0.0181356	0.04820168198938524	0.04820168198938524	19	152	0.0124539	9606	Homo sapiens	HIST2H4B
R-HSA-9018519	Estrogen-dependent gene expression	5	154	0.0108673	0.04875379527761392	0.04875379527761392	20	66	0.00540762	9606	Homo sapiens	HIST2H4B
R-HSA-937061	TRIF(TICAM1)-mediated TLR4 signaling	4	107	0.00755063	0.049365699881839586	0.049365699881839586	15	58	0.00475215	9606	Homo sapiens	PPP2CA
R-HSA-166166	MyD88-independent TLR4 cascade	4	107	0.00755063	0.049365699881839586	0.049365699881839586	15	60	0.00491602	9606	Homo sapiens	PPP2CA
R-HSA-168138	Toll Like Receptor 9 (TLR9) Cascade	4	107	0.00755063	0.049365699881839586	0.049365699881839586	13	67	0.00548955	9606	Homo sapiens	PPP2CA
R-HSA-2173788	Downregulation of TGF-beta receptor signaling	2	28	0.00197587	0.05040750209187528	0.05040750209187528	8	28	0.00229414	9606	Homo sapiens	RPS27A
R-HSA-9013507	NOTCH3 Activation and Transmission of Signal to the Nucleus	2	28	0.00197587	0.05040750209187528	0.05040750209187528	2	15	0.001229	9606	Homo sapiens	RPS27A
R-HSA-5218859	Regulated Necrosis	2	28	0.00197587	0.05040750209187528	0.05040750209187528	1	13	0.00106514	9606	Homo sapiens	RPS27A
R-HSA-5213460	RIPK1-mediated regulated necrosis	2	28	0.00197587	0.05040750209187528	0.05040750209187528	1	13	0.00106514	9606	Homo sapiens	RPS27A
R-HSA-983168	Antigen processing: Ubiquitination & Proteasome degradation	8	315	0.0222285	0.050516262909176324	0.050516262909176324	7	9	0.000737403	9606	Homo sapiens	UBA7
R-HSA-8878171	Transcriptional regulation by RUNX1	7	261	0.0184179	0.05154036950051877	0.05154036950051877	28	132	0.0108152	9606	Homo sapiens	HIST2H4B
R-HSA-198725	Nuclear Events (kinase and transcription factor activation)	2	29	0.00204643	0.05363213403816591	0.05363213403816591	2	11	0.00090127	9606	Homo sapiens	PPP2CA
R-HSA-166058	MyD88:MAL(TIRAP) cascade initiated on plasma membrane	4	111	0.0078329	0.05503134013474531	0.05503134013474531	12	64	0.00524375	9606	Homo sapiens	PPP2CA
R-HSA-168188	Toll Like Receptor TLR6:TLR2 Cascade	4	111	0.0078329	0.05503134013474531	0.05503134013474531	12	66	0.00540762	9606	Homo sapiens	PPP2CA
R-HSA-5357956	TNFR1-induced NFkappaB signaling pathway	2	30	0.002117	0.05692793398620777	0.05692793398620777	1	5	0.000409668	9606	Homo sapiens	RPS27A
R-HSA-1912422	Pre-NOTCH Expression and Processing	4	113	0.00797403	0.05799070332902678	0.05799070332902678	5	38	0.00311348	9606	Homo sapiens	HIST2H4B
R-HSA-168179	Toll Like Receptor TLR1:TLR2 Cascade	4	114	0.0080446	0.05950183342541071	0.05950183342541071	12	66	0.00540762	9606	Homo sapiens	PPP2CA
R-HSA-181438	Toll Like Receptor 2 (TLR2) Cascade	4	114	0.0080446	0.05950183342541071	0.05950183342541071	12	68	0.00557149	9606	Homo sapiens	PPP2CA
R-HSA-5205647	Mitophagy	2	31	0.00218757	0.06029259856296554	0.06029259856296554	1	15	0.001229	9606	Homo sapiens	RPS27A
R-HSA-8856825	Cargo recognition for clathrin-mediated endocytosis	4	115	0.00811516	0.061033845648252316	0.061033845648252316	3	14	0.00114707	9606	Homo sapiens	COPS4
R-HSA-5619507	Activation of HOX genes during differentiation	4	116	0.00818573	0.06258667179566146	0.06258667179566146	31	43	0.00352315	9606	Homo sapiens	PAXIP1
R-HSA-5617472	Activation of anterior HOX genes in hindbrain development during early embryogenesis	4	116	0.00818573	0.06258667179566146	0.06258667179566146	31	43	0.00352315	9606	Homo sapiens	PAXIP1
R-HSA-2122948	Activated NOTCH1 Transmits Signal to the Nucleus	2	32	0.00225813	0.06372387082357567	0.06372387082357567	5	21	0.00172061	9606	Homo sapiens	RPS27A
R-HSA-5674400	Constitutive Signaling by AKT1 E17K in Cancer	2	32	0.00225813	0.06372387082357567	0.06372387082357567	1	18	0.00147481	9606	Homo sapiens	CDKN1A
R-HSA-8878159	Transcriptional regulation by RUNX3	4	118	0.00832686	0.06575447140638868	0.06575447140638868	6	47	0.00385088	9606	Homo sapiens	CDKN1A
R-HSA-901032	ER Quality Control Compartment (ERQC)	2	33	0.0023287	0.06721953945464931	0.06721953945464931	2	9	0.000737403	9606	Homo sapiens	RPS27A
R-HSA-171306	Packaging Of Telomere Ends	2	34	0.00239927	0.070777437990166	0.070777437990166	2	2	0.000163867	9606	Homo sapiens	HIST2H4B
R-HSA-73728	RNA Polymerase I Promoter Opening	2	34	0.00239927	0.070777437990166	0.070777437990166	1	2	0.000163867	9606	Homo sapiens	HIST2H4B
R-HSA-111448	Activation of NOXA and translocation to mitochondria	1	6	0.0004234	0.07378751980659615	0.07378751980659615	2	5	0.000409668	9606	Homo sapiens	E2F1		R-HSA-140217
R-HSA-205025	NADE modulates death signalling	1	6	0.0004234	0.07378751980659615	0.07378751980659615	1	3	0.000245801	9606	Homo sapiens	YWHAE		R-HSA-204981
R-HSA-917729	Endosomal Sorting Complex Required For Transport (ESCRT)	2	35	0.00246983	0.07439544403974174	0.07439544403974174	4	4	0.000327735	9606	Homo sapiens	RPS27A
R-HSA-450282	MAPK targets/ Nuclear events mediated by MAP kinases	2	35	0.00246983	0.07439544403974174	0.07439544403974174	2	16	0.00131094	9606	Homo sapiens	PPP2CA
R-HSA-5628897	TP53 Regulates Metabolic Genes	4	124	0.00875026	0.07574899977084881	0.07574899977084881	2	34	0.00278574	9606	Homo sapiens	YWHAE
R-HSA-1834949	Cytosolic sensors of pathogen-associated DNA	3	77	0.00543363	0.0767872922370374	0.0767872922370374	6	48	0.00393281	9606	Homo sapiens	XRCC6
R-HSA-5334118	DNA methylation	2	36	0.0025404	0.07807147852908791	0.07807147852908791	7	7	0.000573535	9606	Homo sapiens	HIST2H4B
R-HSA-8863795	Downregulation of ERBB2 signaling	2	36	0.0025404	0.07807147852908791	0.07807147852908791	7	14	0.00114707	9606	Homo sapiens	RPS27A
R-HSA-2173789	TGF-beta receptor signaling activates SMADs	2	36	0.0025404	0.07807147852908791	0.07807147852908791	8	39	0.00319541	9606	Homo sapiens	RPS27A
R-HSA-162588	Budding and maturation of HIV virion	2	37	0.00261097	0.08180350495248101	0.08180350495248101	2	3	0.000245801	9606	Homo sapiens	RPS27A
R-HSA-182971	EGFR downregulation	2	37	0.00261097	0.08180350495248101	0.08180350495248101	6	22	0.00180254	9606	Homo sapiens	RPS27A
R-HSA-204998	Cell death signalling via NRAGE, NRIF and NADE	3	80	0.00564533	0.08383406322600095	0.08383406322600095	4	17	0.00139287	9606	Homo sapiens	YWHAE
R-HSA-1980145	Signaling by NOTCH2	2	38	0.00268153	0.08558952863706282	0.08558952863706282	2	20	0.00163867	9606	Homo sapiens	RPS27A
R-HSA-5578749	Transcriptional regulation by small RNAs	3	81	0.0057159	0.086242708198778	0.086242708198778	1	5	0.000409668	9606	Homo sapiens	HIST2H4B
R-HSA-167243	Tat-mediated HIV elongation arrest and recovery	2	39	0.0027521	0.0894275960187928	0.0894275960187928	3	3	0.000245801	9606	Homo sapiens	TCEA1
R-HSA-167238	Pausing and recovery of Tat-mediated HIV elongation	2	39	0.0027521	0.0894275960187928	0.0894275960187928	2	2	0.000163867	9606	Homo sapiens	TCEA1
R-HSA-168638	NOD1/2 Signaling Pathway	2	39	0.0027521	0.0894275960187928	0.0894275960187928	7	17	0.00139287	9606	Homo sapiens	RPS27A
R-HSA-445989	TAK1 activates NFkB by phosphorylation and activation of IKKs complex	2	39	0.0027521	0.0894275960187928	0.0894275960187928	1	5	0.000409668	9606	Homo sapiens	RPS27A
R-HSA-5357905	Regulation of TNFR1 signaling	2	39	0.0027521	0.0894275960187928	0.0894275960187928	2	14	0.00114707	9606	Homo sapiens	RPS27A
R-HSA-2173796	SMAD2/SMAD3:SMAD4 heterotrimer regulates transcription	2	39	0.0027521	0.0894275960187928	0.0894275960187928	2	17	0.00139287	9606	Homo sapiens	RPS27A
R-HSA-5637815	Signaling by Ligand-Responsive EGFR Variants in Cancer	2	39	0.0027521	0.0894275960187928	0.0894275960187928	1	23	0.00188447	9606	Homo sapiens	RPS27A
R-HSA-1236382	Constitutive Signaling by Ligand-Responsive EGFR Cancer Variants	2	39	0.0027521	0.0894275960187928	0.0894275960187928	1	23	0.00188447	9606	Homo sapiens	RPS27A
R-HSA-8939902	Regulation of RUNX2 expression and activity	3	83	0.00585703	0.0911472697120892	0.0911472697120892	10	32	0.00262188	9606	Homo sapiens	RPS27A
R-HSA-8852276	The role of GTSE1 in G2/M progression after G2 checkpoint	3	83	0.00585703	0.0911472697120892	0.0911472697120892	2	10	0.000819336	9606	Homo sapiens	CDKN1A
R-HSA-167287	HIV elongation arrest and recovery	2	40	0.00282267	0.09331579392987899	0.09331579392987899	3	3	0.000245801	9606	Homo sapiens	TCEA1
R-HSA-167290	Pausing and recovery of HIV elongation	2	40	0.00282267	0.09331579392987899	0.09331579392987899	2	2	0.000163867	9606	Homo sapiens	TCEA1
R-HSA-170834	Signaling by TGF-beta Receptor Complex	3	85	0.00599817	0.09616556940346777	0.09616556940346777	23	82	0.00671856	9606	Homo sapiens	PARP1
R-HSA-112122	ALKBH2 mediated reversal of alkylation damage	1	8	0.000564533	0.0971594890621188	0.0971594890621188	6	6	0.000491602	9606	Homo sapiens	ALKBH2		R-HSA-5657649
R-HSA-901042	Calnexin/calreticulin cycle	2	41	0.00289323	0.09725224889751505	0.09725224889751505	2	13	0.00106514	9606	Homo sapiens	RPS27A
R-HSA-6806834	Signaling by MET	3	87	0.0061393	0.10129440675923862	0.10129440675923862	5	49	0.00401475	9606	Homo sapiens	LIG1
R-HSA-3232142	SUMOylation of ubiquitinylation proteins	2	43	0.00303437	0.10526263045634354	0.10526263045634354	3	3	0.000245801	9606	Homo sapiens	UBE2I
R-HSA-3371511	HSF1 activation	2	43	0.00303437	0.10526263045634354	0.10526263045634354	2	7	0.000573535	9606	Homo sapiens	YWHAE
R-HSA-8982491	Glycogen metabolism	2	43	0.00303437	0.10526263045634354	0.10526263045634354	2	39	0.00319541	9606	Homo sapiens	RPS27A
R-HSA-163767	PP2A-mediated dephosphorylation of key metabolic factors	1	9	0.0006351	0.1086245786885508	0.1086245786885508	4	4	0.000327735	9606	Homo sapiens	PPP2CA		R-HSA-163750
R-HSA-15869	Metabolism of nucleotides	6	254	0.0179239	0.10865073275400294	0.10865073275400294	6	135	0.011061	9606	Homo sapiens	DPYD
R-HSA-195253	Degradation of beta-catenin by the destruction complex	3	90	0.006351	0.10918779475776863	0.10918779475776863	13	22	0.00180254	9606	Homo sapiens	PPP2CA
R-HSA-212300	PRC2 methylates histones and DNA	2	44	0.00310493	0.10933300242038446	0.10933300242038446	4	4	0.000327735	9606	Homo sapiens	HIST2H4B
R-HSA-8939211	ESR-mediated signaling	6	255	0.0179945	0.11014088715897796	0.11014088715897796	22	110	0.0090127	9606	Homo sapiens	CDKN1B
R-HSA-427359	SIRT1 negatively regulates rRNA expression	2	45	0.0031755	0.1134445208606053	0.1134445208606053	3	5	0.000409668	9606	Homo sapiens	HIST2H4B
R-HSA-166016	Toll Like Receptor 4 (TLR4) Cascade	4	144	0.0101616	0.11411579993164334	0.11411579993164334	20	95	0.0077837	9606	Homo sapiens	PPP2CA
R-HSA-9013694	Signaling by NOTCH4	3	92	0.00649213	0.11457865495277297	0.11457865495277297	4	20	0.00163867	9606	Homo sapiens	RPS27A
R-HSA-1643713	Signaling by EGFR in Cancer	2	46	0.00324607	0.11759550064413626	0.11759550064413626	1	42	0.00344121	9606	Homo sapiens	RPS27A
R-HSA-2470946	Cohesin Loading onto Chromatin	1	10	0.000705667	0.11994486840095908	0.11994486840095908	2	2	0.000163867	9606	Homo sapiens	RAD21		R-HSA-2470935
R-HSA-139915	Activation of PUMA and translocation to mitochondria	1	10	0.000705667	0.11994486840095908	0.11994486840095908	2	5	0.000409668	9606	Homo sapiens	E2F1		R-HSA-4331324
R-HSA-427389	ERCC6 (CSB) and EHMT2 (G9a) positively regulate rRNA expression	2	48	0.0033872	0.12600928166037473	0.12600928166037473	2	4	0.000327735	9606	Homo sapiens	HIST2H4B
R-HSA-5625886	Activated PKN1 stimulates transcription of AR (androgen receptor) regulated genes KLK2 and KLK3	2	49	0.00345777	0.13026888870786113	0.13026888870786113	8	11	0.00090127	9606	Homo sapiens	HIST2H4B
R-HSA-913531	Interferon Signaling	8	392	0.0276621	0.1311433402645582	0.1311433402645582	17	66	0.00540762	9606	Homo sapiens	UBA7
R-HSA-211733	Regulation of activated PAK-2p34 by proteasome mediated degradation	2	50	0.00352833	0.13456156750463488	0.13456156750463488	2	2	0.000163867	9606	Homo sapiens	RPS27A
R-HSA-75893	TNF signaling	2	50	0.00352833	0.13456156750463488	0.13456156750463488	3	29	0.00237608	9606	Homo sapiens	RPS27A
R-HSA-381119	Unfolded Protein Response (UPR)	4	154	0.0108673	0.13596124611409788	0.13596124611409788	2	94	0.00770176	9606	Homo sapiens	DCTN1
R-HSA-430116	GP1b-IX-V activation signalling	1	12	0.0008468	0.14215830031839216	0.14215830031839216	4	7	0.000573535	9606	Homo sapiens	YWHAZ		R-HSA-443831
R-HSA-450520	HuR (ELAVL1) binds and stabilizes mRNA	1	12	0.0008468	0.14215830031839216	0.14215830031839216	2	7	0.000573535	9606	Homo sapiens	ANP32A		R-HSA-450595
R-HSA-9013700	NOTCH4 Activation and Transmission of Signal to the Nucleus	1	12	0.0008468	0.14215830031839216	0.14215830031839216	1	5	0.000409668	9606	Homo sapiens	YWHAZ		R-HSA-9604308
R-HSA-171319	Telomere Extension By Telomerase	1	12	0.0008468	0.14215830031839216	0.14215830031839216	1	7	0.000573535	9606	Homo sapiens	RUVBL1		R-HSA-164616
R-HSA-264870	Caspase-mediated cleavage of cytoskeletal proteins	1	12	0.0008468	0.14215830031839216	0.14215830031839216	1	10	0.000819336	9606	Homo sapiens	ADD1		R-HSA-201608
R-HSA-1632852	Macroautophagy	3	102	0.0071978	0.1429499732490782	0.1429499732490782	2	54	0.00442442	9606	Homo sapiens	UVRAG
R-HSA-180534	Vpu mediated degradation of CD4	2	53	0.00374003	0.14762306998052033	0.14762306998052033	2	5	0.000409668	9606	Homo sapiens	RPS27A
R-HSA-169911	Regulation of Apoptosis	2	54	0.0038106	0.15203323246316203	0.15203323246316203	2	5	0.000409668	9606	Homo sapiens	RPS27A
R-HSA-8856828	Clathrin-mediated endocytosis	4	161	0.0113612	0.15218690273871727	0.15218690273871727	18	34	0.00278574	9606	Homo sapiens	COPS4
R-HSA-933543	NF-kB activation through FADD/RIP-1 pathway mediated by caspase-8 and -10	1	13	0.000917366	0.1530550121280918	0.1530550121280918	5	5	0.000409668	9606	Homo sapiens	TRIM25		R-HSA-933532
R-HSA-2468052	Establishment of Sister Chromatid Cohesion	1	13	0.000917366	0.1530550121280918	0.1530550121280918	4	4	0.000327735	9606	Homo sapiens	RAD21		R-HSA-2468039
R-HSA-164843	2-LTR circle formation	1	13	0.000917366	0.1530550121280918	0.1530550121280918	3	3	0.000245801	9606	Homo sapiens	XRCC6		R-HSA-175174
R-HSA-5221030	TET1,2,3 and TDG demethylate DNA	1	13	0.000917366	0.1530550121280918	0.1530550121280918	2	5	0.000409668	9606	Homo sapiens	TDG		R-HSA-5220959
R-HSA-5663205	Infectious disease	10	540	0.038106	0.15518090520568928	0.15518090520568928	67	329	0.0269562	9606	Homo sapiens	XRCC6
R-HSA-8854050	FBXL7 down-regulates AURKA during mitotic entry and in early mitosis	2	55	0.00388117	0.1564692241471095	0.1564692241471095	4	6	0.000491602	9606	Homo sapiens	RPS27A
R-HSA-174113	SCF-beta-TrCP mediated degradation of Emi1	2	55	0.00388117	0.1564692241471095	0.1564692241471095	2	3	0.000245801	9606	Homo sapiens	RPS27A
R-HSA-180585	Vif-mediated degradation of APOBEC3G	2	56	0.00395173	0.160929690021694	0.160929690021694	2	4	0.000327735	9606	Homo sapiens	RPS27A
R-HSA-450408	AUF1 (hnRNP D0) binds and destabilizes mRNA	2	56	0.00395173	0.160929690021694	0.160929690021694	1	4	0.000327735	9606	Homo sapiens	RPS27A
R-HSA-2122947	NOTCH1 Intracellular Domain Regulates Transcription	2	56	0.00395173	0.160929690021694	0.160929690021694	1	16	0.00131094	9606	Homo sapiens	RPS27A
R-HSA-193704	p75 NTR receptor-mediated signalling	3	108	0.0076212	0.16098392129326233	0.16098392129326233	6	50	0.00409668	9606	Homo sapiens	YWHAE
R-HSA-5467348	Truncations of AMER1 destabilize the destruction complex	1	14	0.000987933	0.1638140637939729	0.1638140637939729	1	1	8.19336e-05	9606	Homo sapiens	PPP2CA		R-HSA-4839746
R-HSA-5467337	APC truncation mutants have impaired AXIN binding	1	14	0.000987933	0.1638140637939729	0.1638140637939729	1	1	8.19336e-05	9606	Homo sapiens	PPP2CA		R-HSA-4791278
R-HSA-5467340	AXIN missense mutants destabilize the destruction complex	1	14	0.000987933	0.1638140637939729	0.1638140637939729	1	1	8.19336e-05	9606	Homo sapiens	PPP2CA		R-HSA-4839734
R-HSA-4839744	truncated APC mutants destabilize the destruction complex	1	14	0.000987933	0.1638140637939729	0.1638140637939729	1	2	0.000163867	9606	Homo sapiens	PPP2CA		R-HSA-4791278
R-HSA-4641258	Degradation of DVL	2	57	0.0040223	0.16541330495732165	0.16541330495732165	4	7	0.000573535	9606	Homo sapiens	RPS27A
R-HSA-4641257	Degradation of AXIN	2	57	0.0040223	0.16541330495732165	0.16541330495732165	4	8	0.000655469	9606	Homo sapiens	RPS27A
R-HSA-8941858	Regulation of RUNX3 expression and activity	2	57	0.0040223	0.16541330495732165	0.16541330495732165	3	9	0.000737403	9606	Homo sapiens	RPS27A
R-HSA-532668	N-glycan trimming in the ER and Calnexin/Calreticulin cycle	2	57	0.0040223	0.16541330495732165	0.16541330495732165	4	18	0.00147481	9606	Homo sapiens	RPS27A
R-HSA-5339716	Misspliced GSK3beta mutants stabilize beta-catenin	1	15	0.0010585	0.17443718486161963	0.17443718486161963	1	1	8.19336e-05	9606	Homo sapiens	PPP2CA		R-HSA-5339713
R-HSA-4839735	AXIN mutants destabilize the destruction complex, activating WNT signaling	1	15	0.0010585	0.17443718486161963	0.17443718486161963	1	2	0.000163867	9606	Homo sapiens	PPP2CA		R-HSA-4839734
R-HSA-4839748	AMER1 mutants destabilize the destruction complex	1	15	0.0010585	0.17443718486161963	0.17443718486161963	1	2	0.000163867	9606	Homo sapiens	PPP2CA		R-HSA-4839746
R-HSA-162592	Integration of provirus	1	15	0.0010585	0.17443718486161963	0.17443718486161963	3	14	0.00114707	9606	Homo sapiens	XRCC6		R-HSA-175174
R-HSA-3371453	Regulation of HSF1-mediated heat shock response	3	113	0.00797403	0.1765097051414687	0.1765097051414687	3	14	0.00114707	9606	Homo sapiens	YWHAE
R-HSA-9006936	Signaling by TGF-beta family members	3	114	0.0080446	0.17966408304249137	0.17966408304249137	23	107	0.0087669	9606	Homo sapiens	PARP1
R-HSA-5362768	Hh mutants that don't undergo autocatalytic processing are degraded by ERAD	2	61	0.00430457	0.1835537689401493	0.1835537689401493	2	6	0.000491602	9606	Homo sapiens	RPS27A
R-HSA-5676590	NIK-->noncanonical NF-kB signaling	2	61	0.00430457	0.1835537689401493	0.1835537689401493	2	9	0.000737403	9606	Homo sapiens	RPS27A
R-HSA-4839743	phosphorylation site mutants of CTNNB1 are not targeted to the proteasome by the destruction complex	1	16	0.00112907	0.1849260832666898	0.1849260832666898	4	4	0.000327735	9606	Homo sapiens	PPP2CA		R-HSA-4827388
R-HSA-5358749	S37 mutants of beta-catenin aren't phosphorylated	1	16	0.00112907	0.1849260832666898	0.1849260832666898	1	1	8.19336e-05	9606	Homo sapiens	PPP2CA		R-HSA-4839635
R-HSA-5358747	S33 mutants of beta-catenin aren't phosphorylated	1	16	0.00112907	0.1849260832666898	0.1849260832666898	1	1	8.19336e-05	9606	Homo sapiens	PPP2CA		R-HSA-4839634
R-HSA-5358751	S45 mutants of beta-catenin aren't phosphorylated	1	16	0.00112907	0.1849260832666898	0.1849260832666898	1	1	8.19336e-05	9606	Homo sapiens	PPP2CA		R-HSA-4827388
R-HSA-5358752	T41 mutants of beta-catenin aren't phosphorylated	1	16	0.00112907	0.1849260832666898	0.1849260832666898	1	1	8.19336e-05	9606	Homo sapiens	PPP2CA		R-HSA-4839638
R-HSA-68884	Mitotic Telophase/Cytokinesis	1	16	0.00112907	0.1849260832666898	0.1849260832666898	2	5	0.000409668	9606	Homo sapiens	RAD21		R-HSA-2470935
R-HSA-877312	Regulation of IFNG signaling	1	16	0.00112907	0.1849260832666898	0.1849260832666898	1	4	0.000327735	9606	Homo sapiens	SUMO1		R-HSA-877281
R-HSA-392499	Metabolism of proteins	35	2355	0.166184	0.18727808371044685	0.18727808371044685	277	890	0.0729209	9606	Homo sapiens	DCTN1
R-HSA-5610783	Degradation of GLI2 by the proteasome	2	62	0.00437513	0.18813426123312882	0.18813426123312882	1	5	0.000409668	9606	Homo sapiens	RPS27A
R-HSA-5610785	GLI3 is processed to GLI3R by the proteasome	2	62	0.00437513	0.18813426123312882	0.18813426123312882	1	5	0.000409668	9606	Homo sapiens	RPS27A
R-HSA-5610780	Degradation of GLI1 by the proteasome	2	62	0.00437513	0.18813426123312882	0.18813426123312882	1	6	0.000491602	9606	Homo sapiens	RPS27A
R-HSA-211000	Gene Silencing by RNA	3	117	0.0082563	0.18921817604549607	0.18921817604549607	3	36	0.00294961	9606	Homo sapiens	HIST2H4B
R-HSA-1643685	Disease	24	1555	0.109731	0.19111607922473406	0.19111607922473406	108	959	0.0785744	9606	Homo sapiens	YWHAE
R-HSA-3214815	HDACs deacetylate histones	2	63	0.0044457	0.1927305500512505	0.1927305500512505	4	4	0.000327735	9606	Homo sapiens	HIST2H4B
R-HSA-9012852	Signaling by NOTCH3	2	63	0.0044457	0.1927305500512505	0.1927305500512505	2	37	0.00303154	9606	Homo sapiens	RPS27A
R-HSA-2559584	Formation of Senescence-Associated Heterochromatin Foci (SAHF)	1	17	0.00119963	0.1952824456034229	0.1952824456034229	1	2	0.000163867	9606	Homo sapiens	CDKN1A		R-HSA-4647594
R-HSA-918233	TRAF3-dependent IRF activation pathway	1	17	0.00119963	0.1952824456034229	0.1952824456034229	4	9	0.000737403	9606	Homo sapiens	TRIM25		R-HSA-918232
R-HSA-5387390	Hh mutants abrogate ligand secretion	2	64	0.00451627	0.19734150497716463	0.19734150497716463	2	7	0.000573535	9606	Homo sapiens	RPS27A
R-HSA-8953854	Metabolism of RNA	13	782	0.0551831	0.20184116715951783	0.20184116715951783	37	187	0.0153216	9606	Homo sapiens	ANP32A
R-HSA-9612973	Autophagy	3	122	0.00860913	0.20542029898128322	0.20542029898128322	2	80	0.00655469	9606	Homo sapiens	UVRAG
R-HSA-9634600	Regulation of glycolysis by fructose 2,6-bisphosphate metabolism	1	18	0.0012702	0.20550793738983164	0.20550793738983164	1	4	0.000327735	9606	Homo sapiens	PPP2CA		R-HSA-163750
R-HSA-5607761	Dectin-1 mediated noncanonical NF-kB signaling	2	66	0.0046574	0.20660302026300248	0.20660302026300248	2	9	0.000737403	9606	Homo sapiens	RPS27A
R-HSA-4608870	Asymmetric localization of PCP proteins	2	66	0.0046574	0.20660302026300248	0.20660302026300248	1	7	0.000573535	9606	Homo sapiens	RPS27A
R-HSA-168898	Toll-like Receptor Cascades	4	184	0.0129843	0.21004260876886804	0.21004260876886804	33	182	0.0149119	9606	Homo sapiens	PPP2CA
R-HSA-9033241	Peroxisomal protein import	2	67	0.00472797	0.2112514471721827	0.2112514471721827	12	26	0.00213027	9606	Homo sapiens	RPS27A
R-HSA-5678895	Defective CFTR causes cystic fibrosis	2	67	0.00472797	0.2112514471721827	0.2112514471721827	3	7	0.000573535	9606	Homo sapiens	RPS27A
R-HSA-1227986	Signaling by ERBB2	2	67	0.00472797	0.2112514471721827	0.2112514471721827	7	43	0.00352315	9606	Homo sapiens	RPS27A
R-HSA-927802	Nonsense-Mediated Decay (NMD)	3	124	0.00875026	0.2119892531518759	0.2119892531518759	6	6	0.000491602	9606	Homo sapiens	PPP2CA
R-HSA-975957	Nonsense Mediated Decay (NMD) enhanced by the Exon Junction Complex (EJC)	3	124	0.00875026	0.2119892531518759	0.2119892531518759	5	5	0.000409668	9606	Homo sapiens	PPP2CA
R-HSA-72163	mRNA Splicing - Major Pathway	4	185	0.0130548	0.21269154952602065	0.21269154952602065	8	9	0.000737403	9606	Homo sapiens	PPIE
R-HSA-196299	Beta-catenin phosphorylation cascade	1	19	0.00134077	0.21560420332961572	0.21560420332961572	4	4	0.000327735	9606	Homo sapiens	PPP2CA		R-HSA-195283
R-HSA-3270619	IRF3-mediated induction of type I IFN	1	19	0.00134077	0.21560420332961572	0.21560420332961572	1	5	0.000409668	9606	Homo sapiens	XRCC6		R-HSA-1834939
R-HSA-2644603	Signaling by NOTCH1 in Cancer	2	68	0.00479853	0.21591027237458404	0.21591027237458404	6	39	0.00319541	9606	Homo sapiens	RPS27A
R-HSA-2894858	Signaling by NOTCH1 HD+PEST Domain Mutants in Cancer	2	68	0.00479853	0.21591027237458404	0.21591027237458404	2	21	0.00172061	9606	Homo sapiens	RPS27A
R-HSA-2644602	Signaling by NOTCH1 PEST Domain Mutants in Cancer	2	68	0.00479853	0.21591027237458404	0.21591027237458404	2	21	0.00172061	9606	Homo sapiens	RPS27A
R-HSA-2894862	Constitutive Signaling by NOTCH1 HD+PEST Domain Mutants	2	68	0.00479853	0.21591027237458404	0.21591027237458404	2	21	0.00172061	9606	Homo sapiens	RPS27A
R-HSA-2644606	Constitutive Signaling by NOTCH1 PEST Domain Mutants	2	68	0.00479853	0.21591027237458404	0.21591027237458404	2	21	0.00172061	9606	Homo sapiens	RPS27A
R-HSA-877300	Interferon gamma signaling	5	250	0.0176417	0.2168794647589436	0.2168794647589436	3	15	0.001229	9606	Homo sapiens	SUMO1
R-HSA-168643	Nucleotide-binding domain, leucine rich repeat containing receptor (NLR) signaling pathways	2	69	0.0048691	0.22057849009733754	0.22057849009733754	7	45	0.00368701	9606	Homo sapiens	RPS27A
R-HSA-9006931	Signaling by Nuclear Receptors	6	317	0.0223696	0.22084060396621397	0.22084060396621397	22	131	0.0107333	9606	Homo sapiens	CDKN1B
R-HSA-5658442	Regulation of RAS by GAPs	2	70	0.00493967	0.22525511815258192	0.22525511815258192	1	5	0.000409668	9606	Homo sapiens	RPS27A
R-HSA-450604	KSRP (KHSRP) binds and destabilizes mRNA	1	20	0.00141133	0.22557286757083927	0.22557286757083927	1	5	0.000409668	9606	Homo sapiens	YWHAZ		R-HSA-450620
R-HSA-6803207	TP53 Regulates Transcription of Caspase Activators and Caspases	1	20	0.00141133	0.22557286757083927	0.22557286757083927	1	17	0.00139287	9606	Homo sapiens	ATM		R-HSA-6800490
R-HSA-1234176	Oxygen-dependent proline hydroxylation of Hypoxia-inducible Factor Alpha	2	72	0.0050808	0.23462979185533617	0.23462979185533617	4	12	0.000983204	9606	Homo sapiens	RPS27A
R-HSA-5358346	Hedgehog ligand biogenesis	2	72	0.0050808	0.23462979185533617	0.23462979185533617	2	15	0.001229	9606	Homo sapiens	RPS27A
R-HSA-1169091	Activation of NF-kappaB in B cells	2	72	0.0050808	0.23462979185533617	0.23462979185533617	1	10	0.000819336	9606	Homo sapiens	RPS27A
R-HSA-72172	mRNA Splicing	4	196	0.0138311	0.2424093609390281	0.2424093609390281	13	14	0.00114707	9606	Homo sapiens	PPIE
R-HSA-8948751	Regulation of PTEN stability and activity	2	74	0.00522193	0.24402689147770218	0.24402689147770218	6	13	0.00106514	9606	Homo sapiens	RPS27A
R-HSA-983169	Class I MHC mediated antigen processing & presentation	8	465	0.0328135	0.24525518071982821	0.24525518071982821	8	48	0.00393281	9606	Homo sapiens	UBA7
R-HSA-3371556	Cellular response to heat stress	3	135	0.0095265	0.24885080420250538	0.24885080420250538	5	29	0.00237608	9606	Homo sapiens	YWHAE
R-HSA-5625900	RHO GTPases activate CIT	1	23	0.00162303	0.25472918859228755	0.25472918859228755	2	6	0.000491602	9606	Homo sapiens	CDKN1B		R-HSA-5671972
R-HSA-4419969	Depolymerisation of the Nuclear Lamina	1	23	0.00162303	0.25472918859228755	0.25472918859228755	1	6	0.000491602	9606	Homo sapiens	TMPO		R-HSA-5229194
R-HSA-432142	Platelet sensitization by LDL	1	23	0.00162303	0.25472918859228755	0.25472918859228755	1	9	0.000737403	9606	Homo sapiens	PPP2CA		R-HSA-432143
R-HSA-8936459	RUNX1 regulates genes involved in megakaryocyte differentiation and platelet function	2	78	0.0055042	0.26286050014996054	0.26286050014996054	20	33	0.00270381	9606	Homo sapiens	HIST2H4B
R-HSA-8851708	Signaling by FGFR2 IIIa TM	1	24	0.0016936	0.2642032852829871	0.2642032852829871	1	2	0.000163867	9606	Homo sapiens	POLR2G		R-HSA-8851710
R-HSA-392517	Rap1 signalling	1	24	0.0016936	0.2642032852829871	0.2642032852829871	2	7	0.000573535	9606	Homo sapiens	YWHAZ		R-HSA-392513
R-HSA-1834941	STING mediated induction of host immune responses	1	24	0.0016936	0.2642032852829871	0.2642032852829871	1	19	0.00155674	9606	Homo sapiens	XRCC6		R-HSA-1834939
R-HSA-389513	CTLA4 inhibitory signaling	1	25	0.00176417	0.27355760151303365	0.27355760151303365	4	5	0.000409668	9606	Homo sapiens	PPP2CA		R-HSA-388833
R-HSA-5617833	Cilium Assembly	4	208	0.0146779	0.27582099359444257	0.27582099359444257	8	50	0.00409668	9606	Homo sapiens	YWHAE
R-HSA-1236394	Signaling by ERBB4	2	81	0.0057159	0.2769945518550354	0.2769945518550354	2	52	0.00426055	9606	Homo sapiens	RPS27A
R-HSA-5663084	Diseases of carbohydrate metabolism	2	81	0.0057159	0.2769945518550354	0.2769945518550354	1	44	0.00360508	9606	Homo sapiens	RPS27A
R-HSA-6785807	Interleukin-4 and Interleukin-13 signaling	4	211	0.0148896	0.2842976287553982	0.2842976287553982	1	46	0.00376895	9606	Homo sapiens	CDKN1A
R-HSA-1980143	Signaling by NOTCH1	2	83	0.00585703	0.2864100704603225	0.2864100704603225	6	37	0.00303154	9606	Homo sapiens	RPS27A
R-HSA-917937	Iron uptake and transport	2	83	0.00585703	0.2864100704603225	0.2864100704603225	1	34	0.00278574	9606	Homo sapiens	RPS27A
R-HSA-167242	Abortive elongation of HIV-1 transcript in the absence of Tat	1	27	0.0019053	0.2919128980396387	0.2919128980396387	2	2	0.000163867	9606	Homo sapiens	POLR2G		R-HSA-167147
R-HSA-1234174	Cellular response to hypoxia	2	85	0.00599817	0.29581323539012294	0.29581323539012294	4	20	0.00163867	9606	Homo sapiens	RPS27A
R-HSA-6803529	FGFR2 alternative splicing	1	28	0.00197587	0.30091683421401194	0.30091683421401194	4	4	0.000327735	9606	Homo sapiens	POLR2G		R-HSA-6803527
R-HSA-933542	TRAF6 mediated NF-kB activation	1	29	0.00204643	0.309806902148818	0.309806902148818	2	4	0.000327735	9606	Homo sapiens	TRIM25		R-HSA-933530
R-HSA-9634638	Estrogen-dependent nuclear events downstream of ESR-membrane signaling	1	29	0.00204643	0.309806902148818	0.309806902148818	2	12	0.000983204	9606	Homo sapiens	CDKN1B		R-HSA-9632868
R-HSA-187037	Signaling by NTRK1 (TRKA)	2	90	0.006351	0.3192327175998708	0.3192327175998708	2	59	0.00483408	9606	Homo sapiens	PPP2CA
R-HSA-73887	Death Receptor Signalling	3	157	0.011079	0.32476131390689256	0.32476131390689256	9	90	0.00737403	9606	Homo sapiens	YWHAE
R-HSA-3214842	HDMs demethylate histones	1	31	0.00218757	0.3272511439259028	0.3272511439259028	3	17	0.00139287	9606	Homo sapiens	HIST2H4B
R-HSA-203927	MicroRNA (miRNA) biogenesis	1	31	0.00218757	0.3272511439259028	0.3272511439259028	1	8	0.000655469	9606	Homo sapiens	POLR2G		R-HSA-203901
R-HSA-5601884	PIWI-interacting RNA (piRNA) biogenesis	1	31	0.00218757	0.3272511439259028	0.3272511439259028	1	15	0.001229	9606	Homo sapiens	POLR2G		R-HSA-5601926
R-HSA-1266695	Interleukin-7 signaling	1	31	0.00218757	0.3272511439259028	0.3272511439259028	1	25	0.00204834	9606	Homo sapiens	SMARCA4		R-HSA-8865605
R-HSA-5632684	Hedgehog 'on' state	2	92	0.00649213	0.32855235343225875	0.32855235343225875	5	37	0.00303154	9606	Homo sapiens	RPS27A
R-HSA-1168372	Downstream signaling events of B Cell Receptor (BCR)	2	92	0.00649213	0.32855235343225875	0.32855235343225875	1	14	0.00114707	9606	Homo sapiens	RPS27A
R-HSA-8934593	Regulation of RUNX1 Expression and Activity	1	32	0.00225813	0.3358081285221366	0.3358081285221366	1	19	0.00155674	9606	Homo sapiens	CDK6		R-HSA-8938853
R-HSA-4641262	Disassembly of the destruction complex and recruitment of AXIN to the membrane	1	33	0.0023287	0.34425686682959533	0.34425686682959533	2	7	0.000573535	9606	Homo sapiens	PPP2CA		R-HSA-201685
R-HSA-6803204	TP53 Regulates Transcription of Genes Involved in Cytochrome C Release	1	33	0.0023287	0.34425686682959533	0.34425686682959533	1	25	0.00204834	9606	Homo sapiens	ATM		R-HSA-6799097
R-HSA-199991	Membrane Trafficking	10	665	0.0469268	0.3445906112960704	0.3445906112960704	32	218	0.0178615	9606	Homo sapiens	COPS4
R-HSA-156902	Peptide chain elongation	2	97	0.00684497	0.35169229644944244	0.35169229644944244	4	5	0.000409668	9606	Homo sapiens	RPS27A
R-HSA-180024	DARPP-32 events	1	35	0.00246983	0.36083503477826884	0.36083503477826884	1	12	0.000983204	9606	Homo sapiens	PPP2CA		R-HSA-201790
R-HSA-5619084	ABC transporter disorders	2	99	0.0069861	0.36087407797516635	0.36087407797516635	3	22	0.00180254	9606	Homo sapiens	RPS27A
R-HSA-4086400	PCP/CE pathway	2	99	0.0069861	0.36087407797516635	0.36087407797516635	1	24	0.00196641	9606	Homo sapiens	RPS27A
R-HSA-5673000	RAF activation	1	36	0.0025404	0.36896713713664264	0.36896713713664264	2	10	0.000819336	9606	Homo sapiens	PPP2CA		R-HSA-5672961
R-HSA-5223345	Miscellaneous transport and binding events	1	36	0.0025404	0.36896713713664264	0.36896713713664264	2	13	0.00106514	9606	Homo sapiens	ADD1		R-HSA-5226999
R-HSA-975956	Nonsense Mediated Decay (NMD) independent of the Exon Junction Complex (EJC)	2	101	0.00712723	0.3700079000460681	0.3700079000460681	1	1	8.19336e-05	9606	Homo sapiens	RPS27A
R-HSA-156842	Eukaryotic Translation Elongation	2	102	0.0071978	0.37455575050609813	0.37455575050609813	4	9	0.000737403	9606	Homo sapiens	RPS27A
R-HSA-1257604	PIP3 activates AKT signaling	5	315	0.0222285	0.3757696506178373	0.3757696506178373	13	86	0.00704629	9606	Homo sapiens	PPP2CA
R-HSA-5668541	TNFR2 non-canonical NF-kB pathway	2	104	0.00733893	0.3836112894357451	0.3836112894357451	5	43	0.00352315	9606	Homo sapiens	RPS27A
R-HSA-400253	Circadian Clock	2	104	0.00733893	0.3836112894357451	0.3836112894357451	2	59	0.00483408	9606	Homo sapiens	RPS27A
R-HSA-111465	Apoptotic cleavage of cellular proteins	1	38	0.00268153	0.38492393547321646	0.38492393547321646	1	38	0.00311348	9606	Homo sapiens	ADD1		R-HSA-201608
R-HSA-168273	Influenza Viral RNA Transcription and Replication	3	175	0.0123492	0.38709721573784783	0.38709721573784783	3	14	0.00114707	9606	Homo sapiens	POLR2G
R-HSA-72689	Formation of a pool of free 40S subunits	2	106	0.00748006	0.3926107003494197	0.3926107003494197	2	2	0.000163867	9606	Homo sapiens	RPS27A
R-HSA-72764	Eukaryotic Translation Termination	2	106	0.00748006	0.3926107003494197	0.3926107003494197	3	5	0.000409668	9606	Homo sapiens	RPS27A
R-HSA-5687128	MAPK6/MAPK4 signaling	2	106	0.00748006	0.3926107003494197	0.3926107003494197	2	40	0.00327735	9606	Homo sapiens	RPS27A
R-HSA-4791275	Signaling by WNT in cancer	1	39	0.0027521	0.3927512050841262	0.3927512050841262	8	16	0.00131094	9606	Homo sapiens	PPP2CA		R-HSA-5339713
R-HSA-8939243	RUNX1 interacts with co-factors whose precise effect on RUNX1 targets is not known	1	39	0.0027521	0.3927512050841262	0.3927512050841262	1	5	0.000409668	9606	Homo sapiens	SMARCA4		R-HSA-8938217
R-HSA-9022692	Regulation of MECP2 expression and activity	1	39	0.0027521	0.3927512050841262	0.3927512050841262	1	14	0.00114707	9606	Homo sapiens	AURKB		R-HSA-9023132
R-HSA-9020702	Interleukin-1 signaling	2	109	0.00769176	0.40599821812668835	0.40599821812668835	9	46	0.00376895	9606	Homo sapiens	RPS27A
R-HSA-72203	Processing of Capped Intron-Containing Pre-mRNA	4	256	0.0180651	0.4135175329798887	0.4135175329798887	15	32	0.00262188	9606	Homo sapiens	PPIE
R-HSA-933541	TRAF6 mediated IRF7 activation	1	43	0.00303437	0.42308203382261644	0.42308203382261644	5	11	0.00090127	9606	Homo sapiens	TRIM25		R-HSA-918230
R-HSA-2408557	Selenocysteine synthesis	2	113	0.00797403	0.42362595482939225	0.42362595482939225	2	7	0.000573535	9606	Homo sapiens	RPS27A
R-HSA-192823	Viral mRNA Translation	2	114	0.0080446	0.4279911549135609	0.4279911549135609	2	2	0.000163867	9606	Homo sapiens	RPS27A
R-HSA-196757	Metabolism of folate and pterines	1	44	0.00310493	0.4304262969169752	0.4304262969169752	1	29	0.00237608	9606	Homo sapiens	RFC1		R-HSA-200652
R-HSA-168255	Influenza Life Cycle	3	188	0.0132665	0.431314415070561	0.431314415070561	3	51	0.00417862	9606	Homo sapiens	POLR2G
R-HSA-166520	Signaling by NTRKs	2	115	0.00811516	0.4323390951552625	0.4323390951552625	2	121	0.00991397	9606	Homo sapiens	PPP2CA
R-HSA-1799339	SRP-dependent cotranslational protein targeting to membrane	2	119	0.00839743	0.44955307784181886	0.44955307784181886	5	5	0.000409668	9606	Homo sapiens	RPS27A
R-HSA-72706	GTP hydrolysis and joining of the 60S ribosomal subunit	2	120	0.008468	0.45381091458773626	0.45381091458773626	3	3	0.000245801	9606	Homo sapiens	RPS27A
R-HSA-156827	L13a-mediated translational silencing of Ceruloplasmin expression	2	120	0.008468	0.45381091458773626	0.45381091458773626	2	3	0.000245801	9606	Homo sapiens	RPS27A
R-HSA-5607764	CLEC7A (Dectin-1) signaling	2	120	0.008468	0.45381091458773626	0.45381091458773626	6	45	0.00368701	9606	Homo sapiens	RPS27A
R-HSA-2672351	Stimuli-sensing channels	2	120	0.008468	0.45381091458773626	0.45381091458773626	1	24	0.00196641	9606	Homo sapiens	RPS27A
R-HSA-5673001	RAF/MAP kinase cascade	4	274	0.0193353	0.4643501405488193	0.4643501405488193	6	39	0.00319541	9606	Homo sapiens	PPP2CA
R-HSA-3214841	PKMTs methylate histone lysines	1	49	0.00345777	0.465776053513659	0.465776053513659	3	22	0.00180254	9606	Homo sapiens	HIST2H4B
R-HSA-1839126	FGFR2 mutant receptor activation	1	49	0.00345777	0.465776053513659	0.465776053513659	1	18	0.00147481	9606	Homo sapiens	POLR2G		R-HSA-8851710
R-HSA-168254	Influenza Infection	3	199	0.0140428	0.4678220225445786	0.4678220225445786	3	59	0.00483408	9606	Homo sapiens	POLR2G
R-HSA-202424	Downstream TCR signaling	2	124	0.00875026	0.47065299967055396	0.47065299967055396	3	24	0.00196641	9606	Homo sapiens	RPS27A
R-HSA-382556	ABC-family proteins mediated transport	2	124	0.00875026	0.47065299967055396	0.47065299967055396	3	28	0.00229414	9606	Homo sapiens	RPS27A
R-HSA-5610787	Hedgehog 'off' state	2	124	0.00875026	0.47065299967055396	0.47065299967055396	3	32	0.00262188	9606	Homo sapiens	RPS27A
R-HSA-73621	Pyrimidine catabolism	1	51	0.0035989	0.47929714235884135	0.47929714235884135	2	17	0.00139287	9606	Homo sapiens	DPYD		R-HSA-73585
R-HSA-5684996	MAPK1/MAPK3 signaling	4	281	0.0198292	0.483718928246184	0.483718928246184	6	46	0.00376895	9606	Homo sapiens	PPP2CA
R-HSA-9006925	Intracellular signaling by second messengers	5	361	0.0254746	0.490283079661465	0.490283079661465	13	113	0.0092585	9606	Homo sapiens	PPP2CA
R-HSA-72613	Eukaryotic Translation Initiation	2	130	0.00917366	0.49532743920486033	0.49532743920486033	12	21	0.00172061	9606	Homo sapiens	RPS27A
R-HSA-72737	Cap-dependent Translation Initiation	2	130	0.00917366	0.49532743920486033	0.49532743920486033	10	18	0.00147481	9606	Homo sapiens	RPS27A
R-HSA-72695	Formation of the ternary complex, and subsequently, the 43S complex	1	54	0.0038106	0.49894324819734315	0.49894324819734315	1	3	0.000245801	9606	Homo sapiens	RPS27A
R-HSA-75153	Apoptotic execution phase	1	54	0.0038106	0.49894324819734315	0.49894324819734315	1	57	0.00467022	9606	Homo sapiens	ADD1		R-HSA-201608
R-HSA-449147	Signaling by Interleukins	11	836	0.0589937	0.5036668212206027	0.5036668212206027	24	551	0.0451454	9606	Homo sapiens	PPP2CA
R-HSA-2219528	PI3K/AKT Signaling in Cancer	2	134	0.00945593	0.5113695267067254	0.5113695267067254	1	21	0.00172061	9606	Homo sapiens	CDKN1A
R-HSA-72165	mRNA Splicing - Minor Pathway	1	56	0.00395173	0.5116293173335729	0.5116293173335729	5	5	0.000409668	9606	Homo sapiens	POLR2G		R-HSA-75079
R-HSA-9607240	FLT3 Signaling	4	295	0.0208172	0.5215914509196738	0.5215914509196738	6	61	0.00499795	9606	Homo sapiens	PPP2CA
R-HSA-72649	Translation initiation complex formation	1	62	0.00437513	0.5478025459610154	0.5478025459610154	2	2	0.000163867	9606	Homo sapiens	RPS27A
R-HSA-6811436	COPI-independent Golgi-to-ER retrograde traffic	1	63	0.0044457	0.5535667986407161	0.5535667986407161	2	7	0.000573535	9606	Homo sapiens	DCTN1		R-HSA-8849350
R-HSA-5655253	Signaling by FGFR2 in disease	1	63	0.0044457	0.5535667986407161	0.5535667986407161	1	28	0.00229414	9606	Homo sapiens	POLR2G		R-HSA-8851710
R-HSA-202403	TCR signaling	2	146	0.0103027	0.557456766233655	0.557456766233655	3	52	0.00426055	9606	Homo sapiens	RPS27A
R-HSA-72702	Ribosomal scanning and start codon recognition	1	64	0.00451627	0.5592579740264345	0.5592579740264345	2	2	0.000163867	9606	Homo sapiens	RPS27A
R-HSA-8856688	Golgi-to-ER retrograde transport	2	148	0.0104439	0.5648337372093856	0.5648337372093856	4	18	0.00147481	9606	Homo sapiens	DCTN1
R-HSA-2132295	MHC class II antigen presentation	2	148	0.0104439	0.5648337372093856	0.5648337372093856	1	26	0.00213027	9606	Homo sapiens	DCTN1
R-HSA-2980766	Nuclear Envelope Breakdown	1	65	0.00458683	0.5648769934860163	0.5648769934860163	2	13	0.00106514	9606	Homo sapiens	TMPO		R-HSA-5229194
R-HSA-3299685	Detoxification of Reactive Oxygen Species	1	65	0.00458683	0.5648769934860163	0.5648769934860163	1	34	0.00278574	9606	Homo sapiens	GSTP1		R-HSA-3343700
R-HSA-72662	Activation of the mRNA upon binding of the cap-binding complex and eIFs, and subsequent binding to 43S	1	66	0.0046574	0.5704247668346673	0.5704247668346673	2	6	0.000491602	9606	Homo sapiens	RPS27A
R-HSA-162909	Host Interactions of HIV factors	2	150	0.010585	0.5721226014825619	0.5721226014825619	4	54	0.00442442	9606	Homo sapiens	RPS27A
R-HSA-156590	Glutathione conjugation	1	67	0.00472797	0.5759021924790031	0.5759021924790031	1	14	0.00114707	9606	Homo sapiens	GSTP1		R-HSA-176054
R-HSA-449836	Other interleukin signaling	4	318	0.0224402	0.5808045369729564	0.5808045369729564	6	78	0.00639082	9606	Homo sapiens	PPP2CA
R-HSA-983189	Kinesins	1	68	0.00479853	0.5813101575593135	0.5813101575593135	3	14	0.00114707	9606	Homo sapiens	KIF11		R-HSA-984606
R-HSA-375165	NCAM signaling for neurite out-growth	1	69	0.0048691	0.5866495380900698	0.5866495380900698	7	23	0.00188447	9606	Homo sapiens	PTPRA		R-HSA-392053
R-HSA-3371497	HSP90 chaperone cycle for steroid hormone receptors (SHR)	1	70	0.00493967	0.5919211990986495	0.5919211990986495	1	12	0.000983204	9606	Homo sapiens	DCTN1		R-HSA-5618080
R-HSA-5663202	Diseases of signal transduction	6	489	0.0345071	0.5963151342045048	0.5963151342045048	19	289	0.0236788	9606	Homo sapiens	PPP2CA
R-HSA-168325	Viral Messenger RNA Synthesis	1	72	0.0050808	0.6022647685440559	0.6022647685440559	1	6	0.000491602	9606	Homo sapiens	POLR2G		R-HSA-168326
R-HSA-5653656	Vesicle-mediated transport	10	824	0.0581469	0.6111430459539045	0.6111430459539045	32	251	0.0205653	9606	Homo sapiens	COPS4
R-HSA-5683057	MAPK family signaling cascades	4	332	0.0234281	0.6147441968130019	0.6147441968130019	8	86	0.00704629	9606	Homo sapiens	PPP2CA
R-HSA-446652	Interleukin-1 family signaling	2	163	0.0115024	0.6173401703906811	0.6173401703906811	9	79	0.00647276	9606	Homo sapiens	RPS27A
R-HSA-1852241	Organelle biogenesis and maintenance	4	335	0.0236398	0.621794219084321	0.621794219084321	8	86	0.00704629	9606	Homo sapiens	YWHAE
R-HSA-1236974	ER-Phagosome pathway	2	165	0.0116435	0.6239640629870769	0.6239640629870769	1	10	0.000819336	9606	Homo sapiens	RPS27A
R-HSA-3858494	Beta-catenin independent WNT signaling	2	165	0.0116435	0.6239640629870769	0.6239640629870769	1	51	0.00417862	9606	Homo sapiens	RPS27A
R-HSA-1280218	Adaptive Immune System	12	998	0.0704255	0.6274382556439919	0.6274382556439919	19	261	0.0213847	9606	Homo sapiens	PPP2CA
R-HSA-1280215	Cytokine Signaling in Immune system	15	1245	0.0878555	0.6315998724106398	0.6315998724106398	46	699	0.0572716	9606	Homo sapiens	PPP2CA
R-HSA-5358351	Signaling by Hedgehog	2	168	0.0118552	0.6337341784373904	0.6337341784373904	10	82	0.00671856	9606	Homo sapiens	RPS27A
R-HSA-9609507	Protein localization	2	170	0.0119963	0.6401374448574612	0.6401374448574612	12	53	0.00434248	9606	Homo sapiens	RPS27A
R-HSA-6807070	PTEN Regulation	2	170	0.0119963	0.6401374448574612	0.6401374448574612	8	56	0.00458828	9606	Homo sapiens	RPS27A
R-HSA-499943	Interconversion of nucleotide di- and triphosphates	1	81	0.0057159	0.6456767846557645	0.6456767846557645	1	33	0.00270381	9606	Homo sapiens	TYMS		R-HSA-73605
R-HSA-5633008	TP53 Regulates Transcription of Cell Death Genes	1	83	0.00585703	0.6546647340402479	0.6546647340402479	2	68	0.00557149	9606	Homo sapiens	ATM		R-HSA-6800490
R-HSA-2871837	FCERI mediated NF-kB activation	2	175	0.0123492	0.6557622753963268	0.6557622753963268	3	19	0.00155674	9606	Homo sapiens	RPS27A
R-HSA-2408522	Selenoamino acid metabolism	2	181	0.0127726	0.6737959348471896	0.6737959348471896	2	33	0.00270381	9606	Homo sapiens	RPS27A
R-HSA-9010553	Regulation of expression of SLITs and ROBOs	2	183	0.0129137	0.6796354647603156	0.6796354647603156	5	20	0.00163867	9606	Homo sapiens	RPS27A
R-HSA-909733	Interferon alpha/beta signaling	2	184	0.0129843	0.6825233188339648	0.6825233188339648	2	20	0.00163867	9606	Homo sapiens	MUM1		R-HSA-1015702
R-HSA-1236975	Antigen processing-Cross presentation	2	187	0.013196	0.6910600524001013	0.6910600524001013	1	23	0.00188447	9606	Homo sapiens	RPS27A
R-HSA-9006934	Signaling by Receptor Tyrosine Kinases	6	541	0.0381766	0.6925192202276533	0.6925192202276533	40	648	0.053093	9606	Homo sapiens	PPP2CA
R-HSA-1226099	Signaling by FGFR in disease	1	93	0.0065627	0.6963146984051751	0.6963146984051751	1	106	0.00868497	9606	Homo sapiens	POLR2G		R-HSA-8851710
R-HSA-6791226	Major pathway of rRNA processing in the nucleolus and cytosol	2	189	0.0133371	0.6966462299876952	0.6966462299876952	2	7	0.000573535	9606	Homo sapiens	RPS27A
R-HSA-983705	Signaling by the B Cell Receptor (BCR)	2	190	0.0134077	0.6994080473315917	0.6994080473315917	1	43	0.00352315	9606	Homo sapiens	RPS27A
R-HSA-6807505	RNA polymerase II transcribes snRNA genes	1	94	0.00663327	0.7001943064819679	0.7001943064819679	8	11	0.00090127	9606	Homo sapiens	POLR2G		R-HSA-6814885
R-HSA-8876198	RAB GEFs exchange GTP for GDP on RABs	1	94	0.00663327	0.7001943064819679	0.7001943064819679	2	21	0.00172061	9606	Homo sapiens	YWHAE		R-HSA-8933452
R-HSA-983231	Factors involved in megakaryocyte development and platelet production	2	194	0.0136899	0.7102486522722429	0.7102486522722429	4	43	0.00352315	9606	Homo sapiens	WEE1
R-HSA-388841	Costimulation by the CD28 family	1	97	0.00684497	0.7115398621678142	0.7115398621678142	4	34	0.00278574	9606	Homo sapiens	PPP2CA		R-HSA-388833
R-HSA-8986944	Transcriptional Regulation by MECP2	1	100	0.00705667	0.7224583501829875	0.7224583501829875	1	77	0.00630889	9606	Homo sapiens	AURKB		R-HSA-9023132
R-HSA-5621481	C-type lectin receptors (CLRs)	2	202	0.0142545	0.7309550333354935	0.7309550333354935	6	68	0.00557149	9606	Homo sapiens	RPS27A
R-HSA-8868773	rRNA processing in the nucleus and cytosol	2	207	0.0146073	0.7432526027018911	0.7432526027018911	2	15	0.001229	9606	Homo sapiens	RPS27A
R-HSA-983712	Ion channel transport	2	207	0.0146073	0.7432526027018911	0.7432526027018911	1	39	0.00319541	9606	Homo sapiens	RPS27A
R-HSA-6811434	COPI-dependent Golgi-to-ER retrograde traffic	1	107	0.00755063	0.7463627098077638	0.7463627098077638	2	11	0.00090127	9606	Homo sapiens	KIF11		R-HSA-6811426
R-HSA-6807878	COPI-mediated anterograde transport	1	107	0.00755063	0.7463627098077638	0.7463627098077638	2	12	0.000983204	9606	Homo sapiens	DCTN1		R-HSA-6809006
R-HSA-381340	Transcriptional regulation of white adipocyte differentiation	1	108	0.0076212	0.7496061547639967	0.7496061547639967	1	18	0.00147481	9606	Homo sapiens	CDK4		R-HSA-560510
R-HSA-9009391	Extra-nuclear estrogen signaling	1	109	0.00769176	0.7528083496581345	0.7528083496581345	2	38	0.00311348	9606	Homo sapiens	CDKN1B		R-HSA-9632868
R-HSA-70171	Glycolysis	1	110	0.00776233	0.7559698162299178	0.7559698162299178	1	24	0.00196641	9606	Homo sapiens	PPP2CA		R-HSA-163750
R-HSA-111885	Opioid Signalling	1	111	0.0078329	0.759091069656427	0.759091069656427	1	58	0.00475215	9606	Homo sapiens	PPP2CA		R-HSA-201790
R-HSA-6811442	Intra-Golgi and retrograde Golgi-to-ER traffic	2	218	0.0153835	0.7686297443817667	0.7686297443817667	4	48	0.00393281	9606	Homo sapiens	DCTN1
R-HSA-5668914	Diseases of metabolism	2	220	0.0155247	0.7730036168029715	0.7730036168029715	1	114	0.00934043	9606	Homo sapiens	RPS27A
R-HSA-418346	Platelet homeostasis	1	123	0.0086797	0.7935884023822859	0.7935884023822859	1	30	0.00245801	9606	Homo sapiens	PPP2CA		R-HSA-432143
R-HSA-6811558	PI5P, PP2A and IER3 Regulate PI3K/AKT Signaling	1	126	0.0088914	0.8014154597112045	0.8014154597112045	4	7	0.000573535	9606	Homo sapiens	PPP2CA		R-HSA-8857925
R-HSA-2454202	Fc epsilon receptor (FCERI) signaling	2	234	0.0165126	0.801654282989396	0.801654282989396	3	63	0.00516182	9606	Homo sapiens	RPS27A
R-HSA-376176	Signaling by ROBO receptors	2	235	0.0165832	0.8035734841318353	0.8035734841318353	5	60	0.00491602	9606	Homo sapiens	RPS27A
R-HSA-9007101	Rab regulation of trafficking	1	129	0.0091031	0.8089472954274198	0.8089472954274198	2	35	0.00286768	9606	Homo sapiens	YWHAE		R-HSA-8933452
R-HSA-199418	Negative regulation of the PI3K/AKT network	1	134	0.00945593	0.8208742014150393	0.8208742014150393	4	10	0.000819336	9606	Homo sapiens	PPP2CA		R-HSA-8857925
R-HSA-72312	rRNA processing	2	245	0.0172888	0.821880003534776	0.821880003534776	2	21	0.00172061	9606	Homo sapiens	RPS27A
R-HSA-70326	Glucose metabolism	1	141	0.0099499	0.8363378275547131	0.8363378275547131	1	50	0.00409668	9606	Homo sapiens	PPP2CA		R-HSA-163750
R-HSA-163685	Integration of energy metabolism	1	144	0.0101616	0.8425516511074442	0.8425516511074442	5	62	0.00507989	9606	Homo sapiens	PPP2CA		R-HSA-163750
R-HSA-5619115	Disorders of transmembrane transporters	2	282	0.0198998	0.8770473280802246	0.8770473280802246	3	88	0.00721016	9606	Homo sapiens	RPS27A
R-HSA-199977	ER to Golgi Anterograde Transport	1	164	0.0115729	0.8783875210333051	0.8783875210333051	2	39	0.00319541	9606	Homo sapiens	DCTN1		R-HSA-6809006
R-HSA-446203	Asparagine N-linked glycosylation	3	421	0.0297086	0.9070990545264599	0.9070990545264599	6	144	0.0117984	9606	Homo sapiens	DCTN1
R-HSA-8957322	Metabolism of steroids	2	321	0.0226519	0.9178692285923912	0.9178692285923912	1	234	0.0191725	9606	Homo sapiens	UBE2I
R-HSA-72766	Translation	2	339	0.0239221	0.9320839899135224	0.9320839899135224	24	99	0.00811143	9606	Homo sapiens	RPS27A
R-HSA-71387	Metabolism of carbohydrates	3	457	0.032249	0.9334332530725598	0.9334332530725598	3	243	0.0199099	9606	Homo sapiens	PPP2CA
R-HSA-948021	Transport to the Golgi and subsequent modification	1	219	0.0154541	0.9403362578571173	0.9403362578571173	2	60	0.00491602	9606	Homo sapiens	DCTN1		R-HSA-6809006
R-HSA-6798695	Neutrophil degranulation	3	480	0.033872	0.9464777897723329	0.9464777897723329	2	10	0.000819336	9606	Homo sapiens	XRCC6
R-HSA-1266738	Developmental Biology	10	1206	0.0851034	0.9497182595881986	0.9497182595881986	50	511	0.0418681	9606	Homo sapiens	CDKN1A
R-HSA-196849	Metabolism of water-soluble vitamins and cofactors	1	256	0.0180651	0.963104705025928	0.963104705025928	1	144	0.0117984	9606	Homo sapiens	RFC1		R-HSA-200652
R-HSA-156580	Phase II - Conjugation of compounds	1	258	0.0182062	0.9640522291942214	0.9640522291942214	1	72	0.00589922	9606	Homo sapiens	GSTP1		R-HSA-176054
R-HSA-162582	Signal Transduction	31	3212	0.22666	0.9723077249350445	0.9723077249350445	210	2230	0.182712	9606	Homo sapiens	YWHAE
R-HSA-76002	Platelet activation, signaling and aggregation	1	293	0.020676	0.9772136005448598	0.9772136005448598	4	114	0.00934043	9606	Homo sapiens	YWHAZ		R-HSA-443831
R-HSA-422475	Axon guidance	3	583	0.0411404	0.9806813245993183	0.9806813245993183	12	297	0.0243343	9606	Homo sapiens	PTPRA
R-HSA-168256	Immune System	25	2803	0.197798	0.9856236554141876	0.9856236554141876	135	1586	0.129947	9606	Homo sapiens	XRCC6
R-HSA-168249	Innate Immune System	9	1324	0.0934302	0.9897295318802386	0.9897295318802386	81	685	0.0561245	9606	Homo sapiens	PPP2CA
R-HSA-196854	Metabolism of vitamins and cofactors	1	385	0.0271682	0.9931634423846978	0.9931634423846978	1	205	0.0167964	9606	Homo sapiens	RFC1		R-HSA-200652
R-HSA-109582	Hemostasis	4	820	0.0578647	0.9938364987314184	0.9938364987314184	9	327	0.0267923	9606	Homo sapiens	PPP2CA
R-HSA-71291	Metabolism of amino acids and derivatives	2	662	0.0467151	0.9982875523857078	0.9982875523857078	2	284	0.0232692	9606	Homo sapiens	RPS27A
R-HSA-211859	Biological oxidations	1	545	0.0384588	0.9991736054036126	0.9991736054036126	1	188	0.0154035	9606	Homo sapiens	GSTP1		R-HSA-176054
R-HSA-418594	G alpha (i) signalling events	1	567	0.0400113	0.9993831654863505	0.9993831654863505	1	162	0.0132732	9606	Homo sapiens	PPP2CA		R-HSA-201790
R-HSA-382551	Transport of small molecules	3	967	0.068238	0.9997173741359188	0.9997173741359188	7	437	0.035805	9606	Homo sapiens	RPS27A
R-HSA-556833	Metabolism of lipids	2	1444	0.101898	0.9999999232474929	0.9999999232474929	1	942	0.0771815	9606	Homo sapiens	UBE2I
R-HSA-388396	GPCR downstream signalling	1	1358	0.0958295	0.9999999879410529	0.9999999879410529	1	255	0.0208931	9606	Homo sapiens	PPP2CA		R-HSA-201790
R-HSA-372790	Signaling by GPCR	1	1475	0.104086	0.999999997707965	0.999999997707965	1	432	0.0353953	9606	Homo sapiens	PPP2CA		R-HSA-201790
R-HSA-1430728	Metabolism	15	3639	0.256792	0.9999999994119958	0.9999999994119958	19	2218	0.181729	9606	Homo sapiens	PPP2CA

## Sheet: 48 hours
Pathway identifier	Pathway name	#Entities found	#Entities total	Entities ratio	Entities pValue	Entities FDR	#Reactions found	#Reactions total	Reactions ratio	Species identifier	Species name	Submitted entities found	Mapped entities	Found reaction identifiers
R-HSA-5696394	DNA Damage Recognition in GG-NER	15	40	0.00282267	1.1102230246251565E-16	3.6637359812630166E-15	5	5	0.000409668	9606	Homo sapiens	INO80B
R-HSA-6782210	Gap-filling DNA repair synthesis and ligation in TC-NER	20	66	0.0046574	1.1102230246251565E-16	3.6637359812630166E-15	2	2	0.000163867	9606	Homo sapiens	RFC3
R-HSA-6781823	Formation of TC-NER Pre-Incision Complex	16	56	0.00395173	1.1102230246251565E-16	3.6637359812630166E-15	7	7	0.000573535	9606	Homo sapiens	GPS1
R-HSA-6781827	Transcription-Coupled Nucleotide Excision Repair (TC-NER)	24	85	0.00599817	1.1102230246251565E-16	3.6637359812630166E-15	16	16	0.00131094	9606	Homo sapiens	RFC3
R-HSA-6782135	Dual incision in TC-NER	19	68	0.00479853	1.1102230246251565E-16	3.6637359812630166E-15	6	6	0.000491602	9606	Homo sapiens	RFC3
R-HSA-5696398	Nucleotide Excision Repair	34	119	0.00839743	1.1102230246251565E-16	3.6637359812630166E-15	35	36	0.00294961	9606	Homo sapiens	INO80B
R-HSA-5696399	Global Genome Nucleotide Excision Repair (GG-NER)	27	92	0.00649213	1.1102230246251565E-16	3.6637359812630166E-15	19	20	0.00163867	9606	Homo sapiens	INO80B
R-HSA-69206	G1/S Transition	21	150	0.010585	1.1102230246251565E-16	3.6637359812630166E-15	57	61	0.00499795	9606	Homo sapiens	CDT1
R-HSA-73893	DNA Damage Bypass	16	57	0.0040223	1.1102230246251565E-16	3.6637359812630166E-15	31	34	0.00278574	9606	Homo sapiens	RFC3
R-HSA-5693607	Processing of DNA double-strand break ends	19	90	0.006351	1.1102230246251565E-16	3.6637359812630166E-15	15	17	0.00139287	9606	Homo sapiens	TIPIN
R-HSA-5693538	Homology Directed Repair	30	130	0.00917366	1.1102230246251565E-16	3.6637359812630166E-15	43	50	0.00409668	9606	Homo sapiens	RTEL1
R-HSA-69242	S Phase	25	179	0.0126314	1.1102230246251565E-16	3.6637359812630166E-15	46	54	0.00442442	9606	Homo sapiens	CDKN1A
R-HSA-5693532	DNA Double-Strand Break Repair	37	167	0.0117846	1.1102230246251565E-16	3.6637359812630166E-15	91	107	0.0087669	9606	Homo sapiens	RTEL1
R-HSA-5685942	HDR through Homologous Recombination (HRR)	19	72	0.0050808	1.1102230246251565E-16	3.6637359812630166E-15	16	19	0.00155674	9606	Homo sapiens	GEN1
R-HSA-5693567	HDR through Homologous Recombination (HRR) or Single Strand Annealing (SSA)	29	124	0.00875026	1.1102230246251565E-16	3.6637359812630166E-15	35	42	0.00344121	9606	Homo sapiens	RTEL1
R-HSA-453279	Mitotic G1-G1/S phases	27	173	0.012208	1.1102230246251565E-16	3.6637359812630166E-15	80	98	0.0080295	9606	Homo sapiens	CDT1
R-HSA-69239	Synthesis of DNA	21	132	0.0093148	1.1102230246251565E-16	3.6637359812630166E-15	20	26	0.00213027	9606	Homo sapiens	CDT1
R-HSA-69278	Cell Cycle, Mitotic	58	570	0.040223	1.1102230246251565E-16	3.6637359812630166E-15	244	322	0.0263826	9606	Homo sapiens	YWHAE
R-HSA-73894	DNA Repair	74	367	0.025898	1.1102230246251565E-16	3.6637359812630166E-15	242	326	0.0267104	9606	Homo sapiens	DCLRE1C
R-HSA-1640170	Cell Cycle	71	682	0.0481265	1.1102230246251565E-16	3.6637359812630166E-15	297	410	0.0335928	9606	Homo sapiens	YWHAE
R-HSA-69306	DNA Replication	23	141	0.0099499	1.1102230246251565E-16	3.6637359812630166E-15	34	47	0.00385088	9606	Homo sapiens	CDT1
R-HSA-2559583	Cellular Senescence	29	198	0.0139722	1.1102230246251565E-16	3.6637359812630166E-15	56	89	0.00729209	9606	Homo sapiens	CDKN1A
R-HSA-2559582	Senescence-Associated Secretory Phenotype (SASP)	18	89	0.00628043	1.1102230246251565E-16	3.6637359812630166E-15	13	22	0.00180254	9606	Homo sapiens	CDKN1A
R-HSA-69620	Cell Cycle Checkpoints	37	279	0.0196881	1.1102230246251565E-16	3.6637359812630166E-15	27	56	0.00458828	9606	Homo sapiens	YWHAE
R-HSA-69481	G2/M Checkpoints	23	154	0.0108673	1.1102230246251565E-16	3.6637359812630166E-15	9	24	0.00196641	9606	Homo sapiens	YWHAE
R-HSA-3700989	Transcriptional Regulation by TP53	34	485	0.0342248	1.1102230246251565E-16	3.6637359812630166E-15	36	259	0.0212208	9606	Homo sapiens	YWHAE
R-HSA-2559580	Oxidative Stress Induced Senescence	19	114	0.0080446	2.220446049250313E-16	6.8833827526759706E-15	23	39	0.00319541	9606	Homo sapiens	CDKN2A
R-HSA-5656169	Termination of translesion DNA synthesis	13	35	0.00246983	5.551115123125783E-16	1.6653345369377348E-14	9	9	0.000737403	9606	Homo sapiens	RFC3
R-HSA-110313	Translesion synthesis by Y family DNA polymerases bypasses lesions on DNA template	14	48	0.0033872	1.1102230246251565E-15	3.219646771412954E-14	26	28	0.00229414	9606	Homo sapiens	RFC3
R-HSA-2262752	Cellular responses to stress	33	515	0.0363418	1.2212453270876722E-15	3.419486915845482E-14	75	184	0.0150758	9606	Homo sapiens	YWHAE
R-HSA-68886	M Phase	29	390	0.027521	2.1094237467877974E-15	5.695444116327053E-14	46	66	0.00540762	9606	Homo sapiens	YWHAE
R-HSA-110314	Recognition of DNA damage by PCNA-containing replication complex	12	30	0.002117	3.1086244689504383E-15	8.393286066166183E-14	5	6	0.000491602	9606	Homo sapiens	POLE4
R-HSA-69473	G2/M DNA damage checkpoint	16	81	0.0057159	3.552713678800501E-15	9.237055564881302E-14	4	12	0.000983204	9606	Homo sapiens	YWHAE
R-HSA-73884	Base Excision Repair	17	98	0.00691553	3.885780586188048E-15	9.71445146547012E-14	48	104	0.0085211	9606	Homo sapiens	MBD4
R-HSA-5696400	Dual Incision in GG-NER	13	41	0.00289323	4.107825191113079E-15	9.85878045867139E-14	3	3	0.000245801	9606	Homo sapiens	RFC3
R-HSA-2559585	Oncogene Induced Senescence	13	42	0.0029638	5.551115123125783E-15	1.3322676295501878E-13	12	18	0.00147481	9606	Homo sapiens	CDK6
R-HSA-5696395	Formation of Incision Complex in GG-NER	13	47	0.00331663	2.2537527399890678E-14	5.183631301974856E-13	9	10	0.000819336	9606	Homo sapiens	UBB
R-HSA-69236	G1 Phase	13	48	0.0033872	2.942091015256665E-14	6.472600233564663E-13	14	14	0.00114707	9606	Homo sapiens	CDKN1A
R-HSA-69231	Cyclin D associated events in G1	13	48	0.0033872	2.942091015256665E-14	6.472600233564663E-13	14	14	0.00114707	9606	Homo sapiens	CDKN1A
R-HSA-5696397	Gap-filling DNA repair synthesis and ligation in GG-NER	11	27	0.0019053	3.774758283725532E-14	7.926992395823618E-13	2	2	0.000163867	9606	Homo sapiens	POLE4
R-HSA-8953897	Cellular responses to external stimuli	33	621	0.0438219	2.2926105458509483E-13	4.814482146286991E-12	76	269	0.0220401	9606	Homo sapiens	YWHAE
R-HSA-5693571	Nonhomologous End-Joining (NHEJ)	13	57	0.0040223	2.511324481702104E-13	5.022648963404208E-12	11	13	0.00106514	9606	Homo sapiens	DCLRE1C
R-HSA-5693606	DNA Double Strand Break Response	14	74	0.00522193	3.559375016948252E-13	7.118750033896504E-12	37	44	0.00360508	9606	Homo sapiens	BAZ1B
R-HSA-5693565	Recruitment and ATM-mediated phosphorylation of repair and signaling proteins at DNA double strand breaks	13	66	0.0046574	1.5445422718585178E-12	2.934630316531184E-11	30	35	0.00286768	9606	Homo sapiens	BAZ1B
R-HSA-212436	Generic Transcription Pathway	50	1524	0.107544	5.118905299639209E-12	9.725920069314498E-11	126	811	0.0664482	9606	Homo sapiens	YWHAE
R-HSA-69052	Switching of origins to a post-replicative state	14	92	0.00649213	6.278422226557723E-12	1.1301160007803901E-10	7	9	0.000737403	9606	Homo sapiens	CDT1
R-HSA-157579	Telomere Maintenance	13	78	0.0055042	1.2032375096282522E-11	2.165827517330854E-10	15	23	0.00188447	9606	Homo sapiens	RFC3
R-HSA-73933	Resolution of Abasic Sites (AP sites)	11	48	0.0033872	1.718825082264175E-11	2.922002639849097E-10	30	43	0.00352315	9606	Homo sapiens	POLE4
R-HSA-73857	RNA Polymerase II Transcription	51	1663	0.117352	3.4825253791836985E-11	5.920293144612288E-10	174	872	0.0714461	9606	Homo sapiens	YWHAE
R-HSA-73886	Chromosome Maintenance	14	105	0.0074095	3.512290458473899E-11	5.970893779405628E-10	18	27	0.00221221	9606	Homo sapiens	RFC3
R-HSA-69002	DNA Replication Pre-Initiation	13	88	0.00620987	5.2285842322419285E-11	8.365734771587086E-10	14	21	0.00172061	9606	Homo sapiens	POLE4
R-HSA-2559586	DNA Damage/Telomere Stress Induced Senescence	12	71	0.00501023	6.482236969418409E-11	1.0371579151069454E-9	16	18	0.00147481	9606	Homo sapiens	CCNA2
R-HSA-74160	Gene expression (Transcription)	53	1821	0.128502	8.63276117257783E-11	1.342669309067901E-9	229	983	0.0805408	9606	Homo sapiens	YWHAE
R-HSA-453274	Mitotic G2-G2/M phases	18	214	0.0151013	8.95112872711934E-11	1.342669309067901E-9	54	80	0.00655469	9606	Homo sapiens	YWHAE
R-HSA-6804756	Regulation of TP53 Activity through Phosphorylation	13	95	0.00670383	1.3194823011986045E-10	1.979223451797907E-9	8	26	0.00213027	9606	Homo sapiens	RFC3
R-HSA-5693537	Resolution of D-Loop Structures	9	37	0.00261097	7.412169766851662E-10	1.1118254650277493E-8	10	10	0.000819336	9606	Homo sapiens	RAD51AP1
R-HSA-179409	APC-Cdc20 mediated degradation of Nek2A	8	25	0.00176417	8.018266051124101E-10	1.2027399076686152E-8	3	3	0.000245801	9606	Homo sapiens	UBB
R-HSA-174143	APC/C-mediated degradation of cell cycle proteins	12	90	0.006351	9.243061871444525E-10	1.2940286620022334E-8	31	38	0.00311348	9606	Homo sapiens	CCNA2
R-HSA-453276	Regulation of mitotic cell cycle	12	90	0.006351	9.243061871444525E-10	1.2940286620022334E-8	31	38	0.00311348	9606	Homo sapiens	CCNA2
R-HSA-176814	Activation of APC/C and APC/C:Cdc20 mediated degradation of mitotic proteins	11	76	0.00536307	2.0428350122614347E-9	2.8599690171660086E-8	15	15	0.001229	9606	Homo sapiens	CCNA2
R-HSA-110328	Recognition and association of DNA glycosylase with site containing an affected pyrimidine	9	42	0.0029638	2.2081579897914594E-9	3.091421185708043E-8	7	21	0.00172061	9606	Homo sapiens	SMUG1
R-HSA-5633007	Regulation of TP53 Activity	15	178	0.0125609	3.4763513179214556E-9	4.519256713297892E-8	21	98	0.0080295	9606	Homo sapiens	RFC3
R-HSA-69275	G2/M Transition	16	212	0.0149601	4.783107465655689E-9	6.218039705352396E-8	52	78	0.00639082	9606	Homo sapiens	YWHAE
R-HSA-6804116	TP53 Regulates Transcription of Genes Involved in G1 Cell Cycle Arrest	7	20	0.00141133	5.1097436282177E-9	6.64266671668301E-8	8	17	0.00139287	9606	Homo sapiens	CCNA2
R-HSA-5688426	Deubiquitination	18	288	0.0203232	9.056631333770326E-9	1.1773620733901424E-7	60	77	0.00630889	9606	Homo sapiens	INO80B
R-HSA-68867	Assembly of the pre-replicative complex	10	68	0.00479853	9.697796454766205E-9	1.2607135391196067E-7	5	12	0.000983204	9606	Homo sapiens	CDT1
R-HSA-110329	Cleavage of the damaged pyrimidine	9	51	0.0035989	1.1601434812824607E-8	1.3921721775389528E-7	7	20	0.00163867	9606	Homo sapiens	SMUG1
R-HSA-73928	Depyrimidination	9	51	0.0035989	1.1601434812824607E-8	1.3921721775389528E-7	14	41	0.00335928	9606	Homo sapiens	SMUG1
R-HSA-69580	p53-Dependent G1/S DNA damage checkpoint	10	70	0.00493967	1.27056406507009E-8	1.452352522690603E-7	10	22	0.00180254	9606	Homo sapiens	CCNA2
R-HSA-69563	p53-Dependent G1 DNA Damage Response	10	70	0.00493967	1.27056406507009E-8	1.452352522690603E-7	10	22	0.00180254	9606	Homo sapiens	CCNA2
R-HSA-5689877	Josephin domain DUBs	6	13	0.000917366	1.2969020080078053E-8	1.452352522690603E-7	4	6	0.000491602	9606	Homo sapiens	UBB
R-HSA-5651801	PCNA-Dependent Long Patch Base Excision Repair	7	23	0.00162303	1.3203204751732756E-8	1.452352522690603E-7	6	6	0.000491602	9606	Homo sapiens	POLE4
R-HSA-174048	APC/C:Cdc20 mediated degradation of Cyclin B	7	23	0.00162303	1.3203204751732756E-8	1.452352522690603E-7	3	3	0.000245801	9606	Homo sapiens	UBB
R-HSA-5693568	Resolution of D-loop Structures through Holliday Junction Intermediates	8	36	0.0025404	1.3314437663503043E-8	1.4645881429853347E-7	9	9	0.000737403	9606	Homo sapiens	RAD51AP1
R-HSA-2565942	Regulation of PLK1 Activity at G2/M Transition	11	92	0.00649213	1.426360662915016E-8	1.5689967292065177E-7	9	12	0.000983204	9606	Homo sapiens	YWHAE
R-HSA-174178	APC/C:Cdh1 mediated degradation of Cdc20 and other APC/C:Cdh1 targeted proteins in late mitosis/early G1	10	72	0.0050808	1.6511017553177965E-8	1.816211930849576E-7	4	4	0.000327735	9606	Homo sapiens	UBB
R-HSA-69615	G1/S DNA Damage Checkpoints	10	72	0.0050808	1.6511017553177965E-8	1.816211930849576E-7	12	26	0.00213027	9606	Homo sapiens	CCNA2
R-HSA-110320	Translesion Synthesis by POLH	7	24	0.0016936	1.7614181890834857E-8	1.8766963427729877E-7	7	8	0.000655469	9606	Homo sapiens	RFC3
R-HSA-68949	Orc1 removal from chromatin	10	73	0.00515137	1.8766963427729877E-8	1.8766963427729877E-7	3	4	0.000327735	9606	Homo sapiens	CCNA2
R-HSA-176409	APC/C:Cdc20 mediated degradation of mitotic proteins	10	75	0.0052925	2.4110791474463156E-8	2.4110791474463156E-7	13	13	0.00106514	9606	Homo sapiens	CCNA2
R-HSA-68882	Mitotic Anaphase	15	208	0.0146779	2.671649179664115E-8	2.671649179664115E-7	9	11	0.00090127	9606	Homo sapiens	UBE2C
R-HSA-2555396	Mitotic Metaphase and Anaphase	15	211	0.0148896	3.2148686934796444E-8	3.2148686934796444E-7	10	12	0.000983204	9606	Homo sapiens	UBE2C
R-HSA-73929	Base-Excision Repair, AP Site Formation	9	61	0.00430457	5.2685724338807916E-8	5.268572433880792E-7	18	61	0.00499795	9606	Homo sapiens	SMUG1
R-HSA-176408	Regulation of APC/C activators between G1/S and early anaphase	10	82	0.00578647	5.492350374503019E-8	5.492350374503019E-7	8	14	0.00114707	9606	Homo sapiens	CCNA2
R-HSA-187577	SCF(Skp2)-mediated degradation of p27/p21	9	62	0.00437513	6.039279876191017E-8	5.518939135695788E-7	7	7	0.000573535	9606	Homo sapiens	CCNA2
R-HSA-5693579	Homologous DNA Pairing and Strand Exchange	8	44	0.00310493	6.132154595217543E-8	5.518939135695788E-7	5	8	0.000655469	9606	Homo sapiens	RAD51AP1
R-HSA-68875	Mitotic Prophase	12	135	0.0095265	7.680363867113016E-8	6.912327480401714E-7	20	34	0.00278574	9606	Homo sapiens	NUMA1
R-HSA-2467813	Separation of Sister Chromatids	14	194	0.0136899	7.858074713151808E-8	7.072267241836627E-7	7	8	0.000655469	9606	Homo sapiens	UBE2C
R-HSA-5693554	Resolution of D-loop Structures through Synthesis-Dependent Strand Annealing (SDSA)	7	30	0.002117	7.925688738641412E-8	7.133119864777271E-7	1	1	8.19336e-05	9606	Homo sapiens	RAD51AP1
R-HSA-69202	Cyclin E associated events during G1/S transition	10	88	0.00620987	1.0489504631561175E-7	9.440554168405058E-7	18	20	0.00163867	9606	Homo sapiens	CCNA2
R-HSA-977225	Amyloid fiber formation	10	88	0.00620987	1.0489504631561175E-7	9.440554168405058E-7	7	33	0.00270381	9606	Homo sapiens	UBB
R-HSA-110312	Translesion synthesis by REV1	6	19	0.00134077	1.1937739019529658E-7	1.0743965117576693E-6	4	5	0.000409668	9606	Homo sapiens	RFC3
R-HSA-110373	Resolution of AP sites via the multiple-nucleotide patch replacement pathway	7	32	0.00225813	1.221357848191218E-7	1.0992220633720962E-6	10	19	0.00155674	9606	Homo sapiens	POLE4
R-HSA-69656	Cyclin A:Cdk2-associated events at S phase entry	10	90	0.006351	1.287628480506342E-7	1.1588656324557078E-6	18	19	0.00155674	9606	Homo sapiens	CCNA2
R-HSA-1500620	Meiosis	10	92	0.00649213	1.5728289870509116E-7	1.2582631896407293E-6	13	15	0.001229	9606	Homo sapiens	RAD51
R-HSA-5656121	Translesion synthesis by POLI	6	20	0.00141133	1.6085755127903667E-7	1.2868604102322934E-6	3	3	0.000245801	9606	Homo sapiens	RFC3
R-HSA-174184	Cdc20:Phospho-APC/C mediated degradation of Cyclin A	9	72	0.0050808	2.102900030775956E-7	1.6823200246207648E-6	3	3	0.000245801	9606	Homo sapiens	CCNA2
R-HSA-5655862	Translesion synthesis by POLK	6	21	0.0014819	2.1352014578646106E-7	1.7081611662916885E-6	3	3	0.000245801	9606	Homo sapiens	RFC3
R-HSA-179419	APC:Cdc20 mediated degradation of cell cycle proteins prior to satisfation of the cell cycle checkpoint	9	73	0.00515137	2.3575974350542594E-7	1.8860779480434076E-6	6	6	0.000491602	9606	Homo sapiens	CCNA2
R-HSA-69017	CDK-mediated phosphorylation and removal of Cdc6	9	74	0.00522193	2.638683767042238E-7	2.1109470136337904E-6	3	4	0.000327735	9606	Homo sapiens	CCNA2
R-HSA-68962	Activation of the pre-replicative complex	7	36	0.0025404	2.6799420338452506E-7	2.1439536270762005E-6	9	9	0.000737403	9606	Homo sapiens	POLE4
R-HSA-9018519	Estrogen-dependent gene expression	12	154	0.0108673	3.0897779390581803E-7	2.4718223512465443E-6	21	66	0.00540762	9606	Homo sapiens	CDK9
R-HSA-174417	Telomere C-strand (Lagging Strand) Synthesis	7	38	0.00268153	3.8379831146517773E-7	2.686588180256244E-6	13	14	0.00114707	9606	Homo sapiens	POLE4
R-HSA-69190	DNA strand elongation	7	38	0.00268153	3.8379831146517773E-7	2.686588180256244E-6	12	15	0.001229	9606	Homo sapiens	RFC3
R-HSA-912446	Meiotic recombination	8	58	0.00409287	4.876595357528046E-7	3.4136167502696324E-6	7	9	0.000737403	9606	Homo sapiens	RAD51
R-HSA-5625740	RHO GTPases activate PKNs	9	80	0.00564533	5.018153382829738E-7	3.5127073679808163E-6	9	20	0.00163867	9606	Homo sapiens	YWHAE
R-HSA-6783310	Fanconi Anemia Pathway	7	42	0.0029638	7.440259917057546E-7	5.208181941940282E-6	10	13	0.00106514	9606	Homo sapiens	UBB
R-HSA-6804757	Regulation of TP53 Degradation	7	43	0.00303437	8.68819692301237E-7	6.081737846108659E-6	12	30	0.00245801	9606	Homo sapiens	CCNA2
R-HSA-73772	RNA Polymerase I Promoter Escape	8	64	0.00451627	1.0109672762270705E-6	7.0767709335894935E-6	2	2	0.000163867	9606	Homo sapiens	HIST1H4H
R-HSA-180786	Extension of Telomeres	7	45	0.0031755	1.1715320402672091E-6	8.200724281870464E-6	13	21	0.00172061	9606	Homo sapiens	POLE4
R-HSA-6796648	TP53 Regulates Transcription of DNA Repair Genes	9	89	0.00628043	1.1992422729312224E-6	8.394695910518557E-6	5	17	0.00139287	9606	Homo sapiens	CDK9
R-HSA-6806003	Regulation of TP53 Expression and Degradation	7	46	0.00324607	1.3532564754337173E-6	9.472795328036021E-6	12	35	0.00286768	9606	Homo sapiens	CCNA2
R-HSA-174154	APC/C:Cdc20 mediated degradation of Securin	8	67	0.00472797	1.4164532192717516E-6	9.915172534902261E-6	3	3	0.000245801	9606	Homo sapiens	UBB
R-HSA-3108232	SUMO E3 ligases SUMOylate target proteins	12	183	0.0129137	1.8383217933459761E-6	1.2868252553421833E-5	130	130	0.0106514	9606	Homo sapiens	PCM1
R-HSA-1474165	Reproduction	10	123	0.0086797	2.1145176539727473E-6	1.4801623577809231E-5	13	24	0.00196641	9606	Homo sapiens	RAD51
R-HSA-9616222	Transcriptional regulation of granulopoiesis	8	71	0.00501023	2.1664586873360037E-6	1.5165210811352026E-5	6	27	0.00221221	9606	Homo sapiens	CDKN1A
R-HSA-8854518	AURKA Activation by TPX2	8	74	0.00522193	2.929885323910142E-6	2.0240858768394432E-5	2	2	0.000163867	9606	Homo sapiens	YWHAE
R-HSA-2990846	SUMOylation	12	192	0.0135488	2.9918557745700625E-6	2.0240858768394432E-5	138	139	0.0113888	9606	Homo sapiens	PCM1
R-HSA-1295596	Spry regulation of FGF signaling	5	19	0.00134077	3.373476461399072E-6	2.0240858768394432E-5	9	11	0.00090127	9606	Homo sapiens	UBB
R-HSA-171306	Packaging Of Telomere Ends	6	34	0.00239927	3.398234680429546E-6	2.0389408082577276E-5	2	2	0.000163867	9606	Homo sapiens	HIST1H4H
R-HSA-2299718	Condensation of Prophase Chromosomes	7	55	0.00388117	4.334238017711378E-6	2.600542810626827E-5	9	10	0.000819336	9606	Homo sapiens	PLK1
R-HSA-597592	Post-translational protein modification	39	1594	0.112483	4.576148597057461E-6	2.7456891582344767E-5	249	524	0.0429332	9606	Homo sapiens	INO80B
R-HSA-936440	Negative regulators of DDX58/IFIH1 signaling	6	36	0.0025404	4.698249023604717E-6	2.8189494141628302E-5	7	13	0.00106514	9606	Homo sapiens	UBB
R-HSA-8939236	RUNX1 regulates transcription of genes involved in differentiation of HSCs	9	106	0.00748006	4.89536057368678E-6	2.937216344212068E-5	5	15	0.001229	9606	Homo sapiens	UBB
R-HSA-427413	NoRC negatively regulates rRNA expression	8	80	0.00564533	5.156465107902797E-6	3.093879064741678E-5	4	7	0.000573535	9606	Homo sapiens	HIST1H4H
R-HSA-3108214	SUMOylation of DNA damage response and repair proteins	8	81	0.0057159	5.640090218528293E-6	3.337599806585434E-5	24	24	0.00196641	9606	Homo sapiens	HERC2
R-HSA-5689880	Ub-specific processing proteases	12	206	0.0145367	6.061342905150369E-6	3.337599806585434E-5	37	40	0.00327735	9606	Homo sapiens	CCNA2
R-HSA-212165	Epigenetic regulation of gene expression	10	139	0.00980876	6.1362702999945284E-6	3.337599806585434E-5	25	34	0.00278574	9606	Homo sapiens	TDG
R-HSA-68877	Mitotic Prometaphase	12	207	0.0146073	6.36076580906586E-6	3.337599806585434E-5	11	15	0.001229	9606	Homo sapiens	YWHAE
R-HSA-110330	Recognition and association of DNA glycosylase with site containing an affected purine	6	38	0.00268153	6.376264203300508E-6	3.337599806585434E-5	2	9	0.000737403	9606	Homo sapiens	HIST1H4H
R-HSA-110357	Displacement of DNA glycosylase by APEX1	4	10	0.000705667	6.5825498466454135E-6	3.337599806585434E-5	8	8	0.000655469	9606	Homo sapiens	SMUG1
R-HSA-8948747	Regulation of PTEN localization	4	10	0.000705667	6.5825498466454135E-6	3.337599806585434E-5	2	4	0.000327735	9606	Homo sapiens	UBB
R-HSA-9632693	Evasion of Oxidative Stress Induced Senescence Due to p16INK4A Defects	3	3	0.0002117	6.675199613170868E-6	3.337599806585434E-5	2	2	0.000163867	9606	Homo sapiens	CDK6
R-HSA-9630750	Evasion of Oncogene Induced Senescence Due to p16INK4A Defects	3	3	0.0002117	6.675199613170868E-6	3.337599806585434E-5	2	2	0.000163867	9606	Homo sapiens	CDK6
R-HSA-9630747	Diseases of Cellular Senescence	3	3	0.0002117	6.675199613170868E-6	3.337599806585434E-5	2	2	0.000163867	9606	Homo sapiens	CDK6
R-HSA-9632700	Evasion of Oxidative Stress Induced Senescence Due to Defective p16INK4A binding to CDK4 and CDK6	3	3	0.0002117	6.675199613170868E-6	3.337599806585434E-5	1	1	8.19336e-05	9606	Homo sapiens	CDK6
R-HSA-9630794	Evasion of Oncogene Induced Senescence Due to Defective p16INK4A binding to CDK4 and CDK6	3	3	0.0002117	6.675199613170868E-6	3.337599806585434E-5	1	1	8.19336e-05	9606	Homo sapiens	CDK6
R-HSA-8852135	Protein ubiquitination	8	84	0.0059276	7.327626673103715E-6	3.663813336551858E-5	32	32	0.00262188	9606	Homo sapiens	UBB
R-HSA-5685938	HDR through Single Strand Annealing (SSA)	6	39	0.0027521	7.381169351727834E-6	3.690584675863917E-5	4	6	0.000491602	9606	Homo sapiens	RFC3
R-HSA-2173796	SMAD2/SMAD3:SMAD4 heterotrimer regulates transcription	6	39	0.0027521	7.381169351727834E-6	3.690584675863917E-5	3	17	0.00139287	9606	Homo sapiens	CDK9
R-HSA-162587	HIV Life Cycle	11	177	0.0124903	8.23225970147945E-6	4.116129850739725E-5	55	115	0.00942237	9606	Homo sapiens	CDK9
R-HSA-8866654	E3 ubiquitin ligases ubiquitinate target proteins	7	61	0.00430457	8.444404902774316E-6	4.222202451387158E-5	16	16	0.00131094	9606	Homo sapiens	UBB
R-HSA-1221632	Meiotic synapsis	7	62	0.00437513	9.371692527015973E-6	4.685846263507987E-5	6	6	0.000491602	9606	Homo sapiens	HIST1H4H
R-HSA-5250924	B-WICH complex positively regulates rRNA expression	7	62	0.00437513	9.371692527015973E-6	4.685846263507987E-5	3	3	0.000245801	9606	Homo sapiens	HIST1H4H
R-HSA-73854	RNA Polymerase I Promoter Clearance	8	87	0.0061393	9.423435248012701E-6	4.711717624006351E-5	6	10	0.000819336	9606	Homo sapiens	HIST1H4H
R-HSA-3785653	Myoclonic epilepsy of Lafora	4	11	0.000776233	9.551143717145827E-6	4.7755718585729134E-5	1	2	0.000163867	9606	Homo sapiens	UBB
R-HSA-1253288	Downregulation of ERBB4 signaling	4	11	0.000776233	9.551143717145827E-6	4.7755718585729134E-5	2	5	0.000409668	9606	Homo sapiens	UBB
R-HSA-8849469	PTK6 Regulates RTKs and Their Effectors AKT1 and DOK1	4	11	0.000776233	9.551143717145827E-6	4.7755718585729134E-5	1	8	0.000655469	9606	Homo sapiens	UBB
R-HSA-201681	TCF dependent signaling in response to WNT	12	216	0.0152424	9.697073293901681E-6	4.8485366469508406E-5	20	71	0.00581729	9606	Homo sapiens	UBB
R-HSA-5693616	Presynaptic phase of homologous DNA pairing and strand exchange	6	41	0.00289323	9.776607815981109E-6	4.8883039079905544E-5	3	5	0.000409668	9606	Homo sapiens	RFC3
R-HSA-8939211	ESR-mediated signaling	13	255	0.0179945	1.0151622111154168E-5	5.075811055577084E-5	23	110	0.0090127	9606	Homo sapiens	CDK9
R-HSA-174084	Autodegradation of Cdh1 by Cdh1:APC/C	7	63	0.0044457	1.0381892301514206E-5	5.190946150757103E-5	2	2	0.000163867	9606	Homo sapiens	UBB
R-HSA-157118	Signaling by NOTCH	13	257	0.0181356	1.10163801106955E-5	5.50819005534775E-5	21	152	0.0124539	9606	Homo sapiens	CDK8
R-HSA-73864	RNA Polymerase I Transcription	8	89	0.00628043	1.1084797768123877E-5	5.542398884061939E-5	9	14	0.00114707	9606	Homo sapiens	HIST1H4H
R-HSA-5250941	Negative epigenetic regulation of rRNA expression	8	89	0.00628043	1.1084797768123877E-5	5.542398884061939E-5	7	12	0.000983204	9606	Homo sapiens	HIST1H4H
R-HSA-8878159	Transcriptional regulation by RUNX3	9	118	0.00832686	1.1426939193870389E-5	5.7134695969351945E-5	8	47	0.00385088	9606	Homo sapiens	CDKN1A
R-HSA-6791312	TP53 Regulates Transcription of Cell Cycle Genes	7	65	0.00458683	1.2674198753725996E-5	6.337099376862998E-5	8	42	0.00344121	9606	Homo sapiens	CCNA2
R-HSA-8878171	Transcriptional regulation by RUNX1	13	261	0.0184179	1.2942724753384205E-5	6.471362376692102E-5	31	132	0.0108152	9606	Homo sapiens	ACTL6A
R-HSA-937042	IRAK2 mediated activation of TAK1 complex	4	12	0.0008468	1.3406067088661544E-5	6.581470041089332E-5	4	5	0.000409668	9606	Homo sapiens	UBB
R-HSA-5675221	Negative regulation of MAPK pathway	6	45	0.0031755	1.645367510272333E-5	6.581470041089332E-5	4	12	0.000983204	9606	Homo sapiens	UBB
R-HSA-73927	Depurination	6	45	0.0031755	1.645367510272333E-5	6.581470041089332E-5	4	18	0.00147481	9606	Homo sapiens	HIST1H4H
R-HSA-110331	Cleavage of the damaged purine	6	45	0.0031755	1.645367510272333E-5	6.581470041089332E-5	2	9	0.000737403	9606	Homo sapiens	HIST1H4H
R-HSA-9014325	TICAM1,TRAF6-dependent induction of TAK1 complex	4	13	0.000917366	1.8299653379960645E-5	7.319861351984258E-5	5	6	0.000491602	9606	Homo sapiens	UBB
R-HSA-380320	Recruitment of NuMA to mitotic centrosomes	8	97	0.00684497	2.0417632284441822E-5	8.167052913776729E-5	2	2	0.000163867	9606	Homo sapiens	YWHAE
R-HSA-2173788	Downregulation of TGF-beta receptor signaling	5	28	0.00197587	2.1564386543104774E-5	8.62575461724191E-5	10	28	0.00229414	9606	Homo sapiens	UBB
R-HSA-5689603	UCH proteinases	8	98	0.00691553	2.1949248519725906E-5	8.779699407890362E-5	5	11	0.00090127	9606	Homo sapiens	TFPT
R-HSA-380284	Loss of proteins required for interphase microtubule organization from the centrosome	7	71	0.00501023	2.2194729292990267E-5	8.877891717196107E-5	3	3	0.000245801	9606	Homo sapiens	YWHAE
R-HSA-380259	Loss of Nlp from mitotic centrosomes	7	71	0.00501023	2.2194729292990267E-5	8.877891717196107E-5	2	2	0.000163867	9606	Homo sapiens	YWHAE
R-HSA-162599	Late Phase of HIV Life Cycle	10	163	0.0115024	2.3829141488906913E-5	9.531656595562765E-5	53	77	0.00630889	9606	Homo sapiens	CDK9
R-HSA-9013973	TICAM1-dependent activation of IRF3/IRF7	4	14	0.000987933	2.439360213435382E-5	9.757440853741528E-5	2	9	0.000737403	9606	Homo sapiens	UBB
R-HSA-8876493	InlA-mediated entry of Listeria monocytogenes into host cells	4	14	0.000987933	2.439360213435382E-5	9.757440853741528E-5	1	5	0.000409668	9606	Homo sapiens	UBB
R-HSA-167200	Formation of HIV-1 elongation complex containing HIV-1 Tat	6	49	0.00345777	2.6404472773022825E-5	1.056178910920913E-4	5	5	0.000409668	9606	Homo sapiens	CDK9
R-HSA-8951664	Neddylation	12	241	0.0170066	2.8184813736453762E-5	1.1273925494581505E-4	13	31	0.00253994	9606	Homo sapiens	COPS4
R-HSA-167152	Formation of HIV elongation complex in the absence of HIV Tat	6	50	0.00352833	2.9525752981873765E-5	1.1810301192749506E-4	2	2	0.000163867	9606	Homo sapiens	CDK9
R-HSA-195258	RHO GTPase Effectors	14	326	0.0230047	3.0397069826659795E-5	1.2158827930663918E-4	12	112	0.00917657	9606	Homo sapiens	YWHAE
R-HSA-209560	NF-kB is activated and signals survival	4	15	0.0010585	3.185843666198007E-5	1.274337466479203E-4	1	4	0.000327735	9606	Homo sapiens	UBB
R-HSA-75035	Chk1/Chk2(Cds1) mediated inactivation of Cyclin B:Cdk1 complex	4	15	0.0010585	3.185843666198007E-5	1.274337466479203E-4	1	5	0.000409668	9606	Homo sapiens	YWHAE
R-HSA-167169	HIV Transcription Elongation	6	52	0.00366947	3.6657502304748846E-5	1.4663000921899538E-4	15	15	0.001229	9606	Homo sapiens	CDK9
R-HSA-167246	Tat-mediated elongation of the HIV-1 transcript	6	52	0.00366947	3.6657502304748846E-5	1.4663000921899538E-4	8	8	0.000655469	9606	Homo sapiens	CDK9
R-HSA-1358803	Downregulation of ERBB2:ERBB3 signaling	4	16	0.00112907	4.0872977979167224E-5	1.634919119166689E-4	5	8	0.000655469	9606	Homo sapiens	UBB
R-HSA-2691232	Constitutive Signaling by NOTCH1 HD Domain Mutants	4	16	0.00112907	4.0872977979167224E-5	1.634919119166689E-4	2	6	0.000491602	9606	Homo sapiens	UBB
R-HSA-2691230	Signaling by NOTCH1 HD Domain Mutants in Cancer	4	16	0.00112907	4.0872977979167224E-5	1.634919119166689E-4	2	6	0.000491602	9606	Homo sapiens	UBB
R-HSA-937039	IRAK1 recruits IKK complex	4	16	0.00112907	4.0872977979167224E-5	1.634919119166689E-4	1	4	0.000327735	9606	Homo sapiens	UBB
R-HSA-975144	IRAK1 recruits IKK complex upon TLR7/8 or 9 stimulation	4	16	0.00112907	4.0872977979167224E-5	1.634919119166689E-4	1	4	0.000327735	9606	Homo sapiens	UBB
R-HSA-209543	p75NTR recruits signalling complexes	4	16	0.00112907	4.0872977979167224E-5	1.634919119166689E-4	1	9	0.000737403	9606	Homo sapiens	UBB
R-HSA-774815	Nucleosome assembly	6	54	0.0038106	4.510969325810521E-5	1.7700693681554913E-4	3	4	0.000327735	9606	Homo sapiens	HJURP
R-HSA-606279	Deposition of new CENPA-containing nucleosomes at the centromere	6	54	0.0038106	4.510969325810521E-5	1.7700693681554913E-4	3	4	0.000327735	9606	Homo sapiens	HJURP
R-HSA-8866652	Synthesis of active ubiquitin: roles of E1 and E2 enzymes	5	33	0.0023287	4.6810873908564865E-5	1.7700693681554913E-4	16	16	0.00131094	9606	Homo sapiens	UBB
R-HSA-5250913	Positive epigenetic regulation of rRNA expression	7	80	0.00564533	4.693268797684169E-5	1.7700693681554913E-4	5	7	0.000573535	9606	Homo sapiens	HIST1H4H
R-HSA-69618	Mitotic Spindle Checkpoint	8	110	0.00776233	4.921925089751422E-5	1.7700693681554913E-4	6	7	0.000573535	9606	Homo sapiens	CENPE
R-HSA-2173793	Transcriptional activity of SMAD2/SMAD3:SMAD4 heterotrimer	6	55	0.00388117	4.9884624205964734E-5	1.7700693681554913E-4	12	38	0.00311348	9606	Homo sapiens	CDK9
R-HSA-380270	Recruitment of mitotic centrosome proteins and complexes	7	81	0.0057159	5.070675025464766E-5	1.7700693681554913E-4	3	3	0.000245801	9606	Homo sapiens	YWHAE
R-HSA-174490	Membrane binding and targetting of GAG proteins	4	17	0.00119963	5.162383467072207E-5	1.7700693681554913E-4	3	4	0.000327735	9606	Homo sapiens	UBB
R-HSA-69895	Transcriptional activation of cell cycle inhibitor p21	3	6	0.0004234	5.205688499787531E-5	1.7700693681554913E-4	4	5	0.000409668	9606	Homo sapiens	CDKN1A		R-HSA-6803411
R-HSA-69560	Transcriptional activation of p53 responsive genes	3	6	0.0004234	5.205688499787531E-5	1.7700693681554913E-4	4	5	0.000409668	9606	Homo sapiens	CDKN1A		R-HSA-6803411
R-HSA-5654732	Negative regulation of FGFR3 signaling	5	34	0.00239927	5.384438257272084E-5	1.7700693681554913E-4	10	14	0.00114707	9606	Homo sapiens	UBB
R-HSA-73728	RNA Polymerase I Promoter Opening	5	34	0.00239927	5.384438257272084E-5	1.7700693681554913E-4	1	2	0.000163867	9606	Homo sapiens	HIST1H4H
R-HSA-1169408	ISG15 antiviral mechanism	7	83	0.00585703	5.900231227184971E-5	1.7700693681554913E-4	16	16	0.00131094	9606	Homo sapiens	UBB
R-HSA-380287	Centrosome maturation	7	83	0.00585703	5.900231227184971E-5	1.7700693681554913E-4	6	6	0.000491602	9606	Homo sapiens	YWHAE
R-HSA-5654733	Negative regulation of FGFR4 signaling	5	35	0.00246983	6.166741242752405E-5	1.8500223728257215E-4	10	14	0.00114707	9606	Homo sapiens	UBB
R-HSA-975163	IRAK2 mediated activation of TAK1 complex upon TLR7/8 or 9 stimulation	4	18	0.0012702	6.430490830666713E-5	1.929147249200014E-4	4	5	0.000409668	9606	Homo sapiens	UBB
R-HSA-174495	Synthesis And Processing Of GAG, GAGPOL Polyproteins	4	18	0.0012702	6.430490830666713E-5	1.929147249200014E-4	3	5	0.000409668	9606	Homo sapiens	UBB
R-HSA-205043	NRIF signals cell death from the nucleus	4	18	0.0012702	6.430490830666713E-5	1.929147249200014E-4	3	7	0.000573535	9606	Homo sapiens	UBB
R-HSA-5684264	MAP3K8 (TPL2)-dependent MAPK1/3 activation	4	18	0.0012702	6.430490830666713E-5	1.929147249200014E-4	2	8	0.000655469	9606	Homo sapiens	UBB
R-HSA-975110	TRAF6 mediated IRF7 activation in TLR7/8 or 9 signaling	4	18	0.0012702	6.430490830666713E-5	1.929147249200014E-4	1	5	0.000409668	9606	Homo sapiens	UBB
R-HSA-170834	Signaling by TGF-beta Receptor Complex	7	85	0.00599817	6.83767723186346E-5	2.0513031695590378E-4	24	82	0.00671856	9606	Homo sapiens	CDK9
R-HSA-5334118	DNA methylation	5	36	0.0025404	7.033939355538532E-5	2.1101818066615596E-4	7	7	0.000573535	9606	Homo sapiens	HIST1H4H
R-HSA-114452	Activation of BH3-only proteins	5	36	0.0025404	7.033939355538532E-5	2.1101818066615596E-4	6	19	0.00155674	9606	Homo sapiens	YWHAE
R-HSA-2173789	TGF-beta receptor signaling activates SMADs	5	36	0.0025404	7.033939355538532E-5	2.1101818066615596E-4	10	39	0.00319541	9606	Homo sapiens	UBB
R-HSA-109581	Apoptosis	10	187	0.013196	7.434154796326364E-5	2.2302464388979093E-4	18	139	0.0113888	9606	Homo sapiens	YWHAE
R-HSA-176412	Phosphorylation of the APC/C	4	19	0.00134077	7.911691405360077E-5	2.3735074216080232E-4	2	2	0.000163867	9606	Homo sapiens	UBE2C
R-HSA-937072	TRAF6-mediated induction of TAK1 complex within TLR4 complex	4	19	0.00134077	7.911691405360077E-5	2.3735074216080232E-4	5	6	0.000491602	9606	Homo sapiens	UBB
R-HSA-111447	Activation of BAD and translocation to mitochondria	4	19	0.00134077	7.911691405360077E-5	2.3735074216080232E-4	2	5	0.000409668	9606	Homo sapiens	YWHAE
R-HSA-8875360	InlB-mediated entry of Listeria monocytogenes into host cell	4	19	0.00134077	7.911691405360077E-5	2.3735074216080232E-4	3	8	0.000655469	9606	Homo sapiens	UBB
R-HSA-2173791	TGF-beta receptor signaling in EMT (epithelial to mesenchymal transition)	4	19	0.00134077	7.911691405360077E-5	2.3735074216080232E-4	2	6	0.000491602	9606	Homo sapiens	UBB
R-HSA-168927	TICAM1, RIP1-mediated IKK complex recruitment	4	19	0.00134077	7.911691405360077E-5	2.3735074216080232E-4	1	3	0.000245801	9606	Homo sapiens	UBB
R-HSA-193639	p75NTR signals via NF-kB	4	19	0.00134077	7.911691405360077E-5	2.3735074216080232E-4	2	13	0.00106514	9606	Homo sapiens	UBB
R-HSA-3065678	SUMO is transferred from E1 to E2 (UBE2I, UBC9)	3	7	0.000493967	8.196536150528733E-5	2.45896084515862E-4	3	3	0.000245801	9606	Homo sapiens	SUMO1
R-HSA-68911	G2 Phase	3	7	0.000493967	8.196536150528733E-5	2.45896084515862E-4	2	2	0.000163867	9606	Homo sapiens	CCNA2
R-HSA-1538133	G0 and Early G1	5	38	0.00268153	9.047906504688896E-5	2.714371951406669E-4	13	27	0.00221221	9606	Homo sapiens	CCNA2
R-HSA-1912408	Pre-NOTCH Transcription and Translation	7	89	0.00628043	9.078616038615817E-5	2.723584811584745E-4	5	28	0.00229414	9606	Homo sapiens	E2F1
R-HSA-9006931	Signaling by Nuclear Receptors	13	317	0.0223696	9.302766786967176E-5	2.790830036090153E-4	23	131	0.0107333	9606	Homo sapiens	CDK9
R-HSA-3232118	SUMOylation of transcription factors	4	20	0.00141133	9.626691612873994E-5	2.8880074838621983E-4	11	11	0.00090127	9606	Homo sapiens	SUMO1
R-HSA-141430	Inactivation of APC/C via direct inhibition of the APC/C complex	4	20	0.00141133	9.626691612873994E-5	2.8880074838621983E-4	2	2	0.000163867	9606	Homo sapiens	UBE2C
R-HSA-141405	Inhibition of the proteolytic activity of APC/C required for the onset of anaphase by mitotic spindle checkpoint components	4	20	0.00141133	9.626691612873994E-5	2.8880074838621983E-4	2	3	0.000245801	9606	Homo sapiens	UBE2C
R-HSA-1362300	Transcription of E2F targets under negative control by p107 (RBL1) and p130 (RBL2) in complex with HDAC1	4	20	0.00141133	9.626691612873994E-5	2.8880074838621983E-4	5	8	0.000655469	9606	Homo sapiens	CCNA2
R-HSA-936964	Activation of IRF3/IRF7 mediated by TBK1/IKK epsilon	4	20	0.00141133	9.626691612873994E-5	2.8880074838621983E-4	2	9	0.000737403	9606	Homo sapiens	UBB
R-HSA-5654726	Negative regulation of FGFR1 signaling	5	39	0.0027521	1.020766843341514E-4	3.062300530024542E-4	10	15	0.001229	9606	Homo sapiens	UBB
R-HSA-176187	Activation of ATR in response to replication stress	5	39	0.0027521	1.020766843341514E-4	3.062300530024542E-4	4	9	0.000737403	9606	Homo sapiens	RFC3
R-HSA-112382	Formation of RNA Pol II elongation complex	6	63	0.0044457	1.0445377368106801E-4	3.13361321043204E-4	2	2	0.000163867	9606	Homo sapiens	CDK9
R-HSA-5357801	Programmed Cell Death	10	195	0.0137605	1.0448368517868012E-4	3.1345105553604036E-4	19	152	0.0124539	9606	Homo sapiens	YWHAE
R-HSA-3134975	Regulation of innate immune responses to cytosolic DNA	4	21	0.0014819	1.1596787774925676E-4	3.479036332477703E-4	4	9	0.000737403	9606	Homo sapiens	UBB
R-HSA-5675482	Regulation of necroptotic cell death	4	21	0.0014819	1.1596787774925676E-4	3.479036332477703E-4	1	5	0.000409668	9606	Homo sapiens	UBB
R-HSA-3065676	SUMO is conjugated to E1 (UBA2:SAE1)	3	8	0.000564533	1.2131651819047296E-4	3.5626893039730767E-4	3	3	0.000245801	9606	Homo sapiens	SUMO1
R-HSA-1169410	Antiviral mechanism by IFN-stimulated genes	7	94	0.00663327	1.2686384028515185E-4	3.5626893039730767E-4	16	31	0.00253994	9606	Homo sapiens	UBB
R-HSA-5654727	Negative regulation of FGFR2 signaling	5	41	0.00289323	1.2866854936843808E-4	3.5626893039730767E-4	10	14	0.00114707	9606	Homo sapiens	UBB
R-HSA-75955	RNA Polymerase II Transcription Elongation	6	66	0.0046574	1.3421916783740162E-4	3.5626893039730767E-4	8	8	0.000655469	9606	Homo sapiens	CDK9
R-HSA-4641263	Regulation of FZD by ubiquitination	4	22	0.00155247	1.3843822523862404E-4	3.5626893039730767E-4	3	6	0.000491602	9606	Homo sapiens	UBB
R-HSA-5205685	Pink/Parkin Mediated Mitophagy	4	22	0.00155247	1.3843822523862404E-4	3.5626893039730767E-4	1	8	0.000655469	9606	Homo sapiens	UBB
R-HSA-3229121	Glycogen storage diseases	4	22	0.00155247	1.3843822523862404E-4	3.5626893039730767E-4	1	10	0.000819336	9606	Homo sapiens	UBB
R-HSA-69205	G1/S-Specific Transcription	5	43	0.00303437	1.602687155252136E-4	3.5626893039730767E-4	28	28	0.00229414	9606	Homo sapiens	CDT1
R-HSA-5689896	Ovarian tumor domain proteases	5	43	0.00303437	1.602687155252136E-4	3.5626893039730767E-4	9	14	0.00114707	9606	Homo sapiens	UBB
R-HSA-2979096	NOTCH2 Activation and Transmission of Signal to the Nucleus	4	23	0.00162303	1.639014259573468E-4	3.5626893039730767E-4	2	11	0.00090127	9606	Homo sapiens	UBB
R-HSA-6804760	Regulation of TP53 Activity through Methylation	4	23	0.00162303	1.639014259573468E-4	3.5626893039730767E-4	1	12	0.000983204	9606	Homo sapiens	UBB
R-HSA-450294	MAP kinase activation	6	69	0.0048691	1.7034201302523755E-4	3.5626893039730767E-4	7	32	0.00262188	9606	Homo sapiens	UBB
R-HSA-5620912	Anchoring of the basal body to the plasma membrane	7	99	0.0069861	1.7380224487961726E-4	3.5626893039730767E-4	8	9	0.000737403	9606	Homo sapiens	YWHAE
R-HSA-3899300	SUMOylation of transcription cofactors	5	44	0.00310493	1.7813446519865384E-4	3.5626893039730767E-4	27	27	0.00221221	9606	Homo sapiens	PCM1
R-HSA-212300	PRC2 methylates histones and DNA	5	44	0.00310493	1.7813446519865384E-4	3.5626893039730767E-4	4	4	0.000327735	9606	Homo sapiens	HIST1H4H
R-HSA-3769402	Deactivation of the beta-catenin transactivating complex	5	44	0.00310493	1.7813446519865384E-4	3.5626893039730767E-4	4	14	0.00114707	9606	Homo sapiens	UBB
R-HSA-937041	IKK complex recruitment mediated by RIP1	4	24	0.0016936	1.9258557973278467E-4	3.8517115946556935E-4	1	3	0.000245801	9606	Homo sapiens	UBB
R-HSA-912631	Regulation of signaling by CBL	4	24	0.0016936	1.9258557973278467E-4	3.8517115946556935E-4	1	7	0.000573535	9606	Homo sapiens	UBB
R-HSA-427359	SIRT1 negatively regulates rRNA expression	5	45	0.0031755	1.9748139241904106E-4	3.949627848380821E-4	3	5	0.000409668	9606	Homo sapiens	HIST1H4H
R-HSA-6807004	Negative regulation of MET activity	4	25	0.00176417	2.2472302346787654E-4	4.494460469357531E-4	3	10	0.000819336	9606	Homo sapiens	UBB
R-HSA-69186	Lagging Strand Synthesis	4	26	0.00183473	2.605499486171281E-4	5.210998972342562E-4	10	11	0.00090127	9606	Homo sapiens	RFC3
R-HSA-450321	JNK (c-Jun kinases) phosphorylation and activation mediated by activated human TAK1	4	26	0.00183473	2.605499486171281E-4	5.210998972342562E-4	1	3	0.000245801	9606	Homo sapiens	UBB
R-HSA-3322077	Glycogen synthesis	4	26	0.00183473	2.605499486171281E-4	5.210998972342562E-4	2	24	0.00196641	9606	Homo sapiens	UBB
R-HSA-5632927	Defective Mismatch Repair Associated With MSH3	2	2	0.000141133	2.6220847623170673E-4	5.244169524634135E-4	1	1	8.19336e-05	9606	Homo sapiens	MSH2
R-HSA-9630791	Evasion of Oncogene Induced Senescence Due to Defective p16INK4A binding to CDK4	2	2	0.000141133	2.6220847623170673E-4	5.244169524634135E-4	1	1	8.19336e-05	9606	Homo sapiens	CDK4
R-HSA-9632697	Evasion of Oxidative Stress Induced Senescence Due to Defective p16INK4A binding to CDK4	2	2	0.000141133	2.6220847623170673E-4	5.244169524634135E-4	1	1	8.19336e-05	9606	Homo sapiens	CDK4
R-HSA-427389	ERCC6 (CSB) and EHMT2 (G9a) positively regulate rRNA expression	5	48	0.0033872	2.652238796841955E-4	5.30447759368391E-4	2	4	0.000327735	9606	Homo sapiens	HIST1H4H
R-HSA-162906	HIV Infection	11	262	0.0184885	2.661969385321372E-4	5.323938770642744E-4	60	158	0.0129455	9606	Homo sapiens	CDK9
R-HSA-5625886	Activated PKN1 stimulates transcription of AR (androgen receptor) regulated genes KLK2 and KLK3	5	49	0.00345777	2.9131958903161337E-4	5.826391780632267E-4	8	11	0.00090127	9606	Homo sapiens	HIST1H4H
R-HSA-2173795	Downregulation of SMAD2/3:SMAD4 transcriptional activity	4	27	0.0019053	3.003060312225525E-4	6.00612062445105E-4	9	21	0.00172061	9606	Homo sapiens	UBB
R-HSA-8876384	Listeria monocytogenes entry into host cells	4	27	0.0019053	3.003060312225525E-4	6.00612062445105E-4	4	13	0.00106514	9606	Homo sapiens	UBB
R-HSA-175474	Assembly Of The HIV Virion	4	27	0.0019053	3.003060312225525E-4	6.00612062445105E-4	4	16	0.00131094	9606	Homo sapiens	UBB
R-HSA-450302	activated TAK1 mediates p38 MAPK activation	4	27	0.0019053	3.003060312225525E-4	6.00612062445105E-4	1	5	0.000409668	9606	Homo sapiens	UBB
R-HSA-448424	Interleukin-17 signaling	6	77	0.00543363	3.050276126421725E-4	6.10055225284345E-4	7	35	0.00286768	9606	Homo sapiens	UBB
R-HSA-5654743	Signaling by FGFR4	5	50	0.00352833	3.1931779467608834E-4	6.386355893521767E-4	10	41	0.00335928	9606	Homo sapiens	UBB
R-HSA-512988	Interleukin-3, Interleukin-5 and GM-CSF signaling	5	50	0.00352833	3.1931779467608834E-4	6.386355893521767E-4	3	38	0.00311348	9606	Homo sapiens	UBB
R-HSA-983168	Antigen processing: Ubiquitination & Proteasome degradation	12	315	0.0222285	3.373009770067936E-4	6.746019540135872E-4	7	9	0.000737403	9606	Homo sapiens	HERC2
R-HSA-9013507	NOTCH3 Activation and Transmission of Signal to the Nucleus	4	28	0.00197587	3.4423407420913765E-4	6.884681484182753E-4	2	15	0.001229	9606	Homo sapiens	UBB
R-HSA-5213460	RIPK1-mediated regulated necrosis	4	28	0.00197587	3.4423407420913765E-4	6.884681484182753E-4	1	13	0.00106514	9606	Homo sapiens	UBB
R-HSA-5218859	Regulated Necrosis	4	28	0.00197587	3.4423407420913765E-4	6.884681484182753E-4	1	13	0.00106514	9606	Homo sapiens	UBB
R-HSA-8878166	Transcriptional regulation by RUNX2	8	147	0.0103733	3.4978727396406395E-4	6.995745479281279E-4	13	84	0.00688243	9606	Homo sapiens	CDKN1A
R-HSA-5654741	Signaling by FGFR3	5	52	0.00366947	3.8138211954963364E-4	7.627642390992673E-4	10	43	0.00352315	9606	Homo sapiens	UBB
R-HSA-1912422	Pre-NOTCH Expression and Processing	7	113	0.00797403	3.8361307214551665E-4	7.672261442910333E-4	5	38	0.00311348	9606	Homo sapiens	E2F1
R-HSA-2465910	MASTL Facilitates Mitotic Progression	3	12	0.0008468	3.9579290907931775E-4	7.915858181586355E-4	4	4	0.000327735	9606	Homo sapiens	PPP2R1A
R-HSA-176974	Unwinding of DNA	3	12	0.0008468	3.9579290907931775E-4	7.915858181586355E-4	2	4	0.000327735	9606	Homo sapiens	MCM7
R-HSA-167172	Transcription of the HIV genome	6	81	0.0057159	3.980207586439244E-4	7.960415172878488E-4	47	47	0.00385088	9606	Homo sapiens	CDK9
R-HSA-5578749	Transcriptional regulation by small RNAs	6	81	0.0057159	3.980207586439244E-4	7.960415172878488E-4	1	5	0.000409668	9606	Homo sapiens	HIST1H4H
R-HSA-9006936	Signaling by TGF-beta family members	7	114	0.0080446	4.041294656358385E-4	8.08258931271677E-4	24	107	0.0087669	9606	Homo sapiens	CDK9
R-HSA-8856825	Cargo recognition for clathrin-mediated endocytosis	7	115	0.00811516	4.255143875938616E-4	8.510287751877232E-4	3	14	0.00114707	9606	Homo sapiens	COPS4
R-HSA-5357956	TNFR1-induced NFkappaB signaling pathway	4	30	0.002117	4.4559082468575983E-4	8.911816493715197E-4	1	5	0.000409668	9606	Homo sapiens	UBB
R-HSA-5619507	Activation of HOX genes during differentiation	7	116	0.00818573	4.4779438954412054E-4	8.955887790882411E-4	31	43	0.00352315	9606	Homo sapiens	PAXIP1
R-HSA-5617472	Activation of anterior HOX genes in hindbrain development during early embryogenesis	7	116	0.00818573	4.4779438954412054E-4	8.955887790882411E-4	31	43	0.00352315	9606	Homo sapiens	PAXIP1
R-HSA-8852276	The role of GTSE1 in G2/M progression after G2 checkpoint	6	83	0.00585703	4.5213578032143875E-4	9.042715606428775E-4	4	10	0.000819336	9606	Homo sapiens	CDKN1A
R-HSA-75815	Ubiquitin-dependent degradation of Cyclin D	5	54	0.0038106	4.521544270316147E-4	9.043088540632294E-4	4	5	0.000409668	9606	Homo sapiens	UBB
R-HSA-3215018	Processing and activation of SUMO	3	13	0.000917366	4.989738205837257E-4	9.979476411674515E-4	8	9	0.000737403	9606	Homo sapiens	SUMO1
R-HSA-5205647	Mitophagy	4	31	0.00218757	5.035177188946749E-4	0.0010070354377893498	1	15	0.001229	9606	Homo sapiens	UBB
R-HSA-195721	Signaling by WNT	12	330	0.023287	5.083627452167061E-4	0.0010167254904334122	34	156	0.0127816	9606	Homo sapiens	UBB
R-HSA-2122947	NOTCH1 Intracellular Domain Regulates Transcription	5	56	0.00395173	5.323979693783176E-4	0.0010647959387566353	3	16	0.00131094	9606	Homo sapiens	CDK8
R-HSA-5689901	Metalloprotease DUBs	4	32	0.00225813	5.666123127060496E-4	0.0011332246254120992	5	6	0.000491602	9606	Homo sapiens	UBB
R-HSA-69273	Cyclin A/B1/B2 associated events during G2/M transition	4	32	0.00225813	5.666123127060496E-4	0.0011332246254120992	12	25	0.00204834	9606	Homo sapiens	CCNA2
R-HSA-2122948	Activated NOTCH1 Transmits Signal to the Nucleus	4	32	0.00225813	5.666123127060496E-4	0.0011332246254120992	5	21	0.00172061	9606	Homo sapiens	UBB
R-HSA-9604323	Negative regulation of NOTCH4 signaling	5	57	0.0040223	5.763166039061129E-4	0.0011526332078122259	3	6	0.000491602	9606	Homo sapiens	UBB
R-HSA-8941858	Regulation of RUNX3 expression and activity	5	57	0.0040223	5.763166039061129E-4	0.0011526332078122259	3	9	0.000737403	9606	Homo sapiens	UBB
R-HSA-532668	N-glycan trimming in the ER and Calnexin/Calreticulin cycle	5	57	0.0040223	5.763166039061129E-4	0.0011526332078122259	4	18	0.00147481	9606	Homo sapiens	UBB
R-HSA-5654738	Signaling by FGFR2	6	87	0.0061393	5.774760320187422E-4	0.0011549520640374844	14	46	0.00376895	9606	Homo sapiens	UBB
R-HSA-5632928	Defective Mismatch Repair Associated With MSH2	2	3	0.0002117	5.854999509545822E-4	0.0011709999019091644	2	2	0.000163867	9606	Homo sapiens	MSH2
R-HSA-674695	RNA Polymerase II Pre-transcription Events	6	88	0.00620987	6.12661847801288E-4	0.001225323695602576	12	17	0.00139287	9606	Homo sapiens	CDK9
R-HSA-9614399	Regulation of localization of FOXO transcription factors	3	14	0.000987933	6.179554905739737E-4	0.0012359109811479474	3	5	0.000409668	9606	Homo sapiens	YWHAQ
R-HSA-901032	ER Quality Control Compartment (ERQC)	4	33	0.0023287	6.351280867152864E-4	0.0012702561734305728	2	9	0.000737403	9606	Homo sapiens	UBB
R-HSA-68827	CDT1 association with the CDC6:ORC:origin complex	5	59	0.00416343	6.722503712512928E-4	0.0013445007425025857	3	3	0.000245801	9606	Homo sapiens	CDT1
R-HSA-69541	Stabilization of p53	5	59	0.00416343	6.722503712512928E-4	0.0013445007425025857	4	15	0.001229	9606	Homo sapiens	UBB
R-HSA-109606	Intrinsic Pathway for Apoptosis	5	59	0.00416343	6.722503712512928E-4	0.0013445007425025857	6	60	0.00491602	9606	Homo sapiens	YWHAE
R-HSA-195253	Degradation of beta-catenin by the destruction complex	6	90	0.006351	6.880100377691933E-4	0.0013760200755383867	13	22	0.00180254	9606	Homo sapiens	UBB
R-HSA-2393930	Phosphate bond hydrolysis by NUDT proteins	4	34	0.00239927	7.093197435587006E-4	0.0014186394871174013	3	13	0.00106514	9606	Homo sapiens	NUDT1		R-HSA-2395872
R-HSA-5654736	Signaling by FGFR1	5	61	0.00430457	7.796653740277382E-4	0.0015593307480554763	10	48	0.00393281	9606	Homo sapiens	UBB
R-HSA-917729	Endosomal Sorting Complex Required For Transport (ESCRT)	4	35	0.00246983	7.894429281118942E-4	0.0015788858562237884	4	4	0.000327735	9606	Homo sapiens	UBB
R-HSA-450531	Regulation of mRNA stability by proteins that bind AU-rich elements	6	93	0.0065627	8.142641585603405E-4	0.001628528317120681	5	26	0.00213027	9606	Homo sapiens	UBB
R-HSA-5610785	GLI3 is processed to GLI3R by the proteasome	5	62	0.00437513	8.379402334733888E-4	0.0016758804669467775	2	5	0.000409668	9606	Homo sapiens	UBB
R-HSA-5610783	Degradation of GLI2 by the proteasome	5	62	0.00437513	8.379402334733888E-4	0.0016758804669467775	2	5	0.000409668	9606	Homo sapiens	UBB
R-HSA-975871	MyD88 cascade initiated on plasma membrane	6	94	0.00663327	8.600932461909627E-4	0.0017201864923819254	13	58	0.00475215	9606	Homo sapiens	UBB
R-HSA-168142	Toll Like Receptor 10 (TLR10) Cascade	6	94	0.00663327	8.600932461909627E-4	0.0017201864923819254	13	59	0.00483408	9606	Homo sapiens	UBB
R-HSA-168176	Toll Like Receptor 5 (TLR5) Cascade	6	94	0.00663327	8.600932461909627E-4	0.0017201864923819254	13	59	0.00483408	9606	Homo sapiens	UBB
R-HSA-8863795	Downregulation of ERBB2 signaling	4	36	0.0025404	8.757539577537443E-4	0.0017515079155074886	7	14	0.00114707	9606	Homo sapiens	UBB
R-HSA-3214815	HDACs deacetylate histones	5	63	0.0044457	8.994020231576361E-4	0.0017988040463152721	4	4	0.000327735	9606	Homo sapiens	HIST1H4H
R-HSA-69091	Polymerase switching	3	16	0.00112907	9.069632340704681E-4	0.0018139264681409362	4	4	0.000327735	9606	Homo sapiens	RFC3
R-HSA-69109	Leading Strand Synthesis	3	16	0.00112907	9.069632340704681E-4	0.0018139264681409362	4	4	0.000327735	9606	Homo sapiens	RFC3
R-HSA-68952	DNA replication initiation	3	16	0.00112907	9.069632340704681E-4	0.0018139264681409362	1	2	0.000163867	9606	Homo sapiens	POLE4
R-HSA-194315	Signaling by Rho GTPases	14	457	0.032249	9.393721410917433E-4	0.0018787442821834865	12	117	0.00958624	9606	Homo sapiens	YWHAE
R-HSA-168928	DDX58/IFIH1-mediated induction of interferon-alpha/beta	6	96	0.0067744	9.577003151182151E-4	0.0019002466684925334	9	46	0.00376895	9606	Homo sapiens	UBB
R-HSA-162588	Budding and maturation of HIV virion	4	37	0.00261097	9.685095624472062E-4	0.0019002466684925334	2	3	0.000245801	9606	Homo sapiens	UBB
R-HSA-182971	EGFR downregulation	4	37	0.00261097	9.685095624472062E-4	0.0019002466684925334	6	22	0.00180254	9606	Homo sapiens	UBB
R-HSA-1980145	Signaling by NOTCH2	4	38	0.00268153	0.0010679666343909044	0.0019002466684925334	2	20	0.00163867	9606	Homo sapiens	UBB
R-HSA-174411	Polymerase switching on the C-strand of the telomere	3	17	0.00119963	0.0010787176101249019	0.0019002466684925334	4	4	0.000327735	9606	Homo sapiens	RFC3
R-HSA-174430	Telomere C-strand synthesis initiation	3	17	0.00119963	0.0010787176101249019	0.0019002466684925334	1	2	0.000163867	9606	Homo sapiens	POLE4
R-HSA-167243	Tat-mediated HIV elongation arrest and recovery	4	39	0.0027521	0.001174381987003259	0.0019002466684925334	3	3	0.000245801	9606	Homo sapiens	CDK9
R-HSA-167238	Pausing and recovery of Tat-mediated HIV elongation	4	39	0.0027521	0.001174381987003259	0.0019002466684925334	2	2	0.000163867	9606	Homo sapiens	CDK9
R-HSA-168638	NOD1/2 Signaling Pathway	4	39	0.0027521	0.001174381987003259	0.0019002466684925334	7	17	0.00139287	9606	Homo sapiens	UBB
R-HSA-445989	TAK1 activates NFkB by phosphorylation and activation of IKKs complex	4	39	0.0027521	0.001174381987003259	0.0019002466684925334	1	5	0.000409668	9606	Homo sapiens	UBB
R-HSA-5357905	Regulation of TNFR1 signaling	4	39	0.0027521	0.001174381987003259	0.0019002466684925334	2	14	0.00114707	9606	Homo sapiens	UBB
R-HSA-1236382	Constitutive Signaling by Ligand-Responsive EGFR Cancer Variants	4	39	0.0027521	0.001174381987003259	0.0019002466684925334	1	23	0.00188447	9606	Homo sapiens	UBB
R-HSA-5637815	Signaling by Ligand-Responsive EGFR Variants in Cancer	4	39	0.0027521	0.001174381987003259	0.0019002466684925334	1	23	0.00188447	9606	Homo sapiens	UBB
R-HSA-201722	Formation of the beta-catenin:TCF transactivating complex	5	67	0.00472797	0.0011792915214803301	0.0019002466684925334	2	13	0.00106514	9606	Homo sapiens	HIST1H4H
R-HSA-2644603	Signaling by NOTCH1 in Cancer	5	68	0.00479853	0.0012583262233512027	0.0019002466684925334	8	39	0.00319541	9606	Homo sapiens	CDK8
R-HSA-2644602	Signaling by NOTCH1 PEST Domain Mutants in Cancer	5	68	0.00479853	0.0012583262233512027	0.0019002466684925334	4	21	0.00172061	9606	Homo sapiens	CDK8
R-HSA-2644606	Constitutive Signaling by NOTCH1 PEST Domain Mutants	5	68	0.00479853	0.0012583262233512027	0.0019002466684925334	4	21	0.00172061	9606	Homo sapiens	CDK8
R-HSA-2894862	Constitutive Signaling by NOTCH1 HD+PEST Domain Mutants	5	68	0.00479853	0.0012583262233512027	0.0019002466684925334	4	21	0.00172061	9606	Homo sapiens	CDK8
R-HSA-2894858	Signaling by NOTCH1 HD+PEST Domain Mutants in Cancer	5	68	0.00479853	0.0012583262233512027	0.0019002466684925334	4	21	0.00172061	9606	Homo sapiens	CDK8
R-HSA-167287	HIV elongation arrest and recovery	4	40	0.00282267	0.00128801212300389	0.0019002466684925334	3	3	0.000245801	9606	Homo sapiens	CDK9
R-HSA-167290	Pausing and recovery of HIV elongation	4	40	0.00282267	0.00128801212300389	0.0019002466684925334	2	2	0.000163867	9606	Homo sapiens	CDK9
R-HSA-975138	TRAF6 mediated induction of NFkB and MAP kinases upon TLR7/8 or 9 activation	6	102	0.0071978	0.0013022452350219815	0.0019002466684925334	13	48	0.00393281	9606	Homo sapiens	UBB
R-HSA-168164	Toll Like Receptor 3 (TLR3) Cascade	6	102	0.0071978	0.0013022452350219815	0.0019002466684925334	16	61	0.00499795	9606	Homo sapiens	UBB
R-HSA-975155	MyD88 dependent cascade initiated on endosome	6	103	0.00726836	0.001367831717191792	0.0019002466684925334	14	63	0.00516182	9606	Homo sapiens	UBB
R-HSA-168181	Toll Like Receptor 7/8 (TLR7/8) Cascade	6	103	0.00726836	0.001367831717191792	0.0019002466684925334	14	64	0.00524375	9606	Homo sapiens	UBB
R-HSA-901042	Calnexin/calreticulin cycle	4	41	0.00289323	0.001409113011362817	0.0019002466684925334	2	13	0.00106514	9606	Homo sapiens	UBB
R-HSA-8848021	Signaling by PTK6	5	70	0.00493967	0.001428055068539047	0.0019002466684925334	3	53	0.00434248	9606	Homo sapiens	UBB
R-HSA-9006927	Signaling by Non-Receptor Tyrosine Kinases	5	70	0.00493967	0.001428055068539047	0.0019002466684925334	3	53	0.00434248	9606	Homo sapiens	UBB
R-HSA-190236	Signaling by FGFR	6	106	0.00748006	0.0015797989973522775	0.0019002466684925334	17	142	0.0116346	9606	Homo sapiens	UBB
R-HSA-5423599	Diseases of Mismatch Repair (MMR)	2	5	0.000352833	0.0016018748695884044	0.0019002466684925334	4	6	0.000491602	9606	Homo sapiens	MSH2
R-HSA-937061	TRIF(TICAM1)-mediated TLR4 signaling	6	107	0.00755063	0.0016557316622634044	0.0019002466684925334	16	58	0.00475215	9606	Homo sapiens	UBB
R-HSA-166166	MyD88-independent TLR4 cascade	6	107	0.00755063	0.0016557316622634044	0.0019002466684925334	16	60	0.00491602	9606	Homo sapiens	UBB
R-HSA-168138	Toll Like Receptor 9 (TLR9) Cascade	6	107	0.00755063	0.0016557316622634044	0.0019002466684925334	14	67	0.00548955	9606	Homo sapiens	UBB
R-HSA-8982491	Glycogen metabolism	4	43	0.00303437	0.0016747469742628418	0.0019002466684925334	2	39	0.00319541	9606	Homo sapiens	UBB
R-HSA-3214847	HATs acetylate histones	6	110	0.00776233	0.0019002466684925334	0.0019002466684925334	10	15	0.001229	9606	Homo sapiens	ACTL6A
R-HSA-9614085	FOXO-mediated transcription	6	110	0.00776233	0.0019002466684925334	0.0019002466684925334	8	85	0.00696436	9606	Homo sapiens	CDKN1A
R-HSA-176407	Conversion from APC/C:Cdc20 to APC/C:Cdh1 in late anaphase	3	21	0.0014819	0.001965910423027628	0.001965910423027628	2	3	0.000245801	9606	Homo sapiens	UBE2C
R-HSA-166058	MyD88:MAL(TIRAP) cascade initiated on plasma membrane	6	111	0.0078329	0.0019875382280679643	0.0019875382280679643	13	64	0.00524375	9606	Homo sapiens	UBB
R-HSA-168188	Toll Like Receptor TLR6:TLR2 Cascade	6	111	0.0078329	0.0019875382280679643	0.0019875382280679643	13	66	0.00540762	9606	Homo sapiens	UBB
R-HSA-8953750	Transcriptional Regulation by E2F6	4	46	0.00324607	0.00213557397439168	0.00213557397439168	9	33	0.00270381	9606	Homo sapiens	RAD51
R-HSA-1643713	Signaling by EGFR in Cancer	4	46	0.00324607	0.00213557397439168	0.00213557397439168	1	42	0.00344121	9606	Homo sapiens	UBB
R-HSA-1834949	Cytosolic sensors of pathogen-associated DNA	5	77	0.00543363	0.002156560823161735	0.002156560823161735	5	48	0.00393281	9606	Homo sapiens	UBB
R-HSA-5358606	Mismatch repair (MMR) directed by MSH2:MSH3 (MutSbeta)	3	22	0.00155247	0.0022413777401300017	0.0022413777401300017	8	9	0.000737403	9606	Homo sapiens	MSH2
R-HSA-2028269	Signaling by Hippo	3	22	0.00155247	0.0022413777401300017	0.0022413777401300017	11	30	0.00245801	9606	Homo sapiens	YWHAE
R-HSA-392499	Metabolism of proteins	42	2355	0.166184	0.0022569708246187314	0.0022569708246187314	282	890	0.0729209	9606	Homo sapiens	INO80B
R-HSA-168179	Toll Like Receptor TLR1:TLR2 Cascade	6	114	0.0080446	0.002267684690985816	0.002267684690985816	13	66	0.00540762	9606	Homo sapiens	UBB
R-HSA-181438	Toll Like Receptor 2 (TLR2) Cascade	6	114	0.0080446	0.002267684690985816	0.002267684690985816	13	68	0.00557149	9606	Homo sapiens	UBB
R-HSA-8936459	RUNX1 regulates genes involved in megakaryocyte differentiation and platelet function	5	78	0.0055042	0.002279254532201902	0.002279254532201902	20	33	0.00270381	9606	Homo sapiens	HIST1H4H
R-HSA-8866911	TFAP2 (AP-2) family regulates transcription of cell cycle factors	2	6	0.0004234	0.0022892735950046372	0.0022892735950046372	3	4	0.000327735	9606	Homo sapiens	CDKN1A		R-HSA-8865280
R-HSA-3065679	SUMO is proteolytically processed	2	6	0.0004234	0.0022892735950046372	0.0022892735950046372	2	3	0.000245801	9606	Homo sapiens	SUMO1
R-HSA-156711	Polo-like kinase mediated events	3	23	0.00162303	0.0025396489252479393	0.0025396489252479393	15	15	0.001229	9606	Homo sapiens	PLK1
R-HSA-5358508	Mismatch Repair	3	23	0.00162303	0.0025396489252479393	0.0025396489252479393	15	17	0.00139287	9606	Homo sapiens	MSH2
R-HSA-204998	Cell death signalling via NRAGE, NRIF and NADE	5	80	0.00564533	0.002539781254790374	0.002539781254790374	4	17	0.00139287	9606	Homo sapiens	YWHAE
R-HSA-211000	Gene Silencing by RNA	6	117	0.0082563	0.002576628227111022	0.002576628227111022	3	36	0.00294961	9606	Homo sapiens	HIST1H4H
R-HSA-4615885	SUMOylation of DNA replication proteins	4	50	0.00352833	0.002876913682653748	0.002876913682653748	8	8	0.000655469	9606	Homo sapiens	SUMO1
R-HSA-211733	Regulation of activated PAK-2p34 by proteasome mediated degradation	4	50	0.00352833	0.002876913682653748	0.002876913682653748	2	2	0.000163867	9606	Homo sapiens	UBB
R-HSA-75893	TNF signaling	4	50	0.00352833	0.002876913682653748	0.002876913682653748	3	29	0.00237608	9606	Homo sapiens	UBB
R-HSA-8856828	Clathrin-mediated endocytosis	7	161	0.0113612	0.0028919961277551476	0.0028919961277551476	18	34	0.00278574	9606	Homo sapiens	COPS4
R-HSA-8939902	Regulation of RUNX2 expression and activity	5	83	0.00585703	0.0029701918375539815	0.0029701918375539815	10	32	0.00262188	9606	Homo sapiens	UBB
R-HSA-1980143	Signaling by NOTCH1	5	83	0.00585703	0.0029701918375539815	0.0029701918375539815	8	37	0.00303154	9606	Homo sapiens	CDK8
R-HSA-110381	Resolution of AP sites via the single-nucleotide replacement pathway	2	7	0.000493967	0.003092437338436227	0.003092437338436227	6	6	0.000491602	9606	Homo sapiens	APEX1
R-HSA-180534	Vpu mediated degradation of CD4	4	53	0.00374003	0.0035366149971967076	0.0035366149971967076	2	5	0.000409668	9606	Homo sapiens	UBB
R-HSA-69613	p53-Independent G1/S DNA damage checkpoint	4	54	0.0038106	0.003777530877656976	0.003777530877656976	2	4	0.000327735	9606	Homo sapiens	UBB
R-HSA-69601	Ubiquitin Mediated Degradation of Phosphorylated Cdc25A	4	54	0.0038106	0.003777530877656976	0.003777530877656976	2	4	0.000327735	9606	Homo sapiens	UBB
R-HSA-69610	p53-Independent DNA Damage Response	4	54	0.0038106	0.003777530877656976	0.003777530877656976	2	4	0.000327735	9606	Homo sapiens	UBB
R-HSA-349425	Autodegradation of the E3 ubiquitin ligase COP1	4	54	0.0038106	0.003777530877656976	0.003777530877656976	2	5	0.000409668	9606	Homo sapiens	UBB
R-HSA-169911	Regulation of Apoptosis	4	54	0.0038106	0.003777530877656976	0.003777530877656976	2	5	0.000409668	9606	Homo sapiens	UBB
R-HSA-9617828	FOXO-mediated transcription of cell cycle genes	3	27	0.0019053	0.003972593798259094	0.003972593798259094	5	22	0.00180254	9606	Homo sapiens	CDKN1A		R-HSA-9617840
R-HSA-8941855	RUNX3 regulates CDKN1A transcription	2	8	0.000564533	0.004008643630762587	0.004008643630762587	3	6	0.000491602	9606	Homo sapiens	CDKN1A		R-HSA-8878130
R-HSA-8854050	FBXL7 down-regulates AURKA during mitotic entry and in early mitosis	4	55	0.00388117	0.004029339386314557	0.004029339386314557	4	6	0.000491602	9606	Homo sapiens	UBB
R-HSA-174113	SCF-beta-TrCP mediated degradation of Emi1	4	55	0.00388117	0.004029339386314557	0.004029339386314557	2	3	0.000245801	9606	Homo sapiens	UBB
R-HSA-180585	Vif-mediated degradation of APOBEC3G	4	56	0.00395173	0.004292267100179936	0.004292267100179936	2	4	0.000327735	9606	Homo sapiens	UBB
R-HSA-450408	AUF1 (hnRNP D0) binds and destabilizes mRNA	4	56	0.00395173	0.004292267100179936	0.004292267100179936	1	4	0.000327735	9606	Homo sapiens	UBB
R-HSA-4641258	Degradation of DVL	4	57	0.0040223	0.004566537529793635	0.004566537529793635	4	7	0.000573535	9606	Homo sapiens	UBB
R-HSA-4641257	Degradation of AXIN	4	57	0.0040223	0.004566537529793635	0.004566537529793635	4	8	0.000655469	9606	Homo sapiens	UBB
R-HSA-5632684	Hedgehog 'on' state	5	92	0.00649213	0.004576495990751828	0.004576495990751828	10	37	0.00303154	9606	Homo sapiens	UBB
R-HSA-9013694	Signaling by NOTCH4	5	92	0.00649213	0.004576495990751828	0.004576495990751828	4	20	0.00163867	9606	Homo sapiens	UBB
R-HSA-77075	RNA Pol II CTD phosphorylation and interaction with CE	3	29	0.00204643	0.004840445003970517	0.004840445003970517	5	5	0.000409668	9606	Homo sapiens	GTF2H1
R-HSA-167160	RNA Pol II CTD phosphorylation and interaction with CE during HIV infection	3	29	0.00204643	0.004840445003970517	0.004840445003970517	5	5	0.000409668	9606	Homo sapiens	GTF2H1
R-HSA-2500257	Resolution of Sister Chromatid Cohesion	6	134	0.00945593	0.004959895569368711	0.004959895569368711	8	8	0.000655469	9606	Homo sapiens	CENPE
R-HSA-141444	Amplification of signal from unattached kinetochores via a MAD2 inhibitory signal	5	94	0.00663327	0.005003678291127245	0.005003678291127245	4	4	0.000327735	9606	Homo sapiens	CENPE
R-HSA-141424	Amplification of signal from the kinetochores	5	94	0.00663327	0.005003678291127245	0.005003678291127245	4	4	0.000327735	9606	Homo sapiens	CENPE
R-HSA-177929	Signaling by EGFR	4	59	0.00416343	0.005149984632679572	0.005149984632679572	6	48	0.00393281	9606	Homo sapiens	UBB
R-HSA-5362768	Hh mutants that don't undergo autocatalytic processing are degraded by ERAD	4	61	0.00430457	0.005781403665923279	0.005781403665923279	2	6	0.000491602	9606	Homo sapiens	UBB
R-HSA-5676590	NIK-->noncanonical NF-kB signaling	4	61	0.00430457	0.005781403665923279	0.005781403665923279	2	9	0.000737403	9606	Homo sapiens	UBB
R-HSA-4551638	SUMOylation of chromatin organization proteins	4	62	0.00437513	0.006115626087858539	0.006115626087858539	15	15	0.001229	9606	Homo sapiens	SUMO1
R-HSA-5610780	Degradation of GLI1 by the proteasome	4	62	0.00437513	0.006115626087858539	0.006115626087858539	1	6	0.000491602	9606	Homo sapiens	UBB
R-HSA-9012852	Signaling by NOTCH3	4	63	0.0044457	0.006462462491221399	0.006462462491221399	2	37	0.00303154	9606	Homo sapiens	UBB
R-HSA-5387390	Hh mutants abrogate ligand secretion	4	64	0.00451627	0.006822112328994323	0.006822112328994323	2	7	0.000573535	9606	Homo sapiens	UBB
R-HSA-73863	RNA Polymerase I Transcription Termination	3	33	0.0023287	0.006897223892971871	0.006897223892971871	3	4	0.000327735	9606	Homo sapiens	GTF2H1
R-HSA-166016	Toll Like Receptor 4 (TLR4) Cascade	6	144	0.0101616	0.006958045787457734	0.006958045787457734	21	95	0.0077837	9606	Homo sapiens	UBB
R-HSA-4755510	SUMOylation of immune response proteins	2	11	0.000776233	0.007408988850083786	0.007408988850083786	5	5	0.000409668	9606	Homo sapiens	SUMO1
R-HSA-68689	CDC6 association with the ORC:origin complex	2	11	0.000776233	0.007408988850083786	0.007408988850083786	1	2	0.000163867	9606	Homo sapiens	E2F1		R-HSA-68637
R-HSA-400253	Circadian Clock	5	104	0.00733893	0.007571166381663663	0.007571166381663663	3	59	0.00483408	9606	Homo sapiens	UBB
R-HSA-5607761	Dectin-1 mediated noncanonical NF-kB signaling	4	66	0.0046574	0.007580631322172904	0.007580631322172904	2	9	0.000737403	9606	Homo sapiens	UBB
R-HSA-4608870	Asymmetric localization of PCP proteins	4	66	0.0046574	0.007580631322172904	0.007580631322172904	1	7	0.000573535	9606	Homo sapiens	UBB
R-HSA-9033241	Peroxisomal protein import	4	67	0.00472797	0.007979880399899608	0.007979880399899608	12	26	0.00213027	9606	Homo sapiens	UBB
R-HSA-5678895	Defective CFTR causes cystic fibrosis	4	67	0.00472797	0.007979880399899608	0.007979880399899608	3	7	0.000573535	9606	Homo sapiens	UBB
R-HSA-1227986	Signaling by ERBB2	4	67	0.00472797	0.007979880399899608	0.007979880399899608	7	43	0.00352315	9606	Homo sapiens	UBB
R-HSA-72086	mRNA Capping	3	35	0.00246983	0.00809225371051736	0.00809225371051736	10	11	0.00090127	9606	Homo sapiens	GTF2H1
R-HSA-983169	Class I MHC mediated antigen processing & presentation	12	465	0.0328135	0.008252449579737142	0.008252449579737142	8	48	0.00393281	9606	Homo sapiens	HERC2
R-HSA-193704	p75 NTR receptor-mediated signalling	5	108	0.0076212	0.008816253980907018	0.008816253980907018	6	50	0.00409668	9606	Homo sapiens	YWHAE
R-HSA-168643	Nucleotide-binding domain, leucine rich repeat containing receptor (NLR) signaling pathways	4	69	0.0048691	0.008819278177082834	0.008819278177082834	7	45	0.00368701	9606	Homo sapiens	UBB
R-HSA-5658442	Regulation of RAS by GAPs	4	70	0.00493967	0.009259783108073849	0.009259783108073849	1	5	0.000409668	9606	Homo sapiens	UBB
R-HSA-167158	Formation of the HIV-1 Early Elongation Complex	3	37	0.00261097	0.00940181276003238	0.00940181276003238	5	5	0.000409668	9606	Homo sapiens	GTF2H1
R-HSA-113418	Formation of the Early Elongation Complex	3	37	0.00261097	0.00940181276003238	0.00940181276003238	3	3	0.000245801	9606	Homo sapiens	GTF2H1
R-HSA-1234176	Oxygen-dependent proline hydroxylation of Hypoxia-inducible Factor Alpha	4	72	0.0050808	0.010183265213206116	0.010183265213206116	4	12	0.000983204	9606	Homo sapiens	UBB
R-HSA-5358346	Hedgehog ligand biogenesis	4	72	0.0050808	0.010183265213206116	0.010183265213206116	2	15	0.001229	9606	Homo sapiens	UBB
R-HSA-1169091	Activation of NF-kappaB in B cells	4	72	0.0050808	0.010183265213206116	0.010183265213206116	1	10	0.000819336	9606	Homo sapiens	UBB
R-HSA-113501	Inhibition of replication initiation of damaged DNA by RB1/E2F1	2	13	0.000917366	0.010193254246895656	0.010193254246895656	2	3	0.000245801	9606	Homo sapiens	PPP2R1A
R-HSA-5663205	Infectious disease	13	540	0.038106	0.010466577350210948	0.010466577350210948	69	329	0.0269562	9606	Homo sapiens	ELL
R-HSA-5617833	Cilium Assembly	7	208	0.0146779	0.011129325881033991	0.011129325881033991	8	50	0.00409668	9606	Homo sapiens	YWHAE
R-HSA-8948751	Regulation of PTEN stability and activity	4	74	0.00522193	0.011164475809593344	0.011164475809593344	6	13	0.00106514	9606	Homo sapiens	UBB
R-HSA-74259	Purine catabolism	4	74	0.00522193	0.011164475809593344	0.011164475809593344	3	28	0.00229414	9606	Homo sapiens	NUDT1		R-HSA-2395872
R-HSA-4090294	SUMOylation of intracellular receptors	3	40	0.00282267	0.011585465446339316	0.011585465446339316	25	25	0.00204834	9606	Homo sapiens	SUMO1
R-HSA-5467348	Truncations of AMER1 destabilize the destruction complex	2	14	0.000987933	0.011733108472899878	0.011733108472899878	1	1	8.19336e-05	9606	Homo sapiens	PPP2R1A
R-HSA-5467340	AXIN missense mutants destabilize the destruction complex	2	14	0.000987933	0.011733108472899878	0.011733108472899878	1	1	8.19336e-05	9606	Homo sapiens	PPP2R1A
R-HSA-5467337	APC truncation mutants have impaired AXIN binding	2	14	0.000987933	0.011733108472899878	0.011733108472899878	1	1	8.19336e-05	9606	Homo sapiens	PPP2R1A
R-HSA-4839744	truncated APC mutants destabilize the destruction complex	2	14	0.000987933	0.011733108472899878	0.011733108472899878	1	2	0.000163867	9606	Homo sapiens	PPP2R1A
R-HSA-5685939	HDR through MMEJ (alt-NHEJ)	2	15	0.0010585	0.013368215860823485	0.013368215860823485	8	8	0.000655469	9606	Homo sapiens	LIG3
R-HSA-174437	Removal of the Flap Intermediate from the C-strand	2	15	0.0010585	0.013368215860823485	0.013368215860823485	4	4	0.000327735	9606	Homo sapiens	POLD1
R-HSA-5339716	Misspliced GSK3beta mutants stabilize beta-catenin	2	15	0.0010585	0.013368215860823485	0.013368215860823485	1	1	8.19336e-05	9606	Homo sapiens	PPP2R1A
R-HSA-5693548	Sensing of DNA Double Strand Breaks	2	15	0.0010585	0.013368215860823485	0.013368215860823485	7	9	0.000737403	9606	Homo sapiens	NBN
R-HSA-4839748	AMER1 mutants destabilize the destruction complex	2	15	0.0010585	0.013368215860823485	0.013368215860823485	1	2	0.000163867	9606	Homo sapiens	PPP2R1A
R-HSA-4839735	AXIN mutants destabilize the destruction complex, activating WNT signaling	2	15	0.0010585	0.013368215860823485	0.013368215860823485	1	2	0.000163867	9606	Homo sapiens	PPP2R1A
R-HSA-1445148	Translocation of SLC2A4 (GLUT4) to the plasma membrane	4	79	0.00557477	0.01387816745418835	0.01387816745418835	2	15	0.001229	9606	Homo sapiens	YWHAE
R-HSA-1236394	Signaling by ERBB4	4	81	0.0057159	0.015070905978268545	0.015070905978268545	2	52	0.00426055	9606	Homo sapiens	UBB
R-HSA-5663084	Diseases of carbohydrate metabolism	4	81	0.0057159	0.015070905978268545	0.015070905978268545	1	44	0.00360508	9606	Homo sapiens	UBB
R-HSA-68884	Mitotic Telophase/Cytokinesis	2	16	0.00112907	0.015096208112511222	0.015096208112511222	5	5	0.000409668	9606	Homo sapiens	PLK1
R-HSA-4839743	phosphorylation site mutants of CTNNB1 are not targeted to the proteasome by the destruction complex	2	16	0.00112907	0.015096208112511222	0.015096208112511222	4	4	0.000327735	9606	Homo sapiens	PPP2R1A
R-HSA-5358752	T41 mutants of beta-catenin aren't phosphorylated	2	16	0.00112907	0.015096208112511222	0.015096208112511222	1	1	8.19336e-05	9606	Homo sapiens	PPP2R1A
R-HSA-5358749	S37 mutants of beta-catenin aren't phosphorylated	2	16	0.00112907	0.015096208112511222	0.015096208112511222	1	1	8.19336e-05	9606	Homo sapiens	PPP2R1A
R-HSA-5358751	S45 mutants of beta-catenin aren't phosphorylated	2	16	0.00112907	0.015096208112511222	0.015096208112511222	1	1	8.19336e-05	9606	Homo sapiens	PPP2R1A
R-HSA-5358747	S33 mutants of beta-catenin aren't phosphorylated	2	16	0.00112907	0.015096208112511222	0.015096208112511222	1	1	8.19336e-05	9606	Homo sapiens	PPP2R1A
R-HSA-73943	Reversal of alkylation damage by DNA dioxygenases	2	16	0.00112907	0.015096208112511222	0.015096208112511222	12	13	0.00106514	9606	Homo sapiens	ALKBH2
R-HSA-2995410	Nuclear Envelope Reassembly	2	16	0.00112907	0.015096208112511222	0.015096208112511222	2	3	0.000245801	9606	Homo sapiens	PPP2R1A
R-HSA-2995383	Initiation of Nuclear Envelope Reformation	2	16	0.00112907	0.015096208112511222	0.015096208112511222	2	3	0.000245801	9606	Homo sapiens	PPP2R1A
R-HSA-8951936	RUNX3 regulates p14-ARF	2	16	0.00112907	0.015096208112511222	0.015096208112511222	2	8	0.000655469	9606	Homo sapiens	CDKN2A		R-HSA-8952081
R-HSA-5610787	Hedgehog 'off' state	5	124	0.00875026	0.015210072414869824	0.015210072414869824	5	32	0.00262188	9606	Homo sapiens	UBB
R-HSA-917937	Iron uptake and transport	4	83	0.00585703	0.01632650724956164	0.01632650724956164	1	34	0.00278574	9606	Homo sapiens	UBB
R-HSA-2559584	Formation of Senescence-Associated Heterochromatin Foci (SAHF)	2	17	0.00119963	0.016914758239513383	0.016914758239513383	2	2	0.000163867	9606	Homo sapiens	CDKN1A
R-HSA-1234174	Cellular response to hypoxia	4	85	0.00599817	0.01764592314232649	0.01764592314232649	4	20	0.00163867	9606	Homo sapiens	UBB
R-HSA-73779	RNA Polymerase II Transcription Pre-Initiation And Promoter Opening	3	47	0.00331663	0.017730862457236873	0.017730862457236873	3	5	0.000409668	9606	Homo sapiens	GTF2H1
R-HSA-69166	Removal of the Flap Intermediate	2	18	0.0012702	0.01882157993550404	0.01882157993550404	4	4	0.000327735	9606	Homo sapiens	POLD1
R-HSA-73942	DNA Damage Reversal	2	18	0.0012702	0.01882157993550404	0.01882157993550404	12	15	0.001229	9606	Homo sapiens	ALKBH2
R-HSA-6806834	Signaling by MET	4	87	0.0061393	0.01903003634857714	0.01903003634857714	3	49	0.00401475	9606	Homo sapiens	UBB
R-HSA-196299	Beta-catenin phosphorylation cascade	2	19	0.00134077	0.02081442695753344	0.02081442695753344	4	4	0.000327735	9606	Homo sapiens	PPP2R1A
R-HSA-69183	Processive synthesis on the lagging strand	2	19	0.00134077	0.02081442695753344	0.02081442695753344	6	7	0.000573535	9606	Homo sapiens	POLD1
R-HSA-73762	RNA Polymerase I Transcription Initiation	3	50	0.00352833	0.020822658544334294	0.020822658544334294	3	6	0.000491602	9606	Homo sapiens	GTF2H1
R-HSA-168898	Toll-like Receptor Cascades	6	184	0.0129843	0.02089146208423842	0.02089146208423842	34	182	0.0149119	9606	Homo sapiens	UBB
R-HSA-1168372	Downstream signaling events of B Cell Receptor (BCR)	4	92	0.00649213	0.022778540080574894	0.022778540080574894	1	14	0.00114707	9606	Homo sapiens	UBB
R-HSA-5632968	Defective Mismatch Repair Associated With MSH6	1	2	0.000141133	0.022881646678602596	0.022881646678602596	1	1	8.19336e-05	9606	Homo sapiens	MSH2		R-HSA-5632970
R-HSA-174414	Processive synthesis on the C-strand of the telomere	2	20	0.00141133	0.022891092515995415	0.022891092515995415	7	7	0.000573535	9606	Homo sapiens	POLD1
R-HSA-199991	Membrane Trafficking	14	665	0.0469268	0.022997626892751644	0.022997626892751644	32	218	0.0178615	9606	Homo sapiens	YWHAE
R-HSA-167162	RNA Polymerase II HIV Promoter Escape	3	52	0.00366947	0.023037749644625682	0.023037749644625682	9	9	0.000737403	9606	Homo sapiens	GTF2H1
R-HSA-167161	HIV Transcription Initiation	3	52	0.00366947	0.023037749644625682	0.023037749644625682	4	4	0.000327735	9606	Homo sapiens	GTF2H1
R-HSA-75953	RNA Polymerase II Transcription Initiation	3	52	0.00366947	0.023037749644625682	0.023037749644625682	3	3	0.000245801	9606	Homo sapiens	GTF2H1
R-HSA-8864260	Transcriptional regulation by the AP-2 (TFAP2) family of transcription factors	3	52	0.00366947	0.023037749644625682	0.023037749644625682	6	44	0.00360508	9606	Homo sapiens	CDKN1A
R-HSA-73776	RNA Polymerase II Promoter Escape	3	53	0.00374003	0.02419149777975471	0.02419149777975471	7	7	0.000573535	9606	Homo sapiens	GTF2H1
R-HSA-3214858	RMTs methylate histone arginines	3	53	0.00374003	0.02419149777975471	0.02419149777975471	10	22	0.00180254	9606	Homo sapiens	CDK4
R-HSA-6807505	RNA polymerase II transcribes snRNA genes	4	94	0.00663327	0.024395050191914458	0.024395050191914458	9	11	0.00090127	9606	Homo sapiens	CDK9
R-HSA-76042	RNA Polymerase II Transcription Initiation And Promoter Clearance	3	55	0.00388117	0.026591319235620192	0.026591319235620192	11	11	0.00090127	9606	Homo sapiens	GTF2H1
R-HSA-5358565	Mismatch repair (MMR) directed by MSH2:MSH6 (MutSalpha)	2	22	0.00155247	0.027287245750398426	0.027287245750398426	8	10	0.000819336	9606	Homo sapiens	MSH2
R-HSA-113510	E2F mediated regulation of DNA replication	2	22	0.00155247	0.027287245750398426	0.027287245750398426	2	4	0.000327735	9606	Homo sapiens	PPP2R1A
R-HSA-5619084	ABC transporter disorders	4	99	0.0069861	0.02873412604721426	0.02873412604721426	3	22	0.00180254	9606	Homo sapiens	UBB
R-HSA-4086400	PCP/CE pathway	4	99	0.0069861	0.02873412604721426	0.02873412604721426	1	24	0.00196641	9606	Homo sapiens	UBB
R-HSA-2564830	Cytosolic iron-sulfur cluster assembly	2	23	0.00162303	0.029602511743254345	0.029602511743254345	1	3	0.000245801	9606	Homo sapiens	RTEL1
R-HSA-3247509	Chromatin modifying enzymes	7	256	0.0180651	0.030326168711121593	0.030326168711121593	30	84	0.00688243	9606	Homo sapiens	CDK4
R-HSA-4839726	Chromatin organization	7	256	0.0180651	0.030326168711121593	0.030326168711121593	30	84	0.00688243	9606	Homo sapiens	CDK4
R-HSA-5663220	RHO GTPases Activate Formins	5	149	0.0105144	0.030401480512335377	0.030401480512335377	3	27	0.00221221	9606	Homo sapiens	CENPE
R-HSA-162909	Host Interactions of HIV factors	5	150	0.010585	0.031153946646565123	0.031153946646565123	6	54	0.00442442	9606	Homo sapiens	CDK9
R-HSA-1632852	Macroautophagy	4	102	0.0071978	0.03154402593801242	0.03154402593801242	1	54	0.00442442	9606	Homo sapiens	UBB
R-HSA-392517	Rap1 signalling	2	24	0.0016936	0.03199315174547157	0.03199315174547157	2	7	0.000573535	9606	Homo sapiens	YWHAB
R-HSA-5668541	TNFR2 non-canonical NF-kB pathway	4	104	0.00733893	0.033504047791282576	0.033504047791282576	5	43	0.00352315	9606	Homo sapiens	UBB
R-HSA-176034	Interactions of Tat with host cellular proteins	1	3	0.0002117	0.034126559570606174	0.034126559570606174	2	2	0.000163867	9606	Homo sapiens	CDK9		R-HSA-167234
R-HSA-73930	Abasic sugar-phosphate removal via the single-nucleotide replacement pathway	1	3	0.0002117	0.034126559570606174	0.034126559570606174	2	2	0.000163867	9606	Homo sapiens	APEX1		R-HSA-110375
R-HSA-1362277	Transcription of E2F targets under negative control by DREAM complex	2	25	0.00176417	0.03445714738064409	0.03445714738064409	5	12	0.000983204	9606	Homo sapiens	E2F1		R-HSA-8961665
R-HSA-5687128	MAPK6/MAPK4 signaling	4	106	0.00748006	0.03553377208871733	0.03553377208871733	2	40	0.00327735	9606	Homo sapiens	UBB
R-HSA-73887	Death Receptor Signalling	5	157	0.011079	0.036748836361575776	0.036748836361575776	9	90	0.00737403	9606	Homo sapiens	YWHAE
R-HSA-9020702	Interleukin-1 signaling	4	109	0.00769176	0.03870943908890889	0.03870943908890889	9	46	0.00376895	9606	Homo sapiens	UBB
R-HSA-913531	Interferon Signaling	9	392	0.0276621	0.03967925713671294	0.03967925713671294	19	66	0.00540762	9606	Homo sapiens	UBB
R-HSA-1280218	Adaptive Immune System	18	998	0.0704255	0.04119685245253624	0.04119685245253624	19	261	0.0213847	9606	Homo sapiens	DTX3L
R-HSA-9634638	Estrogen-dependent nuclear events downstream of ESR-membrane signaling	2	29	0.00204643	0.0450075661222028	0.0450075661222028	2	12	0.000983204	9606	Homo sapiens	FOS		R-HSA-9625479
R-HSA-68881	Mitotic Metaphase/Anaphase Transition	1	4	0.000282267	0.04524284334732087	0.04524284334732087	1	1	8.19336e-05	9606	Homo sapiens	PLK1		R-HSA-163010
R-HSA-5358351	Signaling by Hedgehog	5	168	0.0118552	0.04671957376786828	0.04671957376786828	17	82	0.00671856	9606	Homo sapiens	UBB
R-HSA-5607764	CLEC7A (Dectin-1) signaling	4	120	0.008468	0.05170150350880853	0.05170150350880853	6	45	0.00368701	9606	Homo sapiens	UBB
R-HSA-2672351	Stimuli-sensing channels	4	120	0.008468	0.05170150350880853	0.05170150350880853	1	24	0.00196641	9606	Homo sapiens	UBB
R-HSA-8934593	Regulation of RUNX1 Expression and Activity	2	32	0.00225813	0.05359694705212892	0.05359694705212892	3	19	0.00155674	9606	Homo sapiens	CDK6
R-HSA-9612973	Autophagy	4	122	0.00860913	0.054290524178208566	0.054290524178208566	1	80	0.00655469	9606	Homo sapiens	UBB
R-HSA-170145	Phosphorylation of proteins involved in the G2/M transition by Cyclin A:Cdc2 complexes	1	5	0.000352833	0.05623196045659462	0.05623196045659462	1	2	0.000163867	9606	Homo sapiens	CCNA2		R-HSA-69756
R-HSA-4641262	Disassembly of the destruction complex and recruitment of AXIN to the membrane	2	33	0.0023287	0.05657932855562886	0.05657932855562886	2	7	0.000573535	9606	Homo sapiens	PPP2R1A
R-HSA-202424	Downstream TCR signaling	4	124	0.00875026	0.05694881405297525	0.05694881405297525	3	24	0.00196641	9606	Homo sapiens	UBB
R-HSA-382556	ABC-family proteins mediated transport	4	124	0.00875026	0.05694881405297525	0.05694881405297525	3	28	0.00229414	9606	Homo sapiens	UBB
R-HSA-5628897	TP53 Regulates Metabolic Genes	4	124	0.00875026	0.05694881405297525	0.05694881405297525	2	34	0.00278574	9606	Homo sapiens	YWHAE
R-HSA-5663202	Diseases of signal transduction	10	489	0.0345071	0.05911421233473668	0.05911421233473668	42	289	0.0236788	9606	Homo sapiens	CDK8
R-HSA-450282	MAPK targets/ Nuclear events mediated by MAP kinases	2	35	0.00246983	0.06271264165765067	0.06271264165765067	3	16	0.00131094	9606	Homo sapiens	PPP2R1A
R-HSA-180024	DARPP-32 events	2	35	0.00246983	0.06271264165765067	0.06271264165765067	2	12	0.000983204	9606	Homo sapiens	PPP2R1A
R-HSA-5673000	RAF activation	2	36	0.0025404	0.06586023882082159	0.06586023882082159	9	10	0.000819336	9606	Homo sapiens	YWHAB
R-HSA-69200	Phosphorylation of proteins involved in G1/S transition by active Cyclin E:Cdk2 complexes	1	6	0.0004234	0.0670953568204613	0.0670953568204613	1	1	8.19336e-05	9606	Homo sapiens	CCNE2		R-HSA-188390
R-HSA-111448	Activation of NOXA and translocation to mitochondria	1	6	0.0004234	0.0670953568204613	0.0670953568204613	2	5	0.000409668	9606	Homo sapiens	E2F1		R-HSA-140217
R-HSA-205025	NADE modulates death signalling	1	6	0.0004234	0.0670953568204613	0.0670953568204613	1	3	0.000245801	9606	Homo sapiens	YWHAE		R-HSA-204981
R-HSA-4085377	SUMOylation of SUMOylation proteins	2	39	0.0027521	0.07560742267903098	0.07560742267903098	5	5	0.000409668	9606	Homo sapiens	SUMO1
R-HSA-8939243	RUNX1 interacts with co-factors whose precise effect on RUNX1 targets is not known	2	39	0.0027521	0.07560742267903098	0.07560742267903098	3	5	0.000409668	9606	Homo sapiens	ACTL6A
R-HSA-4791275	Signaling by WNT in cancer	2	39	0.0027521	0.07560742267903098	0.07560742267903098	8	16	0.00131094	9606	Homo sapiens	PPP2R1A
R-HSA-15869	Metabolism of nucleotides	6	254	0.0179239	0.07613898199334657	0.07613898199334657	7	135	0.011061	9606	Homo sapiens	CAD
R-HSA-390471	Association of TriC/CCT with target proteins during biosynthesis	2	40	0.00282267	0.07895273994265994	0.07895273994265994	1	2	0.000163867	9606	Homo sapiens	CCNE2
R-HSA-8956319	Nucleobase catabolism	4	139	0.00980876	0.07905388574956329	0.07905388574956329	3	58	0.00475215	9606	Homo sapiens	NUDT1		R-HSA-2395872
R-HSA-168254	Influenza Infection	5	199	0.0140428	0.0826941240486212	0.0826941240486212	5	59	0.00483408	9606	Homo sapiens	ISG15
R-HSA-1643685	Disease	24	1555	0.109731	0.08827973764222508	0.08827973764222508	122	959	0.0785744	9606	Homo sapiens	YWHAE
R-HSA-112122	ALKBH2 mediated reversal of alkylation damage	1	8	0.000564533	0.08845068948254564	0.08845068948254564	6	6	0.000491602	9606	Homo sapiens	ALKBH2		R-HSA-5657649
R-HSA-8849470	PTK6 Regulates Cell Cycle	1	8	0.000564533	0.08845068948254564	0.08845068948254564	2	2	0.000163867	9606	Homo sapiens	CDK4		R-HSA-8848436
R-HSA-176417	Phosphorylation of Emi1	1	8	0.000564533	0.08845068948254564	0.08845068948254564	1	2	0.000163867	9606	Homo sapiens	PLK1		R-HSA-174174
R-HSA-3371511	HSF1 activation	2	43	0.00303437	0.08925638752278464	0.08925638752278464	2	7	0.000573535	9606	Homo sapiens	YWHAE
R-HSA-202403	TCR signaling	4	146	0.0103027	0.09063714309330595	0.09063714309330595	3	52	0.00426055	9606	Homo sapiens	UBB
R-HSA-1852241	Organelle biogenesis and maintenance	7	335	0.0236398	0.09576079286888639	0.09576079286888639	8	86	0.00704629	9606	Homo sapiens	YWHAE
R-HSA-5653656	Vesicle-mediated transport	14	824	0.0581469	0.0976097711187568	0.0976097711187568	32	251	0.0205653	9606	Homo sapiens	YWHAE
R-HSA-163767	PP2A-mediated dephosphorylation of key metabolic factors	1	9	0.0006351	0.09894543665579492	0.09894543665579492	4	4	0.000327735	9606	Homo sapiens	PPP2R1A		R-HSA-163750
R-HSA-2980767	Activation of NIMA Kinases NEK9, NEK6, NEK7	1	9	0.0006351	0.09894543665579492	0.09894543665579492	1	4	0.000327735	9606	Homo sapiens	PLK1		R-HSA-2984226
R-HSA-168276	NS1 Mediated Effects on Host Pathways	2	46	0.00324607	0.09993142325131588	0.09993142325131588	2	6	0.000491602	9606	Homo sapiens	ISG15
R-HSA-5673001	RAF/MAP kinase cascade	6	274	0.0193353	0.10011917296128958	0.10011917296128958	18	39	0.00319541	9606	Homo sapiens	UBB
R-HSA-2470946	Cohesin Loading onto Chromatin	1	10	0.000705667	0.10932008519464365	0.10932008519464365	2	2	0.000163867	9606	Homo sapiens	SMC3		R-HSA-2470935
R-HSA-139915	Activation of PUMA and translocation to mitochondria	1	10	0.000705667	0.10932008519464365	0.10932008519464365	2	5	0.000409668	9606	Homo sapiens	E2F1		R-HSA-4331324
R-HSA-5684996	MAPK1/MAPK3 signaling	6	281	0.0198292	0.10935899281066874	0.10935899281066874	18	46	0.00376895	9606	Homo sapiens	UBB
R-HSA-168253	Host Interactions with Influenza Factors	2	50	0.00352833	0.1146789041709223	0.1146789041709223	2	8	0.000655469	9606	Homo sapiens	ISG15
R-HSA-4570464	SUMOylation of RNA binding proteins	2	51	0.0035989	0.11844895730418559	0.11844895730418559	4	4	0.000327735	9606	Homo sapiens	SUMO1
R-HSA-112126	ALKBH3 mediated reversal of alkylation damage	1	11	0.000776233	0.11957600113488387	0.11957600113488387	6	6	0.000491602	9606	Homo sapiens	ASCC3		R-HSA-5657637
R-HSA-8866904	Negative regulation of activity of TFAP2 (AP-2) family transcription factors	1	11	0.000776233	0.11957600113488387	0.11957600113488387	3	6	0.000491602	9606	Homo sapiens	SUMO1		R-HSA-3234081
R-HSA-442729	CREB1 phosphorylation through the activation of CaMKII/CaMKK/CaMKIV cascasde	1	11	0.000776233	0.11957600113488387	0.11957600113488387	2	10	0.000819336	9606	Homo sapiens	KPNA2		R-HSA-9619127
R-HSA-446652	Interleukin-1 family signaling	4	163	0.0115024	0.12188214193059821	0.12188214193059821	9	79	0.00647276	9606	Homo sapiens	UBB
R-HSA-1236974	ER-Phagosome pathway	4	165	0.0116435	0.12582959360666746	0.12582959360666746	1	10	0.000819336	9606	Homo sapiens	UBB
R-HSA-3858494	Beta-catenin independent WNT signaling	4	165	0.0116435	0.12582959360666746	0.12582959360666746	1	51	0.00417862	9606	Homo sapiens	UBB
R-HSA-9006925	Intracellular signaling by second messengers	7	361	0.0254746	0.12733635498249773	0.12733635498249773	15	113	0.0092585	9606	Homo sapiens	CDKN1A
R-HSA-9607240	FLT3 Signaling	6	295	0.0208172	0.1291010455294399	0.1291010455294399	18	61	0.00499795	9606	Homo sapiens	UBB
R-HSA-430116	GP1b-IX-V activation signalling	1	12	0.0008468	0.1297145350695056	0.1297145350695056	4	7	0.000573535	9606	Homo sapiens	YWHAZ		R-HSA-443831
R-HSA-5649702	APEX1-Independent Resolution of AP Sites via the Single Nucleotide Replacement Pathway	1	12	0.0008468	0.1297145350695056	0.1297145350695056	5	9	0.000737403	9606	Homo sapiens	LIG3		R-HSA-5649734
R-HSA-450341	Activation of the AP-1 family of transcription factors	1	12	0.0008468	0.1297145350695056	0.1297145350695056	2	5	0.000409668	9606	Homo sapiens	FOS		R-HSA-450292
R-HSA-170984	ARMS-mediated activation	1	12	0.0008468	0.1297145350695056	0.1297145350695056	2	6	0.000491602	9606	Homo sapiens	YWHAB		R-HSA-9612980
R-HSA-9013700	NOTCH4 Activation and Transmission of Signal to the Nucleus	1	12	0.0008468	0.1297145350695056	0.1297145350695056	1	5	0.000409668	9606	Homo sapiens	YWHAZ		R-HSA-9604308
R-HSA-9609507	Protein localization	4	170	0.0119963	0.13593094439825504	0.13593094439825504	12	53	0.00434248	9606	Homo sapiens	UBB
R-HSA-6807070	PTEN Regulation	4	170	0.0119963	0.13593094439825504	0.13593094439825504	8	56	0.00458828	9606	Homo sapiens	UBB
R-HSA-2454202	Fc epsilon receptor (FCERI) signaling	5	234	0.0165126	0.13667925646398782	0.13667925646398782	5	63	0.00516182	9606	Homo sapiens	UBB
R-HSA-111885	Opioid Signalling	3	111	0.0078329	0.1387096488959756	0.1387096488959756	4	58	0.00475215	9606	Homo sapiens	PPP2R1A
R-HSA-2468052	Establishment of Sister Chromatid Cohesion	1	13	0.000917366	0.1397370223221378	0.1397370223221378	4	4	0.000327735	9606	Homo sapiens	SMC3		R-HSA-2468039
R-HSA-140342	Apoptosis induced DNA fragmentation	1	13	0.000917366	0.1397370223221378	0.1397370223221378	10	12	0.000983204	9606	Homo sapiens	CAD		R-HSA-211186
R-HSA-164843	2-LTR circle formation	1	13	0.000917366	0.1397370223221378	0.1397370223221378	2	3	0.000245801	9606	Homo sapiens	LIG4		R-HSA-175258
R-HSA-5221030	TET1,2,3 and TDG demethylate DNA	1	13	0.000917366	0.1397370223221378	0.1397370223221378	2	5	0.000409668	9606	Homo sapiens	TDG		R-HSA-5220959
R-HSA-5578768	Physiological factors	1	13	0.000917366	0.1397370223221378	0.1397370223221378	1	4	0.000327735	9606	Homo sapiens	HIPK2		R-HSA-2032800
R-HSA-111932	CaMK IV-mediated phosphorylation of CREB	1	13	0.000917366	0.1397370223221378	0.1397370223221378	2	13	0.00106514	9606	Homo sapiens	KPNA2		R-HSA-9619127
R-HSA-3371453	Regulation of HSF1-mediated heat shock response	3	113	0.00797403	0.14403018732894157	0.14403018732894157	8	14	0.00114707	9606	Homo sapiens	YWHAE
R-HSA-2871837	FCERI mediated NF-kB activation	4	175	0.0123492	0.1463514089145339	0.1463514089145339	3	19	0.00155674	9606	Homo sapiens	UBB
R-HSA-202670	ERKs are inactivated	1	15	0.0010585	0.15943912275673255	0.15943912275673255	1	2	0.000163867	9606	Homo sapiens	PPP2R1A		R-HSA-199959
R-HSA-162592	Integration of provirus	1	15	0.0010585	0.15943912275673255	0.15943912275673255	2	14	0.00114707	9606	Homo sapiens	LIG4		R-HSA-175258
R-HSA-170968	Frs2-mediated activation	1	15	0.0010585	0.15943912275673255	0.15943912275673255	1	7	0.000573535	9606	Homo sapiens	YWHAB		R-HSA-170965
R-HSA-110362	POLB-Dependent Long Patch Base Excision Repair	1	15	0.0010585	0.15943912275673255	0.15943912275673255	1	10	0.000819336	9606	Homo sapiens	APEX1		R-HSA-5649873
R-HSA-1257604	PIP3 activates AKT signaling	6	315	0.0222285	0.1600489077187467	0.1600489077187467	13	86	0.00704629	9606	Homo sapiens	CDKN1A
R-HSA-9010553	Regulation of expression of SLITs and ROBOs	4	183	0.0129137	0.1636447693086932	0.1636447693086932	5	20	0.00163867	9606	Homo sapiens	UBB
R-HSA-449836	Other interleukin signaling	6	318	0.0224402	0.16495083244676056	0.16495083244676056	18	78	0.00639082	9606	Homo sapiens	UBB
R-HSA-4655427	SUMOylation of DNA methylation proteins	1	16	0.00112907	0.16912133177380273	0.16912133177380273	3	3	0.000245801	9606	Homo sapiens	SUMO1		R-HSA-4655431
R-HSA-877312	Regulation of IFNG signaling	1	16	0.00112907	0.16912133177380273	0.16912133177380273	1	4	0.000327735	9606	Homo sapiens	SUMO1		R-HSA-877281
R-HSA-198323	AKT phosphorylates targets in the cytosol	1	16	0.00112907	0.16912133177380273	0.16912133177380273	1	9	0.000737403	9606	Homo sapiens	CDKN1A		R-HSA-198613
R-HSA-1236975	Antigen processing-Cross presentation	4	187	0.013196	0.17255849788439082	0.17255849788439082	1	23	0.00188447	9606	Homo sapiens	UBB
R-HSA-2980766	Nuclear Envelope Breakdown	2	65	0.00458683	0.17394959085227224	0.17394959085227224	3	13	0.00106514	9606	Homo sapiens	PLK1
R-HSA-927802	Nonsense-Mediated Decay (NMD)	3	124	0.00875026	0.17442108489859143	0.17442108489859143	6	6	0.000491602	9606	Homo sapiens	PPP2R1A
R-HSA-975957	Nonsense Mediated Decay (NMD) enhanced by the Exon Junction Complex (EJC)	3	124	0.00875026	0.17442108489859143	0.17442108489859143	5	5	0.000409668	9606	Homo sapiens	PPP2R1A
R-HSA-162658	Golgi Cisternae Pericentriolar Stack Reorganization	1	17	0.00119963	0.17869268611274347	0.17869268611274347	3	6	0.000491602	9606	Homo sapiens	PLK1		R-HSA-2172194
R-HSA-983705	Signaling by the B Cell Receptor (BCR)	4	190	0.0134077	0.1793529835546177	0.1793529835546177	1	43	0.00352315	9606	Homo sapiens	UBB
R-HSA-983189	Kinesins	2	68	0.00479853	0.18634338798141548	0.18634338798141548	4	14	0.00114707	9606	Homo sapiens	CENPE
R-HSA-9634600	Regulation of glycolysis by fructose 2,6-bisphosphate metabolism	1	18	0.0012702	0.18815444728601038	0.18815444728601038	1	4	0.000327735	9606	Homo sapiens	PPP2R1A		R-HSA-163750
R-HSA-169893	Prolonged ERK activation events	1	18	0.0012702	0.18815444728601038	0.18815444728601038	3	13	0.00106514	9606	Homo sapiens	YWHAB		R-HSA-9612980
R-HSA-2032785	YAP1- and WWTR1 (TAZ)-stimulated gene expression	1	18	0.0012702	0.18815444728601038	0.18815444728601038	1	9	0.000737403	9606	Homo sapiens	HIPK2		R-HSA-2032800
R-HSA-5683057	MAPK family signaling cascades	6	332	0.0234281	0.1886482095584161	0.1886482095584161	20	86	0.00704629	9606	Homo sapiens	UBB
R-HSA-8953854	Metabolism of RNA	12	782	0.0551831	0.19636204285083725	0.19636204285083725	38	187	0.0153216	9606	Homo sapiens	XAB2
R-HSA-450385	Butyrate Response Factor 1 (BRF1) binds and destabilizes mRNA	1	19	0.00134077	0.19750786253781683	0.19750786253781683	2	6	0.000491602	9606	Homo sapiens	YWHAB		R-HSA-450406
R-HSA-450513	Tristetraprolin (TTP, ZFP36) binds and destabilizes mRNA	1	19	0.00134077	0.19750786253781683	0.19750786253781683	1	4	0.000327735	9606	Homo sapiens	YWHAB		R-HSA-450394
R-HSA-3371556	Cellular response to heat stress	3	135	0.0095265	0.2064183563205586	0.2064183563205586	14	29	0.00237608	9606	Homo sapiens	YWHAE
R-HSA-5635838	Activation of SMO	1	20	0.00141133	0.20675416500452337	0.20675416500452337	5	9	0.000737403	9606	Homo sapiens	CSNK1A1		R-HSA-5633040
R-HSA-450604	KSRP (KHSRP) binds and destabilizes mRNA	1	20	0.00141133	0.20675416500452337	0.20675416500452337	1	5	0.000409668	9606	Homo sapiens	YWHAZ		R-HSA-450620
R-HSA-5621481	C-type lectin receptors (CLRs)	4	202	0.0142545	0.20738231179665567	0.20738231179665567	6	68	0.00557149	9606	Homo sapiens	UBB
R-HSA-196791	Vitamin D (calciferol) metabolism	1	21	0.0014819	0.21589457387323485	0.21589457387323485	1	19	0.00155674	9606	Homo sapiens	SUMO2		R-HSA-4546387
R-HSA-983712	Ion channel transport	4	207	0.0146073	0.2194208822498086	0.2194208822498086	1	39	0.00319541	9606	Homo sapiens	UBB
R-HSA-73780	RNA Polymerase III Chain Elongation	1	22	0.00155247	0.2249302945386249	0.2249302945386249	3	3	0.000245801	9606	Homo sapiens	POLR2L		R-HSA-113446
R-HSA-6785807	Interleukin-4 and Interleukin-13 signaling	4	211	0.0148896	0.22918520115097585	0.22918520115097585	2	46	0.00376895	9606	Homo sapiens	CDKN1A
R-HSA-73980	RNA Polymerase III Transcription Termination	1	23	0.00162303	0.23386251875800945	0.23386251875800945	2	2	0.000163867	9606	Homo sapiens	POLR2L		R-HSA-113449
R-HSA-4419969	Depolymerisation of the Nuclear Lamina	1	23	0.00162303	0.23386251875800945	0.23386251875800945	1	6	0.000491602	9606	Homo sapiens	TMPO		R-HSA-5229194
R-HSA-432142	Platelet sensitization by LDL	1	23	0.00162303	0.23386251875800945	0.23386251875800945	1	9	0.000737403	9606	Homo sapiens	PPP2R1A		R-HSA-432143
R-HSA-500753	Pyrimidine biosynthesis	1	24	0.0016936	0.24269242480468634	0.24269242480468634	3	6	0.000491602	9606	Homo sapiens	CAD		R-HSA-73571
R-HSA-8851708	Signaling by FGFR2 IIIa TM	1	24	0.0016936	0.24269242480468634	0.24269242480468634	1	2	0.000163867	9606	Homo sapiens	POLR2L		R-HSA-8851710
R-HSA-8856688	Golgi-to-ER retrograde transport	3	148	0.0104439	0.24575504308181517	0.24575504308181517	4	18	0.00147481	9606	Homo sapiens	CENPE
R-HSA-2132295	MHC class II antigen presentation	3	148	0.0104439	0.24575504308181517	0.24575504308181517	1	26	0.00213027	9606	Homo sapiens	CENPE
R-HSA-389513	CTLA4 inhibitory signaling	1	25	0.00176417	0.2514211776195626	0.2514211776195626	4	5	0.000409668	9606	Homo sapiens	PPP2R1A		R-HSA-388833
R-HSA-162594	Early Phase of HIV Life Cycle	1	25	0.00176417	0.2514211776195626	0.2514211776195626	2	38	0.00311348	9606	Homo sapiens	LIG4		R-HSA-175258
R-HSA-5668914	Diseases of metabolism	4	220	0.0155247	0.2515364027455762	0.2515364027455762	1	114	0.00934043	9606	Homo sapiens	UBB
R-HSA-166208	mTORC1-mediated signalling	1	26	0.00183473	0.2600499289610859	0.2600499289610859	2	7	0.000573535	9606	Homo sapiens	YWHAB		R-HSA-165718
R-HSA-198753	ERK/MAPK targets	1	26	0.00183473	0.2600499289610859	0.2600499289610859	1	7	0.000573535	9606	Homo sapiens	PPP2R1A		R-HSA-199959
R-HSA-167242	Abortive elongation of HIV-1 transcript in the absence of Tat	1	27	0.0019053	0.2685798175535017	0.2685798175535017	2	2	0.000163867	9606	Homo sapiens	POLR2L		R-HSA-167147
R-HSA-76066	RNA Polymerase III Transcription Initiation From Type 2 Promoter	1	27	0.0019053	0.2685798175535017	0.2685798175535017	2	4	0.000327735	9606	Homo sapiens	POLR2L		R-HSA-112150
R-HSA-6803529	FGFR2 alternative splicing	1	28	0.00197587	0.27701196923345195	0.27701196923345195	4	4	0.000327735	9606	Homo sapiens	POLR2L		R-HSA-6803527
R-HSA-76071	RNA Polymerase III Transcription Initiation From Type 3 Promoter	1	28	0.00197587	0.27701196923345195	0.27701196923345195	2	4	0.000327735	9606	Homo sapiens	POLR2L		R-HSA-112152
R-HSA-76061	RNA Polymerase III Transcription Initiation From Type 1 Promoter	1	28	0.00197587	0.27701196923345195	0.27701196923345195	2	5	0.000409668	9606	Homo sapiens	POLR2L		R-HSA-76056
R-HSA-187037	Signaling by NTRK1 (TRKA)	2	90	0.006351	0.2795748087672967	0.2795748087672967	4	59	0.00483408	9606	Homo sapiens	YWHAB
R-HSA-198725	Nuclear Events (kinase and transcription factor activation)	1	29	0.00204643	0.28534749709493623	0.28534749709493623	1	11	0.00090127	9606	Homo sapiens	PPP2R1A		R-HSA-199959
R-HSA-376176	Signaling by ROBO receptors	4	235	0.0165832	0.28971637691562124	0.28971637691562124	5	60	0.00491602	9606	Homo sapiens	UBB
R-HSA-8863678	Neurodegenerative Diseases	1	30	0.002117	0.2935875016326649	0.2935875016326649	1	22	0.00180254	9606	Homo sapiens	YWHAE		R-HSA-8863674
R-HSA-8862803	Deregulated CDK5 triggers multiple neurodegenerative pathways in Alzheimer's disease models	1	30	0.002117	0.2935875016326649	0.2935875016326649	1	22	0.00180254	9606	Homo sapiens	YWHAE		R-HSA-8863674
R-HSA-381038	XBP1(S) activates chaperone genes	2	95	0.00670383	0.30088281802454486	0.30088281802454486	1	47	0.00385088	9606	Homo sapiens	DCTN1		R-HSA-1791092
R-HSA-3214842	HDMs demethylate histones	1	31	0.00218757	0.30173307088374524	0.30173307088374524	3	17	0.00139287	9606	Homo sapiens	HIST1H4H
R-HSA-203927	MicroRNA (miRNA) biogenesis	1	31	0.00218757	0.30173307088374524	0.30173307088374524	1	8	0.000655469	9606	Homo sapiens	POLR2L		R-HSA-203901
R-HSA-5601884	PIWI-interacting RNA (piRNA) biogenesis	1	31	0.00218757	0.30173307088374524	0.30173307088374524	1	15	0.001229	9606	Homo sapiens	POLR2L		R-HSA-5601926
R-HSA-156902	Peptide chain elongation	2	97	0.00684497	0.3093801883781133	0.3093801883781133	4	5	0.000409668	9606	Homo sapiens	RPS27A
R-HSA-5674400	Constitutive Signaling by AKT1 E17K in Cancer	1	32	0.00225813	0.3097852805679123	0.3097852805679123	1	18	0.00147481	9606	Homo sapiens	CDKN1A		R-HSA-2399969
R-HSA-390466	Chaperonin-mediated protein folding	2	100	0.00705667	0.32208693378559905	0.32208693378559905	1	19	0.00155674	9606	Homo sapiens	CCNE2
R-HSA-975956	Nonsense Mediated Decay (NMD) independent of the Exon Junction Complex (EJC)	2	101	0.00712723	0.32631029295510583	0.32631029295510583	1	1	8.19336e-05	9606	Homo sapiens	RPS27A
R-HSA-381070	IRE1alpha activates chaperones	2	101	0.00712723	0.32631029295510583	0.32631029295510583	1	53	0.00434248	9606	Homo sapiens	DCTN1		R-HSA-1791092
R-HSA-168273	Influenza Viral RNA Transcription and Replication	3	175	0.0123492	0.33020030579249027	0.33020030579249027	3	14	0.00114707	9606	Homo sapiens	RPS27A
R-HSA-156842	Eukaryotic Translation Elongation	2	102	0.0071978	0.33052684662713583	0.33052684662713583	4	9	0.000737403	9606	Homo sapiens	RPS27A
R-HSA-76046	RNA Polymerase III Transcription Initiation	1	36	0.0025404	0.34108161463807285	0.34108161463807285	6	13	0.00106514	9606	Homo sapiens	POLR2L		R-HSA-112150
R-HSA-72689	Formation of a pool of free 40S subunits	2	106	0.00748006	0.3473171332885423	0.3473171332885423	2	2	0.000163867	9606	Homo sapiens	RPS27A
R-HSA-72764	Eukaryotic Translation Termination	2	106	0.00748006	0.3473171332885423	0.3473171332885423	3	5	0.000409668	9606	Homo sapiens	RPS27A
R-HSA-391251	Protein folding	2	106	0.00748006	0.3473171332885423	0.3473171332885423	1	28	0.00229414	9606	Homo sapiens	CCNE2
R-HSA-6811434	COPI-dependent Golgi-to-ER retrograde traffic	2	107	0.00755063	0.35149384049184096	0.35149384049184096	2	11	0.00090127	9606	Homo sapiens	CENPE
R-HSA-381340	Transcriptional regulation of white adipocyte differentiation	2	108	0.0076212	0.35566148229393146	0.35566148229393146	10	18	0.00147481	9606	Homo sapiens	CDK8
R-HSA-9009391	Extra-nuclear estrogen signaling	2	109	0.00769176	0.35981971510176725	0.35981971510176725	2	38	0.00311348	9606	Homo sapiens	FOS		R-HSA-9625479
R-HSA-446203	Asparagine N-linked glycosylation	6	421	0.0297086	0.3612738580398769	0.3612738580398769	6	144	0.0117984	9606	Homo sapiens	UBB
R-HSA-72163	mRNA Splicing - Major Pathway	3	185	0.0130548	0.36167175144054997	0.36167175144054997	8	9	0.000737403	9606	Homo sapiens	XAB2
R-HSA-187687	Signalling to ERKs	1	39	0.0027521	0.3636245176003541	0.3636245176003541	3	26	0.00213027	9606	Homo sapiens	YWHAB		R-HSA-9612980
R-HSA-9022692	Regulation of MECP2 expression and activity	1	39	0.0027521	0.3636245176003541	0.3636245176003541	1	14	0.00114707	9606	Homo sapiens	HIPK2		R-HSA-9022314
R-HSA-1280215	Cytokine Signaling in Immune system	16	1245	0.0878555	0.3686471345557103	0.3686471345557103	61	699	0.0572716	9606	Homo sapiens	CDKN1A
R-HSA-168255	Influenza Life Cycle	3	188	0.0132665	0.37107899071683326	0.37107899071683326	3	51	0.00417862	9606	Homo sapiens	RPS27A
R-HSA-449147	Signaling by Interleukins	11	836	0.0589937	0.37508019803171533	0.37508019803171533	37	551	0.0451454	9606	Homo sapiens	CDKN1A
R-HSA-2408557	Selenocysteine synthesis	2	113	0.00797403	0.37635199635849814	0.37635199635849814	2	7	0.000573535	9606	Homo sapiens	RPS27A
R-HSA-192823	Viral mRNA Translation	2	114	0.0080446	0.38045833992929934	0.38045833992929934	2	2	0.000163867	9606	Homo sapiens	RPS27A
R-HSA-166520	Signaling by NTRKs	2	115	0.00811516	0.38455339654668486	0.38455339654668486	4	121	0.00991397	9606	Homo sapiens	YWHAB
R-HSA-111933	Calmodulin induced events	1	42	0.0029638	0.3854007254737277	0.3854007254737277	2	22	0.00180254	9606	Homo sapiens	KPNA2		R-HSA-9619127
R-HSA-111997	CaM pathway	1	42	0.0029638	0.3854007254737277	0.3854007254737277	2	23	0.00188447	9606	Homo sapiens	KPNA2		R-HSA-9619127
R-HSA-163560	Triglyceride catabolism	1	42	0.0029638	0.3854007254737277	0.3854007254737277	1	17	0.00139287	9606	Homo sapiens	PPP1CA		R-HSA-163568
R-HSA-3232142	SUMOylation of ubiquitinylation proteins	1	43	0.00303437	0.39249359031736875	0.39249359031736875	3	3	0.000245801	9606	Homo sapiens	SUMO1		R-HSA-5228523
R-HSA-72172	mRNA Splicing	3	196	0.0138311	0.3960317015756454	0.3960317015756454	13	14	0.00114707	9606	Homo sapiens	XAB2
R-HSA-1799339	SRP-dependent cotranslational protein targeting to membrane	2	119	0.00839743	0.40081519517875697	0.40081519517875697	5	5	0.000409668	9606	Homo sapiens	RPS27A
R-HSA-72706	GTP hydrolysis and joining of the 60S ribosomal subunit	2	120	0.008468	0.40484971626959776	0.40484971626959776	3	3	0.000245801	9606	Homo sapiens	RPS27A
R-HSA-156827	L13a-mediated translational silencing of Ceruloplasmin expression	2	120	0.008468	0.40484971626959776	0.40484971626959776	2	3	0.000245801	9606	Homo sapiens	RPS27A
R-HSA-5619115	Disorders of transmembrane transporters	4	282	0.0198998	0.41218332277857184	0.41218332277857184	3	88	0.00721016	9606	Homo sapiens	UBB
R-HSA-749476	RNA Polymerase III Abortive And Retractive Initiation	1	46	0.00324607	0.4132877084048542	0.4132877084048542	13	13	0.00106514	9606	Homo sapiens	POLR2L		R-HSA-113442
R-HSA-74158	RNA Polymerase III Transcription	1	46	0.00324607	0.4132877084048542	0.4132877084048542	18	25	0.00204834	9606	Homo sapiens	POLR2L		R-HSA-113442
R-HSA-6802948	Signaling by high-kinase activity BRAF mutants	1	46	0.00324607	0.4132877084048542	0.4132877084048542	1	6	0.000491602	9606	Homo sapiens	YWHAB		R-HSA-6802912
R-HSA-3371568	Attenuation phase	1	47	0.00331663	0.42006064622251105	0.42006064622251105	3	5	0.000409668	9606	Homo sapiens	UBB		R-HSA-3371554
R-HSA-5674135	MAP2K and MAPK activation	1	47	0.00331663	0.42006064622251105	0.42006064622251105	4	8	0.000655469	9606	Homo sapiens	YWHAB		R-HSA-5672980
R-HSA-111996	Ca-dependent events	1	47	0.00331663	0.42006064622251105	0.42006064622251105	2	26	0.00213027	9606	Homo sapiens	KPNA2		R-HSA-9619127
R-HSA-1266738	Developmental Biology	15	1206	0.0851034	0.42472344128991224	0.42472344128991224	52	511	0.0418681	9606	Homo sapiens	CDKN1A
R-HSA-165159	mTOR signalling	1	48	0.0033872	0.426755869309402	0.426755869309402	4	28	0.00229414	9606	Homo sapiens	YWHAB		R-HSA-165718
R-HSA-3214841	PKMTs methylate histone lysines	1	49	0.00345777	0.4333742639795447	0.4333742639795447	3	22	0.00180254	9606	Homo sapiens	HIST1H4H
R-HSA-1839126	FGFR2 mutant receptor activation	1	49	0.00345777	0.4333742639795447	0.4333742639795447	1	18	0.00147481	9606	Homo sapiens	POLR2L		R-HSA-8851710
R-HSA-9006934	Signaling by Receptor Tyrosine Kinases	7	541	0.0381766	0.43633494257647576	0.43633494257647576	39	648	0.053093	9606	Homo sapiens	UBB
R-HSA-72613	Eukaryotic Translation Initiation	2	130	0.00917366	0.4444498437489144	0.4444498437489144	12	21	0.00172061	9606	Homo sapiens	RPS27A
R-HSA-72737	Cap-dependent Translation Initiation	2	130	0.00917366	0.4444498437489144	0.4444498437489144	10	18	0.00147481	9606	Homo sapiens	RPS27A
R-HSA-6802946	Signaling by moderate kinase activity BRAF mutants	1	52	0.00366947	0.4527771906104687	0.4527771906104687	6	7	0.000573535	9606	Homo sapiens	YWHAB		R-HSA-6802919
R-HSA-1489509	DAG and IP3 signaling	1	52	0.00366947	0.4527771906104687	0.4527771906104687	2	27	0.00221221	9606	Homo sapiens	KPNA2		R-HSA-9619127
R-HSA-6802955	Paradoxical activation of RAF signaling by kinase inactive BRAF	1	53	0.00374003	0.4590969355145442	0.4590969355145442	6	7	0.000573535	9606	Homo sapiens	YWHAB		R-HSA-6802918
R-HSA-6811442	Intra-Golgi and retrograde Golgi-to-ER traffic	3	218	0.0153835	0.463081359381299	0.463081359381299	4	48	0.00393281	9606	Homo sapiens	CENPE
R-HSA-72695	Formation of the ternary complex, and subsequently, the 43S complex	1	54	0.0038106	0.46534413511960304	0.46534413511960304	1	3	0.000245801	9606	Homo sapiens	RPS27A
R-HSA-75153	Apoptotic execution phase	1	54	0.0038106	0.46534413511960304	0.46534413511960304	10	57	0.00467022	9606	Homo sapiens	CAD		R-HSA-211186
R-HSA-445355	Smooth Muscle Contraction	1	55	0.00388117	0.4715196171334063	0.4715196171334063	4	11	0.00090127	9606	Homo sapiens	CAD		R-HSA-445700
R-HSA-72165	mRNA Splicing - Minor Pathway	1	56	0.00395173	0.4776241998775921	0.4776241998775921	5	5	0.000409668	9606	Homo sapiens	POLR2L		R-HSA-75079
R-HSA-3371571	HSF1-dependent transactivation	1	59	0.00416343	0.4955205971301573	0.4955205971301573	4	8	0.000655469	9606	Homo sapiens	UBB		R-HSA-3371554
R-HSA-72649	Translation initiation complex formation	1	62	0.00437513	0.5128074814512562	0.5128074814512562	2	2	0.000163867	9606	Homo sapiens	RPS27A
R-HSA-8956320	Nucleobase biosynthesis	1	62	0.00437513	0.5128074814512562	0.5128074814512562	3	23	0.00188447	9606	Homo sapiens	CAD		R-HSA-73571
R-HSA-6811436	COPI-independent Golgi-to-ER retrograde traffic	1	63	0.0044457	0.5184379157984392	0.5184379157984392	2	7	0.000573535	9606	Homo sapiens	DCTN1		R-HSA-8849350
R-HSA-5655253	Signaling by FGFR2 in disease	1	63	0.0044457	0.5184379157984392	0.5184379157984392	1	28	0.00229414	9606	Homo sapiens	POLR2L		R-HSA-8851710
R-HSA-72702	Ribosomal scanning and start codon recognition	1	64	0.00451627	0.5240036719972283	0.5240036719972283	2	2	0.000163867	9606	Homo sapiens	RPS27A
R-HSA-6802949	Signaling by RAS mutants	1	65	0.00458683	0.5295054885149848	0.5295054885149848	7	8	0.000655469	9606	Homo sapiens	YWHAB		R-HSA-6803233
R-HSA-381119	Unfolded Protein Response (UPR)	2	154	0.0108673	0.533137109766721	0.533137109766721	1	94	0.00770176	9606	Homo sapiens	DCTN1		R-HSA-1791092
R-HSA-72662	Activation of the mRNA upon binding of the cap-binding complex and eIFs, and subsequent binding to 43S	1	66	0.0046574	0.5349440954390221	0.5349440954390221	2	6	0.000491602	9606	Homo sapiens	RPS27A
R-HSA-8979227	Triglyceride metabolism	1	66	0.0046574	0.5349440954390221	0.5349440954390221	1	24	0.00196641	9606	Homo sapiens	PPP1CA		R-HSA-163568
R-HSA-3371497	HSP90 chaperone cycle for steroid hormone receptors (SHR)	1	70	0.00493967	0.5560807409056479	0.5560807409056479	1	12	0.000983204	9606	Homo sapiens	DCTN1		R-HSA-5618080
R-HSA-112043	PLC beta mediated events	1	70	0.00493967	0.5560807409056479	0.5560807409056479	2	31	0.00253994	9606	Homo sapiens	KPNA2		R-HSA-9619127
R-HSA-112040	G-protein mediated events	1	71	0.00501023	0.5612139644259255	0.5612139644259255	2	40	0.00327735	9606	Homo sapiens	KPNA2		R-HSA-9619127
R-HSA-6802952	Signaling by BRAF and RAF fusions	1	72	0.0050808	0.5662881881145134	0.5662881881145134	1	5	0.000409668	9606	Homo sapiens	YWHAB		R-HSA-6802934
R-HSA-168325	Viral Messenger RNA Synthesis	1	72	0.0050808	0.5662881881145134	0.5662881881145134	1	6	0.000491602	9606	Homo sapiens	POLR2L		R-HSA-168326
R-HSA-72203	Processing of Capped Intron-Containing Pre-mRNA	3	256	0.0180651	0.5703859392228933	0.5703859392228933	15	32	0.00262188	9606	Homo sapiens	XAB2
R-HSA-499943	Interconversion of nucleotide di- and triphosphates	1	81	0.0057159	0.6094099353049756	0.6094099353049756	1	33	0.00270381	9606	Homo sapiens	TYMS		R-HSA-73605
R-HSA-71387	Metabolism of carbohydrates	5	457	0.032249	0.6121283200319303	0.6121283200319303	3	243	0.0199099	9606	Homo sapiens	UBB
R-HSA-2408522	Selenoamino acid metabolism	2	181	0.0127726	0.6208345525813828	0.6208345525813828	2	33	0.00270381	9606	Homo sapiens	RPS27A
R-HSA-909733	Interferon alpha/beta signaling	2	184	0.0129843	0.6297606326838007	0.6297606326838007	2	20	0.00163867	9606	Homo sapiens	ISG15		R-HSA-1015702
R-HSA-6791226	Major pathway of rRNA processing in the nucleolus and cytosol	2	189	0.0133371	0.6442753157717017	0.6442753157717017	2	7	0.000573535	9606	Homo sapiens	RPS27A
R-HSA-6802957	Oncogenic MAPK signaling	1	91	0.00642157	0.6523408129034114	0.6523408129034114	21	34	0.00278574	9606	Homo sapiens	YWHAB		R-HSA-6802919
R-HSA-983231	Factors involved in megakaryocyte development and platelet production	2	194	0.0136899	0.6583403115194413	0.6583403115194413	4	43	0.00352315	9606	Homo sapiens	CENPE
R-HSA-1226099	Signaling by FGFR in disease	1	93	0.0065627	0.6603466484427023	0.6603466484427023	1	106	0.00868497	9606	Homo sapiens	POLR2L		R-HSA-8851710
R-HSA-8876198	RAB GEFs exchange GTP for GDP on RABs	1	94	0.00663327	0.6642805813741892	0.6642805813741892	2	21	0.00172061	9606	Homo sapiens	YWHAE		R-HSA-8933452
R-HSA-438064	Post NMDA receptor activation events	1	95	0.00670383	0.6681692253342832	0.6681692253342832	2	39	0.00319541	9606	Homo sapiens	KPNA2		R-HSA-9619127
R-HSA-388841	Costimulation by the CD28 family	1	97	0.00684497	0.6758127133357872	0.6758127133357872	4	34	0.00278574	9606	Homo sapiens	PPP2R1A		R-HSA-388833
R-HSA-8986944	Transcriptional Regulation by MECP2	1	100	0.00705667	0.6869510434609024	0.6869510434609024	1	77	0.00630889	9606	Homo sapiens	HIPK2		R-HSA-9022314
R-HSA-8868773	rRNA processing in the nucleus and cytosol	2	207	0.0146073	0.6928386516112166	0.6928386516112166	2	15	0.001229	9606	Homo sapiens	RPS27A
R-HSA-6807878	COPI-mediated anterograde transport	1	107	0.00755063	0.711483277637518	0.711483277637518	2	12	0.000983204	9606	Homo sapiens	DCTN1		R-HSA-6809006
R-HSA-70171	Glycolysis	1	110	0.00776233	0.7214029756406504	0.7214029756406504	1	24	0.00196641	9606	Homo sapiens	PPP2R1A		R-HSA-163750
R-HSA-442755	Activation of NMDA receptors and postsynaptic events	1	112	0.00790346	0.7278270285015704	0.7278270285015704	2	70	0.00573535	9606	Homo sapiens	KPNA2		R-HSA-9619127
R-HSA-162582	Signal Transduction	34	3212	0.22666	0.750374211238108	0.750374211238108	234	2230	0.182712	9606	Homo sapiens	YWHAE
R-HSA-2871796	FCERI mediated MAPK activation	1	123	0.0086797	0.760615467119302	0.760615467119302	2	20	0.00163867	9606	Homo sapiens	FOS		R-HSA-450292
R-HSA-418346	Platelet homeostasis	1	123	0.0086797	0.760615467119302	0.760615467119302	1	30	0.00245801	9606	Homo sapiens	PPP2R1A		R-HSA-432143
R-HSA-6811558	PI5P, PP2A and IER3 Regulate PI3K/AKT Signaling	1	126	0.0088914	0.7688551283392749	0.7688551283392749	4	7	0.000573535	9606	Homo sapiens	PPP2R1A		R-HSA-8857925
R-HSA-9007101	Rab regulation of trafficking	1	129	0.0091031	0.7768128488398816	0.7768128488398816	2	35	0.00286768	9606	Homo sapiens	YWHAE		R-HSA-8933452
R-HSA-72312	rRNA processing	2	245	0.0172888	0.7775330722962317	0.7775330722962317	2	21	0.00172061	9606	Homo sapiens	RPS27A
R-HSA-199418	Negative regulation of the PI3K/AKT network	1	134	0.00945593	0.7894750815959402	0.7894750815959402	4	10	0.000819336	9606	Homo sapiens	PPP2R1A		R-HSA-8857925
R-HSA-2219528	PI3K/AKT Signaling in Cancer	1	134	0.00945593	0.7894750815959402	0.7894750815959402	1	21	0.00172061	9606	Homo sapiens	CDKN1A		R-HSA-2399969
R-HSA-397014	Muscle contraction	2	256	0.0180651	0.797937510185603	0.797937510185603	5	41	0.00335928	9606	Homo sapiens	CAD
R-HSA-70326	Glucose metabolism	1	141	0.0099499	0.8060113276266515	0.8060113276266515	1	50	0.00409668	9606	Homo sapiens	PPP2R1A		R-HSA-163750
R-HSA-163685	Integration of energy metabolism	1	144	0.0101616	0.812696872760751	0.812696872760751	5	62	0.00507989	9606	Homo sapiens	PPP2R1A		R-HSA-163750
R-HSA-199977	ER to Golgi Anterograde Transport	1	164	0.0115729	0.851775695631096	0.851775695631096	2	39	0.00319541	9606	Homo sapiens	DCTN1		R-HSA-6809006
R-HSA-1989781	PPARA activates gene expression	1	174	0.0122786	0.8681584837616507	0.8681584837616507	2	41	0.00335928	9606	Homo sapiens	CDK8		R-HSA-560473
R-HSA-5576891	Cardiac conduction	1	175	0.0123492	0.8696942839347527	0.8696942839347527	1	26	0.00213027	9606	Homo sapiens	HIPK2		R-HSA-2032800
R-HSA-400206	Regulation of lipid metabolism by Peroxisome proliferator-activated receptor alpha (PPARalpha)	1	176	0.0124197	0.8712123016466153	0.8712123016466153	2	44	0.00360508	9606	Homo sapiens	CDK8		R-HSA-560473
R-HSA-168256	Immune System	27	2803	0.197798	0.8795206826217942	0.8795206826217942	128	1586	0.129947	9606	Homo sapiens	CDKN1A
R-HSA-72766	Translation	2	339	0.0239221	0.9053534560269033	0.9053534560269033	24	99	0.00811143	9606	Homo sapiens	RPS27A
R-HSA-422475	Axon guidance	4	583	0.0411404	0.9087202116621698	0.9087202116621698	5	297	0.0243343	9606	Homo sapiens	UBB
R-HSA-948021	Transport to the Golgi and subsequent modification	1	219	0.0154541	0.9222502490296769	0.9222502490296769	2	60	0.00491602	9606	Homo sapiens	DCTN1		R-HSA-6809006
R-HSA-112314	Neurotransmitter receptors and postsynaptic signal transmission	1	231	0.0163009	0.9324829872215397	0.9324829872215397	2	105	0.00860303	9606	Homo sapiens	KPNA2		R-HSA-9619127
R-HSA-877300	Interferon gamma signaling	1	250	0.0176417	0.9460154592360627	0.9460154592360627	1	15	0.001229	9606	Homo sapiens	SUMO1		R-HSA-877281
R-HSA-418594	G alpha (i) signalling events	3	567	0.0400113	0.9616504731789727	0.9616504731789727	4	162	0.0132732	9606	Homo sapiens	PPP2R1A
R-HSA-76002	Platelet activation, signaling and aggregation	1	293	0.020676	0.9674967222186671	0.9674967222186671	4	114	0.00934043	9606	Homo sapiens	YWHAZ		R-HSA-443831
R-HSA-168249	Innate Immune System	9	1324	0.0934302	0.9739773397747274	0.9739773397747274	61	685	0.0561245	9606	Homo sapiens	UBB
R-HSA-8957322	Metabolism of steroids	1	321	0.0226519	0.9766610582633187	0.9766610582633187	1	234	0.0191725	9606	Homo sapiens	SUMO2		R-HSA-4546387
R-HSA-112315	Transmission across Chemical Synapses	1	352	0.0248395	0.9838384324301236	0.9838384324301236	2	157	0.0128636	9606	Homo sapiens	KPNA2		R-HSA-9619127
R-HSA-109582	Hemostasis	4	820	0.0578647	0.9870020158469799	0.9870020158469799	9	327	0.0267923	9606	Homo sapiens	CENPE
R-HSA-71291	Metabolism of amino acids and derivatives	2	662	0.0467151	0.9964638225974265	0.9964638225974265	2	284	0.0232692	9606	Homo sapiens	RPS27A
R-HSA-382551	Transport of small molecules	4	967	0.068238	0.9965950691489717	0.9965950691489717	5	437	0.035805	9606	Homo sapiens	UBB
R-HSA-112316	Neuronal System	1	498	0.0351422	0.997168713714061	0.997168713714061	2	210	0.0172061	9606	Homo sapiens	KPNA2		R-HSA-9619127
R-HSA-388396	GPCR downstream signalling	3	1358	0.0958295	0.9999887354898536	0.9999887354898536	4	255	0.0208931	9606	Homo sapiens	PPP2R1A
R-HSA-556833	Metabolism of lipids	3	1444	0.101898	0.999995754379377	0.999995754379377	4	942	0.0771815	9606	Homo sapiens	CDK8
R-HSA-372790	Signaling by GPCR	3	1475	0.104086	0.9999970234108766	0.9999970234108766	4	432	0.0353953	9606	Homo sapiens	PPP2R1A
R-HSA-1430728	Metabolism	16	3639	0.256792	0.9999999201525398	0.9999999201525398	21	2218	0.181729	9606	Homo sapiens	RTEL1
