# Supplementary material for: Personalized Assessment of Normal Tissue Radiosensitivity via Transcriptome Response to Photon, Proton and Carbon Irradiation in Patient-Derived Human Intestinal Organoids
Source: Cancers (Basel). 2020 Feb 18;12(2):469. doi: 10.3390/cancers12020469 (PMC7072449; doi:10.3390/cancers12020469)
Supplement: Supplementary file 1 [file cancers-12-00469-s001.zip › cancers-706804-supplementary/Supp Tables Nowrouzi et al_Cancers/supplementary Table 5.xlsx]

## Sheet: 12 hours
Symbol	f-ratio	p-Dist.	Accession	Definition
JUN	35.295	9,41E-006	NM_002228.3	Homo sapiens jun oncogene (JUN), mRNA.
LOC439953	30.322	2,03E-005	XR_017375.2	PREDICTED: Homo sapiens misc_RNA (LOC439953), miscRNA.
ARFGAP1	22.801	8,17E-005	NM_175609.1	Homo sapiens ADP-ribosylation factor GTPase activating protein 1 (ARFGAP1), transcript variant 2, mRNA.
RB1CC1	22.641	8,45E-005	NM_001083617.1	Homo sapiens RB1-inducible coiled-coil 1 (RB1CC1), transcript variant 2, mRNA.
LOC391532	20.576	1,32E-004	XR_017653.1	PREDICTED: Homo sapiens misc_RNA (LOC391532), miscRNA.
CAMK2G	16.111	3,99E-004	NM_001222.2	Homo sapiens calcium/calmodulin-dependent protein kinase II gamma (CAMK2G), transcript variant 4, mRNA.
UCRC	15.638	4,55E-004	NM_013387.3	Homo sapiens ubiquinol-cytochrome c reductase complex (7.2 kD) (UCRC), transcript variant 1, mRNA.
GAPVD1	15.325	4,96E-004	NM_015635.2	Homo sapiens GTPase activating protein and VPS9 domains 1 (GAPVD1), mRNA.
LDHA	15.211	5,12E-004	NM_001135239.1	Homo sapiens lactate dehydrogenase A (LDHA), transcript variant 2, mRNA.
PICALM	14.366	6,54E-004	NM_007166.2	Homo sapiens phosphatidylinositol binding clathrin assembly protein (PICALM), transcript variant 1, mRNA.
MAML3	13.697	7,99E-004	NM_018717.3	Homo sapiens mastermind-like 3 (Drosophila) (MAML3), mRNA.
GALK2	12.891	1,03E-003	NM_002044.2	Homo sapiens galactokinase 2 (GALK2), transcript variant 1, mRNA.
CASP6	12.792	1,06E-003	NM_001226.3	Homo sapiens caspase 6, apoptosis-related cysteine peptidase (CASP6), transcript variant alpha, mRNA.
METAP1	12.742	1,08E-003	NM_015143.1	Homo sapiens methionyl aminopeptidase 1 (METAP1), mRNA.
UBR5	12.719	1,08E-003	NM_015902.4	Homo sapiens ubiquitin protein ligase E3 component n-recognin 5 (UBR5), mRNA.
LPAR2	12.093	1,33E-003	NM_004720.5	Homo sapiens lysophosphatidic acid receptor 2 (LPAR2), mRNA.
UQCRB	11.866	1,43E-003	NM_006294.2	Homo sapiens ubiquinol-cytochrome c reductase binding protein (UQCRB), mRNA.
LOC642120	11.789	1,47E-003	XM_936265.1	PREDICTED: Homo sapiens similar to Maltase-glucoamylase, intestinal (LOC642120), mRNA.
ETFA	11.665	1,54E-003	NM_000126.2	Homo sapiens electron-transfer-flavoprotein, alpha polypeptide (glutaric aciduria II) (ETFA), nuclear gene encoding mitochondrial protein, mRNA.
STK16	11.47	1,64E-003	NM_003691.2	Homo sapiens serine/threonine kinase 16 (STK16), transcript variant 1, mRNA.
DNALI1	11.375	1,70E-003	NM_003462.3	Homo sapiens dynein, axonemal, light intermediate chain 1 (DNALI1), mRNA.
VRK3	11.352	1,71E-003	NM_016440.3	Homo sapiens vaccinia related kinase 3 (VRK3), transcript variant 1, mRNA.
OGFR	11.314	1,73E-003	NM_007346.2	Homo sapiens opioid growth factor receptor (OGFR), mRNA.
AXUD1	11.184	1,81E-003	NM_033027.2	Homo sapiens AXIN1 up-regulated 1 (AXUD1), mRNA.
CRY2	11.167	1,82E-003	NM_021117.2	Homo sapiens cryptochrome 2 (photolyase-like) (CRY2), mRNA.
TPD52L2	10.959	1,96E-003	NM_199361.1	Homo sapiens tumor protein D52-like 2 (TPD52L2), transcript variant 2, mRNA.
MERTK	10.834	2,05E-003	NM_006343.2	Homo sapiens c-mer proto-oncogene tyrosine kinase (MERTK), mRNA.
C9orf119	10.824	2,06E-003	NM_001040011.1	Homo sapiens chromosome 9 open reading frame 119 (C9orf119), mRNA.
GOLGA3	10.739	2,12E-003	NM_005895.3	Homo sapiens golgi autoantigen, golgin subfamily a, 3 (GOLGA3), mRNA.
FLJ20254	10.658	2,18E-003	NM_017727.3	Homo sapiens hypothetical protein FLJ20254 (FLJ20254), mRNA.
PKMYT1	10.541	2,28E-003	NM_182687.1	Homo sapiens protein kinase, membrane associated tyrosine/threonine 1 (PKMYT1), transcript variant 2, mRNA.
GGA3	10.534	2,28E-003	NM_014001.2	Homo sapiens golgi associated, gamma adaptin ear containing, ARF binding protein 3 (GGA3), transcript variant short, mRNA.
CCR6	10.277	2,51E-003	NM_031409.3	Homo sapiens chemokine (C-C motif) receptor 6 (CCR6), transcript variant 2, mRNA.
TRIM38	10.226	2,56E-003	NM_006355.2	Homo sapiens tripartite motif-containing 38 (TRIM38), mRNA.
FIGNL1	10.143	2,64E-003	NM_001042762.1	Homo sapiens fidgetin-like 1 (FIGNL1), transcript variant 1, mRNA.
CTSB	10.142	2,64E-003	NM_147780.2	Homo sapiens cathepsin B (CTSB), transcript variant 2, mRNA.
WDR24	10.122	2,66E-003	NM_032259.2	Homo sapiens WD repeat domain 24 (WDR24), mRNA.
CRB1	10.104	2,68E-003	NM_201253.1	Homo sapiens crumbs homolog 1 (Drosophila) (CRB1), mRNA.
DULLARD	10.093	2,69E-003	NM_015343.3	Homo sapiens dullard homolog (Xenopus laevis) (DULLARD), mRNA.
PI4KB	10.055	2,72E-003	NM_002651.1	Homo sapiens phosphatidylinositol 4-kinase, catalytic, beta (PI4KB), mRNA.
ZNF664	9.955	2,83E-003	NM_152437.1	Homo sapiens zinc finger protein 664 (ZNF664), mRNA.
PPM1A	9.86	2,93E-003	NM_177951.1	Homo sapiens protein phosphatase 1A (formerly 2C), magnesium-dependent, alpha isoform (PPM1A), transcript variant 2, mRNA.
ACTR1B	9.838	2,96E-003	NM_005735.2	Homo sapiens ARP1 actin-related protein 1 homolog B, centractin beta (yeast) (ACTR1B), mRNA.
TMEM55B	9.802	3,00E-003	NM_144568.1	Homo sapiens transmembrane protein 55B (TMEM55B), mRNA.
NCKAP1	9.739	3,07E-003	NM_205842.1	Homo sapiens NCK-associated protein 1 (NCKAP1), transcript variant 2, mRNA.
ATG9A	9.606	3,23E-003	NM_001077198.1	Homo sapiens ATG9 autophagy related 9 homolog A (S. cerevisiae) (ATG9A), transcript variant 1, mRNA.
SAFB2	9.572	3,27E-003	NM_014649.2	Homo sapiens scaffold attachment factor B2 (SAFB2), mRNA.
CLASP2	9.494	3,37E-003	NM_015097.1	Homo sapiens cytoplasmic linker associated protein 2 (CLASP2), mRNA.
OTUD4	9.408	3,49E-003	NM_199324.1	Homo sapiens OTU domain containing 4 (OTUD4), transcript variant 1, mRNA.
EHF	9.262	3,69E-003	NM_012153.3	Homo sapiens ets homologous factor (EHF), mRNA.
PPP1R12B	9.255	3,70E-003	NM_032103.1	Homo sapiens protein phosphatase 1, regulatory (inhibitor) subunit 12B (PPP1R12B), transcript variant 3, mRNA.
IDH1	9.233	3,73E-003	NM_005896.2	Homo sapiens isocitrate dehydrogenase 1 (NADP+), soluble (IDH1), mRNA.
DMXL2	9.166	3,83E-003	NM_015263.2	Homo sapiens Dmx-like 2 (DMXL2), mRNA.
CDC42SE2	9.096	3,94E-003	NM_020240.2	Homo sapiens CDC42 small effector 2 (CDC42SE2), transcript variant 1, mRNA.
CAPS2	9.051	4,01E-003	NM_032606.3	Homo sapiens calcyphosine 2 (CAPS2), mRNA.
C1QBP	9.036	4,04E-003	NM_001212.3	Homo sapiens complement component 1, q subcomponent binding protein (C1QBP), nuclear gene encoding mitochondrial protein, mRNA.
MCL1	9.013	4,08E-003	NM_021960.3	Homo sapiens myeloid cell leukemia sequence 1 (BCL2-related) (MCL1), transcript variant 1, mRNA.
SIDT2	8.989	4,11E-003	NM_001040455.1	Homo sapiens SID1 transmembrane family, member 2 (SIDT2), mRNA.
PCBP4	8.966	4,15E-003	NM_020418.2	Homo sapiens poly(rC) binding protein 4 (PCBP4), transcript variant 1, mRNA.
LOC126235	8.917	4,24E-003	XR_041047.1	PREDICTED: Homo sapiens misc_RNA (LOC126235), miscRNA.
LOC728732	8.835	4,38E-003	XR_015658.2	PREDICTED: Homo sapiens misc_RNA (LOC728732), miscRNA.
ZNF443	8.649	4,72E-003	NM_005815.2	Homo sapiens zinc finger protein 443 (ZNF443), mRNA.
SH3TC1	8.589	4,84E-003	NM_018986.3	Homo sapiens SH3 domain and tetratricopeptide repeats 1 (SH3TC1), mRNA.
RNY1	8.569	4,88E-003	NR_004391.1	Homo sapiens RNA, Ro-associated Y1 (RNY1), small cytoplasmic RNA.
CAPZB	8.555	4,91E-003	NM_004930.2	Homo sapiens capping protein (actin filament) muscle Z-line, beta (CAPZB), mRNA.
SEC22A	8.55	4,92E-003	NM_012430.3	Homo sapiens SEC22 vesicle trafficking protein homolog A (S. cerevisiae) (SEC22A), mRNA.
C7orf29	8.546	4,93E-003	NM_138434.2	Homo sapiens chromosome 7 open reading frame 29 (C7orf29), mRNA.
BOLA1	8.452	5,12E-003	NM_016074.2	Homo sapiens bolA homolog 1 (E. coli) (BOLA1), mRNA.
HERC3	8.43	5,17E-003	NM_014606.1	Homo sapiens hect domain and RLD 3 (HERC3), mRNA.
ADCY5	8.396	5,24E-003	NM_183357.1	Homo sapiens adenylate cyclase 5 (ADCY5), mRNA.
SEPN1	8.388	5,26E-003	NM_020451.2	Homo sapiens selenoprotein N, 1 (SEPN1), transcript variant 1, mRNA.
UNKL	8.367	5,31E-003	NM_023076.3	Homo sapiens unkempt homolog (Drosophila)-like (UNKL), transcript variant 1, mRNA.
SIAH1	8.352	5,34E-003	NM_001006610.1	Homo sapiens seven in absentia homolog 1 (Drosophila) (SIAH1), transcript variant 2, mRNA.
SLC30A7	8.277	5,51E-003	NM_133496.3	Homo sapiens solute carrier family 30 (zinc transporter), member 7 (SLC30A7), mRNA.
ABLIM1	8.246	5,58E-003	NM_001003407.1	Homo sapiens actin binding LIM protein 1 (ABLIM1), transcript variant 2, mRNA.
FBXO46	8.227	5,63E-003	XM_934743.2	PREDICTED: Homo sapiens F-box protein 46, transcript variant 5 (FBXO46), mRNA.
SDHC	8.208	5,67E-003	NM_001035513.1	Homo sapiens succinate dehydrogenase complex, subunit C, integral membrane protein, 15kDa (SDHC), nuclear gene encoding mitochondrial protein, transcript variant 4, mRNA.
MRI1	8.16	5,79E-003	NM_001031727.2	Homo sapiens methylthioribose-1-phosphate isomerase homolog (S. cerevisiae) (MRI1), transcript variant 1, mRNA.
CABP7	8.154	5,80E-003	NM_182527.1	Homo sapiens calcium binding protein 7 (CABP7), mRNA.
TSPAN3	8.151	5,81E-003	NM_005724.4	Homo sapiens tetraspanin 3 (TSPAN3), transcript variant 1, mRNA.
PAQR7	8.126	5,87E-003	NM_178422.4	Homo sapiens progestin and adipoQ receptor family member VII (PAQR7), mRNA.
METTL11A	8.111	5,91E-003	NM_014064.2	Homo sapiens methyltransferase like 11A (METTL11A), mRNA.
ADAM17	8.103	5,93E-003	NM_003183.4	Homo sapiens ADAM metallopeptidase domain 17 (ADAM17), mRNA.
CENTG3	8.004	6,18E-003	NM_031946.3	Homo sapiens centaurin, gamma 3 (CENTG3), mRNA.
SYPL1	7.973	6,27E-003	NM_182715.1	Homo sapiens synaptophysin-like 1 (SYPL1), transcript variant 2, mRNA.
DUSP1	7.962	6,30E-003	NM_004417.2	Homo sapiens dual specificity phosphatase 1 (DUSP1), mRNA.
TTYH3	7.953	6,32E-003	NM_025250.2	Homo sapiens tweety homolog 3 (Drosophila) (TTYH3), mRNA.
TRIM68	7.932	6,38E-003	NM_018073.5	Homo sapiens tripartite motif-containing 68 (TRIM68), mRNA.
LOC643824	7.886	6,51E-003	XM_933277.1	PREDICTED: Homo sapiens similar to cauxin, transcript variant 2 (LOC643824), mRNA.
WASH5P	7.835	6,65E-003	NR_024540.1	Homo sapiens WAS protein family homolog 5 pseudogene (WASH5P), non-coding RNA.
C10orf59	7.792	6,78E-003	NM_018363.2	Homo sapiens chromosome 10 open reading frame 59 (C10orf59), transcript variant 2, mRNA.
LOC100130071	7.761	6,87E-003	XM_001716832.1	PREDICTED: Homo sapiens similar to GSQS6193 (LOC100130071), mRNA.
RFNG	7.753	6,89E-003	XM_941367.1	PREDICTED: Homo sapiens radical fringe homolog (Drosophila) (RFNG), mRNA.
SLC39A1	7.723	6,99E-003	NM_014437.3	Homo sapiens solute carrier family 39 (zinc transporter), member 1 (SLC39A1), mRNA.
PSMD13	7.718	7,00E-003	NM_175932.1	Homo sapiens proteasome (prosome, macropain) 26S subunit, non-ATPase, 13 (PSMD13), transcript variant 2, mRNA.
PDZK1P1	7.701	7,05E-003	NR_003377.2	Homo sapiens PDZ domain containing 1 pseudogene 1 (PDZK1P1), non-coding RNA.
FLJ25169	7.699	7,06E-003	NM_152568.1	Homo sapiens hypothetical protein FLJ25169 (FLJ25169), mRNA.
FANCL	7.675	7,14E-003	NM_018062.2	Homo sapiens Fanconi anemia, complementation group L (FANCL), mRNA.
ANGEL1	7.673	7,14E-003	NM_015305.2	Homo sapiens angel homolog 1 (Drosophila) (ANGEL1), mRNA.
HRSP12	7.637	7,26E-003	NM_005836.2	Homo sapiens heat-responsive protein 12 (HRSP12), mRNA.
TTC15	7.621	7,30E-003	NM_016030.5	Homo sapiens tetratricopeptide repeat domain 15 (TTC15), mRNA.
SGSM3	7.612	7,33E-003	NM_015705.4	Homo sapiens small G protein signaling modulator 3 (SGSM3), mRNA.
ZKSCAN4	7.608	7,35E-003	NM_019110.3	Homo sapiens zinc finger with KRAB and SCAN domains 4 (ZKSCAN4), mRNA.
SCAMP1	7.575	7,45E-003	NM_004866.4	Homo sapiens secretory carrier membrane protein 1 (SCAMP1), mRNA.
AHCYL1	7.559	7,51E-003	NM_006621.4	Homo sapiens adenosylhomocysteinase-like 1 (AHCYL1), mRNA.
RIOK2	7.494	7,73E-003	NM_018343.1	Homo sapiens RIO kinase 2 (yeast) (RIOK2), mRNA.
KNCN	7.473	7,80E-003	NM_001097611.1	Homo sapiens kinocilin (KNCN), mRNA.
RSPH9	7.473	7,80E-003	NM_152732.3	Homo sapiens radial spoke head 9 homolog (Chlamydomonas) (RSPH9), mRNA.
EPS8L2	7.442	7,91E-003	XM_943946.1	PREDICTED: Homo sapiens EPS8-like 2, transcript variant 4 (EPS8L2), mRNA.
MSLNL	7.435	7,93E-003	NM_001025190.1	Homo sapiens mesothelin-like (MSLNL), mRNA.
LOC442270	7.405	8,04E-003	XR_017483.2	PREDICTED: Homo sapiens misc_RNA (LOC442270), miscRNA.
TRIP11	7.387	8,11E-003	NM_004239.1	Homo sapiens thyroid hormone receptor interactor 11 (TRIP11), mRNA.
VPS25	7.373	8,16E-003	NM_032353.2	Homo sapiens vacuolar protein sorting 25 homolog (S. cerevisiae) (VPS25), mRNA.
LOC731007	7.321	8,35E-003	XM_001132080.1	PREDICTED: Homo sapiens similar to Adenylate kinase isoenzyme 4, mitochondrial (Adenylate kinase 3-like 1) (ATP-AMP transphosphorylase) (LOC731007), mRNA.
KPNA6	7.305	8,41E-003	NM_012316.3	Homo sapiens karyopherin alpha 6 (importin alpha 7) (KPNA6), mRNA.
GNAQ	7.281	8,50E-003	NM_002072.2	Homo sapiens guanine nucleotide binding protein (G protein), q polypeptide (GNAQ), mRNA.
PRKCABP	7.259	8,59E-003	NM_012407.2	Homo sapiens protein kinase C, alpha binding protein (PRKCABP), mRNA.
LOC92249	7.251	8,62E-003	NR_015353.1	Homo sapiens hypothetical LOC92249 (LOC92249), non-coding RNA.
NUP214	7.229	8,70E-003	NM_005085.2	Homo sapiens nucleoporin 214kDa (NUP214), mRNA.
ZNF513	7.189	8,86E-003	NM_144631.4	Homo sapiens zinc finger protein 513 (ZNF513), mRNA.
RPS28	7.163	8,97E-003	NM_001031.4	Homo sapiens ribosomal protein S28 (RPS28), mRNA.
C19orf6	7.153	9,01E-003	NM_001033026.1	Homo sapiens chromosome 19 open reading frame 6 (C19orf6), transcript variant 1, mRNA.
AR	7.12	9,15E-003	NM_001011645.1	Homo sapiens androgen receptor (AR), transcript variant 2, mRNA.
CUX1	7.12	9,15E-003	NM_181552.2	Homo sapiens cut-like homeobox 1 (CUX1), transcript variant 1, mRNA.
PRPF40B	7.117	9,16E-003	NM_001031698.1	Homo sapiens PRP40 pre-mRNA processing factor 40 homolog B (S. cerevisiae) (PRPF40B), transcript variant 1, mRNA.
SIRT6	7.102	9,22E-003	NM_016539.1	Homo sapiens sirtuin (silent mating type information regulation 2 homolog) 6 (S. cerevisiae) (SIRT6), mRNA.
AMACR	7.093	9,26E-003	NM_014324.4	Homo sapiens alpha-methylacyl-CoA racemase (AMACR), transcript variant 1, mRNA.
GTF3C5	7.091	9,27E-003	NM_012087.2	Homo sapiens general transcription factor IIIC, polypeptide 5, 63kDa (GTF3C5), mRNA.
SPATA18	7.064	9,39E-003	NM_145263.2	Homo sapiens spermatogenesis associated 18 homolog (rat) (SPATA18), mRNA.
FAS	7.027	9,55E-003	NM_152877.1	Homo sapiens Fas (TNF receptor superfamily, member 6) (FAS), transcript variant 7, mRNA.
KARS	7.005	9,65E-003	NM_005548.1	Homo sapiens lysyl-tRNA synthetase (KARS), mRNA.
UBL7	6.999	9,67E-003	NM_032907.3	Homo sapiens ubiquitin-like 7 (bone marrow stromal cell-derived) (UBL7), transcript variant 1, mRNA.
PIK3R3	6.987	9,73E-003	NM_003629.2	Homo sapiens phosphoinositide-3-kinase, regulatory subunit 3 (p55, gamma) (PIK3R3), mRNA.
ACHE	6.98	9,76E-003	NM_015831.1	Homo sapiens acetylcholinesterase (YT blood group) (ACHE), transcript variant E4-E5, mRNA.
BCAR1	6.961	9,84E-003	NM_014567.2	Homo sapiens breast cancer anti-estrogen resistance 1 (BCAR1), mRNA.
ERCC3	6.958	9,86E-003	NM_000122.1	Homo sapiens excision repair cross-complementing rodent repair deficiency, complementation group 3 (xeroderma pigmentosum group B complementing) (ERCC3), mRNA.
ZNF330	6.949	9,90E-003	NM_014487.2	Homo sapiens zinc finger protein 330 (ZNF330), mRNA.
LOC650157	6.939	9,94E-003	XM_001129774.2	PREDICTED: Homo sapiens similar to TRIM5/CypA fusion protein (LOC650157), mRNA.
HOXC6	6.937	9,95E-003	NM_004503.3	Homo sapiens homeobox C6 (HOXC6), transcript variant 1, mRNA.
LOC641939	6.918	1,00E-002	XM_935975.1	PREDICTED: Homo sapiens hypothetical protein LOC641939 (LOC641939), mRNA.
PITRM1	6.87	1,03E-002	NM_014889.2	Homo sapiens pitrilysin metallopeptidase 1 (PITRM1), mRNA.
CAT	6.867	1,03E-002	NM_001752.2	Homo sapiens catalase (CAT), mRNA.
AUP1	6.855	1,03E-002	NM_181575.3	Homo sapiens ancient ubiquitous protein 1 (AUP1), mRNA.
KLC2	6.841	1,04E-002	NM_022822.1	Homo sapiens kinesin light chain 2 (KLC2), mRNA.
SEPN1	6.819	1,05E-002	NM_206926.1	Homo sapiens selenoprotein N, 1 (SEPN1), transcript variant 2, mRNA.
GAA	6.807	1,06E-002	NM_001079804.1	Homo sapiens glucosidase, alpha; acid (GAA), transcript variant 3, mRNA.
HINT3	6.799	1,06E-002	NM_138571.4	Homo sapiens histidine triad nucleotide binding protein 3 (HINT3), mRNA.
NARF	6.785	1,07E-002	NM_001038618.1	Homo sapiens nuclear prelamin A recognition factor (NARF), transcript variant 3, mRNA.
NPLOC4	6.768	1,08E-002	NM_017921.1	Homo sapiens nuclear protein localization 4 homolog (S. cerevisiae) (NPLOC4), mRNA.
IDH1	6.757	1,08E-002	NM_005896.2	Homo sapiens isocitrate dehydrogenase 1 (NADP+), soluble (IDH1), mRNA.
RNF214	6.752	1,08E-002	NM_207343.2	Homo sapiens ring finger protein 214 (RNF214), transcript variant 1, mRNA.
ZNF845	6.744	1,09E-002	NM_138374.1	Homo sapiens zinc finger protein 845 (ZNF845), mRNA. XM_039908
USP47	6.74	1,09E-002	NM_017944.3	Homo sapiens ubiquitin specific peptidase 47 (USP47), mRNA.
KIAA0194	6.734	1,09E-002	XM_001714730.1	PREDICTED: Homo sapiens KIAA0194 protein (KIAA0194), mRNA.
HPS3	6.731	1,10E-002	NM_032383.3	Homo sapiens Hermansky-Pudlak syndrome 3 (HPS3), mRNA.
ARL6IP1	6.73	1,10E-002	NM_015161.1	Homo sapiens ADP-ribosylation factor-like 6 interacting protein 1 (ARL6IP1), mRNA.
LOC652458	6.715	1,10E-002	XM_941907.1	PREDICTED: Homo sapiens similar to Transcriptional regulator ATRX (ATP-dependent helicase ATRX) (X-linked helicase II) (X-linked nuclear protein) (XNP) (Znf-HX) (LOC652458), mRNA.
LOC641798	6.709	1,11E-002	XM_935965.1	PREDICTED: Homo sapiens hypothetical protein LOC641797, transcript variant 1 (LOC641798), mRNA.
RECQL5	6.669	1,13E-002	NM_004259.5	Homo sapiens RecQ protein-like 5 (RECQL5), transcript variant 1, mRNA.
SAFB2	6.638	1,15E-002	NM_014649.1	Homo sapiens scaffold attachment factor B2 (SAFB2), mRNA.
CXorf56	6.637	1,15E-002	NM_022101.2	Homo sapiens chromosome X open reading frame 56 (CXorf56), mRNA.
LOC642749	6.637	1,15E-002	XM_931058.1	PREDICTED: Homo sapiens similar to Succinate dehydrogenase [ubiquinone] flavoprotein subunit, mitochondrial precursor (Fp) (Flavoprotein subunit of complex II), transcript variant 2 (LOC642749), mRNA.
ISCA1	6.634	1,15E-002	NM_030940.3	Homo sapiens iron-sulfur cluster assembly 1 homolog (S. cerevisiae) (ISCA1), mRNA.
NARG2	6.623	1,15E-002	NM_024611.4	Homo sapiens NMDA receptor regulated 2 (NARG2), transcript variant 1, mRNA.
GRB10	6.573	1,18E-002	NM_005311.3	Homo sapiens growth factor receptor-bound protein 10 (GRB10), transcript variant 1, mRNA.
ROCK1	6.57	1,18E-002	NM_005406.2	Homo sapiens Rho-associated, coiled-coil containing protein kinase 1 (ROCK1), mRNA.
AKR1C4	6.568	1,18E-002	NM_001818.2	Homo sapiens aldo-keto reductase family 1, member C4 (chlordecone reductase; 3-alpha hydroxysteroid dehydrogenase, type I; dihydrodiol dehydrogenase 4) (AKR1C4), mRNA.
SNX5	6.566	1,18E-002	NM_152227.1	Homo sapiens sorting nexin 5 (SNX5), transcript variant 1, mRNA.
FAM177A1	6.56	1,19E-002	NM_173607.3	Homo sapiens family with sequence similarity 177, member A1 (FAM177A1), transcript variant 1, mRNA.
SNAPC1	6.553	1,19E-002	NM_003082.2	Homo sapiens small nuclear RNA activating complex, polypeptide 1, 43kDa (SNAPC1), mRNA.
GPC1	6.54	1,20E-002	NM_002081.1	Homo sapiens glypican 1 (GPC1), mRNA.
ABCC6P2	6.528	1,21E-002	NR_023387.1	Homo sapiens ATP-binding cassette, sub-family C, member 6 pseudogene 2 (ABCC6P2), non-coding RNA.
LOC644596	6.524	1,21E-002	XM_927710.1	PREDICTED: Homo sapiens hypothetical protein LOC644596 (LOC644596), mRNA.
TFIP11	6.514	1,21E-002	NM_012143.2	Homo sapiens tuftelin interacting protein 11 (TFIP11), transcript variant 2, mRNA.
SLC16A14	6.497	1,22E-002	NM_152527.3	Homo sapiens solute carrier family 16, member 14 (monocarboxylic acid transporter 14) (SLC16A14), mRNA.
SH3BP1	6.489	1,23E-002	NM_018957.3	Homo sapiens SH3-domain binding protein 1 (SH3BP1), mRNA.
AMMECR1L	6.485	1,23E-002	NM_031445.2	Homo sapiens AMME chromosomal region gene 1-like (AMMECR1L), mRNA.
AAK1	6.461	1,25E-002	NM_014911.3	Homo sapiens AP2 associated kinase 1 (AAK1), mRNA.
CHCHD5	6.459	1,25E-002	NM_032309.2	Homo sapiens coiled-coil-helix-coiled-coil-helix domain containing 5 (CHCHD5), mRNA.
NNT	6.45	1,25E-002	NM_012343.3	Homo sapiens nicotinamide nucleotide transhydrogenase (NNT), nuclear gene encoding mitochondrial protein, transcript variant 1, mRNA.
LOC345643	6.445	1,26E-002	XM_293918.6	PREDICTED: Homo sapiens similar to geminin (LOC345643), mRNA.
SULT1C2	6.431	1,26E-002	NM_001056.3	Homo sapiens sulfotransferase family, cytosolic, 1C, member 2 (SULT1C2), transcript variant 1, mRNA.
LINS1	6.412	1,28E-002	NM_181740.1	Homo sapiens lines homolog 1 (Drosophila) (LINS1), transcript variant 3, mRNA.
STUB1	6.386	1,29E-002	NM_005861.2	Homo sapiens STIP1 homology and U-box containing protein 1 (STUB1), mRNA.
ARMC6	6.372	1,30E-002	NM_033415.2	Homo sapiens armadillo repeat containing 6 (ARMC6), mRNA.
KLHL29	6.362	1,31E-002	XM_001717454.1	PREDICTED: Homo sapiens kelch-like 29 (Drosophila) (KLHL29), mRNA.
LOC402644	6.345	1,32E-002	XM_938297.1	PREDICTED: Homo sapiens similar to peptidylprolyl isomerase A isoform 1 (LOC402644), mRNA.
HELZ	6.329	1,33E-002	NM_014877.3	Homo sapiens helicase with zinc finger (HELZ), mRNA.
PBLD	6.298	1,35E-002	NM_001033083.1	Homo sapiens phenazine biosynthesis-like protein domain containing (PBLD), transcript variant 2, mRNA.
MTRF1L	6.281	1,36E-002	NM_019041.4	Homo sapiens mitochondrial translational release factor 1-like (MTRF1L), mRNA.
RNY4	6.279	1,36E-002	NR_004393.1	Homo sapiens RNA, Ro-associated Y4 (RNY4), small cytoplasmic RNA.
MTF1	6.27	1,37E-002	NM_005955.2	Homo sapiens metal-regulatory transcription factor 1 (MTF1), mRNA.
LOC100133773	6.268	1,37E-002	XR_038241.1	PREDICTED: Homo sapiens misc_RNA (LOC100133773), miscRNA.
COASY	6.26	1,37E-002	NM_025233.5	Homo sapiens Coenzyme A synthase (COASY), nuclear gene encoding mitochondrial protein, transcript variant 1, mRNA.
PTGR1	6.253	1,38E-002	NM_012212.2	Homo sapiens prostaglandin reductase 1 (PTGR1), mRNA.
TNFRSF10D	6.251	1,38E-002	NM_003840.3	Homo sapiens tumor necrosis factor receptor superfamily, member 10d, decoy with truncated death domain (TNFRSF10D), mRNA.
LOC728787	6.247	1,38E-002	XR_015650.1	PREDICTED: Homo sapiens misc_RNA (LOC728787), miscRNA.
CPZ	6.246	1,38E-002	NM_001014447.1	Homo sapiens carboxypeptidase Z (CPZ), transcript variant 1, mRNA.
RELB	6.243	1,39E-002	NM_006509.2	Homo sapiens v-rel reticuloendotheliosis viral oncogene homolog B (RELB), mRNA.
LOC441191	6.241	1,39E-002	XR_001271.1	PREDICTED: Homo sapiens similar to hypothetical protein FLJ10307 (LOC441191), misc RNA.
GCC2	6.238	1,39E-002	NM_014635.3	Homo sapiens GRIP and coiled-coil domain containing 2 (GCC2), transcript variant 2, mRNA.
LOC653505	6.22	1,40E-002	XM_927767.2	PREDICTED: Homo sapiens similar to cyclophilin-LC (COAS2) (LOC653505), mRNA.
C1orf131	6.215	1,40E-002	NM_152379.2	Homo sapiens chromosome 1 open reading frame 131 (C1orf131), mRNA.
C21orf57	6.214	1,41E-002	NM_058181.1	Homo sapiens chromosome 21 open reading frame 57 (C21orf57), transcript variant 1, mRNA.
LOC100129390	6.213	1,41E-002	XM_001715001.1	PREDICTED: Homo sapiens hypothetical LOC100129390 (LOC100129390), mRNA.
CYB5R4	6.206	1,41E-002	NM_016230.3	Homo sapiens cytochrome b5 reductase 4 (CYB5R4), mRNA.
PRIC285	6.203	1,41E-002	NM_033405.2	Homo sapiens peroxisomal proliferator-activated receptor A interacting complex 285 (PRIC285), transcript variant 2, mRNA.
RWDD2A	6.196	1,42E-002	NM_033411.2	Homo sapiens RWD domain containing 2A (RWDD2A), mRNA.
LOC440895	6.182	1,43E-002	XM_496582.3	PREDICTED: Homo sapiens LIM and senescent cell antigen-like domains 3-like, transcript variant 1 (LOC440895), mRNA.
CHMP1A	6.181	1,43E-002	NM_002768.2	Homo sapiens chromatin modifying protein 1A (CHMP1A), transcript variant 2, mRNA.
CLN6	6.181	1,43E-002	NM_017882.1	Homo sapiens ceroid-lipofuscinosis, neuronal 6, late infantile, variant (CLN6), mRNA.
THAP7	6.179	1,43E-002	NM_030573.2	Homo sapiens THAP domain containing 7 (THAP7), transcript variant 1, mRNA.
LMNA	6.177	1,43E-002	NM_005572.3	Homo sapiens lamin A/C (LMNA), transcript variant 2, mRNA.
KLHL28	6.146	1,45E-002	NM_017658.3	Homo sapiens kelch-like 28 (Drosophila) (KLHL28), mRNA.
EWSR1	6.134	1,46E-002	NM_013986.2	Homo sapiens Ewing sarcoma breakpoint region 1 (EWSR1), transcript variant EWS-b, mRNA.
SCARB2	6.129	1,47E-002	NM_005506.2	Homo sapiens scavenger receptor class B, member 2 (SCARB2), mRNA.
C8orf34	6.119	1,47E-002	NM_052958.1	Homo sapiens chromosome 8 open reading frame 34 (C8orf34), mRNA.
PLXNA3	6.108	1,48E-002	NM_017514.2	Homo sapiens plexin A3 (PLXNA3), mRNA.
GRB7	6.102	1,49E-002	NM_001030002.1	Homo sapiens growth factor receptor-bound protein 7 (GRB7), transcript variant 2, mRNA.
BRF2	6.095	1,49E-002	NM_018310.2	Homo sapiens BRF2, subunit of RNA polymerase III transcription initiation factor, BRF1-like (BRF2), mRNA.
HSPD1	6.079	1,50E-002	NM_002156.4	Homo sapiens heat shock 60kDa protein 1 (chaperonin) (HSPD1), nuclear gene encoding mitochondrial protein, transcript variant 1, mRNA.
VTRNA1-1	6.078	1,50E-002	NR_026703.1	Homo sapiens vault RNA 1-1 (VTRNA1-1), non-coding RNA.
LOC390298	6.076	1,50E-002	XR_019644.1	PREDICTED: Homo sapiens similar to translocase of inner mitochondrial membrane 17 homolog B (LOC390298), miscRNA.
BCKDHB	6.072	1,51E-002	NM_000056.2	Homo sapiens branched chain keto acid dehydrogenase E1, beta polypeptide (maple syrup urine disease) (BCKDHB), nuclear gene encoding mitochondrial protein, transcript variant 2, mRNA.
JMJD1C	6.067	1,51E-002	NM_032776.1	Homo sapiens jumonji domain containing 1C (JMJD1C), transcript variant 1, mRNA.
RPH3A	6.057	1,52E-002	NM_014954.2	Homo sapiens rabphilin 3A homolog (mouse) (RPH3A), mRNA.
LOC648814	6.049	1,52E-002	XM_943472.1	PREDICTED: Homo sapiens hypothetical protein LOC648814 (LOC648814), mRNA.
NOTCH3	6.023	1,55E-002	NM_000435.1	Homo sapiens Notch homolog 3 (Drosophila) (NOTCH3), mRNA.
SLC36A4	6.019	1,55E-002	NM_152313.2	Homo sapiens solute carrier family 36 (proton/amino acid symporter), member 4 (SLC36A4), mRNA.
TXNDC5	6.019	1,55E-002	NM_022085.3	Homo sapiens thioredoxin domain containing 5 (TXNDC5), transcript variant 2, mRNA.
LOC441711	6.004	1,56E-002	XR_037852.1	PREDICTED: Homo sapiens misc_RNA (LOC441711), miscRNA.
ERAL1	5.998	1,56E-002	NM_005702.2	Homo sapiens Era G-protein-like 1 (E. coli) (ERAL1), mRNA.
PLCD1	5.994	1,57E-002	NM_006225.2	Homo sapiens phospholipase C, delta 1 (PLCD1), mRNA.
MIR221	5.991	1,57E-002	NR_029635.1	Homo sapiens microRNA 221 (MIR221), microRNA.
ZNF699	5.979	1,58E-002	XM_936462.1	PREDICTED: Homo sapiens zinc finger protein 699 (ZNF699), mRNA.
LASS5	5.977	1,58E-002	NM_147190.1	Homo sapiens LAG1 homolog, ceramide synthase 5 (S. cerevisiae) (LASS5), mRNA.
CYHR1	5.972	1,58E-002	NM_032687.2	Homo sapiens cysteine/histidine-rich 1 (CYHR1), mRNA.
PSG9	5.972	1,58E-002	NM_002784.2	Homo sapiens pregnancy specific beta-1-glycoprotein 9 (PSG9), mRNA.
AKT1S1	5.954	1,60E-002	NM_032375.2	Homo sapiens AKT1 substrate 1 (proline-rich) (AKT1S1), mRNA.
SLC27A1	5.944	1,61E-002	NM_198580.1	Homo sapiens solute carrier family 27 (fatty acid transporter), member 1 (SLC27A1), mRNA.
CTSB	5.928	1,62E-002	NM_001908.3	Homo sapiens cathepsin B (CTSB), transcript variant 1, mRNA.
GBF1	5.927	1,62E-002	NM_004193.1	Homo sapiens golgi-specific brefeldin A resistant guanine nucleotide exchange factor 1 (GBF1), mRNA.
RBM15	5.922	1,62E-002	NM_022768.4	Homo sapiens RNA binding motif protein 15 (RBM15), mRNA.
SAMD4A	5.904	1,64E-002	NM_015589.3	Homo sapiens sterile alpha motif domain containing 4A (SAMD4A), mRNA.
INTS3	5.901	1,64E-002	NM_023015.3	Homo sapiens integrator complex subunit 3 (INTS3), mRNA.
CXorf26	5.893	1,65E-002	NM_016500.3	Homo sapiens chromosome X open reading frame 26 (CXorf26), mRNA.
RPPH1	5.88	1,66E-002	NR_002312.1	Homo sapiens ribonuclease P RNA component H1 (RPPH1), RNase P RNA.
KIAA1468	5.876	1,66E-002	NM_020854.3	Homo sapiens KIAA1468 (KIAA1468), mRNA.
TRIM39	5.863	1,67E-002	NM_021253.2	Homo sapiens tripartite motif-containing 39 (TRIM39), transcript variant 1, mRNA.
RIT1	5.861	1,68E-002	NM_006912.4	Homo sapiens Ras-like without CAAX 1 (RIT1), mRNA.
OGT	5.859	1,68E-002	NM_181672.1	Homo sapiens O-linked N-acetylglucosamine (GlcNAc) transferase (UDP-N-acetylglucosamine:polypeptide-N-acetylglucosaminyl transferase) (OGT), transcript variant 1, mRNA.
ACAT2	5.851	1,68E-002	NM_005891.2	Homo sapiens acetyl-Coenzyme A acetyltransferase 2 (ACAT2), mRNA.
CSNK1G1	5.849	1,69E-002	NM_022048.3	Homo sapiens casein kinase 1, gamma 1 (CSNK1G1), mRNA.
FLJ46906	5.84	1,69E-002	XM_928441.1	PREDICTED: Homo sapiens hypothetical gene supported by AK128874; BC071813 (FLJ46906), mRNA.
ZCCHC17	5.839	1,69E-002	NM_016505.2	Homo sapiens zinc finger, CCHC domain containing 17 (ZCCHC17), mRNA.
CEP350	5.803	1,73E-002	NM_014810.3	Homo sapiens centrosomal protein 350kDa (CEP350), mRNA.
LOC728060	5.788	1,74E-002	XR_015272.2	PREDICTED: Homo sapiens misc_RNA (LOC728060), miscRNA.
ANKRD52	5.784	1,74E-002	NM_173595.3	Homo sapiens ankyrin repeat domain 52 (ANKRD52), mRNA.
EHBP1L1	5.774	1,75E-002	NM_001099409.1	Homo sapiens EH domain binding protein 1-like 1 (EHBP1L1), mRNA.
MANBAL	5.769	1,76E-002	NM_001003897.1	Homo sapiens mannosidase, beta A, lysosomal-like (MANBAL), transcript variant 2, mRNA.
GPSM2	5.765	1,76E-002	NM_013296.3	Homo sapiens G-protein signalling modulator 2 (AGS3-like, C. elegans) (GPSM2), mRNA.
MLL5	5.765	1,76E-002	NM_018682.3	Homo sapiens myeloid/lymphoid or mixed-lineage leukemia 5 (trithorax homolog, Drosophila) (MLL5), transcript variant 2, mRNA.
APBA3	5.757	1,77E-002	NM_004886.3	Homo sapiens amyloid beta (A4) precursor protein-binding, family A, member 3 (APBA3), mRNA.
FAM135A	5.752	1,77E-002	NM_020819.2	Homo sapiens family with sequence similarity 135, member A (FAM135A), mRNA.
PLEKHG5	5.745	1,78E-002	NM_001042663.1	Homo sapiens pleckstrin homology domain containing, family G (with RhoGef domain) member 5 (PLEKHG5), transcript variant 3, mRNA.
CCDC50	5.741	1,78E-002	NM_178335.1	Homo sapiens coiled-coil domain containing 50 (CCDC50), transcript variant 2, mRNA.
SCP2	5.741	1,78E-002	NM_002979.3	Homo sapiens sterol carrier protein 2 (SCP2), transcript variant 1, mRNA.
CDC14B	5.74	1,78E-002	NM_033331.2	Homo sapiens CDC14 cell division cycle 14 homolog B (S. cerevisiae) (CDC14B), transcript variant 2, mRNA.
UNC119B	5.732	1,79E-002	NM_001080533.1	Homo sapiens unc-119 homolog B (C. elegans) (UNC119B), mRNA.
LOC391044	5.73	1,79E-002	XR_017596.2	PREDICTED: Homo sapiens misc_RNA (LOC391044), miscRNA.
SLC48A1	5.726	1,79E-002	NM_017842.2	Homo sapiens solute carrier family 48 (heme transporter), member 1 (SLC48A1), mRNA.
UBC	5.726	1,79E-002	NM_021009.1	Homo sapiens ubiquitin C (UBC), mRNA.
SUPT5H	5.725	1,80E-002	NM_003169.2	Homo sapiens suppressor of Ty 5 homolog (S. cerevisiae) (SUPT5H), mRNA.
SFRS2IP	5.722	1,80E-002	NM_004719.2	Homo sapiens splicing factor, arginine/serine-rich 2, interacting protein (SFRS2IP), mRNA.
LOC440160	5.717	1,80E-002	XM_498571.2	PREDICTED: Homo sapiens hypothetical LOC440160 (LOC440160), mRNA.
ZNF24	5.708	1,81E-002	NM_006965.1	Homo sapiens zinc finger protein 24 (ZNF24), mRNA.
LOC100131980	5.705	1,81E-002	XM_001720517.1	PREDICTED: Homo sapiens similar to zinc finger protein 705A (LOC100131980), mRNA.
MBLAC2	5.704	1,82E-002	NM_203406.1	Homo sapiens metallo-beta-lactamase domain containing 2 (MBLAC2), mRNA.
TUBGCP6	5.703	1,82E-002	NM_020461.3	Homo sapiens tubulin, gamma complex associated protein 6 (TUBGCP6), mRNA.
TAF6	5.701	1,82E-002	NM_005641.2	Homo sapiens TAF6 RNA polymerase II, TATA box binding protein (TBP)-associated factor, 80kDa (TAF6), transcript variant 1, mRNA.
CCNI	5.699	1,82E-002	NM_006835.2	Homo sapiens cyclin I (CCNI), mRNA.
TFE3	5.65	1,87E-002	NM_006521.3	Homo sapiens transcription factor binding to IGHM enhancer 3 (TFE3), mRNA.
MRPL55	5.648	1,87E-002	NM_181454.1	Homo sapiens mitochondrial ribosomal protein L55 (MRPL55), nuclear gene encoding mitochondrial protein, transcript variant 1, mRNA.
NFYB	5.64	1,88E-002	NM_006166.3	Homo sapiens nuclear transcription factor Y, beta (NFYB), mRNA.
KIF5B	5.615	1,90E-002	NM_004521.1	Homo sapiens kinesin family member 5B (KIF5B), mRNA.
LOC646762	5.599	1,92E-002	XM_929714.2	PREDICTED: Homo sapiens hypothetical protein LOC646762 (LOC646762), mRNA.
AUH	5.597	1,92E-002	NM_001698.1	Homo sapiens AU RNA binding protein/enoyl-Coenzyme A hydratase (AUH), nuclear gene encoding mitochondrial protein, mRNA.
TRIM61	5.596	1,92E-002	NM_001012414.1	Homo sapiens tripartite motif-containing 61 (TRIM61), mRNA.
DHRS4L2	5.594	1,92E-002	NM_198083.2	Homo sapiens dehydrogenase/reductase (SDR family) member 4 like 2 (DHRS4L2), mRNA.
UBR2	5.588	1,93E-002	NM_015255.1	Homo sapiens ubiquitin protein ligase E3 component n-recognin 2 (UBR2), mRNA.
CACYBP	5.586	1,93E-002	NM_014412.2	Homo sapiens calcyclin binding protein (CACYBP), transcript variant 1, mRNA.
KTI12	5.579	1,94E-002	NM_138417.2	Homo sapiens KTI12 homolog, chromatin associated (S. cerevisiae) (KTI12), mRNA.
FOXK2	5.554	1,96E-002	NM_004514.3	Homo sapiens forkhead box K2 (FOXK2), mRNA.
FKBP1A	5.548	1,97E-002	NM_054014.1	Homo sapiens FK506 binding protein 1A, 12kDa (FKBP1A), transcript variant 12A, mRNA.
KIAA0146	5.544	1,97E-002	NM_001080394.1	Homo sapiens KIAA0146 (KIAA0146), mRNA.
CHD1L	5.529	1,99E-002	NM_004284.3	Homo sapiens chromodomain helicase DNA binding protein 1-like (CHD1L), mRNA.
TSC22D4	5.528	1,99E-002	NM_030935.3	Homo sapiens TSC22 domain family, member 4 (TSC22D4), mRNA.
DPM3	5.527	1,99E-002	NM_018973.3	Homo sapiens dolichyl-phosphate mannosyltransferase polypeptide 3 (DPM3), transcript variant 1, mRNA.
POLR2D	5.527	1,99E-002	NM_004805.2	Homo sapiens polymerase (RNA) II (DNA directed) polypeptide D (POLR2D), mRNA.
CASC4	5.526	1,99E-002	NM_177974.1	Homo sapiens cancer susceptibility candidate 4 (CASC4), transcript variant 2, mRNA.
NCOA3	5.525	1,99E-002	NM_181659.1	Homo sapiens nuclear receptor coactivator 3 (NCOA3), transcript variant 1, mRNA.
UBXN2A	5.516	2,00E-002	NM_181713.3	Homo sapiens UBX domain protein 2A (UBXN2A), mRNA.
TNNI2	5.511	2,01E-002	NM_003282.2	Homo sapiens troponin I type 2 (skeletal, fast) (TNNI2), mRNA.
LMF2	5.51	2,01E-002	NM_033200.1	Homo sapiens lipase maturation factor 2 (LMF2), mRNA.
LOC100128007	5.508	2,01E-002	XR_037327.1	PREDICTED: Homo sapiens misc_RNA (LOC100128007), miscRNA.
ZNF558	5.492	2,03E-002	NM_144693.1	Homo sapiens zinc finger protein 558 (ZNF558), mRNA.
EIF2S1	5.49	2,03E-002	NM_004094.4	Homo sapiens eukaryotic translation initiation factor 2, subunit 1 alpha, 35kDa (EIF2S1), mRNA.
IRF2BP2	5.479	2,04E-002	NM_182972.2	Homo sapiens interferon regulatory factor 2 binding protein 2 (IRF2BP2), transcript variant 1, mRNA.
MYL5	5.477	2,04E-002	NM_002477.1	Homo sapiens myosin, light chain 5, regulatory (MYL5), mRNA.
SEC22B	5.474	2,04E-002	NM_004892.4	Homo sapiens SEC22 vesicle trafficking protein homolog B (S. cerevisiae) (SEC22B), mRNA.
OSBPL9	5.469	2,05E-002	NM_148906.1	Homo sapiens oxysterol binding protein-like 9 (OSBPL9), transcript variant 3, mRNA.
SEC16A	5.467	2,05E-002	NM_014866.1	Homo sapiens SEC16 homolog A (S. cerevisiae) (SEC16A), mRNA.
LCMT1	5.461	2,06E-002	NM_016309.2	Homo sapiens leucine carboxyl methyltransferase 1 (LCMT1), transcript variant 1, mRNA.
CDK10	5.455	2,07E-002	NM_001098533.1	Homo sapiens cyclin-dependent kinase 10 (CDK10), transcript variant c, mRNA.
ZNF654	5.442	2,08E-002	NM_018293.2	Homo sapiens zinc finger protein 654 (ZNF654), mRNA.
WASF2	5.425	2,10E-002	NM_006990.2	Homo sapiens WAS protein family, member 2 (WASF2), mRNA.
RREB1	5.419	2,10E-002	NM_001003699.1	Homo sapiens ras responsive element binding protein 1 (RREB1), transcript variant 1, mRNA.
KLF6	5.417	2,11E-002	NM_001008490.1	Homo sapiens Kruppel-like factor 6 (KLF6), transcript variant 1, mRNA.
LEMD2	5.412	2,11E-002	NM_181336.2	Homo sapiens LEM domain containing 2 (LEMD2), mRNA.
MAF1	5.412	2,11E-002	NM_032272.4	Homo sapiens MAF1 homolog (S. cerevisiae) (MAF1), mRNA.
DMRTA1	5.389	2,14E-002	NM_022160.1	Homo sapiens DMRT-like family A1 (DMRTA1), mRNA.
LOC730746	5.388	2,14E-002	XR_015514.1	PREDICTED: Homo sapiens similar to Heterogeneous nuclear ribonucleoprotein A1 (Helix-destabilizing protein) (Single-strand RNA-binding protein) (hnRNP core protein A1) (HDP) (LOC730746), mRNA.
PANK4	5.383	2,14E-002	NM_018216.1	Homo sapiens pantothenate kinase 4 (PANK4), mRNA.
PEF1	5.378	2,15E-002	NM_012392.2	Homo sapiens penta-EF-hand domain containing 1 (PEF1), mRNA.
RACGAP1	5.353	2,18E-002	NM_013277.2	Homo sapiens Rac GTPase activating protein 1 (RACGAP1), mRNA.
CLASP1	5.348	2,18E-002	NM_015282.1	Homo sapiens cytoplasmic linker associated protein 1 (CLASP1), mRNA.
POLR2B	5.348	2,18E-002	NM_000938.1	Homo sapiens polymerase (RNA) II (DNA directed) polypeptide B, 140kDa (POLR2B), mRNA.
GON4L	5.344	2,19E-002	NM_001037533.1	Homo sapiens gon-4-like (C. elegans) (GON4L), transcript variant 1, mRNA.
SLC25A40	5.339	2,19E-002	NM_018843.2	Homo sapiens solute carrier family 25, member 40 (SLC25A40), nuclear gene encoding mitochondrial protein, mRNA.
HGF	5.33	2,21E-002	NM_000601.4	Homo sapiens hepatocyte growth factor (hepapoietin A; scatter factor) (HGF), transcript variant 1, mRNA.
LOC389676	5.32	2,22E-002	XM_374276.3	PREDICTED: Homo sapiens hypothetical LOC389676 (LOC389676), mRNA.
LOC100132804	5.313	2,23E-002	XR_037093.1	PREDICTED: Homo sapiens misc_RNA (LOC100132804), miscRNA.
MUS81	5.301	2,24E-002	NM_025128.3	Homo sapiens MUS81 endonuclease homolog (S. cerevisiae) (MUS81), mRNA.
KLF6	5.3	2,24E-002	NM_001300.4	Homo sapiens Kruppel-like factor 6 (KLF6), transcript variant 2, mRNA.
GABRB1	5.292	2,25E-002	NM_000812.2	Homo sapiens gamma-aminobutyric acid (GABA) A receptor, beta 1 (GABRB1), mRNA.
PPIA	5.292	2,25E-002	NM_021130.3	Homo sapiens peptidylprolyl isomerase A (cyclophilin A) (PPIA), mRNA.
SNTB1	5.287	2,26E-002	NM_021021.2	Homo sapiens syntrophin, beta 1 (dystrophin-associated protein A1, 59kDa, basic component 1) (SNTB1), mRNA.
C19orf56	5.286	2,26E-002	NM_016145.2	Homo sapiens chromosome 19 open reading frame 56 (C19orf56), mRNA.
LOC100131368	5.286	2,26E-002	XM_001714524.1	PREDICTED: Homo sapiens similar to hCG1783157 (LOC100131368), mRNA.
PPP1R2	5.28	2,26E-002	NM_006241.3	Homo sapiens protein phosphatase 1, regulatory (inhibitor) subunit 2 (PPP1R2), mRNA.
ZNF509	5.275	2,27E-002	NM_145291.2	Homo sapiens zinc finger protein 509 (ZNF509), mRNA.
LGR4	5.271	2,28E-002	NM_018490.1	Homo sapiens leucine-rich repeat-containing G protein-coupled receptor 4 (LGR4), mRNA.
RPL29	5.264	2,28E-002	NM_000992.2	Homo sapiens ribosomal protein L29 (RPL29), mRNA.
SLC4A7	5.262	2,29E-002	NM_003615.2	Homo sapiens solute carrier family 4, sodium bicarbonate cotransporter, member 7 (SLC4A7), mRNA.
WDFY1	5.246	2,31E-002	NM_020830.3	Homo sapiens WD repeat and FYVE domain containing 1 (WDFY1), mRNA.
ALDH5A1	5.226	2,33E-002	NM_001080.3	Homo sapiens aldehyde dehydrogenase 5 family, member A1 (ALDH5A1), nuclear gene encoding mitochondrial protein, transcript variant 2, mRNA.
INTS5	5.226	2,33E-002	NM_030628.1	Homo sapiens integrator complex subunit 5 (INTS5), mRNA.
AGPAT5	5.216	2,34E-002	NM_018361.2	Homo sapiens 1-acylglycerol-3-phosphate O-acyltransferase 5 (lysophosphatidic acid acyltransferase, epsilon) (AGPAT5), mRNA.
LOC653583	5.215	2,34E-002	XM_928224.2	PREDICTED: Homo sapiens similar to pleckstrin homology-like domain, family B, member 1 (LOC653583), mRNA.
LOC644877	5.211	2,35E-002	XR_038951.1	PREDICTED: Homo sapiens misc_RNA (LOC644877), miscRNA.
ZMYND8	5.194	2,37E-002	NM_183048.1	Homo sapiens zinc finger, MYND-type containing 8 (ZMYND8), transcript variant 3, mRNA.
HLTF	5.193	2,37E-002	NM_139048.2	Homo sapiens helicase-like transcription factor (HLTF), transcript variant 2, mRNA.
LOC152845	5.187	2,38E-002	XR_038701.1	PREDICTED: Homo sapiens misc_RNA (LOC152845), miscRNA.
RNY5	5.173	2,40E-002	NR_001571.2	Homo sapiens RNA, Ro-associated Y5 (RNY5), small cytoplasmic RNA.
SCRN1	5.17	2,40E-002	NM_014766.3	Homo sapiens secernin 1 (SCRN1), mRNA.
WAPAL	5.169	2,40E-002	NM_015045.2	Homo sapiens wings apart-like homolog (Drosophila) (WAPAL), mRNA.
DEDD	5.165	2,41E-002	NM_001039712.1	Homo sapiens death effector domain containing (DEDD), transcript variant 4, mRNA.
LOC642691	5.161	2,41E-002	XM_926142.2	PREDICTED: Homo sapiens hypothetical LOC642691 (LOC642691), mRNA.
PDSS1	5.161	2,41E-002	NM_014317.3	Homo sapiens prenyl (decaprenyl) diphosphate synthase, subunit 1 (PDSS1), mRNA.
PGF	5.159	2,42E-002	NM_002632.4	Homo sapiens placental growth factor (PGF), mRNA.
HSP90AA1	5.149	2,43E-002	NM_001017963.2	Homo sapiens heat shock protein 90kDa alpha (cytosolic), class A member 1 (HSP90AA1), transcript variant 1, mRNA.
SLC16A5	5.147	2,43E-002	XM_941071.1	PREDICTED: Homo sapiens solute carrier family 16 (monocarboxylic acid transporters), member 5 (SLC16A5), mRNA.
LRP8	5.145	2,43E-002	NM_001018054.1	Homo sapiens low density lipoprotein receptor-related protein 8, apolipoprotein e receptor (LRP8), transcript variant 4, mRNA.
MCRS1	5.141	2,44E-002	NM_006337.3	Homo sapiens microspherule protein 1 (MCRS1), transcript variant 1, mRNA.
C3orf70	5.132	2,45E-002	NM_001025266.1	Homo sapiens chromosome 3 open reading frame 70 (C3orf70), mRNA.
COG6	5.128	2,46E-002	NM_020751.1	Homo sapiens component of oligomeric golgi complex 6 (COG6), mRNA.
LOC389137	5.128	2,46E-002	XM_371655.3	PREDICTED: Homo sapiens hypothetical LOC389137, transcript variant 2 (LOC389137), mRNA.
TNFAIP2	5.128	2,46E-002	NM_006291.2	Homo sapiens tumor necrosis factor, alpha-induced protein 2 (TNFAIP2), mRNA.
RAB7A	5.126	2,46E-002	NM_004637.5	Homo sapiens RAB7A, member RAS oncogene family (RAB7A), mRNA.
UHRF2	5.126	2,46E-002	NM_152896.1	Homo sapiens ubiquitin-like with PHD and ring finger domains 2 (UHRF2), mRNA.
LOC648740	5.125	2,46E-002	NR_024438.2	Homo sapiens ACTB pseudogene (LOC648740), non-coding RNA.
MIDN	5.12	2,47E-002	NM_177401.4	Homo sapiens midnolin (MIDN), mRNA.
C11orf68	5.111	2,48E-002	NM_031450.2	Homo sapiens chromosome 11 open reading frame 68 (C11orf68), mRNA.
RAB12	5.106	2,49E-002	NM_001025300.1	Homo sapiens RAB12, member RAS oncogene family (RAB12), mRNA.
AKAP13	5.103	2,49E-002	NM_144767.3	Homo sapiens A kinase (PRKA) anchor protein 13 (AKAP13), transcript variant 3, mRNA.
PLSCR1	5.103	2,49E-002	NM_021105.1	Homo sapiens phospholipid scramblase 1 (PLSCR1), mRNA.
TMUB2	5.103	2,49E-002	NM_024107.2	Homo sapiens transmembrane and ubiquitin-like domain containing 2 (TMUB2), transcript variant 1, mRNA.
FAR2	5.09	2,51E-002	NM_018099.3	Homo sapiens fatty acyl CoA reductase 2 (FAR2), mRNA.
ZDHHC11	5.089	2,51E-002	XM_940764.1	PREDICTED: Homo sapiens zinc finger, DHHC-type containing 11 (ZDHHC11), mRNA.
CCDC151	5.077	2,53E-002	NM_145045.4	Homo sapiens coiled-coil domain containing 151 (CCDC151), mRNA.
AARS2	5.071	2,53E-002	NM_020745.2	Homo sapiens alanyl-tRNA synthetase 2, mitochondrial (putative) (AARS2), nuclear gene encoding mitochondrial protein, mRNA.
PCDHGB6	5.068	2,54E-002	NM_018926.2	Homo sapiens protocadherin gamma subfamily B, 6 (PCDHGB6), transcript variant 1, mRNA.
LOC100130652	5.067	2,54E-002	XM_001719052.1	PREDICTED: Homo sapiens hypothetical LOC100130652 (LOC100130652), mRNA.
MKNK2	5.063	2,54E-002	NM_199054.2	Homo sapiens MAP kinase interacting serine/threonine kinase 2 (MKNK2), transcript variant 2, mRNA.
PLA2R1	5.062	2,55E-002	NM_001007267.1	Homo sapiens phospholipase A2 receptor 1, 180kDa (PLA2R1), transcript variant 2, mRNA.
BCKDHA	5.061	2,55E-002	NM_000709.2	Homo sapiens branched chain keto acid dehydrogenase E1, alpha polypeptide (BCKDHA), mRNA.
CCDC93	5.061	2,55E-002	NM_019044.3	Homo sapiens coiled-coil domain containing 93 (CCDC93), mRNA.
CASP6	5.059	2,55E-002	NM_032992.2	Homo sapiens caspase 6, apoptosis-related cysteine peptidase (CASP6), transcript variant beta, mRNA.
SERPINB9	5.058	2,55E-002	NM_004155.3	Homo sapiens serpin peptidase inhibitor, clade B (ovalbumin), member 9 (SERPINB9), mRNA.
TCEA1	5.049	2,56E-002	NM_201437.1	Homo sapiens transcription elongation factor A (SII), 1 (TCEA1), transcript variant 2, mRNA.
PSPH	5.034	2,58E-002	NM_004577.3	Homo sapiens phosphoserine phosphatase (PSPH), mRNA.
MYLK	5.026	2,60E-002	NM_053032.2	Homo sapiens myosin light chain kinase (MYLK), transcript variant 8, mRNA.
PARL	5.024	2,60E-002	NM_018622.5	Homo sapiens presenilin associated, rhomboid-like (PARL), nuclear gene encoding mitochondrial protein, transcript variant 1, mRNA.
CRTC1	5.009	2,62E-002	NM_015321.2	Homo sapiens CREB regulated transcription coactivator 1 (CRTC1), transcript variant 1, mRNA.
FAM63B	5.007	2,62E-002	NM_001040450.1	Homo sapiens family with sequence similarity 63, member B (FAM63B), transcript variant 1, mRNA.
LOC100134424	5.007	2,62E-002	XR_038546.1	PREDICTED: Homo sapiens misc_RNA (LOC100134424), miscRNA.
LOC400652	5.002	2,63E-002	XM_375543.3	PREDICTED: Homo sapiens similar to 40S ribosomal protein S3a, transcript variant 1 (LOC400652), mRNA.
TMUB2	4.99	2,65E-002	NM_001076674.1	Homo sapiens transmembrane and ubiquitin-like domain containing 2 (TMUB2), transcript variant 3, mRNA.
ZNF579	4.99	2,65E-002	NM_152600.2	Homo sapiens zinc finger protein 579 (ZNF579), mRNA.
LOC440895	4.989	2,65E-002	XM_496582.3	PREDICTED: Homo sapiens LIM and senescent cell antigen-like domains 3-like, transcript variant 1 (LOC440895), mRNA.
SDCBP	4.988	2,65E-002	NM_001007067.1	Homo sapiens syndecan binding protein (syntenin) (SDCBP), transcript variant 2, mRNA.
LSM14A	4.978	2,66E-002	NM_015578.1	Homo sapiens LSM14A, SCD6 homolog A (S. cerevisiae) (LSM14A), mRNA.
PITPNM1	4.977	2,67E-002	NM_004910.1	Homo sapiens phosphatidylinositol transfer protein, membrane-associated 1 (PITPNM1), mRNA.
RAD54L2	4.977	2,67E-002	NM_015106.2	Homo sapiens RAD54-like 2 (S. cerevisiae) (RAD54L2), mRNA.
LOC647081	4.963	2,69E-002	XR_017490.2	PREDICTED: Homo sapiens misc_RNA (LOC647081), miscRNA.
AK2	4.952	2,70E-002	NM_001625.2	Homo sapiens adenylate kinase 2 (AK2), transcript variant AK2A, mRNA.
XAB2	4.952	2,70E-002	NM_020196.2	Homo sapiens XPA binding protein 2 (XAB2), mRNA.
LOC100129086	4.951	2,71E-002	XM_001725669.1	PREDICTED: Homo sapiens similar to HIG1 domain family, member 1A (LOC100129086), mRNA.
C12orf68	4.95	2,71E-002	NM_001013635.3	Homo sapiens chromosome 12 open reading frame 68 (C12orf68), mRNA.
PSG3	4.946	2,71E-002	NM_021016.3	Homo sapiens pregnancy specific beta-1-glycoprotein 3 (PSG3), mRNA.
C1orf43	4.929	2,74E-002	NM_015449.2	Homo sapiens chromosome 1 open reading frame 43 (C1orf43), transcript variant 1, mRNA.
EPB41L2	4.927	2,74E-002	NM_001431.1	Homo sapiens erythrocyte membrane protein band 4.1-like 2 (EPB41L2), mRNA.
COASY	4.922	2,75E-002	NM_001042532.1	Homo sapiens Coenzyme A synthase (COASY), transcript variant 4, mRNA.
CUL7	4.911	2,77E-002	NM_014780.3	Homo sapiens cullin 7 (CUL7), mRNA.
LOC732075	4.904	2,78E-002	XM_001131797.1	PREDICTED: Homo sapiens similar to pleckstrin homology-like domain, family B, member 1 (LOC732075), mRNA.
LOC100133017	4.902	2,78E-002	XM_001725861.1	PREDICTED: Homo sapiens similar to mCG1031965 (LOC100133017), mRNA.
PLA2G15	4.899	2,78E-002	NM_012320.3	Homo sapiens phospholipase A2, group XV (PLA2G15), mRNA.
CNNM1	4.898	2,79E-002	NM_020348.1	Homo sapiens cyclin M1 (CNNM1), mRNA.
C19orf6	4.897	2,79E-002	NM_001033026.1	Homo sapiens chromosome 19 open reading frame 6 (C19orf6), transcript variant 1, mRNA.
CTNND2	4.893	2,79E-002	NM_001332.2	Homo sapiens catenin (cadherin-associated protein), delta 2 (neural plakophilin-related arm-repeat protein) (CTNND2), mRNA.
MGAT1	4.883	2,81E-002	NM_002406.2	Homo sapiens mannosyl (alpha-1,3-)-glycoprotein beta-1,2-N-acetylglucosaminyltransferase (MGAT1), mRNA.
CAPN7	4.88	2,81E-002	NM_014296.2	Homo sapiens calpain 7 (CAPN7), mRNA.
PRUNE	4.88	2,81E-002	NM_021222.1	Homo sapiens prune homolog (Drosophila) (PRUNE), mRNA.
TMEM56	4.878	2,82E-002	NM_152487.1	Homo sapiens transmembrane protein 56 (TMEM56), mRNA.
FDXR	4.877	2,82E-002	NM_024417.1	Homo sapiens ferredoxin reductase (FDXR), nuclear gene encoding mitochondrial protein, transcript variant 1, mRNA.
NCRNA00200	4.876	2,82E-002	NR_015376.2	Homo sapiens non-protein coding RNA 200 (NCRNA00200), non-coding RNA.
PAWR	4.873	2,82E-002	NM_002583.2	Homo sapiens PRKC, apoptosis, WT1, regulator (PAWR), mRNA.
TRAFD1	4.869	2,83E-002	NM_006700.1	Homo sapiens TRAF-type zinc finger domain containing 1 (TRAFD1), mRNA.
LEPREL2	4.867	2,83E-002	NM_014262.2	Homo sapiens leprecan-like 2 (LEPREL2), mRNA.
LOC440459	4.866	2,84E-002	XR_019054.1	PREDICTED: Homo sapiens similar to solute carrier family 16, member 6 (LOC440459), miscRNA.
MTRF1	4.858	2,85E-002	NM_004294.2	Homo sapiens mitochondrial translational release factor 1 (MTRF1), nuclear gene encoding mitochondrial protein, mRNA.
EHHADH	4.851	2,86E-002	NM_001966.2	Homo sapiens enoyl-Coenzyme A, hydratase/3-hydroxyacyl Coenzyme A dehydrogenase (EHHADH), mRNA.
LOC728518	4.846	2,87E-002	XM_001127626.1	PREDICTED: Homo sapiens hypothetical LOC728518 (LOC728518), mRNA.
BTBD1	4.843	2,87E-002	NM_025238.3	Homo sapiens BTB (POZ) domain containing 1 (BTBD1), transcript variant 1, mRNA.
CSNK2A2	4.833	2,89E-002	NM_001896.2	Homo sapiens casein kinase 2, alpha prime polypeptide (CSNK2A2), mRNA.
ZNF805	4.824	2,90E-002	NM_001023563.1	Homo sapiens zinc finger protein 805 (ZNF805), mRNA.
CDK9	4.823	2,90E-002	NM_001261.2	Homo sapiens cyclin-dependent kinase 9 (CDC2-related kinase) (CDK9), mRNA.
CDC42BPB	4.817	2,91E-002	NM_006035.3	Homo sapiens CDC42 binding protein kinase beta (DMPK-like) (CDC42BPB), mRNA.
ICK	4.815	2,92E-002	NM_016513.3	Homo sapiens intestinal cell (MAK-like) kinase (ICK), transcript variant 2, mRNA.
MBD2	4.814	2,92E-002	NM_003927.3	Homo sapiens methyl-CpG binding domain protein 2 (MBD2), transcript variant 1, mRNA.
LIMK2	4.812	2,92E-002	NM_016733.2	Homo sapiens LIM domain kinase 2 (LIMK2), transcript variant 2b, mRNA.
PHLDA3	4.81	2,92E-002	NM_012396.3	Homo sapiens pleckstrin homology-like domain, family A, member 3 (PHLDA3), mRNA.
C9orf169	4.808	2,93E-002	NM_199001.1	Homo sapiens chromosome 9 open reading frame 169 (C9orf169), mRNA.
C21orf59	4.804	2,93E-002	NM_017835.1	Homo sapiens chromosome 21 open reading frame 59 (C21orf59), transcript variant 1, mRNA.
C17orf89	4.802	2,94E-002	NM_001086521.1	Homo sapiens chromosome 17 open reading frame 89 (C17orf89), mRNA.
MEPCE	4.793	2,95E-002	NM_019606.4	Homo sapiens methylphosphate capping enzyme (MEPCE), mRNA.
FAM117B	4.788	2,96E-002	NM_173511.2	Homo sapiens family with sequence similarity 117, member B (FAM117B), mRNA.
SSX2IP	4.785	2,97E-002	NM_014021.2	Homo sapiens synovial sarcoma, X breakpoint 2 interacting protein (SSX2IP), mRNA.
AMOTL2	4.782	2,97E-002	NM_016201.2	Homo sapiens angiomotin like 2 (AMOTL2), mRNA.
IRF2BP2	4.782	2,97E-002	NM_182972.2	Homo sapiens interferon regulatory factor 2 binding protein 2 (IRF2BP2), transcript variant 1, mRNA.
SEC13	4.782	2,97E-002	NM_001136232.1	Homo sapiens SEC13 homolog (S. cerevisiae) (SEC13), transcript variant 2, mRNA.
LMO3	4.78	2,97E-002	NM_018640.3	Homo sapiens LIM domain only 3 (rhombotin-like 2) (LMO3), transcript variant 1, mRNA.
C19orf43	4.778	2,98E-002	NM_024038.2	Homo sapiens chromosome 19 open reading frame 43 (C19orf43), mRNA.
POLG	4.777	2,98E-002	NM_002693.1	Homo sapiens polymerase (DNA directed), gamma (POLG), mRNA.
UBXN8	4.777	2,98E-002	NM_005671.2	Homo sapiens UBX domain protein 8 (UBXN8), mRNA.
C14orf124	4.775	2,98E-002	NM_020195.1	Homo sapiens chromosome 14 open reading frame 124 (C14orf124), mRNA.
LYZ	4.775	2,98E-002	NM_000239.1	Homo sapiens lysozyme (renal amyloidosis) (LYZ), mRNA.
LOC647859	4.773	2,98E-002	XM_001130815.1	PREDICTED: Homo sapiens similar to Occludin (LOC647859), mRNA.
POLR2I	4.773	2,98E-002	NM_006233.4	Homo sapiens polymerase (RNA) II (DNA directed) polypeptide I, 14.5kDa (POLR2I), mRNA.
ATPIF1	4.77	2,99E-002	NM_178191.1	Homo sapiens ATPase inhibitory factor 1 (ATPIF1), nuclear gene encoding mitochondrial protein, transcript variant 3, mRNA.
C19orf53	4.766	3,00E-002	NM_014047.2	Homo sapiens chromosome 19 open reading frame 53 (C19orf53), mRNA.
B3GALNT2	4.762	3,00E-002	NM_152490.1	Homo sapiens beta-1,3-N-acetylgalactosaminyltransferase 2 (B3GALNT2), mRNA.
LOC100008588	4.759	3,01E-002	NR_003286.1	Homo sapiens 18S ribosomal RNA (LOC100008588), non-coding RNA.
STEAP1	4.759	3,01E-002	NM_012449.2	Homo sapiens six transmembrane epithelial antigen of the prostate 1 (STEAP1), mRNA.
KIAA0913	4.754	3,02E-002	NM_015037.2	Homo sapiens KIAA0913 (KIAA0913), mRNA.
DGCR8	4.738	3,04E-002	NM_022720.5	Homo sapiens DiGeorge syndrome critical region gene 8 (DGCR8), mRNA.
KLHL29	4.735	3,05E-002	XM_940375.2	PREDICTED: Homo sapiens kelch-like 29 (Drosophila) (KLHL29), mRNA.
TAF9	4.735	3,05E-002	NM_016283.4	Homo sapiens TAF9 RNA polymerase II, TATA box binding protein (TBP)-associated factor, 32kDa (TAF9), transcript variant 2, mRNA.
LOC100129518	4.734	3,05E-002	XM_001717800.1	PREDICTED: Homo sapiens similar to hCG2029803 (LOC100129518), mRNA.
CKAP2	4.732	3,05E-002	NM_001098525.1	Homo sapiens cytoskeleton associated protein 2 (CKAP2), transcript variant 2, mRNA.
STX6	4.732	3,05E-002	NM_005819.4	Homo sapiens syntaxin 6 (STX6), mRNA.
TRIB1	4.732	3,05E-002	NM_025195.2	Homo sapiens tribbles homolog 1 (Drosophila) (TRIB1), mRNA.
CCNC	4.716	3,08E-002	NM_001013399.1	Homo sapiens cyclin C (CCNC), transcript variant 2, mRNA.
NUP35	4.709	3,09E-002	NM_138285.3	Homo sapiens nucleoporin 35kDa (NUP35), mRNA.
RFNG	4.698	3,11E-002	NM_002917.1	Homo sapiens RFNG O-fucosylpeptide 3-beta-N-acetylglucosaminyltransferase (RFNG), mRNA.
TBC1D7	4.693	3,12E-002	NM_016495.2	Homo sapiens TBC1 domain family, member 7 (TBC1D7), mRNA.
ABCA2	4.692	3,12E-002	NM_212533.2	Homo sapiens ATP-binding cassette, sub-family A (ABC1), member 2 (ABCA2), transcript variant 2, mRNA.
HMGN2	4.69	3,13E-002	NM_005517.3	Homo sapiens high-mobility group nucleosomal binding domain 2 (HMGN2), mRNA.
STK19	4.689	3,13E-002	NM_004197.1	Homo sapiens serine/threonine kinase 19 (STK19), transcript variant 1, mRNA.
PCBP2	4.688	3,13E-002	NM_005016.3	Homo sapiens poly(rC) binding protein 2 (PCBP2), transcript variant 1, mRNA.
LOC100129147	4.681	3,14E-002	XM_001725523.1	PREDICTED: Homo sapiens hypothetical protein LOC100129147 (LOC100129147), mRNA.
SERPINA1	4.681	3,14E-002	NM_000295.3	Homo sapiens serpin peptidase inhibitor, clade A (alpha-1 antiproteinase, antitrypsin), member 1 (SERPINA1), transcript variant 1, mRNA.
LOC100134364	4.673	3,16E-002	XM_001713810.1	PREDICTED: Homo sapiens hypothetical protein LOC100134364 (LOC100134364), mRNA.
HABP4	4.672	3,16E-002	NM_014282.1	Homo sapiens hyaluronan binding protein 4 (HABP4), mRNA.
MMGT1	4.669	3,16E-002	NM_173470.1	Homo sapiens membrane magnesium transporter 1 (MMGT1), mRNA.
FAM54B	4.667	3,17E-002	NM_019557.5	Homo sapiens family with sequence similarity 54, member B (FAM54B), transcript variant 1, mRNA.
REM1	4.666	3,17E-002	NM_014012.4	Homo sapiens RAS (RAD and GEM)-like GTP-binding 1 (REM1), mRNA.
UBE2E1	4.666	3,17E-002	NM_003341.3	Homo sapiens ubiquitin-conjugating enzyme E2E 1 (UBC4/5 homolog, yeast) (UBE2E1), transcript variant 1, mRNA.
ARL4A	4.664	3,17E-002	NM_005738.3	Homo sapiens ADP-ribosylation factor-like 4A (ARL4A), transcript variant 1, mRNA.
ARSK	4.663	3,17E-002	NM_198150.1	Homo sapiens arylsulfatase K (ARSK), mRNA.
LOC92659	4.663	3,17E-002	NR_015454.1	Homo sapiens hypothetical LOC92659 (LOC92659), non-coding RNA.
ZWINT	4.663	3,17E-002	NM_001005413.1	Homo sapiens ZW10 interactor (ZWINT), transcript variant 3, mRNA.
CDR2	4.659	3,18E-002	NM_001802.1	Homo sapiens cerebellar degeneration-related protein 2, 62kDa (CDR2), mRNA.
LOC644037	4.656	3,19E-002	XR_017337.2	PREDICTED: Homo sapiens misc_RNA (LOC644037), miscRNA.
FOSL1	4.655	3,19E-002	NM_005438.2	Homo sapiens FOS-like antigen 1 (FOSL1), mRNA.
CLCN5	4.645	3,21E-002	NM_000084.2	Homo sapiens chloride channel 5 (CLCN5), transcript variant 3, mRNA.
ZC3H3	4.644	3,21E-002	NM_015117.1	Homo sapiens zinc finger CCCH-type containing 3 (ZC3H3), mRNA.
CLPP	4.638	3,22E-002	NM_006012.2	Homo sapiens ClpP caseinolytic peptidase, ATP-dependent, proteolytic subunit homolog (E. coli) (CLPP), nuclear gene encoding mitochondrial protein, mRNA.
MAFG	4.635	3,22E-002	NM_032711.2	Homo sapiens v-maf musculoaponeurotic fibrosarcoma oncogene homolog G (avian) (MAFG), transcript variant 2, mRNA.
LOC642255	4.628	3,24E-002	XM_001127807.1	PREDICTED: Homo sapiens similar to Diacylglycerol O-acyltransferase 1 (Diglyceride acyltransferase) (ACAT-related gene product 1) (LOC642255), mRNA.
ARFGAP1	4.626	3,24E-002	NM_018209.2	Homo sapiens ADP-ribosylation factor GTPase activating protein 1 (ARFGAP1), transcript variant 1, mRNA.
MERTK	4.624	3,24E-002	NM_006343.2	Homo sapiens c-mer proto-oncogene tyrosine kinase (MERTK), mRNA.
SGSH	4.62	3,25E-002	NM_000199.2	Homo sapiens N-sulfoglucosamine sulfohydrolase (sulfamidase) (SGSH), mRNA.
ZNF654	4.615	3,26E-002	NM_018293.1	Homo sapiens zinc finger protein 654 (ZNF654), mRNA.
DDX41	4.611	3,27E-002	NM_016222.2	Homo sapiens DEAD (Asp-Glu-Ala-Asp) box polypeptide 41 (DDX41), mRNA.
SEC23A	4.608	3,27E-002	NM_006364.2	Homo sapiens Sec23 homolog A (S. cerevisiae) (SEC23A), mRNA.
CAPN9	4.606	3,28E-002	NM_016452.1	Homo sapiens calpain 9 (CAPN9), transcript variant 2, mRNA.
LOC643011	4.602	3,29E-002	XM_931238.1	PREDICTED: Homo sapiens hypothetical protein LOC643011 (LOC643011), mRNA.
FCHO2	4.598	3,29E-002	NM_138782.1	Homo sapiens FCH domain only 2 (FCHO2), mRNA.
MRPL53	4.593	3,30E-002	NM_053050.2	Homo sapiens mitochondrial ribosomal protein L53 (MRPL53), nuclear gene encoding mitochondrial protein, mRNA.
LOC729978	4.591	3,31E-002	XM_001723016.1	PREDICTED: Homo sapiens similar to LOC339047 protein, transcript variant 2 (LOC729978), mRNA.
NAMPT	4.59	3,31E-002	NM_005746.2	Homo sapiens nicotinamide phosphoribosyltransferase (NAMPT), mRNA.
UBE2E3	4.587	3,31E-002	NM_006357.2	Homo sapiens ubiquitin-conjugating enzyme E2E 3 (UBC4/5 homolog, yeast) (UBE2E3), transcript variant 1, mRNA.
NR1H2	4.581	3,32E-002	NM_007121.2	Homo sapiens nuclear receptor subfamily 1, group H, member 2 (NR1H2), mRNA.
SPTBN1	4.581	3,32E-002	NM_178313.2	Homo sapiens spectrin, beta, non-erythrocytic 1 (SPTBN1), transcript variant 2, mRNA.
C1GALT1C1	4.579	3,33E-002	NM_152692.3	Homo sapiens C1GALT1-specific chaperone 1 (C1GALT1C1), transcript variant 1, mRNA.
SBNO1	4.578	3,33E-002	NM_018183.2	Homo sapiens strawberry notch homolog 1 (Drosophila) (SBNO1), mRNA.
GALC	4.577	3,33E-002	NM_000153.2	Homo sapiens galactosylceramidase (GALC), transcript variant 1, mRNA.
LOC732007	4.576	3,33E-002	XR_015684.1	PREDICTED: Homo sapiens similar to Phosphoglycerate mutase 1 (Phosphoglycerate mutase isozyme B) (PGAM-B) (BPG-dependent PGAM 1) (LOC732007), mRNA.
LRRC66	4.576	3,33E-002	NM_001024611.1	Homo sapiens leucine rich repeat containing 66 (LRRC66), mRNA.
GATM	4.574	3,34E-002	NM_001482.2	Homo sapiens glycine amidinotransferase (L-arginine:glycine amidinotransferase) (GATM), nuclear gene encoding mitochondrial protein, mRNA.
SKP1	4.573	3,34E-002	NM_006930.3	Homo sapiens S-phase kinase-associated protein 1 (SKP1), transcript variant 1, mRNA.
PDYN	4.57	3,34E-002	NM_024411.2	Homo sapiens prodynorphin (PDYN), mRNA.
TOMM70A	4.569	3,35E-002	NM_014820.3	Homo sapiens translocase of outer mitochondrial membrane 70 homolog A (S. cerevisiae) (TOMM70A), nuclear gene encoding mitochondrial protein, mRNA.
TCP1	4.568	3,35E-002	NM_030752.2	Homo sapiens t-complex 1 (TCP1), transcript variant 1, mRNA.
SEC31A	4.566	3,35E-002	NM_014933.2	Homo sapiens SEC31 homolog A (S. cerevisiae) (SEC31A), transcript variant 1, mRNA.
ZNF133	4.56	3,36E-002	NM_003434.3	Homo sapiens zinc finger protein 133 (ZNF133), mRNA.
DKFZp434N035	4.549	3,39E-002	NM_032262.1	Homo sapiens hypothetical protein DKFZp434N035 (DKFZp434N035), mRNA.
MYO9B	4.548	3,39E-002	NM_004145.2	Homo sapiens myosin IXB (MYO9B), mRNA.
ZNF586	4.547	3,39E-002	NM_017652.2	Homo sapiens zinc finger protein 586 (ZNF586), mRNA.
HIRA	4.545	3,39E-002	NM_003325.3	Homo sapiens HIR histone cell cycle regulation defective homolog A (S. cerevisiae) (HIRA), mRNA.
VMO1	4.543	3,40E-002	NM_182566.1	Homo sapiens vitelline membrane outer layer 1 homolog (chicken) (VMO1), mRNA.
LOC649330	4.539	3,41E-002	XM_001723218.1	PREDICTED: Homo sapiens similar to heterogeneous nuclear ribonucleoprotein C-like 1 (LOC649330), mRNA.
ARL6IP4	4.522	3,44E-002	NM_001002251.1	Homo sapiens ADP-ribosylation-like factor 6 interacting protein 4 (ARL6IP4), transcript variant 3, mRNA.
MEP1B	4.517	3,45E-002	NM_005925.2	Homo sapiens meprin A, beta (MEP1B), mRNA.
ASAP2	4.512	3,46E-002	NM_003887.2	Homo sapiens ArfGAP with SH3 domain, ankyrin repeat and PH domain 2 (ASAP2), transcript variant 1, mRNA.
CTSE	4.509	3,46E-002	NM_148964.1	Homo sapiens cathepsin E (CTSE), transcript variant 2, mRNA.
C10orf78	4.501	3,48E-002	NM_145247.4	Homo sapiens chromosome 10 open reading frame 78 (C10orf78), transcript variant 2, mRNA.
CHD9	4.499	3,48E-002	NM_025134.4	Homo sapiens chromodomain helicase DNA binding protein 9 (CHD9), mRNA.
CNOT8	4.498	3,49E-002	NM_004779.4	Homo sapiens CCR4-NOT transcription complex, subunit 8 (CNOT8), mRNA.
PBLD	4.494	3,49E-002	NM_001033083.1	Homo sapiens phenazine biosynthesis-like protein domain containing (PBLD), transcript variant 2, mRNA.
MAD2L1BP	4.492	3,50E-002	NM_014628.2	Homo sapiens MAD2L1 binding protein (MAD2L1BP), transcript variant 2, mRNA.
C17orf101	4.489	3,50E-002	NM_024648.1	Homo sapiens chromosome 17 open reading frame 101 (C17orf101), transcript variant 1, mRNA.
FAM80B	4.473	3,54E-002	NM_020734.1	Homo sapiens family with sequence similarity 80, member B (FAM80B), mRNA.
BCKDHB	4.472	3,54E-002	NM_000056.2	Homo sapiens branched chain keto acid dehydrogenase E1, beta polypeptide (maple syrup urine disease) (BCKDHB), nuclear gene encoding mitochondrial protein, transcript variant 2, mRNA.
VDAC1	4.47	3,54E-002	NM_003374.1	Homo sapiens voltage-dependent anion channel 1 (VDAC1), mRNA.
ZNF774	4.47	3,54E-002	NM_001004309.1	Homo sapiens zinc finger protein 774 (ZNF774), mRNA.
EEF1B2	4.465	3,55E-002	NM_021121.2	Homo sapiens eukaryotic translation elongation factor 1 beta 2 (EEF1B2), transcript variant 2, mRNA.
RHOT1	4.453	3,58E-002	NM_001033566.1	Homo sapiens ras homolog gene family, member T1 (RHOT1), transcript variant 2, mRNA.
ADCK2	4.452	3,58E-002	NM_052853.3	Homo sapiens aarF domain containing kinase 2 (ADCK2), mRNA.
C7orf54	4.452	3,58E-002	NM_014411.2	Homo sapiens chromosome 7 open reading frame 54 (C7orf54), mRNA.
LOC728452	4.448	3,59E-002	XM_001130826.1	PREDICTED: Homo sapiens similar to nuclear pore membrane protein 121 (LOC728452), mRNA.
FAM96B	4.447	3,59E-002	NM_016062.1	Homo sapiens family with sequence similarity 96, member B (FAM96B), mRNA.
BOLA3	4.438	3,61E-002	NM_001035505.1	Homo sapiens bolA homolog 3 (E. coli) (BOLA3), transcript variant 2, mRNA.
LOC728326	4.438	3,61E-002	XM_001129789.1	PREDICTED: Homo sapiens hypothetical LOC728326 (LOC728326), mRNA.
CYSLTR2	4.437	3,61E-002	NM_020377.2	Homo sapiens cysteinyl leukotriene receptor 2 (CYSLTR2), mRNA.
FBXW8	4.436	3,61E-002	NM_012174.1	Homo sapiens F-box and WD repeat domain containing 8 (FBXW8), transcript variant 2, mRNA.
ILF3	4.436	3,61E-002	NM_004516.2	Homo sapiens interleukin enhancer binding factor 3, 90kDa (ILF3), transcript variant 2, mRNA.
CLCC1	4.434	3,61E-002	NM_015127.3	Homo sapiens chloride channel CLIC-like 1 (CLCC1), transcript variant 2, mRNA.
DNAJC14	4.433	3,62E-002	NM_032364.5	Homo sapiens DnaJ (Hsp40) homolog, subfamily C, member 14 (DNAJC14), mRNA.
SORBS1	4.428	3,63E-002	NM_015385.2	Homo sapiens sorbin and SH3 domain containing 1 (SORBS1), transcript variant 2, mRNA.
KIAA0528	4.426	3,63E-002	NM_014802.1	Homo sapiens KIAA0528 (KIAA0528), mRNA.
MOV10	4.422	3,64E-002	NM_020963.2	Homo sapiens Mov10, Moloney leukemia virus 10, homolog (mouse) (MOV10), mRNA.
SERTAD1	4.42	3,64E-002	NM_013376.3	Homo sapiens SERTA domain containing 1 (SERTAD1), mRNA.
ZNF654	4.419	3,65E-002	NM_018293.2	Homo sapiens zinc finger protein 654 (ZNF654), mRNA.
MAP3K2	4.416	3,65E-002	XM_001128799.1	PREDICTED: Homo sapiens mitogen-activated protein kinase kinase kinase 2 (MAP3K2), mRNA.
RMND5B	4.416	3,65E-002	NM_022762.3	Homo sapiens required for meiotic nuclear division 5 homolog B (S. cerevisiae) (RMND5B), mRNA.
YAF2	4.413	3,66E-002	NM_001012424.1	Homo sapiens YY1 associated factor 2 (YAF2), transcript variant 2, mRNA.
LOC441455	4.412	3,66E-002	XR_041340.1	PREDICTED: Homo sapiens misc_RNA (LOC441455), miscRNA.
PPME1	4.407	3,67E-002	NM_016147.1	Homo sapiens protein phosphatase methylesterase 1 (PPME1), mRNA.
SCYL1	4.407	3,67E-002	NM_020680.3	Homo sapiens SCY1-like 1 (S. cerevisiae) (SCYL1), transcript variant A, mRNA.
BSDC1	4.406	3,68E-002	NM_018045.5	Homo sapiens BSD domain containing 1 (BSDC1), mRNA.
CYB5A	4.406	3,67E-002	NM_001914.2	Homo sapiens cytochrome b5 type A (microsomal) (CYB5A), transcript variant 2, mRNA.
COPE	4.404	3,68E-002	NM_199442.1	Homo sapiens coatomer protein complex, subunit epsilon (COPE), transcript variant 2, mRNA.
PTGR1	4.402	3,68E-002	NM_012212.2	Homo sapiens prostaglandin reductase 1 (PTGR1), mRNA.
LOC100131349	4.401	3,69E-002	XM_001718022.1	PREDICTED: Homo sapiens hypothetical protein LOC100131349 (LOC100131349), mRNA.
USP53	4.4	3,69E-002	NM_019050.2	Homo sapiens ubiquitin specific peptidase 53 (USP53), mRNA.
LOC729764	4.398	3,69E-002	XR_015649.1	PREDICTED: Homo sapiens hypothetical protein LOC729764 (LOC729764), mRNA.
IARS2	4.397	3,69E-002	NM_018060.3	Homo sapiens isoleucyl-tRNA synthetase 2, mitochondrial (IARS2), nuclear gene encoding mitochondrial protein, mRNA.
SIM2	4.394	3,70E-002	NM_005069.2	Homo sapiens single-minded homolog 2 (Drosophila) (SIM2), transcript variant SIM2, mRNA.
RAPGEF4	4.378	3,74E-002	NM_007023.2	Homo sapiens Rap guanine nucleotide exchange factor (GEF) 4 (RAPGEF4), mRNA.
NCK1	4.377	3,74E-002	NM_006153.3	Homo sapiens NCK adaptor protein 1 (NCK1), mRNA.
PVRL2	4.373	3,74E-002	NM_001042724.1	Homo sapiens poliovirus receptor-related 2 (herpesvirus entry mediator B) (PVRL2), transcript variant delta, mRNA.
SNAPIN	4.371	3,75E-002	NM_012437.3	Homo sapiens SNAP-associated protein (SNAPIN), mRNA.
PIK3C2A	4.366	3,76E-002	NM_002645.1	Homo sapiens phosphoinositide-3-kinase, class 2, alpha polypeptide (PIK3C2A), mRNA.
DOCK7	4.365	3,76E-002	NM_033407.2	Homo sapiens dedicator of cytokinesis 7 (DOCK7), mRNA.
UNC45A	4.365	3,76E-002	NM_001039675.1	Homo sapiens unc-45 homolog A (C. elegans) (UNC45A), transcript variant 3, mRNA.
KIAA1737	4.364	3,77E-002	NM_033426.2	Homo sapiens KIAA1737 (KIAA1737), mRNA.
LOC387826	4.364	3,76E-002	XM_373521.3	PREDICTED: Homo sapiens hypothetical LOC387826 (LOC387826), mRNA.
RASIP1	4.364	3,77E-002	NM_017805.2	Homo sapiens Ras interacting protein 1 (RASIP1), mRNA.
KIAA1737	4.361	3,77E-002	NM_033426.2	Homo sapiens KIAA1737 (KIAA1737), mRNA.
LOC151760	4.359	3,78E-002	XR_041820.1	PREDICTED: Homo sapiens misc_RNA (LOC151760), miscRNA.
ST6GALNAC3	4.355	3,79E-002	NM_152996.1	Homo sapiens ST6 (alpha-N-acetyl-neuraminyl-2,3-beta-galactosyl-1, 3)-N-acetylgalactosaminide alpha-2,6-sialyltransferase 3 (ST6GALNAC3), mRNA.
DAPK3	4.352	3,79E-002	NM_001348.1	Homo sapiens death-associated protein kinase 3 (DAPK3), mRNA.
LOC158301	4.352	3,79E-002	XM_001721521.1	PREDICTED: Homo sapiens hypothetical protein LOC158301 (LOC158301), mRNA.
PHF8	4.351	3,79E-002	NM_015107.1	Homo sapiens PHD finger protein 8 (PHF8), mRNA.
GCSH	4.348	3,80E-002	NM_004483.3	Homo sapiens glycine cleavage system protein H (aminomethyl carrier) (GCSH), mRNA.
GGCT	4.347	3,80E-002	NM_024051.2	Homo sapiens gamma-glutamyl cyclotransferase (GGCT), mRNA.
KIF20A	4.34	3,82E-002	NM_005733.1	Homo sapiens kinesin family member 20A (KIF20A), mRNA.
TBC1D20	4.34	3,82E-002	NM_144628.2	Homo sapiens TBC1 domain family, member 20 (TBC1D20), mRNA.
JMJD2B	4.331	3,84E-002	NM_015015.1	Homo sapiens jumonji domain containing 2B (JMJD2B), mRNA.
CITED2	4.33	3,84E-002	NM_006079.3	Homo sapiens Cbp/p300-interacting transactivator, with Glu/Asp-rich carboxy-terminal domain, 2 (CITED2), transcript variant 1, mRNA.
H2AFJ	4.33	3,84E-002	NM_177925.2	Homo sapiens H2A histone family, member J (H2AFJ), transcript variant 1, mRNA.
ZNF280D	4.33	3,84E-002	NM_001002843.1	Homo sapiens zinc finger protein 280D (ZNF280D), transcript variant 2, mRNA.
UQCC	4.328	3,84E-002	NM_199487.1	Homo sapiens ubiquinol-cytochrome c reductase complex chaperone (UQCC), nuclear gene encoding mitochondrial protein, transcript variant 2, mRNA.
ATG12	4.321	3,86E-002	NM_004707.2	Homo sapiens ATG12 autophagy related 12 homolog (S. cerevisiae) (ATG12), mRNA.
BSX	4.321	3,86E-002	NM_001098169.1	Homo sapiens brain-specific homeobox (BSX), mRNA.
ARID4B	4.319	3,87E-002	NM_016374.5	Homo sapiens AT rich interactive domain 4B (RBP1-like) (ARID4B), transcript variant 1, mRNA.
LOC128192	4.315	3,87E-002	XM_001725191.1	PREDICTED: Homo sapiens hypothetical LOC128192 (LOC128192), mRNA.
C21orf57	4.313	3,88E-002	NM_058181.1	Homo sapiens chromosome 21 open reading frame 57 (C21orf57), transcript variant 1, mRNA.
ZNF598	4.31	3,88E-002	NM_178167.2	Homo sapiens zinc finger protein 598 (ZNF598), mRNA.
POMT1	4.308	3,89E-002	NM_007171.3	Homo sapiens protein-O-mannosyltransferase 1 (POMT1), transcript variant 1, mRNA.
DNAJC2	4.302	3,90E-002	NM_014377.1	Homo sapiens DnaJ (Hsp40) homolog, subfamily C, member 2 (DNAJC2), transcript variant 1, mRNA.
PIK3CB	4.296	3,92E-002	NM_006219.1	Homo sapiens phosphoinositide-3-kinase, catalytic, beta polypeptide (PIK3CB), mRNA.
ALG10B	4.295	3,92E-002	NM_001013620.3	Homo sapiens asparagine-linked glycosylation 10, alpha-1,2-glucosyltransferase homolog B (yeast) (ALG10B), mRNA.
FXR1	4.294	3,92E-002	NM_005087.2	Homo sapiens fragile X mental retardation, autosomal homolog 1 (FXR1), transcript variant 1, mRNA.
GFM2	4.294	3,92E-002	NM_170681.1	Homo sapiens G elongation factor, mitochondrial 2 (GFM2), nuclear gene encoding mitochondrial protein, transcript variant 3, mRNA.
ZNF341	4.288	3,93E-002	NM_032819.3	Homo sapiens zinc finger protein 341 (ZNF341), mRNA.
RASSF1	4.278	3,96E-002	NM_170712.1	Homo sapiens Ras association (RalGDS/AF-6) domain family 1 (RASSF1), transcript variant B, mRNA.
UBE2M	4.275	3,96E-002	NM_003969.3	Homo sapiens ubiquitin-conjugating enzyme E2M (UBC12 homolog, yeast) (UBE2M), mRNA.
LOC100129466	4.273	3,97E-002	XR_037298.1	PREDICTED: Homo sapiens misc_RNA (LOC100129466), miscRNA.
SNX30	4.273	3,97E-002	NM_001012994.1	Homo sapiens sorting nexin family member 30 (SNX30), mRNA.
RREB1	4.265	3,99E-002	NM_001003699.2	Homo sapiens ras responsive element binding protein 1 (RREB1), transcript variant 1, mRNA.
ZHX2	4.262	4,00E-002	NM_014943.3	Homo sapiens zinc fingers and homeoboxes 2 (ZHX2), mRNA.
IFNAR2	4.261	4,00E-002	NM_207585.1	Homo sapiens interferon (alpha, beta and omega) receptor 2 (IFNAR2), transcript variant 1, mRNA.
LOC285074	4.261	4,00E-002	NM_001012626.1	Homo sapiens hypothetical protein LOC285074 (LOC285074), mRNA.
RPL34	4.255	4,01E-002	NM_000995.2	Homo sapiens ribosomal protein L34 (RPL34), transcript variant 1, mRNA.
KIAA1267	4.252	4,02E-002	NM_015443.2	Homo sapiens KIAA1267 (KIAA1267), mRNA.
LOC642726	4.252	4,02E-002	XM_931524.1	PREDICTED: Homo sapiens hypothetical protein LOC642725, transcript variant 2 (LOC642726), mRNA.
LOC729580	4.249	4,03E-002	XM_001130700.1	PREDICTED: Homo sapiens hypothetical LOC729580 (LOC729580), mRNA.
SPNS2	4.247	4,03E-002	NM_001124758.1	Homo sapiens spinster homolog 2 (Drosophila) (SPNS2), mRNA.
BBS7	4.245	4,03E-002	NM_176824.1	Homo sapiens Bardet-Biedl syndrome 7 (BBS7), transcript variant 1, mRNA.
BIRC3	4.245	4,04E-002	NM_182962.1	Homo sapiens baculoviral IAP repeat-containing 3 (BIRC3), transcript variant 2, mRNA.
LOC392285	4.242	4,04E-002	XR_017134.2	PREDICTED: Homo sapiens misc_RNA (LOC392285), miscRNA.
GOLM1	4.239	4,05E-002	NM_177937.1	Homo sapiens golgi membrane protein 1 (GOLM1), transcript variant 2, mRNA.
AMACR	4.237	4,05E-002	NM_203382.1	Homo sapiens alpha-methylacyl-CoA racemase (AMACR), transcript variant 2, mRNA.
LOC100132394	4.237	4,05E-002	XM_001713809.1	PREDICTED: Homo sapiens hypothetical protein LOC100132394 (LOC100132394), mRNA.
SLC5A10	4.235	4,06E-002	NM_001042450.1	Homo sapiens solute carrier family 5 (sodium/glucose cotransporter), member 10 (SLC5A10), transcript variant 2, mRNA.
LOC100132228	4.232	4,06E-002	XM_001722557.1	PREDICTED: Homo sapiens hypothetical protein LOC100132228 (LOC100132228), mRNA.
SMAP1	4.229	4,07E-002	NM_021940.3	Homo sapiens small ArfGAP 1 (SMAP1), transcript variant 2, mRNA.
GTF2IP1	4.225	4,08E-002	NR_002206.1	Homo sapiens general transcription factor II, i, pseudogene 1 (GTF2IP1) on chromosome 7.
PGAM1	4.215	4,11E-002	NM_002629.2	Homo sapiens phosphoglycerate mutase 1 (brain) (PGAM1), mRNA.
AADAC	4.211	4,12E-002	NM_001086.2	Homo sapiens arylacetamide deacetylase (esterase) (AADAC), mRNA.
DDB1	4.204	4,13E-002	XM_001128983.1	PREDICTED: Homo sapiens damage-specific DNA binding protein 1, 127kDa (DDB1), mRNA.
DNAJC4	4.197	4,15E-002	NM_005528.3	Homo sapiens DnaJ (Hsp40) homolog, subfamily C, member 4 (DNAJC4), mRNA.
DUSP10	4.193	4,16E-002	NM_144729.1	Homo sapiens dual specificity phosphatase 10 (DUSP10), transcript variant 3, mRNA.
ERCC5	4.193	4,16E-002	NM_000123.2	Homo sapiens excision repair cross-complementing rodent repair deficiency, complementation group 5 (ERCC5), mRNA.
MED8	4.193	4,16E-002	NM_201542.2	Homo sapiens mediator of RNA polymerase II transcription, subunit 8 homolog (S. cerevisiae) (MED8), transcript variant 1, mRNA.
RNF114	4.19	4,17E-002	NM_018683.3	Homo sapiens ring finger protein 114 (RNF114), mRNA.
LOC391044	4.187	4,18E-002	XR_019551.2	PREDICTED: Homo sapiens misc_RNA (LOC391044), miscRNA.
RNF181	4.187	4,17E-002	NM_016494.3	Homo sapiens ring finger protein 181 (RNF181), mRNA.
PEMT	4.185	4,18E-002	NM_148172.1	Homo sapiens phosphatidylethanolamine N-methyltransferase (PEMT), nuclear gene encoding mitochondrial protein, transcript variant 1, mRNA.
PTPRK	4.178	4,20E-002	NM_002844.2	Homo sapiens protein tyrosine phosphatase, receptor type, K (PTPRK), mRNA.
SAC3D1	4.178	4,20E-002	NM_013299.3	Homo sapiens SAC3 domain containing 1 (SAC3D1), mRNA.
PDK4	4.177	4,20E-002	NM_002612.3	Homo sapiens pyruvate dehydrogenase kinase, isozyme 4 (PDK4), mRNA.
PLDN	4.177	4,20E-002	NM_012388.2	Homo sapiens pallidin homolog (mouse) (PLDN), mRNA.
C3orf38	4.175	4,20E-002	NM_173824.2	Homo sapiens chromosome 3 open reading frame 38 (C3orf38), mRNA.
FAM39DP	4.175	4,20E-002	NR_003659.1	Homo sapiens family with sequence similarity 39, member D pseudogene (FAM39DP) on chromosome 15.
TMED10	4.173	4,21E-002	NM_006827.5	Homo sapiens transmembrane emp24-like trafficking protein 10 (yeast) (TMED10), mRNA.
BAT2	4.169	4,22E-002	NM_080686.2	Homo sapiens HLA-B associated transcript 2 (BAT2), mRNA.
GAA	4.165	4,23E-002	NM_000152.3	Homo sapiens glucosidase, alpha; acid (GAA), transcript variant 1, mRNA.
SCAMP1	4.149	4,27E-002	NM_004866.4	Homo sapiens secretory carrier membrane protein 1 (SCAMP1), mRNA.
SON	4.147	4,28E-002	NM_138927.1	Homo sapiens SON DNA binding protein (SON), transcript variant f, mRNA.
PCDHAC2	4.144	4,28E-002	NM_018899.4	Homo sapiens protocadherin alpha subfamily C, 2 (PCDHAC2), transcript variant 1, mRNA.
MAEA	4.141	4,29E-002	NM_005882.3	Homo sapiens macrophage erythroblast attacher (MAEA), transcript variant 2, mRNA.
POLRMT	4.141	4,29E-002	NM_005035.3	Homo sapiens polymerase (RNA) mitochondrial (DNA directed) (POLRMT), nuclear gene encoding mitochondrial protein, mRNA.
C11orf51	4.135	4,31E-002	NM_014042.1	Homo sapiens chromosome 11 open reading frame 51 (C11orf51), mRNA.
NDUFA13	4.135	4,31E-002	NM_015965.4	Homo sapiens NADH dehydrogenase (ubiquinone) 1 alpha subcomplex, 13 (NDUFA13), mRNA.
MTCH2	4.122	4,34E-002	NM_014342.2	Homo sapiens mitochondrial carrier homolog 2 (C. elegans) (MTCH2), nuclear gene encoding mitochondrial protein, mRNA.
C12orf35	4.121	4,34E-002	NM_018169.2	Homo sapiens chromosome 12 open reading frame 35 (C12orf35), mRNA.
DEAF1	4.121	4,34E-002	NM_021008.2	Homo sapiens deformed epidermal autoregulatory factor 1 (Drosophila) (DEAF1), mRNA.
RGS17	4.121	4,34E-002	NM_012419.4	Homo sapiens regulator of G-protein signaling 17 (RGS17), mRNA.
SGK	4.12	4,34E-002	NM_005627.2	Homo sapiens serum/glucocorticoid regulated kinase (SGK), mRNA.
LOC100008589	4.119	4,35E-002	NR_003287.1	Homo sapiens 28S ribosomal RNA (LOC100008589), non-coding RNA.
LOC729438	4.118	4,35E-002	XM_001721738.1	PREDICTED: Homo sapiens similar to opposite strand transcription unit to Stag3 (LOC729438), mRNA.
SPTBN1	4.116	4,35E-002	NM_003128.2	Homo sapiens spectrin, beta, non-erythrocytic 1 (SPTBN1), transcript variant 1, mRNA.
CLK3	4.112	4,36E-002	NM_001292.1	Homo sapiens CDC-like kinase 3 (CLK3), transcript variant phclk3/152, mRNA.
RBM41	4.099	4,40E-002	NM_018301.2	Homo sapiens RNA binding motif protein 41 (RBM41), mRNA.
ATP5C1	4.095	4,41E-002	NM_005174.2	Homo sapiens ATP synthase, H+ transporting, mitochondrial F1 complex, gamma polypeptide 1 (ATP5C1), nuclear gene encoding mitochondrial protein, transcript variant 2, mRNA.
KLHL23	4.094	4,41E-002	NM_144711.3	Homo sapiens kelch-like 23 (Drosophila) (KLHL23), mRNA.
C10orf61	4.092	4,42E-002	NM_001013840.1	Homo sapiens chromosome 10 open reading frame 61 (C10orf61), transcript variant 1, mRNA.
LOC652470	4.092	4,42E-002	XM_945536.1	PREDICTED: Homo sapiens hypothetical protein LOC652470 (LOC652470), mRNA.
ME2	4.091	4,42E-002	NM_002396.3	Homo sapiens malic enzyme 2, NAD(+)-dependent, mitochondrial (ME2), nuclear gene encoding mitochondrial protein, mRNA.
PHYH	4.091	4,42E-002	NM_006214.3	Homo sapiens phytanoyl-CoA 2-hydroxylase (PHYH), transcript variant 1, mRNA.
LOC388282	4.09	4,42E-002	XM_001133719.1	PREDICTED: Homo sapiens hypothetical gene supported by AF452719; BC041062 (LOC388282), mRNA.
NEK2	4.089	4,42E-002	NM_002497.2	Homo sapiens NIMA (never in mitosis gene a)-related kinase 2 (NEK2), mRNA.
U2AF1L2	4.082	4,44E-002	NM_005089.1	Homo sapiens U2(RNU2) small nuclear RNA auxiliary factor 1-like 2 (U2AF1L2), mRNA.
PPIAL4A	4.08	4,45E-002	NM_178230.1	Homo sapiens peptidylprolyl isomerase A (cyclophilin A)-like 4A (PPIAL4A), mRNA.
XRN1	4.078	4,45E-002	NM_019001.2	Homo sapiens 5'-3' exoribonuclease 1 (XRN1), mRNA.
OPLAH	4.073	4,47E-002	XM_001129650.1	PREDICTED: Homo sapiens 5-oxoprolinase (ATP-hydrolysing) (OPLAH), mRNA.
LOC729852	4.07	4,47E-002	XR_040869.1	PREDICTED: Homo sapiens misc_RNA (LOC729852), miscRNA.
LOC100133177	4.069	4,48E-002	XR_036907.1	PREDICTED: Homo sapiens misc_RNA (LOC100133177), miscRNA.
MIB2	4.069	4,48E-002	NM_080875.1	Homo sapiens mindbomb homolog 2 (Drosophila) (MIB2), mRNA.
PRKRIP1	4.069	4,48E-002	NM_024653.3	Homo sapiens PRKR interacting protein 1 (IL11 inducible) (PRKRIP1), mRNA.
C3orf23	4.065	4,49E-002	NM_001029840.2	Homo sapiens chromosome 3 open reading frame 23 (C3orf23), transcript variant 3, mRNA.
ATP5F1	4.061	4,50E-002	NM_001688.4	Homo sapiens ATP synthase, H+ transporting, mitochondrial F0 complex, subunit B1 (ATP5F1), nuclear gene encoding mitochondrial protein, mRNA.
ADH5	4.059	4,50E-002	NM_000671.3	Homo sapiens alcohol dehydrogenase 5 (class III), chi polypeptide (ADH5), mRNA.
C22orf40	4.052	4,52E-002	NM_207327.4	Homo sapiens chromosome 22 open reading frame 40 (C22orf40), mRNA.
EHBP1	4.052	4,52E-002	NM_015252.2	Homo sapiens EH domain binding protein 1 (EHBP1), mRNA.
C17orf101	4.051	4,53E-002	NM_175902.3	Homo sapiens chromosome 17 open reading frame 101 (C17orf101), transcript variant 2, mRNA.
TACSTD1	4.046	4,54E-002	NM_002354.1	Homo sapiens tumor-associated calcium signal transducer 1 (TACSTD1), mRNA.
RPL10A	4.044	4,54E-002	NM_007104.4	Homo sapiens ribosomal protein L10a (RPL10A), mRNA.
C1orf25	4.042	4,55E-002	NM_030934.3	Homo sapiens chromosome 1 open reading frame 25 (C1orf25), mRNA.
GUCA2A	4.036	4,57E-002	NM_033553.2	Homo sapiens guanylate cyclase activator 2A (guanylin) (GUCA2A), mRNA.
FANCF	4.032	4,58E-002	NM_022725.2	Homo sapiens Fanconi anemia, complementation group F (FANCF), mRNA.
PMS2L11	4.03	4,58E-002	XM_499450.2	PREDICTED: Homo sapiens postmeiotic segregation increased 2-like 11 (PMS2L11), mRNA.
C19orf30	4.029	4,59E-002	NM_174947.2	Homo sapiens chromosome 19 open reading frame 30 (C19orf30), mRNA.
LOC643342	4.028	4,59E-002	XR_016301.2	PREDICTED: Homo sapiens misc_RNA (LOC643342), miscRNA.
LOC645436	4.028	4,59E-002	XM_928473.1	PREDICTED: Homo sapiens similar to Heterogeneous nuclear ribonucleoprotein A1 (Helix-destabilizing protein) (Single-strand binding protein) (hnRNP core protein A1) (HDP-1) (Topoisomerase-inhibitor suppressed) (LOC645436), mRNA.
ZMYM5	4.025	4,60E-002	NM_001039649.1	Homo sapiens zinc finger, MYM-type 5 (ZMYM5), transcript variant 2, mRNA.
SLC24A1	4.023	4,60E-002	NM_004727.2	Homo sapiens solute carrier family 24 (sodium/potassium/calcium exchanger), member 1 (SLC24A1), mRNA.
KIAA1751	4.016	4,62E-002	XM_372193.4	PREDICTED: Homo sapiens KIAA1751, transcript variant 1 (KIAA1751), mRNA.
MED16	4.015	4,62E-002	NM_005481.2	Homo sapiens mediator complex subunit 16 (MED16), mRNA.
KBTBD9	4.014	4,63E-002	XM_001134449.1	PREDICTED: Homo sapiens kelch repeat and BTB (POZ) domain containing 9 (KBTBD9), mRNA.
TMEM134	4.011	4,63E-002	NM_001078651.1	Homo sapiens transmembrane protein 134 (TMEM134), transcript variant 3, mRNA.
LOC642131	4.007	4,65E-002	XM_001716834.1	PREDICTED: Homo sapiens similar to hCG1812074 (LOC642131), mRNA.
CAPRIN1	4.004	4,65E-002	NM_005898.4	Homo sapiens cell cycle associated protein 1 (CAPRIN1), transcript variant 1, mRNA.
APLNR	4.003	4,66E-002	NM_005161.3	Homo sapiens apelin receptor (APLNR), mRNA.
VPS4A	4.001	4,66E-002	NM_013245.2	Homo sapiens vacuolar protein sorting 4 homolog A (S. cerevisiae) (VPS4A), mRNA.
MRPS35	3.999	4,67E-002	NM_021821.2	Homo sapiens mitochondrial ribosomal protein S35 (MRPS35), nuclear gene encoding mitochondrial protein, mRNA.
MEN1	3.997	4,67E-002	NM_130799.1	Homo sapiens multiple endocrine neoplasia I (MEN1), transcript variant 2, mRNA.
PAPD4	3.99	4,69E-002	NM_173797.2	Homo sapiens PAP associated domain containing 4 (PAPD4), mRNA.
MICAL2	3.989	4,70E-002	NM_014632.2	Homo sapiens microtubule associated monoxygenase, calponin and LIM domain containing 2 (MICAL2), mRNA.
NUMA1	3.989	4,70E-002	NM_006185.2	Homo sapiens nuclear mitotic apparatus protein 1 (NUMA1), mRNA.
SAPS3	3.988	4,70E-002	NM_018312.3	Homo sapiens SAPS domain family, member 3 (SAPS3), mRNA.
UPRT	3.988	4,70E-002	NM_145052.1	Homo sapiens uracil phosphoribosyltransferase (FUR1) homolog (S. cerevisiae) (UPRT), mRNA.
LOC400948	3.987	4,70E-002	XM_940643.1	PREDICTED: Homo sapiens similar to CG33774-PA (LOC400948), mRNA.
PTGIR	3.986	4,70E-002	NM_000960.3	Homo sapiens prostaglandin I2 (prostacyclin) receptor (IP) (PTGIR), mRNA.
IRF3	3.984	4,71E-002	NM_001571.2	Homo sapiens interferon regulatory factor 3 (IRF3), mRNA.
MANSC1	3.984	4,71E-002	NM_018050.2	Homo sapiens MANSC domain containing 1 (MANSC1), mRNA.
SLC16A4	3.984	4,71E-002	NM_004696.1	Homo sapiens solute carrier family 16, member 4 (monocarboxylic acid transporter 5) (SLC16A4), mRNA.
KIAA0251	3.982	4,72E-002	XM_001125924.1	PREDICTED: Homo sapiens KIAA0251 protein (KIAA0251), mRNA.
NCRNA00081	3.98	4,72E-002	NR_024142.1	Homo sapiens non-protein coding RNA 81 (NCRNA00081), non-coding RNA.
TRIM23	3.98	4,72E-002	NM_001656.3	Homo sapiens tripartite motif-containing 23 (TRIM23), transcript variant alpha, mRNA.
KRT18	3.979	4,72E-002	NM_000224.2	Homo sapiens keratin 18 (KRT18), transcript variant 1, mRNA.
LOC644423	3.978	4,73E-002	XM_930172.1	PREDICTED: Homo sapiens hypothetical protein LOC644423 (LOC644423), mRNA.
SLC4A7	3.974	4,74E-002	NM_003615.3	Homo sapiens solute carrier family 4, sodium bicarbonate cotransporter, member 7 (SLC4A7), mRNA.
DNAJC25	3.972	4,74E-002	NM_001015882.2	Homo sapiens DnaJ (Hsp40) homolog, subfamily C , member 25 (DNAJC25), mRNA.
USP9Y	3.972	4,75E-002	NM_004654.3	Homo sapiens ubiquitin specific peptidase 9, Y-linked (USP9Y), mRNA.
DCAF6	3.969	4,75E-002	NM_018442.2	Homo sapiens DDB1 and CUL4 associated factor 6 (DCAF6), transcript variant 1, mRNA.
FARP1	3.969	4,75E-002	NM_005766.2	Homo sapiens FERM, RhoGEF (ARHGEF) and pleckstrin domain protein 1 (chondrocyte-derived) (FARP1), transcript variant 1, mRNA.
FAM59B	3.968	4,76E-002	XM_097977.6	PREDICTED: Homo sapiens family with sequence similarity 59, member B (FAM59B), mRNA.
CAPZB	3.967	4,76E-002	NM_004930.1	Homo sapiens capping protein (actin filament) muscle Z-line, beta (CAPZB), mRNA.
LOC100133234	3.966	4,76E-002	XR_037999.1	PREDICTED: Homo sapiens misc_RNA (LOC100133234), miscRNA.
MIR181C	3.964	4,77E-002	NR_029613.1	Homo sapiens microRNA 181c (MIR181C), microRNA.
PPP2R1A	3.963	4,77E-002	NM_014225.3	Homo sapiens protein phosphatase 2 (formerly 2A), regulatory subunit A , alpha isoform (PPP2R1A), mRNA.
UNG	3.963	4,77E-002	NM_003362.2	Homo sapiens uracil-DNA glycosylase (UNG), nuclear gene encoding mitochondrial protein, transcript variant 1, mRNA.
FLVCR1	3.96	4,78E-002	NM_014053.1	Homo sapiens feline leukemia virus subgroup C cellular receptor 1 (FLVCR1), mRNA.
ETNK1	3.959	4,78E-002	NM_001039481.1	Homo sapiens ethanolamine kinase 1 (ETNK1), transcript variant 2, mRNA.
SPG21	3.958	4,78E-002	NM_016630.3	Homo sapiens spastic paraplegia 21 (autosomal recessive, Mast syndrome) (SPG21), transcript variant 1, mRNA. XM_945612 XM_945613 XM_945615 XM_945617 XM_945619 XM_945622
MYF5	3.956	4,79E-002	NM_005593.1	Homo sapiens myogenic factor 5 (MYF5), mRNA.
BAGE5	3.955	4,79E-002	NM_182484.1	Homo sapiens B melanoma antigen family, member 5 (BAGE5), mRNA.
TAZ	3.955	4,79E-002	NM_181312.1	Homo sapiens tafazzin (cardiomyopathy, dilated 3A (X-linked); endocardial fibroelastosis 2; Barth syndrome) (TAZ), transcript variant 3, mRNA.
RGPD8	3.952	4,80E-002	XM_001722279.1	PREDICTED: Homo sapiens RANBP2-like and GRIP domain containing 8 (RGPD8), mRNA.
KLF11	3.939	4,84E-002	XM_001129527.1	PREDICTED: Homo sapiens Kruppel-like factor 11 (KLF11), mRNA.
PARL	3.937	4,85E-002	NM_018622.5	Homo sapiens presenilin associated, rhomboid-like (PARL), nuclear gene encoding mitochondrial protein, transcript variant 1, mRNA.
C9orf100	3.93	4,87E-002	NM_032818.2	Homo sapiens chromosome 9 open reading frame 100 (C9orf100), mRNA.
RAVER1	3.925	4,88E-002	NM_133452.1	Homo sapiens RAVER1 (RAVER1), mRNA.
TNFAIP8L3	3.924	4,88E-002	NM_207381.2	Homo sapiens tumor necrosis factor, alpha-induced protein 8-like 3 (TNFAIP8L3), mRNA.
SC65	3.918	4,90E-002	NM_006455.2	Homo sapiens synaptonemal complex protein SC65 (SC65), mRNA.
RPL13	3.914	4,91E-002	NM_033251.1	Homo sapiens ribosomal protein L13 (RPL13), transcript variant 2, mRNA.
CFH	3.912	4,92E-002	NM_001014975.1	Homo sapiens complement factor H (CFH), transcript variant 2, mRNA.
USP41	3.904	4,94E-002	XM_036729.5	PREDICTED: Homo sapiens ubiquitin specific peptidase 41 (USP41), mRNA.
GDI1	3.902	4,95E-002	NM_001493.1	Homo sapiens GDP dissociation inhibitor 1 (GDI1), mRNA.
LATS2	3.899	4,96E-002	NM_014572.2	Homo sapiens LATS, large tumor suppressor, homolog 2 (Drosophila) (LATS2), mRNA.
RHOT2	3.899	4,96E-002	NM_138769.1	Homo sapiens ras homolog gene family, member T2 (RHOT2), nuclear gene encoding mitochondrial protein, mRNA.
LOC643668	3.898	4,96E-002	XR_019339.1	PREDICTED: Homo sapiens similar to peptidase (prosome, macropain) 26S subunit, ATPase 1 (LOC643668), mRNA.
LOC728877	3.898	4,96E-002	XR_041759.1	PREDICTED: Homo sapiens misc_RNA (LOC728877), miscRNA.
SFRS13A	3.896	4,97E-002	NM_054016.1	Homo sapiens splicing factor, arginine/serine-rich 13A (SFRS13A), transcript variant 2, mRNA.
C5orf51	3.892	4,98E-002	NM_175921.4	Homo sapiens chromosome 5 open reading frame 51 (C5orf51), mRNA.
MKNK1	3.892	4,98E-002	NM_003684.3	Homo sapiens MAP kinase interacting serine/threonine kinase 1 (MKNK1), transcript variant 1, mRNA.
CISH	3.891	4,98E-002	NM_145071.1	Homo sapiens cytokine inducible SH2-containing protein (CISH), mRNA.
DEF8	3.889	4,99E-002	NM_207514.1	Homo sapiens differentially expressed in FDCP 8 homolog (mouse) (DEF8), transcript variant 1, mRNA.
PRRX2	3.887	5,00E-002	NM_016307.3	Homo sapiens paired related homeobox 2 (PRRX2), mRNA.

## Sheet: 48 hours
Symbol	f-ratio	p-Dist.	Accession	Definition
RBM15	36.497	9,52E-005	NM_022768.4	Homo sapiens RNA binding motif protein 15 (RBM15), mRNA.
NUP43	27.225	2,69E-004	NM_198887.1	Homo sapiens nucleoporin 43kDa (NUP43), transcript variant 1, mRNA.
ZKSCAN4	24.374	3,95E-004	NM_019110.3	Homo sapiens zinc finger with KRAB and SCAN domains 4 (ZKSCAN4), mRNA.
APPL1	24.292	4,00E-004	NM_012096.2	Homo sapiens adaptor protein, phosphotyrosine interaction, PH domain and leucine zipper containing 1 (APPL1), mRNA.
ANGPTL4	22.269	5,38E-004	NM_139314.1	Homo sapiens angiopoietin-like 4 (ANGPTL4), transcript variant 1, mRNA.
FOXP1	20.615	6,97E-004	NM_032682.4	Homo sapiens forkhead box P1 (FOXP1), transcript variant 1, mRNA.
PPCS	19.618	8,23E-004	NM_024664.2	Homo sapiens phosphopantothenoylcysteine synthetase (PPCS), transcript variant 1, mRNA.
MAPK1	19.497	8,40E-004	NM_138957.2	Homo sapiens mitogen-activated protein kinase 1 (MAPK1), transcript variant 2, mRNA.
C14orf102	19.379	8,57E-004	NM_199043.1	Homo sapiens chromosome 14 open reading frame 102 (C14orf102), transcript variant 2, mRNA.
AATK	18.31	1,03E-003	NM_001080395.1	Homo sapiens apoptosis-associated tyrosine kinase (AATK), mRNA.
LOC643007	16.793	1,37E-003	XM_938089.2	PREDICTED: Homo sapiens similar to large subunit ribosomal protein L36a (LOC643007), mRNA.
LOC642946	16.452	1,46E-003	XM_931870.1	PREDICTED: Homo sapiens hypothetical protein LOC642945, transcript variant 2 (LOC642946), mRNA.
MRPL27	16.284	1,51E-003	NM_148571.1	Homo sapiens mitochondrial ribosomal protein L27 (MRPL27), nuclear gene encoding mitochondrial protein, transcript variant 2, mRNA.
FBXO4	16.012	1,60E-003	NM_033484.1	Homo sapiens F-box protein 4 (FBXO4), transcript variant 2, mRNA.
UGCGL1	15.898	1,63E-003	NM_020120.2	Homo sapiens UDP-glucose ceramide glucosyltransferase-like 1 (UGCGL1), transcript variant 1, mRNA.
LARGE	15.617	1,73E-003	NM_133642.2	Homo sapiens like-glycosyltransferase (LARGE), transcript variant 2, mRNA.
RAB8B	15.595	1,74E-003	NM_016530.2	Homo sapiens RAB8B, member RAS oncogene family (RAB8B), mRNA.
RIC8A	15.347	1,83E-003	NM_021932.4	Homo sapiens resistance to inhibitors of cholinesterase 8 homolog A (C. elegans) (RIC8A), mRNA.
MIB2	15.21	1,88E-003	NM_080875.1	Homo sapiens mindbomb homolog 2 (Drosophila) (MIB2), mRNA.
LOC400304	14.995	1,97E-003	XM_375152.3	PREDICTED: Homo sapiens similar to Golgi autoantigen, golgin subfamily A member 2 (Golgi matrix protein GM130), transcript variant 1 (LOC400304), mRNA.
RALGAPA1	14.753	2,07E-003	NM_194301.2	Homo sapiens Ral GTPase activating protein, alpha subunit 1 (catalytic) (RALGAPA1), transcript variant 2, mRNA.
CHKB	14.501	2,19E-003	NM_005198.3	Homo sapiens choline kinase beta (CHKB), transcript variant 1, mRNA.
RALBP1	14.124	2,37E-003	NM_006788.3	Homo sapiens ralA binding protein 1 (RALBP1), mRNA.
COPB2	13.97	2,45E-003	NM_004766.1	Homo sapiens coatomer protein complex, subunit beta 2 (beta prime) (COPB2), mRNA.
KIAA1026	13.846	2,52E-003	NM_001017999.1	Homo sapiens kazrin (KIAA1026), transcript variant D, mRNA.
RNF187	13.721	2,60E-003	XM_928029.2	PREDICTED: Homo sapiens ring finger protein 187 (RNF187), mRNA.
P15RS	13.672	2,62E-003	NM_018170.2	Homo sapiens hypothetical protein FLJ10656 (P15RS), mRNA.
FOXK1	13.559	2,69E-003	NM_001037165.1	Homo sapiens forkhead box K1 (FOXK1), mRNA.
HMGN3	13.374	2,81E-003	NM_138730.1	Homo sapiens high mobility group nucleosomal binding domain 3 (HMGN3), transcript variant 2, mRNA.
DHX16	13.339	2,83E-003	NM_003587.3	Homo sapiens DEAH (Asp-Glu-Ala-His) box polypeptide 16 (DHX16), mRNA.
CYTH2	13.159	2,95E-003	NM_017457.4	Homo sapiens cytohesin 2 (CYTH2), transcript variant 1, mRNA.
SLC25A39	13.032	3,04E-003	NM_016016.1	Homo sapiens solute carrier family 25, member 39 (SLC25A39), mRNA.
TRIM67	13.022	3,05E-003	NM_001004342.3	Homo sapiens tripartite motif-containing 67 (TRIM67), mRNA.
SNORD56	12.999	3,07E-003	NR_002739.1	Homo sapiens small nucleolar RNA, C/D box 56 (SNORD56), small nuclear RNA.
FILIP1L	12.785	3,23E-003	NM_001042459.1	Homo sapiens filamin A interacting protein 1-like (FILIP1L), transcript variant 3, mRNA.
ZNF658B	12.727	3,27E-003	NM_001032297.1	Homo sapiens zinc finger protein 658B (ZNF658B), mRNA.
LOC100128526	12.574	3,39E-003	XM_001724586.1	PREDICTED: Homo sapiens hypothetical LOC100128526 (LOC100128526), mRNA.
ZNF841	12.506	3,45E-003	NM_001136499.1	Homo sapiens zinc finger protein 841 (ZNF841), mRNA.
GPS2	12.481	3,47E-003	NM_004489.4	Homo sapiens G protein pathway suppressor 2 (GPS2), mRNA.
ATL3	12.454	3,49E-003	NM_015459.3	Homo sapiens atlastin GTPase 3 (ATL3), mRNA.
LOC100131801	12.376	3,56E-003	XM_001726504.1	PREDICTED: Homo sapiens similar to hCG2036585 (LOC100131801), mRNA.
PDE12	12.14	3,77E-003	NM_177966.4	Homo sapiens phosphodiesterase 12 (PDE12), mRNA.
BAX	12.105	3,81E-003	NM_004324.3	Homo sapiens BCL2-associated X protein (BAX), transcript variant beta, mRNA.
BCL2L2	11.976	3,93E-003	NM_004050.2	Homo sapiens BCL2-like 2 (BCL2L2), mRNA.
TOR2A	11.96	3,95E-003	NM_130459.1	Homo sapiens torsin family 2, member A (TOR2A), mRNA.
FBXO11	11.875	4,03E-003	NM_018693.2	Homo sapiens F-box protein 11 (FBXO11), transcript variant 2, mRNA.
SRRM1	11.808	4,10E-003	NM_005839.3	Homo sapiens serine/arginine repetitive matrix 1 (SRRM1), mRNA.
ZNF498	11.685	4,23E-003	NM_145115.2	Homo sapiens zinc finger protein 498 (ZNF498), mRNA.
LOC100132742	11.656	4,26E-003	XM_001717161.1	PREDICTED: Homo sapiens hypothetical protein LOC100132742, transcript variant 2 (LOC100132742), mRNA.
WRB	11.626	4,29E-003	NM_004627.2	Homo sapiens tryptophan rich basic protein (WRB), mRNA.
LOC440926	11.448	4,50E-003	NR_002315.1	Homo sapiens H3 histone, family 3A pseudogene (LOC440926), non-coding RNA.
ATXN7L3	11.444	4,50E-003	NM_001098833.1	Homo sapiens ataxin 7-like 3 (ATXN7L3), transcript variant 2, mRNA.
SHC4	11.364	4,59E-003	NM_203349.2	Homo sapiens SHC (Src homology 2 domain containing) family, member 4 (SHC4), mRNA.
LOC100130458	11.361	4,60E-003	XM_001716901.1	PREDICTED: Homo sapiens hypothetical LOC100130458 (LOC100130458), mRNA.
MARCH5	11.32	4,65E-003	NM_017824.4	Homo sapiens membrane-associated ring finger (C3HC4) 5 (MARCH5), mRNA.
TLK1	11.303	4,67E-003	NM_012290.3	Homo sapiens tousled-like kinase 1 (TLK1), mRNA.
GGTL3	11.281	4,70E-003	NM_178025.1	Homo sapiens gamma-glutamyltransferase-like 3 (GGTL3), transcript variant 2, mRNA.
INF2	11.229	4,76E-003	NM_032714.1	Homo sapiens inverted formin, FH2 and WH2 domain containing (INF2), transcript variant 3, mRNA.
YTHDC1	11.199	4,80E-003	NM_001031732.2	Homo sapiens YTH domain containing 1 (YTHDC1), transcript variant 1, mRNA.
RECQL5	11.092	4,94E-003	NM_004259.5	Homo sapiens RecQ protein-like 5 (RECQL5), transcript variant 1, mRNA.
LOC649864	10.951	5,12E-003	XM_941341.1	PREDICTED: Homo sapiens similar to HLA class I histocompatibility antigen, A-29 alpha chain precursor (MHC class I antigen A*29) (Aw-19), transcript variant 1 (LOC649864), mRNA.
IGF2BP2	10.922	5,16E-003	NM_006548.4	Homo sapiens insulin-like growth factor 2 mRNA binding protein 2 (IGF2BP2), transcript variant 1, mRNA.
LOC646819	10.835	5,29E-003	XR_017610.2	PREDICTED: Homo sapiens misc_RNA (LOC646819), miscRNA.
KLF15	10.833	5,29E-003	NM_014079.2	Homo sapiens Kruppel-like factor 15 (KLF15), mRNA.
C14orf100	10.716	5,46E-003	NM_016475.2	Homo sapiens chromosome 14 open reading frame 100 (C14orf100), mRNA.
LOC390705	10.691	5,50E-003	XR_015850.1	PREDICTED: Homo sapiens similar to protein phosphatase 2A 48 kDa regulatory subunit isoform 1; serine/threonine protein phosphatase 2A, 48kDa regulatory subunit; PP2A, subunit B, PR48 isoform; PP2A B subunit PR48; NY-REN-8 antigen (LOC390705), misc RNA.
LOC441179	10.641	5,57E-003	XR_017855.1	PREDICTED: Homo sapiens hypothetical gene supported by AK055887; AK125190 (LOC441179), misc RNA.
FAHD1	10.565	5,69E-003	NM_031208.1	Homo sapiens fumarylacetoacetate hydrolase domain containing 1 (FAHD1), transcript variant 2, mRNA.
LOC100129608	10.548	5,72E-003	XM_001722517.1	PREDICTED: Homo sapiens hypothetical protein LOC100129608 (LOC100129608), mRNA.
C17orf42	10.417	5,93E-003	NM_024683.3	Homo sapiens chromosome 17 open reading frame 42 (C17orf42), mRNA.
MTPN	10.361	6,02E-003	NM_145808.1	Homo sapiens myotrophin (MTPN), mRNA.
LOC100130715	10.301	6,12E-003	XR_037498.1	PREDICTED: Homo sapiens misc_RNA (LOC100130715), miscRNA.
LOC641798	10.201	6,29E-003	XM_935965.1	PREDICTED: Homo sapiens hypothetical protein LOC641797, transcript variant 1 (LOC641798), mRNA.
NCK2	10.154	6,38E-003	NM_001004720.1	Homo sapiens NCK adaptor protein 2 (NCK2), transcript variant 2, mRNA.
LOC732450	10.045	6,58E-003	XM_001133884.1	PREDICTED: Homo sapiens similar to protein immuno-reactive with anti-PTH polyclonal antibodies (LOC732450), mRNA.
LOC646821	9.977	6,71E-003	XM_929781.1	PREDICTED: Homo sapiens similar to beta-actin (LOC646821), mRNA.
BRP44L	9.932	6,79E-003	NM_016098.1	Homo sapiens brain protein 44-like (BRP44L), mRNA.
LOC144438	9.814	7,03E-003	NR_024266.1	Homo sapiens hypothetical LOC144438 (LOC144438), non-coding RNA.
ADNP2	9.812	7,03E-003	NM_014913.2	Homo sapiens ADNP homeobox 2 (ADNP2), mRNA.
LOC440575	9.787	7,08E-003	XM_001732837.1	PREDICTED: Homo sapiens hypothetical LOC440575 (LOC440575), mRNA.
PMVK	9.762	7,14E-003	NM_006556.3	Homo sapiens phosphomevalonate kinase (PMVK), mRNA.
TMEM175	9.745	7,17E-003	NM_032326.2	Homo sapiens transmembrane protein 175 (TMEM175), mRNA.
LOC202227	9.686	7,30E-003	XR_018309.1	PREDICTED: Homo sapiens misc_RNA (LOC202227), miscRNA.
BCMO1	9.667	7,34E-003	NM_017429.2	Homo sapiens beta-carotene 15,15'-monooxygenase 1 (BCMO1), mRNA.
TAX1BP3	9.637	7,40E-003	NM_014604.2	Homo sapiens Tax1 (human T-cell leukemia virus type I) binding protein 3 (TAX1BP3), mRNA.
C14orf101	9.613	7,45E-003	NM_017799.3	Homo sapiens chromosome 14 open reading frame 101 (C14orf101), mRNA.
CPEB4	9.569	7,55E-003	NM_030627.1	Homo sapiens cytoplasmic polyadenylation element binding protein 4 (CPEB4), mRNA.
PTPLB	9.556	7,58E-003	NM_198402.2	Homo sapiens protein tyrosine phosphatase-like (proline instead of catalytic arginine), member b (PTPLB), mRNA.
ATG4A	9.525	7,65E-003	NM_178270.1	Homo sapiens ATG4 autophagy related 4 homolog A (S. cerevisiae) (ATG4A), transcript variant 2, mRNA.
NDRG3	9.514	7,68E-003	NM_022477.2	Homo sapiens NDRG family member 3 (NDRG3), transcript variant 2, mRNA.
EPHA8	9.489	7,73E-003	NM_020526.3	Homo sapiens EPH receptor A8 (EPHA8), transcript variant 1, mRNA.
EIF4A2	9.381	7,99E-003	NM_001967.3	Homo sapiens eukaryotic translation initiation factor 4A, isoform 2 (EIF4A2), mRNA.
LOC652458	9.343	8,08E-003	XM_941907.1	PREDICTED: Homo sapiens similar to Transcriptional regulator ATRX (ATP-dependent helicase ATRX) (X-linked helicase II) (X-linked nuclear protein) (XNP) (Znf-HX) (LOC652458), mRNA.
LOC100133390	9.247	8,31E-003	XM_001723357.1	PREDICTED: Homo sapiens hypothetical protein LOC100133390, transcript variant 2 (LOC100133390), mRNA.
LOC643961	9.212	8,40E-003	XM_927217.1	PREDICTED: Homo sapiens similar to CG9967-PA, isoform A (LOC643961), mRNA.
RDH14	9.208	8,41E-003	NM_020905.1	Homo sapiens retinol dehydrogenase 14 (all-trans/9-cis/11-cis) (RDH14), mRNA.
RGPD4	9.117	8,65E-003	XM_935063.1	PREDICTED: Homo sapiens RANBP2-like and GRIP domain containing 4, transcript variant 6 (RGPD4), mRNA.
CCNY	9.043	8,85E-003	NM_145012.3	Homo sapiens cyclin Y (CCNY), transcript variant 1, mRNA.
LOC653545	9.042	8,85E-003	NM_001127389.1	Homo sapiens double homeobox, 4-like (LOC653545), mRNA.
PPP2R3B	8.982	9,01E-003	NM_013239.3	Homo sapiens protein phosphatase 2 (formerly 2A), regulatory subunit B'', beta (PPP2R3B), transcript variant 1, mRNA.
TYW3	8.926	9,17E-003	NM_138467.1	Homo sapiens tRNA-yW synthesizing protein 3 homolog (S. cerevisiae) (TYW3), mRNA.
BAT4	8.863	9,35E-003	NM_033177.2	Homo sapiens HLA-B associated transcript 4 (BAT4), mRNA.
LOC100130624	8.83	9,45E-003	XR_039678.1	PREDICTED: Homo sapiens misc_RNA (LOC100130624), miscRNA.
RAD21	8.775	9,61E-003	NM_006265.1	Homo sapiens RAD21 homolog (S. pombe) (RAD21), mRNA.
CUTA	8.699	9,84E-003	NM_001014838.1	Homo sapiens cutA divalent cation tolerance homolog (E. coli) (CUTA), transcript variant 4, mRNA.
AGL	8.693	9,86E-003	NM_000645.2	Homo sapiens amylo-1, 6-glucosidase, 4-alpha-glucanotransferase (AGL), transcript variant 5, mRNA.
WDR82	8.689	9,88E-003	NM_025222.3	Homo sapiens WD repeat domain 82 (WDR82), mRNA.
PDIA5	8.631	1,01E-002	NM_006810.2	Homo sapiens protein disulfide isomerase family A, member 5 (PDIA5), mRNA.
LYRM7	8.626	1,01E-002	NM_181705.2	Homo sapiens Lyrm7 homolog (mouse) (LYRM7), mRNA.
TRIM31	8.585	1,02E-002	NM_007028.3	Homo sapiens tripartite motif-containing 31 (TRIM31), mRNA.
C10orf26	8.501	1,05E-002	NM_001083913.1	Homo sapiens chromosome 10 open reading frame 26 (C10orf26), transcript variant 1, mRNA.
ASTN2	8.484	1,05E-002	NM_198187.2	Homo sapiens astrotactin 2 (ASTN2), transcript variant 3, mRNA.
CD276	8.468	1,06E-002	NM_025240.2	Homo sapiens CD276 molecule (CD276), transcript variant 2, mRNA.
LOC731365	8.411	1,08E-002	XR_015917.1	PREDICTED: Homo sapiens similar to ribosomal protein L24 (LOC731365), mRNA.
NDUFV2	8.352	1,10E-002	NM_021074.1	Homo sapiens NADH dehydrogenase (ubiquinone) flavoprotein 2, 24kDa (NDUFV2), mRNA.
RDH11	8.329	1,11E-002	NM_016026.2	Homo sapiens retinol dehydrogenase 11 (all-trans/9-cis/11-cis) (RDH11), mRNA.
LOC729647	8.294	1,12E-002	XR_015976.1	PREDICTED: Homo sapiens similar to CG7889-PA (LOC729647), mRNA.
SFMBT2	8.219	1,15E-002	NM_001029880.1	Homo sapiens Scm-like with four mbt domains 2 (SFMBT2), mRNA.
PRR5	8.218	1,15E-002	NM_001017529.1	Homo sapiens proline rich 5 (renal) (PRR5), transcript variant 5, mRNA.
LLGL2	8.194	1,16E-002	XM_946153.1	PREDICTED: Homo sapiens lethal giant larvae homolog 2 (Drosophila), transcript variant 10 (LLGL2), mRNA.
C21orf51	8.133	1,18E-002	NM_001042401.1	Homo sapiens chromosome 21 open reading frame 51 (C21orf51), transcript variant 2, mRNA.
KCTD2	8.061	1,21E-002	NM_015353.1	Homo sapiens potassium channel tetramerisation domain containing 2 (KCTD2), mRNA.
ABCB1	8.05	1,21E-002	NM_000927.3	Homo sapiens ATP-binding cassette, sub-family B (MDR/TAP), member 1 (ABCB1), mRNA.
RNU6-15	7.992	1,24E-002	NR_028372.1	Homo sapiens RNA, U6 small nuclear 15 (RNU6-15), small nuclear RNA.
NUP62	7.987	1,24E-002	NM_153719.2	Homo sapiens nucleoporin 62kDa (NUP62), transcript variant 1, mRNA.
C16orf86	7.983	1,24E-002	NM_001012984.2	Homo sapiens chromosome 16 open reading frame 86 (C16orf86), mRNA.
STAT3	7.974	1,25E-002	NM_139276.2	Homo sapiens signal transducer and activator of transcription 3 (acute-phase response factor) (STAT3), transcript variant 1, mRNA.
MTSS1	7.961	1,25E-002	NM_014751.2	Homo sapiens metastasis suppressor 1 (MTSS1), mRNA.
ZNF323	7.951	1,25E-002	NM_145909.2	Homo sapiens zinc finger protein 323 (ZNF323), transcript variant 2, mRNA.
RAB24	7.947	1,26E-002	NM_130781.1	Homo sapiens RAB24, member RAS oncogene family (RAB24), transcript variant 2, mRNA.
TNFAIP8L1	7.916	1,27E-002	NM_152362.1	Homo sapiens tumor necrosis factor, alpha-induced protein 8-like 1 (TNFAIP8L1), mRNA.
LOC648509	7.896	1,28E-002	XR_018376.1	PREDICTED: Homo sapiens similar to plakophilin 4 isoform a (LOC648509), mRNA.
ADH4	7.894	1,28E-002	NM_000670.3	Homo sapiens alcohol dehydrogenase 4 (class II), pi polypeptide (ADH4), mRNA.
RNH1	7.873	1,29E-002	NM_203385.1	Homo sapiens ribonuclease/angiogenin inhibitor 1 (RNH1), transcript variant 4, mRNA.
CCNL1	7.859	1,29E-002	NM_020307.2	Homo sapiens cyclin L1 (CCNL1), mRNA.
KIAA0565	7.843	1,30E-002	XM_934729.1	PREDICTED: Homo sapiens KIAA0565 gene product, transcript variant 5 (KIAA0565), mRNA.
CREB3L4	7.767	1,34E-002	NM_130898.2	Homo sapiens cAMP responsive element binding protein 3-like 4 (CREB3L4), mRNA.
SIN3A	7.744	1,35E-002	NM_015477.1	Homo sapiens SIN3 homolog A, transcription regulator (yeast) (SIN3A), mRNA.
NCRNA00094	7.731	1,35E-002	NR_015427.1	Homo sapiens non-protein coding RNA 94 (NCRNA00094), non-coding RNA.
LOC100128627	7.717	1,36E-002	XR_036850.1	PREDICTED: Homo sapiens misc_RNA (LOC100128627), miscRNA.
KDELR2	7.709	1,36E-002	NM_006854.3	Homo sapiens KDEL (Lys-Asp-Glu-Leu) endoplasmic reticulum protein retention receptor 2 (KDELR2), transcript variant 1, mRNA.
LOC727826	7.704	1,36E-002	XM_001720403.1	PREDICTED: Homo sapiens hypothetical LOC727826 (LOC727826), mRNA.
SH3PXD2A	7.699	1,37E-002	NM_014631.2	Homo sapiens SH3 and PX domains 2A (SH3PXD2A), mRNA.
HSD17B12	7.692	1,37E-002	NM_016142.1	Homo sapiens hydroxysteroid (17-beta) dehydrogenase 12 (HSD17B12), mRNA.
LOC647841	7.68	1,38E-002	XM_943243.1	PREDICTED: Homo sapiens hypothetical protein LOC647840, transcript variant 2 (LOC647841), mRNA.
PPM2C	7.669	1,38E-002	NM_018444.2	Homo sapiens protein phosphatase 2C, magnesium-dependent, catalytic subunit (PPM2C), nuclear gene encoding mitochondrial protein, mRNA.
LOC390345	7.627	1,40E-002	XR_038919.1	PREDICTED: Homo sapiens misc_RNA (LOC390345), miscRNA.
PMS2L3	7.613	1,41E-002	NM_001003686.1	Homo sapiens postmeiotic segregation increased 2-like 3 (PMS2L3), transcript variant 2, mRNA.
LOC650921	7.598	1,41E-002	XM_940009.1	PREDICTED: Homo sapiens hypothetical protein LOC650921 (LOC650921), mRNA.
SAPS2	7.593	1,42E-002	XM_946091.1	PREDICTED: Homo sapiens SAPS domain family, member 2, transcript variant 6 (SAPS2), mRNA.
AP2B1	7.59	1,42E-002	NM_001282.2	Homo sapiens adaptor-related protein complex 2, beta 1 subunit (AP2B1), transcript variant 2, mRNA.
CAPZA2	7.568	1,43E-002	NM_006136.2	Homo sapiens capping protein (actin filament) muscle Z-line, alpha 2 (CAPZA2), mRNA.
MAT2B	7.566	1,43E-002	NM_013283.3	Homo sapiens methionine adenosyltransferase II, beta (MAT2B), transcript variant 1, mRNA.
C14orf142	7.531	1,45E-002	NM_032490.4	Homo sapiens chromosome 14 open reading frame 142 (C14orf142), mRNA.
MYL12A	7.52	1,45E-002	NM_006471.2	Homo sapiens myosin, light chain 12A, regulatory, non-sarcomeric (MYL12A), mRNA.
TMUB2	7.402	1,51E-002	NM_024107.2	Homo sapiens transmembrane and ubiquitin-like domain containing 2 (TMUB2), transcript variant 1, mRNA.
CTR9	7.391	1,52E-002	NM_014633.2	Homo sapiens Ctr9, Paf1/RNA polymerase II complex component, homolog (S. cerevisiae) (CTR9), mRNA.
GRAMD3	7.354	1,54E-002	NM_023927.1	Homo sapiens GRAM domain containing 3 (GRAMD3), mRNA.
GPX3	7.337	1,55E-002	NM_002084.3	Homo sapiens glutathione peroxidase 3 (plasma) (GPX3), mRNA.
KCTD6	7.331	1,55E-002	NM_153331.2	Homo sapiens potassium channel tetramerisation domain containing 6 (KCTD6), mRNA.
C11orf31	7.292	1,57E-002	NM_170746.2	Homo sapiens chromosome 11 open reading frame 31 (C11orf31), mRNA.
UBE1C	7.285	1,58E-002	NM_198197.1	Homo sapiens ubiquitin-activating enzyme E1C (UBA3 homolog, yeast) (UBE1C), transcript variant 3, mRNA.
LOC644162	7.284	1,58E-002	XM_933956.1	PREDICTED: Homo sapiens similar to septin 7, transcript variant 4 (LOC644162), mRNA.
CISD1	7.262	1,59E-002	NM_018464.2	Homo sapiens CDGSH iron sulfur domain 1 (CISD1), mRNA.
PANK2	7.206	1,62E-002	NM_024960.4	Homo sapiens pantothenate kinase 2 (PANK2), transcript variant 3, mRNA.
AHCTF1	7.2	1,63E-002	NM_015446.3	Homo sapiens AT hook containing transcription factor 1 (AHCTF1), mRNA.
CLK2	7.177	1,64E-002	XM_945187.1	PREDICTED: Homo sapiens CDC-like kinase 2, transcript variant 4 (CLK2), mRNA.
PABPC1	7.142	1,66E-002	NM_002568.3	Homo sapiens poly(A) binding protein, cytoplasmic 1 (PABPC1), mRNA.
ANGEL1	7.137	1,66E-002	NM_015305.2	Homo sapiens angel homolog 1 (Drosophila) (ANGEL1), mRNA.
DCTD	7.123	1,67E-002	NM_001921.2	Homo sapiens dCMP deaminase (DCTD), transcript variant 2, mRNA.
OR7E156P	7.093	1,69E-002	NR_002171.1	Homo sapiens olfactory receptor, family 7, subfamily E, member 156 pseudogene (OR7E156P), non-coding RNA.
LOC645431	7.087	1,69E-002	NR_024334.1	Homo sapiens hypothetical LOC645431 (LOC645431), non-coding RNA.
CLPX	7.081	1,70E-002	NM_006660.3	Homo sapiens ClpX caseinolytic peptidase X homolog (E. coli) (CLPX), mRNA.
PUS3	7.081	1,70E-002	NM_031307.2	Homo sapiens pseudouridylate synthase 3 (PUS3), mRNA.
HNRNPF	7.069	1,71E-002	NM_001098204.1	Homo sapiens heterogeneous nuclear ribonucleoprotein F (HNRNPF), transcript variant 2, mRNA.
PKN3	7.058	1,71E-002	NM_013355.3	Homo sapiens protein kinase N3 (PKN3), mRNA.
FASTKD1	7.057	1,71E-002	NM_024622.2	Homo sapiens FAST kinase domains 1 (FASTKD1), mRNA.
GUCA1A	7.05	1,72E-002	NM_000409.2	Homo sapiens guanylate cyclase activator 1A (retina) (GUCA1A), mRNA.
ZFYVE21	7.045	1,72E-002	NM_024071.2	Homo sapiens zinc finger, FYVE domain containing 21 (ZFYVE21), mRNA.
LONRF1	7.037	1,72E-002	NM_152271.3	Homo sapiens LON peptidase N-terminal domain and ring finger 1 (LONRF1), mRNA.
GUSBL2	7.002	1,75E-002	NM_206910.1	Homo sapiens glucuronidase, beta-like 2 (GUSBL2), transcript variant 3, mRNA.
LOC100128675	6.997	1,75E-002	NR_024562.1	Homo sapiens hypothetical LOC100128675 (LOC100128675), transcript variant 2, non-coding RNA.
LACTB	6.996	1,75E-002	NM_032857.2	Homo sapiens lactamase, beta (LACTB), nuclear gene encoding mitochondrial protein, transcript variant 1, mRNA.
RAD1	6.989	1,76E-002	NM_133377.2	Homo sapiens RAD1 homolog (S. pombe) (RAD1), transcript variant 3, mRNA.
KIAA0753	6.958	1,78E-002	NM_014804.2	Homo sapiens KIAA0753 (KIAA0753), mRNA.
TNFRSF25	6.954	1,78E-002	NM_001039664.1	Homo sapiens tumor necrosis factor receptor superfamily, member 25 (TNFRSF25), transcript variant 12, mRNA.
LOC645157	6.941	1,79E-002	XR_016770.2	PREDICTED: Homo sapiens misc_RNA (LOC645157), miscRNA.
IK	6.933	1,79E-002	NM_006083.3	Homo sapiens IK cytokine, down-regulator of HLA II (IK), mRNA.
LOC642033	6.915	1,80E-002	XM_936103.1	PREDICTED: Homo sapiens similar to ATP-binding cassette, sub-family F, member 1 isoform b (LOC642033), mRNA.
SNURF	6.884	1,82E-002	NM_005678.3	Homo sapiens SNRPN upstream reading frame (SNURF), transcript variant 1, mRNA.
NUFIP1	6.876	1,83E-002	NM_012345.1	Homo sapiens nuclear fragile X mental retardation protein interacting protein 1 (NUFIP1), mRNA.
UBXN4	6.843	1,85E-002	NM_014607.3	Homo sapiens UBX domain protein 4 (UBXN4), mRNA.
OGDH	6.84	1,85E-002	NM_002541.2	Homo sapiens oxoglutarate (alpha-ketoglutarate) dehydrogenase (lipoamide) (OGDH), nuclear gene encoding mitochondrial protein, transcript variant 1, mRNA.
LOC100131866	6.828	1,86E-002	XR_037510.1	PREDICTED: Homo sapiens misc_RNA (LOC100131866), miscRNA.
ATG4A	6.799	1,88E-002	NM_178270.1	Homo sapiens ATG4 autophagy related 4 homolog A (S. cerevisiae) (ATG4A), transcript variant 2, mRNA.
FNTB	6.798	1,88E-002	NM_002028.3	Homo sapiens farnesyltransferase, CAAX box, beta (FNTB), mRNA.
DSTN	6.784	1,89E-002	NM_006870.3	Homo sapiens destrin (actin depolymerizing factor) (DSTN), transcript variant 1, mRNA.
RHBDF1	6.77	1,90E-002	NM_022450.2	Homo sapiens rhomboid 5 homolog 1 (Drosophila) (RHBDF1), mRNA.
DIS3L	6.747	1,92E-002	NM_133375.2	Homo sapiens DIS3 mitotic control homolog (S. cerevisiae)-like (DIS3L), mRNA.
MON2	6.727	1,93E-002	NM_015026.1	Homo sapiens MON2 homolog (yeast) (MON2), mRNA.
AKTIP	6.71	1,95E-002	NM_022476.2	Homo sapiens AKT interacting protein (AKTIP), transcript variant 2, mRNA.
DZIP1	6.695	1,96E-002	NM_198968.2	Homo sapiens DAZ interacting protein 1 (DZIP1), transcript variant 2, mRNA.
CXCR1	6.681	1,97E-002	NM_000634.2	Homo sapiens chemokine (C-X-C motif) receptor 1 (CXCR1), mRNA.
IP6K2	6.672	1,97E-002	NM_001005911.1	Homo sapiens inositol hexakisphosphate kinase 2 (IP6K2), transcript variant 4, mRNA.
NIPA2	6.669	1,98E-002	NM_030922.5	Homo sapiens non imprinted in Prader-Willi/Angelman syndrome 2 (NIPA2), transcript variant 1, mRNA.
YWHAH	6.663	1,98E-002	NM_003405.3	Homo sapiens tyrosine 3-monooxygenase/tryptophan 5-monooxygenase activation protein, eta polypeptide (YWHAH), mRNA.
POLR3K	6.662	1,98E-002	NM_016310.2	Homo sapiens polymerase (RNA) III (DNA directed) polypeptide K, 12.3 kDa (POLR3K), mRNA.
LSM12	6.656	1,99E-002	NM_152344.1	Homo sapiens LSM12 homolog (S. cerevisiae) (LSM12), mRNA.
SLC30A9	6.645	1,99E-002	NM_006345.3	Homo sapiens solute carrier family 30 (zinc transporter), member 9 (SLC30A9), mRNA.
TMEM106C	6.632	2,00E-002	NM_024056.2	Homo sapiens transmembrane protein 106C (TMEM106C), mRNA.
NDUFAB1	6.626	2,01E-002	NM_005003.2	Homo sapiens NADH dehydrogenase (ubiquinone) 1, alpha/beta subcomplex, 1, 8kDa (NDUFAB1), mRNA.
TTC13	6.607	2,02E-002	NM_024525.2	Homo sapiens tetratricopeptide repeat domain 13 (TTC13), mRNA.
LOC645138	6.606	2,02E-002	XM_928168.1	PREDICTED: Homo sapiens similar to ribosomal protein S11 (LOC645138), mRNA.
FAM108A2	6.602	2,03E-002	XM_001724669.1	PREDICTED: Homo sapiens family with sequence similarity 108, member A2 (FAM108A2), mRNA.
STK35	6.583	2,04E-002	NM_080836.2	Homo sapiens serine/threonine kinase 35 (STK35), mRNA.
FAM63B	6.564	2,06E-002	NM_001040450.1	Homo sapiens family with sequence similarity 63, member B (FAM63B), transcript variant 1, mRNA.
APOA1BP	6.56	2,06E-002	NM_144772.1	Homo sapiens apolipoprotein A-I binding protein (APOA1BP), mRNA.
CD1D	6.547	2,07E-002	NM_001766.3	Homo sapiens CD1d molecule (CD1D), mRNA.
LOC100133800	6.54	2,07E-002	XR_039017.1	PREDICTED: Homo sapiens misc_RNA (LOC100133800), miscRNA.
SCRN1	6.515	2,09E-002	NM_014766.3	Homo sapiens secernin 1 (SCRN1), mRNA.
C6orf163	6.495	2,11E-002	NM_001010868.1	Homo sapiens chromosome 6 open reading frame 163 (C6orf163), mRNA.
SLC27A3	6.484	2,12E-002	NM_024330.1	Homo sapiens solute carrier family 27 (fatty acid transporter), member 3 (SLC27A3), mRNA.
LOC653226	6.472	2,13E-002	XM_927451.2	PREDICTED: Homo sapiens similar to Signal recognition particle 9 kDa protein (SRP9) (LOC653226), mRNA.
PSD3	6.463	2,14E-002	NM_015310.3	Homo sapiens pleckstrin and Sec7 domain containing 3 (PSD3), transcript variant 1, mRNA.
SUZ12P	6.461	2,14E-002	XM_934905.1	PREDICTED: Homo sapiens suppressor of zeste 12 homolog pseudogene, transcript variant 5 (SUZ12P), mRNA.
ARPC4	6.46	2,14E-002	NM_001024960.1	Homo sapiens actin related protein 2/3 complex, subunit 4, 20kDa (ARPC4), transcript variant 3, mRNA.
PRKAA1	6.454	2,14E-002	NM_206907.3	Homo sapiens protein kinase, AMP-activated, alpha 1 catalytic subunit (PRKAA1), transcript variant 2, mRNA.
AKAP2	6.447	2,15E-002	NM_001004065.3	Homo sapiens A kinase (PRKA) anchor protein 2 (AKAP2), transcript variant 1, mRNA.
ZNF131	6.432	2,16E-002	NM_003432.1	Homo sapiens zinc finger protein 131 (ZNF131), mRNA.
INTS3	6.421	2,17E-002	NM_023015.3	Homo sapiens integrator complex subunit 3 (INTS3), mRNA.
LOC100132804	6.388	2,20E-002	XR_039272.1	PREDICTED: Homo sapiens misc_RNA (LOC100132804), miscRNA.
ZNF689	6.386	2,20E-002	NM_138447.1	Homo sapiens zinc finger protein 689 (ZNF689), mRNA.
HRB	6.383	2,20E-002	NM_004504.3	Homo sapiens HIV-1 Rev binding protein (HRB), mRNA.
TAF10	6.372	2,21E-002	NM_006284.2	Homo sapiens TAF10 RNA polymerase II, TATA box binding protein (TBP)-associated factor, 30kDa (TAF10), mRNA.
SNORA58	6.352	2,23E-002	NR_002985.1	Homo sapiens small nucleolar RNA, H/ACA box 58 (SNORA58), small nucleolar RNA.
JPH1	6.339	2,24E-002	NM_020647.2	Homo sapiens junctophilin 1 (JPH1), mRNA.
LOC645086	6.339	2,24E-002	XM_940960.3	PREDICTED: Homo sapiens hypothetical LOC645086 (LOC645086), mRNA.
INSRR	6.322	2,25E-002	NM_014215.1	Homo sapiens insulin receptor-related receptor (INSRR), mRNA.
SLC41A3	6.319	2,26E-002	NM_017836.3	Homo sapiens solute carrier family 41, member 3 (SLC41A3), transcript variant 2, mRNA.
SNORD100	6.305	2,27E-002	NR_002435.1	Homo sapiens small nucleolar RNA, C/D box 100 (SNORD100), small nucleolar RNA.
DNAJC10	6.304	2,27E-002	NM_018981.1	Homo sapiens DnaJ (Hsp40) homolog, subfamily C, member 10 (DNAJC10), mRNA.
MDH2	6.301	2,27E-002	NM_005918.2	Homo sapiens malate dehydrogenase 2, NAD (mitochondrial) (MDH2), nuclear gene encoding mitochondrial protein, mRNA.
IRF2BP2	6.257	2,31E-002	NM_182972.2	Homo sapiens interferon regulatory factor 2 binding protein 2 (IRF2BP2), transcript variant 1, mRNA.
INPP5B	6.246	2,32E-002	NM_005540.2	Homo sapiens inositol polyphosphate-5-phosphatase, 75kDa (INPP5B), nuclear gene encoding mitochondrial protein, mRNA.
PRDX1	6.234	2,33E-002	NM_181696.1	Homo sapiens peroxiredoxin 1 (PRDX1), transcript variant 2, mRNA.
ERICH1	6.233	2,33E-002	NM_207332.1	Homo sapiens glutamate-rich 1 (ERICH1), mRNA.
PEX11A	6.22	2,35E-002	NM_003847.1	Homo sapiens peroxisomal biogenesis factor 11 alpha (PEX11A), mRNA.
PRDM1	6.207	2,36E-002	NM_001198.2	Homo sapiens PR domain containing 1, with ZNF domain (PRDM1), transcript variant 1, mRNA.
LOC645018	6.197	2,37E-002	XM_930178.1	PREDICTED: Homo sapiens similar to ribosomal protein S2 (LOC645018), mRNA.
FILIP1L	6.166	2,40E-002	NM_182909.2	Homo sapiens filamin A interacting protein 1-like (FILIP1L), transcript variant 1, mRNA.
FGFRL1	6.126	2,44E-002	NM_021923.3	Homo sapiens fibroblast growth factor receptor-like 1 (FGFRL1), transcript variant 3, mRNA.
LOC284821	6.12	2,44E-002	XR_016232.1	PREDICTED: Homo sapiens similar to ribosomal protein L13a (LOC284821), mRNA.
BRWD1	6.119	2,44E-002	NM_033656.2	Homo sapiens bromodomain and WD repeat domain containing 1 (BRWD1), transcript variant 2, mRNA.
FAM117B	6.11	2,45E-002	NM_173511.2	Homo sapiens family with sequence similarity 117, member B (FAM117B), mRNA.
LOC649841	6.109	2,45E-002	XM_938906.2	PREDICTED: Homo sapiens similar to protein immuno-reactive with anti-PTH polyclonal antibodies (LOC649841), mRNA.
LOC643912	6.091	2,47E-002	XM_931912.1	PREDICTED: Homo sapiens hypothetical protein LOC643912 (LOC643912), mRNA.
MAOA	6.089	2,47E-002	NM_000240.2	Homo sapiens monoamine oxidase A (MAOA), nuclear gene encoding mitochondrial protein, mRNA.
LOC653635	6.082	2,48E-002	XR_017611.1	PREDICTED: Homo sapiens similar to CXYorf1-related protein (LOC653635), mRNA.
DCAF10	6.078	2,48E-002	NM_024345.3	Homo sapiens DDB1 and CUL4 associated factor 10 (DCAF10), mRNA.
NUFIP2	6.073	2,49E-002	NM_020772.1	Homo sapiens nuclear fragile X mental retardation protein interacting protein 2 (NUFIP2), mRNA.
LOC400963	6.056	2,50E-002	XR_017634.1	PREDICTED: Homo sapiens hypothetical LOC400963 (LOC400963), mRNA.
CEP290	6.053	2,51E-002	NM_025114.2	Homo sapiens centrosomal protein 290kDa (CEP290), mRNA.
ABCC13	6.052	2,51E-002	NM_172024.1	Homo sapiens ATP-binding cassette, sub-family C (CFTR/MRP), member 13 (ABCC13), transcript variant 2, mRNA.
DHDDS	6.025	2,53E-002	NM_024887.2	Homo sapiens dehydrodolichyl diphosphate synthase (DHDDS), transcript variant 1, mRNA.
LOC100132519	6.025	2,53E-002	XR_038378.1	PREDICTED: Homo sapiens misc_RNA (LOC100132519), miscRNA.
PELI3	6.025	2,54E-002	NM_145065.1	Homo sapiens pellino homolog 3 (Drosophila) (PELI3), mRNA.
ZNF667	6.022	2,54E-002	NM_022103.2	Homo sapiens zinc finger protein 667 (ZNF667), mRNA.
RNU6-1	5.999	2,56E-002	NR_004394.1	Homo sapiens RNA, U6 small nuclear 1 (RNU6-1), small nuclear RNA.
LOC645558	5.997	2,56E-002	XM_928577.2	PREDICTED: Homo sapiens hypothetical LOC645558 (LOC645558), mRNA.
LOC651213	5.992	2,57E-002	XM_940347.1	PREDICTED: Homo sapiens similar to Golgi autoantigen, golgin subfamily a, 2 (LOC651213), mRNA.
VTN	5.988	2,57E-002	NM_000638.3	Homo sapiens vitronectin (VTN), mRNA.
METAP2	5.953	2,61E-002	NM_006838.3	Homo sapiens methionyl aminopeptidase 2 (METAP2), mRNA.
LOC100129379	5.916	2,65E-002	XR_039592.1	PREDICTED: Homo sapiens misc_RNA (LOC100129379), miscRNA.
PHRF1	5.907	2,66E-002	NM_020901.1	Homo sapiens PHD and ring finger domains 1 (PHRF1), mRNA.
HIGD1A	5.885	2,68E-002	NM_014056.1	Homo sapiens HIG1 domain family, member 1A (HIGD1A), mRNA.
LOC100129441	5.885	2,68E-002	XM_001722133.1	PREDICTED: Homo sapiens hypothetical protein LOC100129441 (LOC100129441), mRNA.
RALY	5.884	2,68E-002	NM_007367.2	Homo sapiens RNA binding protein, autoantigenic (hnRNP-associated with lethal yellow homolog (mouse)) (RALY), transcript variant 2, mRNA.
UTP15	5.884	2,68E-002	NM_032175.2	Homo sapiens UTP15, U3 small nucleolar ribonucleoprotein, homolog (S. cerevisiae) (UTP15), mRNA.
TMED2	5.881	2,69E-002	NM_006815.3	Homo sapiens transmembrane emp24 domain trafficking protein 2 (TMED2), mRNA.
LOC389168	5.858	2,71E-002	XR_039278.1	PREDICTED: Homo sapiens misc_RNA (LOC389168), miscRNA.
ATG16L1	5.845	2,73E-002	NM_030803.5	Homo sapiens ATG16 autophagy related 16-like 1 (S. cerevisiae) (ATG16L1), transcript variant 1, mRNA.
ALDH1A1	5.837	2,73E-002	NM_000689.3	Homo sapiens aldehyde dehydrogenase 1 family, member A1 (ALDH1A1), mRNA.
LOC648169	5.828	2,74E-002	XM_937214.1	PREDICTED: Homo sapiens hypothetical protein LOC648169 (LOC648169), mRNA.
LOC221710	5.817	2,76E-002	XM_927609.1	PREDICTED: Homo sapiens hypothetical protein LOC221710 (LOC221710), mRNA.
PRSSL1	5.809	2,77E-002	NM_214710.2	Homo sapiens protease, serine-like 1 (PRSSL1), mRNA.
FLJ23584	5.803	2,77E-002	NM_024588.3	Homo sapiens hypothetical protein FLJ23584 (FLJ23584), mRNA.
ETF1	5.774	2,81E-002	NM_004730.1	Homo sapiens eukaryotic translation termination factor 1 (ETF1), mRNA.
LOC653232	5.751	2,83E-002	XM_944104.2	PREDICTED: Homo sapiens hypothetical LOC653232, transcript variant 4 (LOC653232), mRNA.
LOC727737	5.748	2,84E-002	XM_001126088.1	PREDICTED: Homo sapiens similar to APG4 autophagy 4 homolog B isoform a (LOC727737), mRNA.
FILIP1L	5.711	2,88E-002	NM_014890.2	Homo sapiens filamin A interacting protein 1-like (FILIP1L), transcript variant 2, mRNA.
CAPN8	5.707	2,88E-002	XM_001128157.2	PREDICTED: Homo sapiens calpain 8 (CAPN8), mRNA.
C21orf91	5.701	2,89E-002	NM_017447.2	Homo sapiens chromosome 21 open reading frame 91 (C21orf91), mRNA.
LOC641710	5.699	2,89E-002	XM_930648.1	PREDICTED: Homo sapiens hypothetical protein LOC641710, transcript variant 1 (LOC641710), mRNA.
CPZ	5.695	2,90E-002	NM_001014447.1	Homo sapiens carboxypeptidase Z (CPZ), transcript variant 1, mRNA.
ADAM10	5.678	2,92E-002	NM_001110.2	Homo sapiens ADAM metallopeptidase domain 10 (ADAM10), mRNA.
C19orf42	5.676	2,92E-002	NM_024104.3	Homo sapiens chromosome 19 open reading frame 42 (C19orf42), mRNA.
PHF17	5.665	2,93E-002	NM_199320.2	Homo sapiens PHD finger protein 17 (PHF17), transcript variant L, mRNA.
LOC441155	5.662	2,94E-002	XM_936434.2	PREDICTED: Homo sapiens similar to Zinc finger CCCH-type domain-containing protein 11A, transcript variant 1 (LOC441155), mRNA.
HMGB1	5.652	2,95E-002	NM_002128.4	Homo sapiens high-mobility group box 1 (HMGB1), mRNA.
C2orf89	5.649	2,95E-002	NM_001080824.1	Homo sapiens chromosome 2 open reading frame 89 (C2orf89), mRNA.
RPS3A	5.647	2,96E-002	NM_001006.3	Homo sapiens ribosomal protein S3A (RPS3A), mRNA.
LOC340274	5.645	2,96E-002	XR_017256.2	PREDICTED: Homo sapiens misc_RNA (LOC340274), miscRNA.
PIK4CA	5.645	2,96E-002	NM_002650.1	Homo sapiens phosphatidylinositol 4-kinase, catalytic, alpha polypeptide (PIK4CA), transcript variant 1, mRNA.
APOL2	5.634	2,97E-002	NM_145637.1	Homo sapiens apolipoprotein L, 2 (APOL2), transcript variant beta, mRNA.
TROVE2	5.628	2,98E-002	NM_001042369.1	Homo sapiens TROVE domain family, member 2 (TROVE2), transcript variant 1, mRNA.
LOC100133211	5.615	2,99E-002	XM_001726471.1	PREDICTED: Homo sapiens hypothetical protein LOC100133211 (LOC100133211), mRNA.
C6orf48	5.609	3,00E-002	NM_016947.1	Homo sapiens chromosome 6 open reading frame 48 (C6orf48), mRNA.
RPS3A	5.583	3,04E-002	NM_001006.3	Homo sapiens ribosomal protein S3A (RPS3A), mRNA.
FUBP1	5.575	3,05E-002	NM_003902.3	Homo sapiens far upstream element (FUSE) binding protein 1 (FUBP1), mRNA.
LOC442270	5.565	3,06E-002	XR_017483.2	PREDICTED: Homo sapiens misc_RNA (LOC442270), miscRNA.
LOC388621	5.554	3,07E-002	XM_941195.2	PREDICTED: Homo sapiens similar to ribosomal protein L21 (LOC388621), mRNA.
DNAJC10	5.548	3,08E-002	NM_018981.1	Homo sapiens DnaJ (Hsp40) homolog, subfamily C, member 10 (DNAJC10), mRNA.
EXOC3	5.543	3,09E-002	NM_007277.4	Homo sapiens exocyst complex component 3 (EXOC3), mRNA.
SAC	5.541	3,09E-002	NM_018417.2	Homo sapiens testicular soluble adenylyl cyclase (SAC), mRNA.
TMEM50A	5.536	3,10E-002	NM_014313.2	Homo sapiens transmembrane protein 50A (TMEM50A), mRNA.
SYT3	5.535	3,10E-002	NM_032298.1	Homo sapiens synaptotagmin III (SYT3), mRNA.
LARGE	5.525	3,11E-002	NM_004737.3	Homo sapiens like-glycosyltransferase (LARGE), transcript variant 1, mRNA.
RPL23AP53	5.517	3,12E-002	NR_003572.2	Homo sapiens ribosomal protein L23a pseudogene 53 (RPL23AP53), non-coding RNA.
TMEM184B	5.512	3,13E-002	NM_012264.3	Homo sapiens transmembrane protein 184B (TMEM184B), mRNA.
RALGPS2	5.509	3,13E-002	NM_152663.2	Homo sapiens Ral GEF with PH domain and SH3 binding motif 2 (RALGPS2), transcript variant 2, mRNA.
PSMD8	5.507	3,13E-002	NM_002812.3	Homo sapiens proteasome (prosome, macropain) 26S subunit, non-ATPase, 8 (PSMD8), mRNA.
TCEB1	5.502	3,14E-002	NM_005648.2	Homo sapiens transcription elongation factor B (SIII), polypeptide 1 (15kDa, elongin C) (TCEB1), mRNA.
MUC4	5.498	3,15E-002	NM_018406.3	Homo sapiens mucin 4, cell surface associated (MUC4), transcript variant 1, mRNA.
PRKD2	5.493	3,15E-002	NM_001079881.1	Homo sapiens protein kinase D2 (PRKD2), transcript variant 3, mRNA.
C19orf25	5.463	3,19E-002	NM_152482.1	Homo sapiens chromosome 19 open reading frame 25 (C19orf25), mRNA.
LOC100131769	5.46	3,20E-002	XM_001719238.1	PREDICTED: Homo sapiens similar to phosphatidylinositol-specific phospholipase C, X domain containing 1 (LOC100131769), mRNA.
RGS2	5.453	3,21E-002	NM_002923.1	Homo sapiens regulator of G-protein signalling 2, 24kDa (RGS2), mRNA.
CTBP1	5.452	3,21E-002	NM_001012614.1	Homo sapiens C-terminal binding protein 1 (CTBP1), transcript variant 2, mRNA.
LOC650276	5.449	3,21E-002	XM_939363.1	PREDICTED: Homo sapiens similar to 60S ribosomal protein L7 (LOC650276), mRNA.
NUCKS1	5.432	3,23E-002	NM_022731.3	Homo sapiens nuclear casein kinase and cyclin-dependent kinase substrate 1 (NUCKS1), mRNA.
REEP5	5.428	3,24E-002	NM_005669.4	Homo sapiens receptor accessory protein 5 (REEP5), mRNA.
ZNF557	5.427	3,24E-002	NM_001044388.1	Homo sapiens zinc finger protein 557 (ZNF557), transcript variant 3, mRNA.
CSTF3	5.425	3,24E-002	NM_001033506.1	Homo sapiens cleavage stimulation factor, 3' pre-RNA, subunit 3, 77kDa (CSTF3), transcript variant 3, mRNA.
FAM73A	5.42	3,25E-002	NM_198549.1	Homo sapiens family with sequence similarity 73, member A (FAM73A), mRNA.
PLSCR4	5.416	3,26E-002	NM_020353.1	Homo sapiens phospholipid scramblase 4 (PLSCR4), mRNA.
LOC441461	5.413	3,26E-002	XM_499157.3	PREDICTED: Homo sapiens hypothetical gene supported by BC030123 (LOC441461), mRNA.
NARG2	5.41	3,27E-002	NM_024611.4	Homo sapiens NMDA receptor regulated 2 (NARG2), transcript variant 1, mRNA.
SCAND1	5.404	3,27E-002	NM_016558.2	Homo sapiens SCAN domain containing 1 (SCAND1), transcript variant 1, mRNA.
OSGEP	5.4	3,28E-002	NM_017807.2	Homo sapiens O-sialoglycoprotein endopeptidase (OSGEP), mRNA.
PGM2	5.399	3,28E-002	NM_018290.2	Homo sapiens phosphoglucomutase 2 (PGM2), mRNA.
MOCS1	5.394	3,29E-002	NM_001075098.1	Homo sapiens molybdenum cofactor synthesis 1 (MOCS1), transcript variant 4, mRNA.
NDFIP1	5.382	3,30E-002	NM_030571.2	Homo sapiens Nedd4 family interacting protein 1 (NDFIP1), mRNA.
PTPN11	5.382	3,30E-002	NM_002834.3	Homo sapiens protein tyrosine phosphatase, non-receptor type 11 (PTPN11), mRNA.
LRRC26	5.379	3,31E-002	NM_001013653.2	Homo sapiens leucine rich repeat containing 26 (LRRC26), mRNA.
AKAP13	5.363	3,33E-002	NM_007200.3	Homo sapiens A kinase (PRKA) anchor protein 13 (AKAP13), transcript variant 2, mRNA.
STAU2	5.357	3,34E-002	NM_014393.1	Homo sapiens staufen, RNA binding protein, homolog 2 (Drosophila) (STAU2), mRNA.
FAM133B	5.355	3,34E-002	NM_152789.2	Homo sapiens family with sequence similarity 133, member B (FAM133B), transcript variant 1, mRNA.
SC4MOL	5.346	3,36E-002	NM_001017369.1	Homo sapiens sterol-C4-methyl oxidase-like (SC4MOL), transcript variant 2, mRNA.
LOC100130837	5.338	3,37E-002	XM_001717688.1	PREDICTED: Homo sapiens hypothetical protein LOC100130837 (LOC100130837), mRNA.
TCEA1	5.336	3,37E-002	NM_006756.2	Homo sapiens transcription elongation factor A (SII), 1 (TCEA1), transcript variant 1, mRNA.
UBE2E1	5.33	3,38E-002	NM_182666.1	Homo sapiens ubiquitin-conjugating enzyme E2E 1 (UBC4/5 homolog, yeast) (UBE2E1), transcript variant 2, mRNA.
PIP4K2A	5.321	3,39E-002	NM_005028.4	Homo sapiens phosphatidylinositol-5-phosphate 4-kinase, type II, alpha (PIP4K2A), mRNA.
ALG5	5.317	3,40E-002	NM_013338.3	Homo sapiens asparagine-linked glycosylation 5 homolog (S. cerevisiae, dolichyl-phosphate beta-glucosyltransferase) (ALG5), mRNA.
PXMP4	5.315	3,40E-002	NM_007238.4	Homo sapiens peroxisomal membrane protein 4, 24kDa (PXMP4), transcript variant 1, mRNA.
ARID4B	5.309	3,41E-002	NM_016374.5	Homo sapiens AT rich interactive domain 4B (RBP1-like) (ARID4B), transcript variant 1, mRNA.
ATP6V1H	5.305	3,42E-002	NM_213620.1	Homo sapiens ATPase, H+ transporting, lysosomal 50/57kDa, V1 subunit H (ATP6V1H), transcript variant 3, mRNA.
ZNF394	5.296	3,43E-002	NM_032164.2	Homo sapiens zinc finger protein 394 (ZNF394), mRNA.
SFXN5	5.294	3,43E-002	NM_144579.1	Homo sapiens sideroflexin 5 (SFXN5), mRNA.
TSPYL2	5.294	3,43E-002	NM_022117.1	Homo sapiens TSPY-like 2 (TSPYL2), mRNA.
CDRT1	5.284	3,45E-002	NM_006382.2	Homo sapiens CMT1A duplicated region transcript 1 (CDRT1), mRNA.
NT5C2	5.279	3,45E-002	NM_012229.2	Homo sapiens 5'-nucleotidase, cytosolic II (NT5C2), mRNA.
HNRNPUL1	5.278	3,45E-002	NM_144732.2	Homo sapiens heterogeneous nuclear ribonucleoprotein U-like 1 (HNRNPUL1), transcript variant 4, mRNA.
PRKY	5.278	3,45E-002	NM_002760.3	Homo sapiens protein kinase, Y-linked (PRKY), mRNA.
LOC654161	5.275	3,46E-002	XM_944884.1	PREDICTED: Homo sapiens similar to AAA-ATPase TOB3, transcript variant 2 (LOC654161), mRNA.
STRBP	5.275	3,46E-002	NM_018387.2	Homo sapiens spermatid perinuclear RNA binding protein (STRBP), mRNA.
ZBTB4	5.273	3,46E-002	NM_020899.2	Homo sapiens zinc finger and BTB domain containing 4 (ZBTB4), mRNA.
ZNF48	5.273	3,46E-002	NM_152652.1	Homo sapiens zinc finger protein 48 (ZNF48), mRNA.
C14orf166B	5.27	3,47E-002	NM_194287.1	Homo sapiens chromosome 14 open reading frame 166B (C14orf166B), mRNA.
TRA1P2	5.27	3,47E-002	XR_000203.3	PREDICTED: Homo sapiens tumor rejection antigen (gp96) 1 pseudogene 2 (TRA1P2), misc RNA.
LOC649210	5.251	3,50E-002	XM_938277.1	PREDICTED: Homo sapiens similar to Ig lambda chain V region 4A precursor (LOC649210), mRNA.
LOC650128	5.251	3,50E-002	XM_945833.1	PREDICTED: Homo sapiens similar to CG1486-PA, isoform A, transcript variant 4 (LOC650128), mRNA.
LOC100129905	5.245	3,50E-002	XM_001726007.1	PREDICTED: Homo sapiens similar to hCG2027326 (LOC100129905), mRNA.
EIF1AY	5.244	3,51E-002	NM_004681.2	Homo sapiens eukaryotic translation initiation factor 1A, Y-linked (EIF1AY), mRNA.
C1orf124	5.243	3,51E-002	NM_032018.4	Homo sapiens chromosome 1 open reading frame 124 (C1orf124), transcript variant 1, mRNA.
KIAA1267	5.241	3,51E-002	NM_015443.2	Homo sapiens KIAA1267 (KIAA1267), mRNA.
LOC100129657	5.241	3,51E-002	XM_001719035.1	PREDICTED: Homo sapiens hypothetical protein LOC100129657 (LOC100129657), mRNA.
LOC100132247	5.238	3,52E-002	NM_001135865.1	Homo sapiens similar to Uncharacterized protein KIAA0220 (LOC100132247), mRNA.
MST4	5.232	3,52E-002	NM_016542.3	Homo sapiens serine/threonine protein kinase MST4 (MST4), transcript variant 1, mRNA.
MAP3K13	5.225	3,53E-002	NM_004721.3	Homo sapiens mitogen-activated protein kinase kinase kinase 13 (MAP3K13), mRNA.
CCDC128	5.216	3,55E-002	NM_152994.2	Homo sapiens coiled-coil domain containing 128 (CCDC128), mRNA.
SUMF1	5.214	3,55E-002	NM_182760.2	Homo sapiens sulfatase modifying factor 1 (SUMF1), mRNA.
HIST1H2BK	5.21	3,56E-002	NM_080593.1	Homo sapiens histone cluster 1, H2bk (HIST1H2BK), mRNA.
SCYL2	5.206	3,56E-002	NM_017988.4	Homo sapiens SCY1-like 2 (S. cerevisiae) (SCYL2), mRNA.
YIPF3	5.194	3,58E-002	NM_015388.2	Homo sapiens Yip1 domain family, member 3 (YIPF3), mRNA.
SLC37A3	5.189	3,59E-002	NM_032295.2	Homo sapiens solute carrier family 37 (glycerol-3-phosphate transporter), member 3 (SLC37A3), transcript variant 2, mRNA.
C16orf63	5.185	3,60E-002	NM_144600.2	Homo sapiens chromosome 16 open reading frame 63 (C16orf63), mRNA.
C12orf23	5.184	3,60E-002	NM_152261.1	Homo sapiens chromosome 12 open reading frame 23 (C12orf23), mRNA.
FLJ32955	5.178	3,61E-002	NM_153041.1	Homo sapiens hypothetical protein FLJ32955 (FLJ32955), mRNA.
SPARCL1	5.172	3,62E-002	NM_004684.3	Homo sapiens SPARC-like 1 (mast9, hevin) (SPARCL1), mRNA.
ATP9B	5.171	3,62E-002	NM_198531.3	Homo sapiens ATPase, class II, type 9B (ATP9B), mRNA.
CCNK	5.159	3,64E-002	NM_003858.3	Homo sapiens cyclin K (CCNK), transcript variant 2, mRNA.
VPS16	5.154	3,65E-002	NM_022575.2	Homo sapiens vacuolar protein sorting 16 homolog (S. cerevisiae) (VPS16), transcript variant 1, mRNA.
MRPL41	5.151	3,65E-002	NM_032477.1	Homo sapiens mitochondrial ribosomal protein L41 (MRPL41), nuclear gene encoding mitochondrial protein, mRNA.
HIST1H1C	5.15	3,65E-002	NM_005319.3	Homo sapiens histone cluster 1, H1c (HIST1H1C), mRNA.
CEP350	5.14	3,67E-002	NM_014810.3	Homo sapiens centrosomal protein 350kDa (CEP350), mRNA.
GRIN1	5.14	3,67E-002	NM_000832.5	Homo sapiens glutamate receptor, ionotropic, N-methyl D-aspartate 1 (GRIN1), transcript variant NR1-1, mRNA.
GMPR2	5.139	3,67E-002	NM_001002000.1	Homo sapiens guanosine monophosphate reductase 2 (GMPR2), transcript variant 2, mRNA.
LILRA5	5.139	3,67E-002	NM_021250.2	Homo sapiens leukocyte immunoglobulin-like receptor, subfamily A (with TM domain), member 5 (LILRA5), transcript variant 1, mRNA.
TRIML1	5.139	3,67E-002	NM_178556.3	Homo sapiens tripartite motif family-like 1 (TRIML1), mRNA.
MGC52000	5.137	3,67E-002	NM_198943.1	Homo sapiens CXYorf1-related protein (MGC52000), mRNA.
MAF1	5.121	3,70E-002	NM_032272.4	Homo sapiens MAF1 homolog (S. cerevisiae) (MAF1), mRNA.
ATF4	5.111	3,72E-002	NM_001675.2	Homo sapiens activating transcription factor 4 (tax-responsive enhancer element B67) (ATF4), transcript variant 1, mRNA.
SF3B14	5.11	3,72E-002	NM_016047.3	Homo sapiens splicing factor 3B, 14 kDa subunit (SF3B14), mRNA.
ITPRIPL2	5.109	3,72E-002	NM_001034841.2	Homo sapiens inositol 1,4,5-triphosphate receptor interacting protein-like 2 (ITPRIPL2), mRNA.
CSNK1G3	5.107	3,72E-002	NM_001044722.1	Homo sapiens casein kinase 1, gamma 3 (CSNK1G3), transcript variant 3, mRNA.
SRP9	5.099	3,73E-002	NM_003133.2	Homo sapiens signal recognition particle 9kDa (SRP9), mRNA.
ZNF641	5.078	3,77E-002	NM_152320.1	Homo sapiens zinc finger protein 641 (ZNF641), mRNA.
MGA	5.076	3,77E-002	NM_001080541.1	Homo sapiens MAX gene associated (MGA), mRNA.
LOC649946	5.063	3,79E-002	NR_003040.1	Homo sapiens ribosomal protein L23a pseudogene (LOC649946), non-coding RNA.
IP6K2	5.061	3,80E-002	NM_016291.2	Homo sapiens inositol hexakisphosphate kinase 2 (IP6K2), transcript variant 1, mRNA.
ZNF133	5.059	3,80E-002	NM_003434.3	Homo sapiens zinc finger protein 133 (ZNF133), mRNA.
LRDD	5.043	3,83E-002	NM_145887.2	Homo sapiens leucine-rich repeats and death domain containing (LRDD), transcript variant 3, mRNA.
DDX17	5.042	3,83E-002	NM_006386.3	Homo sapiens DEAD (Asp-Glu-Ala-Asp) box polypeptide 17 (DDX17), transcript variant 1, mRNA.
PION	5.033	3,85E-002	NM_017439.3	Homo sapiens pigeon homolog (Drosophila) (PION), mRNA.
PDPK1	5.024	3,86E-002	NM_031268.4	Homo sapiens 3-phosphoinositide dependent protein kinase-1 (PDPK1), transcript variant 2, mRNA.
IDUA	5.02	3,87E-002	NM_000203.3	Homo sapiens iduronidase, alpha-L- (IDUA), mRNA.
CLDN19	5.011	3,88E-002	NM_148960.1	Homo sapiens claudin 19 (CLDN19), mRNA.
UGCGL1	5.006	3,89E-002	NM_020120.2	Homo sapiens UDP-glucose ceramide glucosyltransferase-like 1 (UGCGL1), transcript variant 1, mRNA.
LOC441426	5.005	3,89E-002	NM_001013727.1	Homo sapiens hypothetical gene supported by AK126863 (LOC441426), mRNA.
PPDPF	5.004	3,89E-002	NM_024299.2	Homo sapiens pancreatic progenitor cell differentiation and proliferation factor homolog (zebrafish) (PPDPF), mRNA.
HSPD1	5.003	3,90E-002	NM_002156.4	Homo sapiens heat shock 60kDa protein 1 (chaperonin) (HSPD1), nuclear gene encoding mitochondrial protein, transcript variant 1, mRNA.
LOC388532	5.001	3,90E-002	XM_939726.2	PREDICTED: Homo sapiens similar to ribosomal protein L21 (LOC388532), mRNA.
PPP2R2B	4.997	3,91E-002	NM_181677.1	Homo sapiens protein phosphatase 2 (formerly 2A), regulatory subunit B, beta isoform (PPP2R2B), transcript variant 5, mRNA.
LSM12	4.995	3,91E-002	NM_152344.2	Homo sapiens LSM12 homolog (S. cerevisiae) (LSM12), mRNA.
SFT2D2	4.992	3,92E-002	NM_199344.2	Homo sapiens SFT2 domain containing 2 (SFT2D2), mRNA.
TOP	4.992	3,92E-002	XR_041240.1	PREDICTED: Homo sapiens hypothetical LOC649159 (TOP), miscRNA.
LYPD2	4.991	3,92E-002	NM_205545.1	Homo sapiens LY6/PLAUR domain containing 2 (LYPD2), mRNA.
FAM120B	4.989	3,92E-002	NM_032448.1	Homo sapiens family with sequence similarity 120B (FAM120B), mRNA.
FASTK	4.989	3,92E-002	NM_033015.2	Homo sapiens Fas-activated serine/threonine kinase (FASTK), transcript variant 4, mRNA.
TDRD3	4.989	3,92E-002	NM_030794.1	Homo sapiens tudor domain containing 3 (TDRD3), mRNA.
ARF1	4.987	3,92E-002	NM_001024228.1	Homo sapiens ADP-ribosylation factor 1 (ARF1), transcript variant 2, mRNA.
UNG	4.985	3,93E-002	NM_003362.2	Homo sapiens uracil-DNA glycosylase (UNG), nuclear gene encoding mitochondrial protein, transcript variant 1, mRNA.
ZKSCAN1	4.981	3,94E-002	NM_003439.1	Homo sapiens zinc finger with KRAB and SCAN domains 1 (ZKSCAN1), mRNA.
LSP1	4.968	3,96E-002	NM_001013254.1	Homo sapiens lymphocyte-specific protein 1 (LSP1), transcript variant 3, mRNA.
FAM116A	4.966	3,96E-002	XM_001132771.1	PREDICTED: Homo sapiens family with sequence similarity 116, member A (FAM116A), mRNA.
ALG6	4.964	3,96E-002	NM_013339.2	Homo sapiens asparagine-linked glycosylation 6 homolog (S. cerevisiae, alpha-1,3-glucosyltransferase) (ALG6), mRNA.
UBE2H	4.962	3,97E-002	NM_003344.2	Homo sapiens ubiquitin-conjugating enzyme E2H (UBC8 homolog, yeast) (UBE2H), transcript variant 1, mRNA.
USP6NL	4.959	3,97E-002	NM_001080491.1	Homo sapiens USP6 N-terminal like (USP6NL), mRNA.
LOC644019	4.954	3,98E-002	XM_933170.1	PREDICTED: Homo sapiens similar to COBW domain containing 3, transcript variant 19 (LOC644019), mRNA.
CACNG4	4.953	3,99E-002	NM_014405.2	Homo sapiens calcium channel, voltage-dependent, gamma subunit 4 (CACNG4), mRNA.
OTUD6B	4.952	3,99E-002	NM_016023.2	Homo sapiens OTU domain containing 6B (OTUD6B), mRNA.
LOC651137	4.948	3,99E-002	XM_942258.1	PREDICTED: Homo sapiens similar to T-complex protein 10A homolog, transcript variant 1 (LOC651137), mRNA.
ZNF3	4.947	3,99E-002	NM_032924.3	Homo sapiens zinc finger protein 3 (ZNF3), transcript variant 2, mRNA.
WDR34	4.945	4,00E-002	NM_052844.3	Homo sapiens WD repeat domain 34 (WDR34), mRNA.
BAT3	4.944	4,00E-002	NM_080702.2	Homo sapiens HLA-B associated transcript 3 (BAT3), transcript variant 2, mRNA.
HPS6	4.936	4,01E-002	NM_024747.4	Homo sapiens Hermansky-Pudlak syndrome 6 (HPS6), mRNA.
SLC36A4	4.935	4,02E-002	NM_152313.2	Homo sapiens solute carrier family 36 (proton/amino acid symporter), member 4 (SLC36A4), mRNA.
GNGT2	4.921	4,04E-002	NM_031498.1	Homo sapiens guanine nucleotide binding protein (G protein), gamma transducing activity polypeptide 2 (GNGT2), mRNA.
CTPS2	4.913	4,06E-002	NM_175859.1	Homo sapiens CTP synthase II (CTPS2), transcript variant 2, mRNA.
IFT74	4.909	4,06E-002	NM_001099222.1	Homo sapiens intraflagellar transport 74 homolog (Chlamydomonas) (IFT74), transcript variant 2, mRNA.
MAGED2	4.908	4,07E-002	NM_201222.1	Homo sapiens melanoma antigen family D, 2 (MAGED2), transcript variant 3, mRNA.
FNTA	4.905	4,07E-002	NM_001018677.1	Homo sapiens farnesyltransferase, CAAX box, alpha (FNTA), transcript variant 3, mRNA.
HIST1H2BC	4.905	4,07E-002	NM_003526.2	Homo sapiens histone cluster 1, H2bc (HIST1H2BC), mRNA.
DNAJA1	4.901	4,08E-002	NM_001539.2	Homo sapiens DnaJ (Hsp40) homolog, subfamily A, member 1 (DNAJA1), mRNA.
HNRNPA3P1	4.889	4,10E-002	NR_002726.1	Homo sapiens heterogeneous nuclear ribonucleoprotein A3 pseudogene 1 (HNRNPA3P1) on chromosome 10. XR_000879 XR_001292 XR_001293 XR_001294 XR_001295 XR_001296 XR_001297
NGRN	4.885	4,11E-002	NM_016645.2	Homo sapiens neugrin, neurite outgrowth associated (NGRN), transcript variant 1, mRNA.
LOC649044	4.883	4,11E-002	XM_944547.1	PREDICTED: Homo sapiens hypothetical protein LOC649043, transcript variant 2 (LOC649044), mRNA.
SNHG7	4.88	4,12E-002	NR_003672.2	Homo sapiens small nucleolar RNA host gene 7 (non-protein coding) (SNHG7), transcript variant 1, non-coding RNA.
FXR1	4.877	4,12E-002	NM_005087.2	Homo sapiens fragile X mental retardation, autosomal homolog 1 (FXR1), transcript variant 1, mRNA.
EIF3K	4.874	4,13E-002	NM_013234.2	Homo sapiens eukaryotic translation initiation factor 3, subunit K (EIF3K), mRNA.
SIRPA	4.872	4,13E-002	NM_080792.2	Homo sapiens signal-regulatory protein alpha (SIRPA), transcript variant 3, mRNA.
ZNF773	4.871	4,13E-002	NM_198542.1	Homo sapiens zinc finger protein 773 (ZNF773), mRNA.
HIST1H2BE	4.865	4,14E-002	NM_003523.2	Homo sapiens histone cluster 1, H2be (HIST1H2BE), mRNA.
TAOK1	4.864	4,15E-002	NM_020791.1	Homo sapiens TAO kinase 1 (TAOK1), mRNA.
LOC100128516	4.859	4,16E-002	XR_039701.1	PREDICTED: Homo sapiens misc_RNA (LOC100128516), miscRNA.
GRPEL2	4.857	4,16E-002	NM_152407.3	Homo sapiens GrpE-like 2, mitochondrial (E. coli) (GRPEL2), nuclear gene encoding mitochondrial protein, mRNA.
DCI	4.856	4,16E-002	NM_001919.2	Homo sapiens dodecenoyl-Coenzyme A delta isomerase (3,2 trans-enoyl-Coenzyme A isomerase) (DCI), nuclear gene encoding mitochondrial protein, mRNA.
IVD	4.84	4,19E-002	NM_002225.2	Homo sapiens isovaleryl Coenzyme A dehydrogenase (IVD), nuclear gene encoding mitochondrial protein, mRNA.
CEP250	4.839	4,19E-002	NM_007186.2	Homo sapiens centrosomal protein 250kDa (CEP250), mRNA.
MMP25	4.826	4,22E-002	NM_022468.4	Homo sapiens matrix metallopeptidase 25 (MMP25), mRNA.
NBPF1	4.823	4,22E-002	NM_017940.2	Homo sapiens neuroblastoma breakpoint family, member 1 (NBPF1), mRNA. XM_934962 XM_934964 XM_934966 XM_934967 XM_934969 XM_934972 XM_934973 XM_934974 XM_934975 XM_934976 XM_934978
RRBP1	4.823	4,22E-002	NM_001042576.1	Homo sapiens ribosome binding protein 1 homolog 180kDa (dog) (RRBP1), transcript variant 1, mRNA.
CHKB	4.818	4,23E-002	NM_005198.3	Homo sapiens choline kinase beta (CHKB), transcript variant 1, mRNA.
KCTD6	4.814	4,24E-002	NM_153331.2	Homo sapiens potassium channel tetramerisation domain containing 6 (KCTD6), mRNA.
MYB	4.811	4,25E-002	NM_005375.2	Homo sapiens v-myb myeloblastosis viral oncogene homolog (avian) (MYB), transcript variant 2, mRNA.
PJA2	4.797	4,28E-002	NM_014819.3	Homo sapiens praja 2, RING-H2 motif containing (PJA2), mRNA.
NIPSNAP3A	4.792	4,28E-002	NM_015469.1	Homo sapiens nipsnap homolog 3A (C. elegans) (NIPSNAP3A), mRNA.
HNRPC	4.787	4,29E-002	NM_031314.1	Homo sapiens heterogeneous nuclear ribonucleoprotein C (C1/C2) (HNRPC), transcript variant 1, mRNA.
LOC643870	4.769	4,33E-002	XM_927140.1	PREDICTED: Homo sapiens similar to Translationally-controlled tumor protein (TCTP) (p23) (Histamine-releasing factor) (HRF) (Fortilin) (LOC643870), mRNA.
UBXN8	4.758	4,35E-002	NM_005671.2	Homo sapiens UBX domain protein 8 (UBXN8), mRNA.
PTGES	4.757	4,35E-002	NM_004878.3	Homo sapiens prostaglandin E synthase (PTGES), mRNA.
CENPL	4.749	4,37E-002	NM_033319.1	Homo sapiens centromere protein L (CENPL), mRNA.
POLR2D	4.738	4,39E-002	NM_004805.2	Homo sapiens polymerase (RNA) II (DNA directed) polypeptide D (POLR2D), mRNA.
UBE2D2	4.738	4,39E-002	NM_181838.1	Homo sapiens ubiquitin-conjugating enzyme E2D 2 (UBC4/5 homolog, yeast) (UBE2D2), transcript variant 2, mRNA.
KIAA0232	4.736	4,40E-002	NM_014743.2	Homo sapiens KIAA0232 (KIAA0232), transcript variant 1, mRNA.
FBXW7	4.735	4,40E-002	NM_033632.2	Homo sapiens F-box and WD repeat domain containing 7 (FBXW7), transcript variant 1, mRNA.
GPR143	4.732	4,40E-002	NM_000273.1	Homo sapiens G protein-coupled receptor 143 (GPR143), mRNA.
IMMT	4.732	4,40E-002	NM_001100169.1	Homo sapiens inner membrane protein, mitochondrial (mitofilin) (IMMT), nuclear gene encoding mitochondrial protein, transcript variant 2, mRNA.
BRD7	4.726	4,41E-002	NM_013263.2	Homo sapiens bromodomain containing 7 (BRD7), mRNA.
POLR1B	4.725	4,42E-002	NM_019014.3	Homo sapiens polymerase (RNA) I polypeptide B, 128kDa (POLR1B), mRNA.
KIAA0947	4.724	4,42E-002	NM_015325.1	Homo sapiens KIAA0947 (KIAA0947), mRNA.
LOC642154	4.719	4,43E-002	XM_936305.1	PREDICTED: Homo sapiens similar to Major urinary protein 5 precursor (MUP 5) (LOC642154), mRNA.
LOC654350	4.718	4,43E-002	XM_946378.3	PREDICTED: Homo sapiens similar to rat ribosomal protein L9 homologue (LOC654350), mRNA.
ADAMTS15	4.71	4,45E-002	NM_139055.1	Homo sapiens ADAM metallopeptidase with thrombospondin type 1 motif, 15 (ADAMTS15), mRNA.
SLC43A3	4.702	4,47E-002	NM_017611.2	Homo sapiens solute carrier family 43, member 3 (SLC43A3), mRNA.
NT5C	4.7	4,47E-002	NM_014595.1	Homo sapiens 5', 3'-nucleotidase, cytosolic (NT5C), mRNA.
FAT1	4.689	4,49E-002	NM_005245.3	Homo sapiens FAT tumor suppressor homolog 1 (Drosophila) (FAT1), mRNA.
LOC100128525	4.689	4,49E-002	XM_001718335.1	PREDICTED: Homo sapiens similar to hCG1641472 (LOC100128525), mRNA.
TRIT1	4.688	4,49E-002	NM_017646.3	Homo sapiens tRNA isopentenyltransferase 1 (TRIT1), mRNA.
OR2H2	4.685	4,50E-002	NM_007160.3	Homo sapiens olfactory receptor, family 2, subfamily H, member 2 (OR2H2), mRNA.
MLLT3	4.683	4,50E-002	NM_004529.1	Homo sapiens myeloid/lymphoid or mixed-lineage leukemia (trithorax homolog, Drosophila); translocated to, 3 (MLLT3), mRNA.
LOC100133329	4.678	4,51E-002	XR_039282.1	PREDICTED: Homo sapiens misc_RNA (LOC100133329), miscRNA.
LOC391859	4.676	4,52E-002	XM_373106.3	PREDICTED: Homo sapiens similar to Probable Coiled-coil domain-containing protein 8 (LOC391859), mRNA.
MAN1A2	4.675	4,52E-002	NM_006699.3	Homo sapiens mannosidase, alpha, class 1A, member 2 (MAN1A2), mRNA.
MSH5	4.672	4,53E-002	NM_172166.2	Homo sapiens mutS homolog 5 (E. coli) (MSH5), transcript variant 4, mRNA.
C10orf76	4.671	4,53E-002	NM_024541.2	Homo sapiens chromosome 10 open reading frame 76 (C10orf76), mRNA.
PLA2G4B	4.67	4,53E-002	NM_005090.2	Homo sapiens phospholipase A2, group IVB (cytosolic) (PLA2G4B), mRNA.
LOC652804	4.667	4,54E-002	XM_942471.1	PREDICTED: Homo sapiens hypothetical protein LOC652804 (LOC652804), mRNA.
LOC389286	4.664	4,54E-002	NM_001018022.1	Homo sapiens similar to FKSG62 (LOC389286), mRNA.
LOC727865	4.662	4,55E-002	XR_038568.1	PREDICTED: Homo sapiens misc_RNA (LOC727865), miscRNA.
C1orf170	4.647	4,58E-002	XM_372194.4	PREDICTED: Homo sapiens chromosome 1 open reading frame 170 (C1orf170), mRNA.
KCTD20	4.637	4,60E-002	NM_173562.3	Homo sapiens potassium channel tetramerisation domain containing 20 (KCTD20), mRNA.
NFKBID	4.634	4,61E-002	NM_139239.1	Homo sapiens nuclear factor of kappa light polypeptide gene enhancer in B-cells inhibitor, delta (NFKBID), mRNA.
NDUFA3	4.628	4,62E-002	NM_004542.2	Homo sapiens NADH dehydrogenase (ubiquinone) 1 alpha subcomplex, 3, 9kDa (NDUFA3), mRNA.
GLG1	4.62	4,64E-002	NM_012201.4	Homo sapiens golgi apparatus protein 1 (GLG1), mRNA.
LOC96610	4.619	4,64E-002	NM_080926.1	Homo sapiens hypothetical protein similar to KIAA0187 gene product (LOC96610), mRNA.
MUDENG	4.618	4,64E-002	NM_018229.2	Homo sapiens MU-2/AP1M2 domain containing, death-inducing (MUDENG), mRNA.
LOC643507	4.599	4,68E-002	XR_038681.1	PREDICTED: Homo sapiens misc_RNA (LOC643507), miscRNA.
ALDH3A2	4.597	4,69E-002	NM_001031806.1	Homo sapiens aldehyde dehydrogenase 3 family, member A2 (ALDH3A2), transcript variant 1, mRNA.
MTMR3	4.597	4,69E-002	NM_021090.3	Homo sapiens myotubularin related protein 3 (MTMR3), transcript variant 3, mRNA.
THOC2	4.596	4,69E-002	NM_020449.2	Homo sapiens THO complex 2 (THOC2), transcript variant 2, mRNA.
NAT8B	4.585	4,71E-002	NM_016347.2	Homo sapiens N-acetyltransferase 8B (GCN5-related, putative, gene/pseudogene) (NAT8B), mRNA.
HOOK3	4.583	4,72E-002	NM_032410.2	Homo sapiens hook homolog 3 (Drosophila) (HOOK3), mRNA.
ATP5H	4.58	4,72E-002	NM_001003785.1	Homo sapiens ATP synthase, H+ transporting, mitochondrial F0 complex, subunit d (ATP5H), nuclear gene encoding mitochondrial protein, transcript variant 2, mRNA.
CD24	4.578	4,73E-002	NM_013230.2	Homo sapiens CD24 molecule (CD24), mRNA.
LOC728779	4.573	4,74E-002	XM_001128458.2	PREDICTED: Homo sapiens hypothetical LOC728779 (LOC728779), mRNA.
OSBPL8	4.572	4,74E-002	NM_020841.4	Homo sapiens oxysterol binding protein-like 8 (OSBPL8), transcript variant 1, mRNA.
CYB5A	4.559	4,77E-002	NM_001914.2	Homo sapiens cytochrome b5 type A (microsomal) (CYB5A), transcript variant 2, mRNA.
FLJ11783	4.558	4,77E-002	NM_024891.1	Homo sapiens hypothetical protein FLJ11783 (FLJ11783), mRNA.
LOC391370	4.556	4,78E-002	XM_372926.5	PREDICTED: Homo sapiens similar to hCG1818387 (LOC391370), mRNA.
SNORA71A	4.555	4,78E-002	NR_002911.1	Homo sapiens small nucleolar RNA, H/ACA box 71A (SNORA71A), small nucleolar RNA.
LOC644763	4.553	4,78E-002	XM_927860.1	PREDICTED: Homo sapiens similar to erythrocyte membrane protein band 4.1 like 4B isoform 2 (LOC644763), mRNA.
RFC1	4.549	4,79E-002	NM_002913.3	Homo sapiens replication factor C (activator 1) 1, 145kDa (RFC1), mRNA.
PDIA6	4.544	4,80E-002	NM_005742.2	Homo sapiens protein disulfide isomerase family A, member 6 (PDIA6), mRNA.
FAM48A	4.54	4,81E-002	NM_001014286.2	Homo sapiens family with sequence similarity 48, member A (FAM48A), transcript variant 1, mRNA.
ASB7	4.539	4,82E-002	NM_024708.2	Homo sapiens ankyrin repeat and SOCS box-containing 7 (ASB7), transcript variant 1, mRNA.
TM9SF2	4.537	4,82E-002	NM_004800.1	Homo sapiens transmembrane 9 superfamily member 2 (TM9SF2), mRNA.
HTT	4.533	4,83E-002	NM_002111.6	Homo sapiens huntingtin (HTT), mRNA.
C3orf75	4.53	4,83E-002	NM_001031703.2	Homo sapiens chromosome 3 open reading frame 75 (C3orf75), mRNA.
LRCH4	4.527	4,84E-002	NM_002319.2	Homo sapiens leucine-rich repeats and calponin homology (CH) domain containing 4 (LRCH4), mRNA.
SOD1	4.527	4,84E-002	NM_000454.4	Homo sapiens superoxide dismutase 1, soluble (SOD1), mRNA.
GPR153	4.52	4,86E-002	NM_207370.1	Homo sapiens G protein-coupled receptor 153 (GPR153), mRNA.
FBLN1	4.519	4,86E-002	NM_006487.2	Homo sapiens fibulin 1 (FBLN1), transcript variant A, mRNA.
IFITM3	4.518	4,86E-002	NM_021034.2	Homo sapiens interferon induced transmembrane protein 3 (1-8U) (IFITM3), mRNA.
C18orf45	4.517	4,86E-002	NM_032933.4	Homo sapiens chromosome 18 open reading frame 45 (C18orf45), mRNA.
COPE	4.512	4,88E-002	NM_199444.1	Homo sapiens coatomer protein complex, subunit epsilon (COPE), transcript variant 3, mRNA.
DDX24	4.509	4,88E-002	NM_020414.3	Homo sapiens DEAD (Asp-Glu-Ala-Asp) box polypeptide 24 (DDX24), mRNA.
LOC730841	4.504	4,89E-002	XM_001127442.1	PREDICTED: Homo sapiens hypothetical protein LOC730841 (LOC730841), mRNA.
ACTG1	4.496	4,91E-002	NM_001614.2	Homo sapiens actin, gamma 1 (ACTG1), mRNA.
LOC651149	4.496	4,91E-002	XM_940278.1	PREDICTED: Homo sapiens similar to 60S ribosomal protein L3 (L4) (LOC651149), mRNA.
LOC730024	4.493	4,92E-002	XR_015755.1	PREDICTED: Homo sapiens similar to male sterility domain containing 1 (LOC730024), mRNA.
C12orf26	4.491	4,93E-002	NM_032230.1	Homo sapiens chromosome 12 open reading frame 26 (C12orf26), mRNA.
KLB	4.489	4,93E-002	NM_175737.2	Homo sapiens klotho beta (KLB), mRNA.
KIAA0090	4.487	4,93E-002	NM_015047.1	Homo sapiens KIAA0090 (KIAA0090), mRNA.
LOC648749	4.484	4,94E-002	XM_937834.2	PREDICTED: Homo sapiens similar to Pancreatic alpha-amylase precursor (PA) (1,4-alpha-D-glucan glucanohydrolase) (LOC648749), mRNA.
ZBTB34	4.483	4,94E-002	NM_001099270.1	Homo sapiens zinc finger and BTB domain containing 34 (ZBTB34), mRNA.
LOC100128016	4.476	4,96E-002	XR_037331.1	PREDICTED: Homo sapiens misc_RNA (LOC100128016), miscRNA.
DYRK2	4.474	4,97E-002	NM_003583.2	Homo sapiens dual-specificity tyrosine-(Y)-phosphorylation regulated kinase 2 (DYRK2), transcript variant 1, mRNA.
CD79A	4.467	4,98E-002	NM_021601.3	Homo sapiens CD79a molecule, immunoglobulin-associated alpha (CD79A), transcript variant 2, mRNA.
DUSP26	4.464	4,99E-002	NM_024025.1	Homo sapiens dual specificity phosphatase 26 (putative) (DUSP26), mRNA.
LRRC45	4.464	4,99E-002	NM_144999.2	Homo sapiens leucine rich repeat containing 45 (LRRC45), mRNA.
VPS24	4.464	4,99E-002	NM_001005753.1	Homo sapiens vacuolar protein sorting 24 homolog (S. cerevisiae) (VPS24), transcript variant 2, mRNA.
MYO1E	4.462	4,99E-002	NM_004998.2	Homo sapiens myosin IE (MYO1E), mRNA.
MGC5139	4.461	4,99E-002	XM_934229.1	PREDICTED: Homo sapiens hypothetical protein MGC5139, transcript variant 2 (MGC5139), mRNA.
