# Supplementary material for: Personalized Assessment of Normal Tissue Radiosensitivity via Transcriptome Response to Photon, Proton and Carbon Irradiation in Patient-Derived Human Intestinal Organoids
Source: Cancers (Basel). 2020 Feb 18;12(2):469. doi: 10.3390/cancers12020469 (PMC7072449; doi:10.3390/cancers12020469)
Supplement: Supplementary file 1 [file cancers-12-00469-s001.zip › cancers-706804-supplementary/Supp Tables Nowrouzi et al_Cancers/supplementary Table 6.xlsx]

## Sheet: 12 hours
Symbol	Correlation coefficient	p-Perm.
LOC439953	0.835	0.000106	correlating
LOC391532	0.826	0.000146	correlating
LOC126235	0.767	0.000847	correlating
PCBP4	0.755	0.00114	correlating
UQCRB	0.752	0.00122	correlating
FLJ25169	0.75	0.00129	correlating
KNCN	0.745	0.00145	correlating
LOC442270	0.727	0.00215	correlating
LOC641798	0.725	0.00224	correlating
CABP7	0.711	0.00296	correlating
SLC16A14	0.711	0.00294	correlating
PIK3R3	0.705	0.00332	correlating
LOC100133773	0.704	0.0034	correlating
C1QBP	0.697	0.00386	correlating
EPS8L2	0.685	0.0048	correlating
CHD1L	0.684	0.00488	correlating
LOC391044	0.671	0.00622	correlating
LOC100130071	0.67	0.00623	correlating
C12orf68	0.669	0.0064	correlating
AUP1	0.668	0.00649	correlating
LOC100129390	0.667	0.00666	correlating
WAPAL	0.667	0.00665	correlating
KARS	0.662	0.00714	correlating
NCRNA00200	0.662	0.00717	correlating
STK16	0.661	0.00727	correlating
CAPN9	0.658	0.00767	correlating
LOC440459	0.657	0.00773	correlating
PDYN	0.657	0.00776	correlating
HIRA	0.656	0.00787	correlating
LOC100131980	0.654	0.00817	correlating
LOC648740	0.654	0.00812	correlating
TOMM70A	0.652	0.00839	correlating
LMO3	0.651	0.00853	correlating
BOLA3	0.649	0.00884	correlating
LOC400652	0.649	0.0088	correlating
LOC100131368	0.648	0.00901	correlating
CLN6	0.646	0.00934	correlating
ST6GALNAC3	0.646	0.00933	correlating
LOC100129518	0.645	0.00942	correlating
ABCC6P2	0.639	0.0103	correlating
PCDHAC2	0.639	0.0104	correlating
RPL34	0.639	0.0104	correlating
ERAL1	0.638	0.0105	correlating
MTCH2	0.638	0.0105	correlating
MEP1B	0.63	0.0117	correlating
AMY1C	0.625	0.0127	correlating
ARMC6	0.624	0.0129	correlating
CTNND2	0.623	0.0132	correlating
KBTBD9	0.623	0.0132	correlating
ST6GALNAC3	0.623	0.0131	correlating
MTRF1L	0.622	0.0133	correlating
LOC728467	0.619	0.0138	correlating
LOC100132804	0.618	0.0141	correlating
LPAR2	0.618	0.0142	correlating
FOXD4	0.617	0.0143	correlating
ELMOD3	0.612	0.0153	correlating
FABP5	0.612	0.0153	correlating
LOC100129466	0.611	0.0154	correlating
FLVCR1	0.609	0.016	correlating
ACAT2	0.608	0.0161	correlating
PLEKHG5	0.607	0.0164	correlating
KLHL29	0.605	0.0169	correlating
LOC642956	0.605	0.0169	correlating
RPS28	0.604	0.017	correlating
SUMO3	0.604	0.0171	correlating
UGT1A3	0.604	0.0171	correlating
FABP5	0.601	0.0179	correlating
LOC387934	0.601	0.0179	correlating
AIF1	0.597	0.0187	correlating
LOC100129882	0.597	0.0187	correlating
LOC729275	0.597	0.0188	correlating
PEBP1	0.597	0.0188	correlating
AMY1B	0.595	0.0193	correlating
C16orf13	0.595	0.0194	correlating
DDX11	0.595	0.0192	correlating
ATPIF1	0.594	0.0195	correlating
LOC100131349	0.594	0.0195	correlating
LOC642691	0.594	0.0196	correlating
LOC202227	0.593	0.0198	correlating
LOC401717	0.593	0.0198	correlating
ADPRHL1	0.592	0.0202	correlating
LOC728743	0.592	0.0199	correlating
GGCT	0.591	0.0202	correlating
MRRF	0.59	0.0206	correlating
MYLK	0.589	0.0208	correlating
VMO1	0.589	0.0208	correlating
CHMP4B	0.588	0.0212	correlating
C19orf30	0.586	0.0218	correlating
LOC100133234	0.585	0.022	correlating
ZNF589	0.585	0.022	correlating
KIAA1751	0.584	0.0224	correlating
LOC646821	0.583	0.0226	correlating
SCRN3	0.583	0.0226	correlating
C20orf55	0.582	0.0227	correlating
CNNM1	0.582	0.0227	correlating
LOC100133803	0.582	0.0228	correlating
GIYD2	0.581	0.0232	correlating
LOC100131403	0.579	0.0239	correlating
RPS15	0.579	0.0236	correlating
LOC727759	0.578	0.0239	correlating
CDK5RAP3	0.577	0.0245	correlating
LOC649864	0.575	0.025	correlating
SFRS2	0.575	0.0249	correlating
FRZB	0.574	0.0254	correlating
MTP18	0.574	0.0254	correlating
CLTA	0.573	0.0257	correlating
LOC100133177	0.572	0.0259	correlating
LOC642131	0.572	0.0258	correlating
CBX2	0.571	0.0262	correlating
KCNJ14	0.57	0.0265	correlating
LOC731007	0.57	0.0264	correlating
LINGO1	0.569	0.0267	correlating
MPV17L	0.569	0.027	correlating
PLXNA2	0.569	0.0268	correlating
NLE1	0.568	0.0272	correlating
LOC100132678	0.567	0.0276	correlating
ZNF511	0.567	0.0277	correlating
FGF18	0.565	0.0283	correlating
LOC643226	0.565	0.0282	correlating
EWSR1	0.563	0.0289	correlating
LOC100129147	0.562	0.0293	correlating
PAICS	0.562	0.0293	correlating
GLOD4	0.561	0.0297	correlating
LOC100130123	0.561	0.0295	correlating
LOC649330	0.561	0.0297	correlating
MRRF	0.561	0.0295	correlating
GRHPR	0.559	0.0302	correlating
ISL2	0.559	0.0305	correlating
SIGMAR1	0.559	0.0303	correlating
HLA-DRB3	0.558	0.0307	correlating
LOC100128425	0.558	0.0305	correlating
LOC643368	0.558	0.0307	correlating
PPP4R1	0.558	0.0305	correlating
LOC729669	0.556	0.0314	correlating
AGAP3	0.555	0.0317	correlating
LOC647307	0.555	0.0318	correlating
BSX	0.554	0.0323	correlating
OTUB1	0.554	0.032	correlating
SFXN2	0.552	0.033	correlating
NT5DC3	0.551	0.0333	correlating
LOC728666	0.55	0.0338	correlating
PMS2L11	0.55	0.0338	correlating
SBNO1	0.55	0.0335	correlating
BOLA3	0.549	0.0339	correlating
LOC645693	0.549	0.034	correlating
C1orf131	0.548	0.0343	correlating
CDK10	0.548	0.0343	correlating
MRPS34	0.548	0.0346	correlating
SARS2	0.548	0.0344	correlating
FASN	0.547	0.035	correlating
ASB9	0.544	0.0362	correlating
KLC2	0.544	0.0362	correlating
PAFAH1B3	0.544	0.0362	correlating
RASL11A	0.544	0.0359	correlating
U2AF2	0.544	0.0362	correlating
UBE2Q1	0.544	0.0359	correlating
DGCR9	0.543	0.0363	correlating
KPNA2	0.543	0.0366	correlating
LOC100133744	0.543	0.0363	correlating
LOC390578	0.543	0.0364	correlating
RXRG	0.543	0.0363	correlating
ZNF777	0.543	0.0367	correlating
ALDH3A2	0.542	0.0371	correlating
C17orf88	0.541	0.0374	correlating
ASB8	0.54	0.0377	correlating
MYH11	0.54	0.0375	correlating
PLP1	0.54	0.0379	correlating
FABP5L2	0.538	0.0387	correlating
LOC650157	0.538	0.0385	correlating
KRT6A	0.537	0.0389	correlating
C19orf71	0.536	0.0393	correlating
GRSF1	0.536	0.0395	correlating
LSM5	0.536	0.0396	correlating
SERPINA10	0.536	0.0394	correlating
ABCC6	0.535	0.04	correlating
KRTAP10-11	0.535	0.0399	correlating
HDGF	0.534	0.0402	correlating
LOC644679	0.534	0.0404	correlating
PPIA	0.534	0.0404	correlating
FABP5L2	0.533	0.0408	correlating
NEK3	0.533	0.0406	correlating
XAGE1	0.532	0.0412	correlating
C15orf59	0.531	0.0417	correlating
C6orf162	0.53	0.0423	correlating
PAICS	0.53	0.0419	correlating
TP63	0.53	0.042	correlating
ZCCHC16	0.53	0.0421	correlating
AGR2	0.529	0.0427	correlating
IDH1	0.529	0.0428	correlating
LOC100133422	0.529	0.0428	correlating
FOXF2	0.528	0.0431	correlating
PPP1R12B	0.528	0.0429	correlating
ZNF350	0.528	0.0429	correlating
F2RL2	0.527	0.0437	correlating
LOC642759	0.527	0.0436	correlating
POLE4	0.527	0.0437	correlating
UBE1C	0.527	0.0436	correlating
EDG4	0.526	0.0441	correlating
KIAA0114	0.526	0.0442	correlating
LOC645762	0.525	0.0444	correlating
LOC654253	0.525	0.0443	correlating
NTS	0.525	0.0445	correlating
LOC100130255	0.524	0.045	correlating
ADAMDEC1	0.523	0.0455	correlating
C21orf128	0.523	0.0452	correlating
CCR6	0.523	0.0457	correlating
GAGE4	0.523	0.0457	correlating
SEC22C	0.523	0.0454	correlating
SLC12A2	0.523	0.0452	correlating
C20orf151	0.522	0.046	correlating
FAM69B	0.522	0.0461	correlating
LOC648963	0.522	0.0461	correlating
LOC727967	0.522	0.0458	correlating
DIS3L	0.521	0.0463	correlating
LOC644353	0.521	0.0463	correlating
MGC57359	0.521	0.0465	correlating
RNF212	0.521	0.0466	correlating
LOC644844	0.52	0.0467	correlating
LSS	0.52	0.0469	correlating
FLVCR2	0.519	0.0474	correlating
GUCA2A	0.519	0.0473	correlating
LOC642738	0.519	0.0473	correlating
LOC100129076	0.518	0.0479	correlating
CKB	0.517	0.0485	correlating
LOC440055	0.517	0.0485	correlating
PPIH	0.517	0.0483	correlating
ABCG1	0.514	0.05	correlating
DBI	0.514	0.0499	correlating
HPS4	0.513	0.0503	correlating
MYF5	0.513	0.0506	correlating
SNRNP35	0.513	0.0503	correlating
THRAP5	0.513	0.0503	correlating
FDPS	0.512	0.0511	correlating
TMEM202	0.512	0.051	correlating
C20orf27	0.511	0.0515	correlating
LOC643342	0.51	0.052	correlating
AAK1	-0.556	0.0314	anti-correlating
ABCA2	-0.634	0.0111	anti-correlating
ACYP1	-0.518	0.0478	anti-correlating
ADIPOR1	-0.512	0.0511	anti-correlating
AHCTF1	-0.59	0.0205	anti-correlating
AHCYL1	-0.638	0.0105	anti-correlating
AHI1	-0.514	0.0498	anti-correlating
AKAP11	-0.532	0.0412	anti-correlating
ANGEL1	-0.534	0.0404	anti-correlating
ANKIB1	-0.525	0.0445	anti-correlating
ANKRD10	-0.583	0.0226	anti-correlating
ANKRD10	-0.581	0.0232	anti-correlating
ANKRD20B	-0.52	0.047	anti-correlating
APLNR	-0.522	0.0457	anti-correlating
ARID4B	-0.563	0.0287	anti-correlating
ARL1	-0.586	0.0217	anti-correlating
ART5	-0.516	0.0488	anti-correlating
ASXL2	-0.58	0.0234	anti-correlating
ATF3	-0.57	0.0265	anti-correlating
ATG12	-0.629	0.0119	anti-correlating
ATP6AP1L	-0.511	0.0518	anti-correlating
B3GALNT2	-0.642	0.0099	anti-correlating
BAGE5	-0.593	0.0198	anti-correlating
BBX	-0.57	0.0264	anti-correlating
BCL6	-0.55	0.0335	anti-correlating
BHLHB2	-0.531	0.0416	anti-correlating
BOLA1	-0.623	0.0131	anti-correlating
BOLA2B	-0.515	0.0497	anti-correlating
BRF2	-0.546	0.0351	anti-correlating
C12orf65	-0.557	0.031	anti-correlating
C14orf118	-0.571	0.0263	anti-correlating
C17orf81	-0.558	0.0306	anti-correlating
C1orf25	-0.577	0.0242	anti-correlating
C1orf52	-0.515	0.0497	anti-correlating
C1orf97	-0.564	0.0284	anti-correlating
C21orf57	-0.622	0.0134	anti-correlating
C2orf30	-0.522	0.0461	anti-correlating
C2orf56	-0.521	0.0465	anti-correlating
C5orf53	-0.567	0.0276	anti-correlating
CALU	-0.512	0.0509	anti-correlating
CCDC117	-0.588	0.0211	anti-correlating
CCNI	-0.67	0.00627	anti-correlating
CDR2	-0.639	0.0103	anti-correlating
CEP350	-0.655	0.00809	anti-correlating
CEPT1	-0.551	0.0332	anti-correlating
CIR1	-0.532	0.041	anti-correlating
CLASP1	-0.547	0.0347	anti-correlating
CNOT8	-0.647	0.00917	anti-correlating
COG1	-0.52	0.047	anti-correlating
COG6	-0.675	0.00579	anti-correlating
CPZ	-0.638	0.0105	anti-correlating
CPZ	-0.541	0.0373	anti-correlating
CSDE1	-0.549	0.034	anti-correlating
CTBS	-0.563	0.0289	anti-correlating
CYHR1	-0.586	0.0216	anti-correlating
DCAF10	-0.555	0.0318	anti-correlating
DNAJA2	-0.535	0.0401	anti-correlating
DTX4	-0.515	0.0492	anti-correlating
DUSP1	-0.755	0.00113	anti-correlating
DUSP10	-0.547	0.0349	anti-correlating
EIF1	-0.554	0.032	anti-correlating
EML4	-0.58	0.0235	anti-correlating
EP300	-0.513	0.0504	anti-correlating
ERCC1	-0.588	0.0211	anti-correlating
ETNK1	-0.581	0.0231	anti-correlating
ETV6	-0.573	0.0255	anti-correlating
FAM189B	-0.511	0.0513	anti-correlating
FAS	-0.573	0.0255	anti-correlating
FBXW8	-0.614	0.0149	anti-correlating
FCHO2	-0.615	0.0148	anti-correlating
FLJ30430	-0.616	0.0144	anti-correlating
FLJ35220	-0.55	0.0338	anti-correlating
FOXK2	-0.622	0.0133	anti-correlating
FOXO3	-0.516	0.0489	anti-correlating
FUT3	-0.581	0.0231	anti-correlating
FXR1	-0.603	0.0174	anti-correlating
FYTTD1	-0.519	0.0472	anti-correlating
GABRB1	-0.589	0.021	anti-correlating
GADD45A	-0.593	0.0198	anti-correlating
GADD45B	-0.519	0.0472	anti-correlating
GCC2	-0.702	0.00351	anti-correlating
GCC2	-0.604	0.017	anti-correlating
GLIS3	-0.565	0.0283	anti-correlating
GOLGA3	-0.677	0.00553	anti-correlating
GOLPH3	-0.568	0.0271	anti-correlating
GPR180	-0.559	0.0303	anti-correlating
GUCA1B	-0.601	0.0177	anti-correlating
HAGH	-0.576	0.0246	anti-correlating
HGF	-0.68	0.00531	anti-correlating
IDS	-0.537	0.039	anti-correlating
ING1	-0.52	0.0471	anti-correlating
IRF2BP2	-0.689	0.0045	anti-correlating
JMY	-0.571	0.0261	anti-correlating
JUN	-0.911	2.3e-06	anti-correlating
KIAA0174	-0.528	0.0431	anti-correlating
KIAA1731	-0.512	0.0511	anti-correlating
KLF11	-0.556	0.0314	anti-correlating
KLF6	-0.688	0.00455	anti-correlating
KLF6	-0.636	0.0108	anti-correlating
KLHL28	-0.711	0.00298	anti-correlating
L3MBTL	-0.515	0.0495	anti-correlating
LOC100008589	-0.52	0.0469	anti-correlating
LOC100131967	-0.534	0.0404	anti-correlating
LOC100132308	-0.517	0.0484	anti-correlating
LOC100132394	-0.513	0.0503	anti-correlating
LOC100134364	-0.526	0.0442	anti-correlating
LOC124220	-0.529	0.0427	anti-correlating
LOC144438	-0.588	0.0212	anti-correlating
LOC286467	-0.613	0.0151	anti-correlating
LOC389676	-0.585	0.022	anti-correlating
LOC401321	-0.53	0.0422	anti-correlating
LOC440895	-0.517	0.0487	anti-correlating
LOC641939	-0.573	0.0256	anti-correlating
LOC642255	-0.524	0.045	anti-correlating
LOC644596	-0.72	0.00246	anti-correlating
LOC646746	-0.513	0.0504	anti-correlating
LOC649553	-0.545	0.0357	anti-correlating
LOC654126	-0.561	0.0297	anti-correlating
LOC728060	-0.609	0.016	anti-correlating
LOC728518	-0.531	0.0418	anti-correlating
LOC728787	-0.6	0.018	anti-correlating
LOC729764	-0.52	0.0469	anti-correlating
MAFG	-0.514	0.0502	anti-correlating
MAFG	-0.602	0.0176	anti-correlating
MAML3	-0.623	0.0131	anti-correlating
MAP3K2	-0.621	0.0134	anti-correlating
MAPKAPK5	-0.558	0.0308	anti-correlating
MBNL1	-0.536	0.0394	anti-correlating
MCPH1	-0.525	0.0445	anti-correlating
MED23	-0.553	0.0324	anti-correlating
MERTK	-0.58	0.0234	anti-correlating
MERTK	-0.66	0.00743	anti-correlating
MLL5	-0.699	0.00371	anti-correlating
MON2	-0.513	0.0506	anti-correlating
MSLNL	-0.72	0.00246	anti-correlating
MTIF3	-0.557	0.0309	anti-correlating
MYO15A	-0.565	0.0282	anti-correlating
NARG2	-0.701	0.00359	anti-correlating
NFKBIZ	-0.512	0.0511	anti-correlating
NIPBL	-0.602	0.0175	anti-correlating
NNT	-0.713	0.00287	anti-correlating
OSBPL11	-0.546	0.0351	anti-correlating
PGF	-0.524	0.0451	anti-correlating
PIK3C3	-0.552	0.0328	anti-correlating
PLEKHA1	-0.572	0.0258	anti-correlating
PNPLA8	-0.515	0.0493	anti-correlating
POLG	-0.568	0.0272	anti-correlating
PPP1R2	-0.589	0.0209	anti-correlating
PPP2R3B	-0.528	0.0432	anti-correlating
PPP2R5C	-0.511	0.0518	anti-correlating
PRIC285	-0.684	0.00495	anti-correlating
PRKAG1	-0.583	0.0226	anti-correlating
PRPF40B	-0.722	0.00235	anti-correlating
PRR8	-0.553	0.0326	anti-correlating
PVRL2	-0.631	0.0116	anti-correlating
RASA1	-0.548	0.0345	anti-correlating
RASIP1	-0.648	0.00899	anti-correlating
RB1CC1	-0.885	1.17e-05	anti-correlating
RBM15	-0.541	0.0373	anti-correlating
RELA	-0.589	0.021	anti-correlating
RELB	-0.53	0.0421	anti-correlating
RGS1	-0.53	0.0423	anti-correlating
RGS17	-0.632	0.0115	anti-correlating
RIT1	-0.578	0.024	anti-correlating
RNY1	-0.575	0.025	anti-correlating
RNY5	-0.606	0.0166	anti-correlating
ROCK1	-0.71	0.00302	anti-correlating
RRAD	-0.524	0.0447	anti-correlating
RSPH3	-0.568	0.027	anti-correlating
SAV1	-0.53	0.0421	anti-correlating
SCAMP1	-0.584	0.0222	anti-correlating
SCARB2	-0.706	0.00328	anti-correlating
SEC22A	-0.589	0.0207	anti-correlating
SEC31A	-0.616	0.0145	anti-correlating
SETDB2	-0.559	0.0304	anti-correlating
SFRS12	-0.533	0.0406	anti-correlating
SFRS12	-0.543	0.0363	anti-correlating
SFRS2IP	-0.569	0.0267	anti-correlating
SGK	-0.63	0.0118	anti-correlating
SGK1	-0.561	0.0294	anti-correlating
SGK1	-0.52	0.0469	anti-correlating
SIDT2	-0.608	0.0162	anti-correlating
SLC24A1	-0.545	0.0354	anti-correlating
SLC25A17	-0.612	0.0154	anti-correlating
SLC25A26	-0.516	0.049	anti-correlating
SLC26A11	-0.525	0.0445	anti-correlating
SLC36A4	-0.534	0.0403	anti-correlating
SNORA29	-0.562	0.0293	anti-correlating
SNORA5B	-0.542	0.0369	anti-correlating
SNORD114-1	-0.521	0.0463	anti-correlating
SPATA7	-0.548	0.0344	anti-correlating
SSX2IP	-0.527	0.0436	anti-correlating
TAZ	-0.603	0.0174	anti-correlating
TMEM159	-0.528	0.0433	anti-correlating
TMEM42	-0.53	0.0422	anti-correlating
TMEM67	-0.547	0.035	anti-correlating
TNFAIP8L3	-0.624	0.013	anti-correlating
TNFRSF10D	-0.534	0.0404	anti-correlating
TNNI2	-0.679	0.00538	anti-correlating
TOB1	-0.522	0.0457	anti-correlating
TPR	-0.522	0.0461	anti-correlating
TRAF4	-0.614	0.015	anti-correlating
TRIM38	-0.691	0.0043	anti-correlating
TRIM68	-0.567	0.0276	anti-correlating
TRIP11	-0.591	0.0204	anti-correlating
TRPC1	-0.552	0.0329	anti-correlating
TSPAN31	-0.563	0.0288	anti-correlating
UBC	-0.698	0.00381	anti-correlating
UBXN2A	-0.599	0.0183	anti-correlating
UNKL	-0.557	0.0311	anti-correlating
UQCC	-0.647	0.00919	anti-correlating
USO1	-0.607	0.0165	anti-correlating
USP33	-0.57	0.0265	anti-correlating
VAMP4	-0.52	0.0469	anti-correlating
VPS25	-0.603	0.0174	anti-correlating
WDFY1	-0.621	0.0135	anti-correlating
YIPF5	-0.514	0.0501	anti-correlating
YIPF6	-0.619	0.0138	anti-correlating
ZDHHC11	-0.669	0.00637	anti-correlating
ZFC3H1	-0.512	0.051	anti-correlating
ZFP91	-0.551	0.0331	anti-correlating
ZHX2	-0.542	0.0368	anti-correlating
ZKSCAN1	-0.538	0.0386	anti-correlating
ZKSCAN4	-0.599	0.0183	anti-correlating
ZNF182	-0.539	0.0383	anti-correlating
ZNF274	-0.53	0.0421	anti-correlating
ZNF443	-0.7	0.0037	anti-correlating
ZNF597	-0.522	0.0459	anti-correlating
ZNF626	-0.527	0.0433	anti-correlating
ZNF654	-0.648	0.00893	anti-correlating
ZNF654	-0.627	0.0123	anti-correlating
ZNF654	-0.685	0.0048	anti-correlating
ZNF699	-0.677	0.00557	anti-correlating
ZNF805	-0.586	0.0216	anti-correlating
ZNF845	-0.591	0.0204	anti-correlating

## Sheet: 48 hours
Symbol	Correlation coefficient	p-Perm.
AATK	0.849	0.000942	correlating
ABCC13	0.622	0.0411	correlating
ABCC9	0.617	0.043	correlating
ADAMTS15	0.694	0.0178	correlating
ADARB1	0.648	0.031	correlating
ANKS1A	0.619	0.0422	correlating
AP2B1	0.823	0.00187	correlating
APBB3	0.673	0.0231	correlating
ARF1	0.717	0.013	correlating
ARFGAP2	0.669	0.0243	correlating
ARID4B	0.671	0.0238	correlating
ARPC4	0.78	0.0046	correlating
ATL3	0.855	0.000805	correlating
ATXN1L	0.604	0.0489	correlating
BAD	0.721	0.0123	correlating
BAT3	0.695	0.0177	correlating
C10orf26	0.812	0.00242	correlating
C14orf166B	0.703	0.0159	correlating
C17orf42	0.807	0.00269	correlating
C19orf56	0.602	0.0499	correlating
C1QA	0.669	0.0244	correlating
C21orf57	0.652	0.0298	correlating
C21orf91	0.746	0.00834	correlating
C6orf163	0.697	0.017	correlating
C7orf28A	0.621	0.0412	correlating
C7orf51	0.633	0.0365	correlating
CACNG4	0.609	0.0468	correlating
CCDC25	0.627	0.0391	correlating
CCT7	0.645	0.0321	correlating
CD151	0.703	0.0158	correlating
CD1D	0.605	0.0488	correlating
CDC2L1	0.628	0.0385	correlating
CDC42SE1	0.625	0.0398	correlating
CEP250	0.704	0.0156	correlating
CHKB	0.605	0.0484	correlating
CHST3	0.609	0.0466	correlating
CLSTN1	0.679	0.0217	correlating
COL23A1	0.634	0.0362	correlating
COMMD5	0.605	0.0485	correlating
COPB2	0.858	0.000733	correlating
COPZ1	0.632	0.0371	correlating
CPSF4	0.636	0.0355	correlating
CSTF3	0.601	0.0504	correlating
CTPS2	0.677	0.0222	correlating
CTSC	0.61	0.0464	correlating
CUTA	0.752	0.00766	correlating
DCI	0.68	0.0212	correlating
DCTD	0.611	0.0457	correlating
DCTD	0.703	0.0159	correlating
DFNB31	0.614	0.0446	correlating
DIO3	0.634	0.0364	correlating
DPP7	0.639	0.0344	correlating
DRD3	0.674	0.023	correlating
E4F1	0.659	0.0273	correlating
ELMO1	0.68	0.0212	correlating
EPB41L4A	0.625	0.0398	correlating
EREG	0.664	0.026	correlating
EXOC3	0.645	0.0323	correlating
FAM108A2	0.748	0.00818	correlating
FAM120B	0.654	0.029	correlating
FAM3C	0.641	0.0336	correlating
FAM48A	0.653	0.0293	correlating
FAM72A	0.637	0.035	correlating
FAM83F	0.677	0.022	correlating
FARP1	0.614	0.0446	correlating
FASTK	0.755	0.00728	correlating
FBXO42	0.642	0.0332	correlating
FGD3	0.709	0.0145	correlating
FILIP1L	0.663	0.0261	correlating
FILIP1L	0.738	0.00948	correlating
FILIP1L	0.741	0.00901	correlating
FLJ41484	0.6	0.0509	correlating
FOXK1	0.85	0.000921	correlating
FOXK2	0.649	0.0307	correlating
FTH1	0.619	0.0424	correlating
FTHL16	0.685	0.0201	correlating
FYN	0.602	0.0502	correlating
GGA3	0.628	0.0384	correlating
GLB1L2	0.631	0.0373	correlating
GLG1	0.63	0.0377	correlating
GNS	0.614	0.0444	correlating
GPAA1	0.63	0.0379	correlating
GTF2F1	0.646	0.0319	correlating
HAX1	0.605	0.0486	correlating
HDHD1A	0.612	0.0455	correlating
HEATR1	0.674	0.0228	correlating
HIST1H1C	0.662	0.0264	correlating
HIST1H2BC	0.662	0.0265	correlating
HIST1H2BE	0.637	0.0352	correlating
HNRNPUL1	0.693	0.018	correlating
HNRPC	0.609	0.0468	correlating
HPS6	0.748	0.00817	correlating
ID2B	0.61	0.0461	correlating
IK	0.62	0.0419	correlating
ILF3	0.637	0.0351	correlating
INSRR	0.628	0.0385	correlating
INTS1	0.716	0.0132	correlating
IP6K2	0.743	0.00886	correlating
IP6K2	0.657	0.0281	correlating
IRF2BP2	0.626	0.0393	correlating
ITGB5	0.643	0.0327	correlating
KIAA1026	0.827	0.00167	correlating
KIAA1530	0.607	0.0476	correlating
KITLG	0.621	0.0416	correlating
KLHL12	0.639	0.0345	correlating
KRT10	0.623	0.0408	correlating
KRT8P9	0.608	0.047	correlating
LAMA1	0.669	0.0244	correlating
LARGE	0.657	0.0279	correlating
LASS5	0.624	0.0401	correlating
LILRA5	0.717	0.013	correlating
LOC100128016	0.654	0.0291	correlating
LOC100128526	0.687	0.0195	correlating
LOC100128627	0.629	0.0383	correlating
LOC100128775	0.697	0.0171	correlating
LOC100128816	0.669	0.0243	correlating
LOC100128936	0.607	0.0477	correlating
LOC100130179	0.654	0.0289	correlating
LOC100130458	0.827	0.00167	correlating
LOC100130624	0.656	0.0285	correlating
LOC100130624	0.667	0.025	correlating
LOC100130715	0.804	0.00285	correlating
LOC100130775	0.616	0.0435	correlating
LOC100130837	0.772	0.00541	correlating
LOC100130982	0.61	0.0462	correlating
LOC100131460	0.663	0.0262	correlating
LOC100131769	0.743	0.00884	correlating
LOC100131866	0.673	0.0233	correlating
LOC100131970	0.63	0.0378	correlating
LOC100132519	0.679	0.0215	correlating
LOC100132761	0.655	0.0289	correlating
LOC100132804	0.726	0.0114	correlating
LOC100132901	0.62	0.042	correlating
LOC100133008	0.646	0.0319	correlating
LOC123688	0.613	0.0449	correlating
LOC220930	0.628	0.0387	correlating
LOC283767	0.608	0.0474	correlating
LOC284276	0.632	0.0369	correlating
LOC284821	0.633	0.0365	correlating
LOC340598	0.606	0.048	correlating
LOC388397	0.629	0.0382	correlating
LOC389286	0.682	0.0208	correlating
LOC389676	0.607	0.0476	correlating
LOC390345	0.701	0.0162	correlating
LOC391859	0.658	0.0277	correlating
LOC399940	0.602	0.0502	correlating
LOC400707	0.612	0.0452	correlating
LOC440926	0.629	0.0382	correlating
LOC441426	0.739	0.00931	correlating
LOC442448	0.65	0.0304	correlating
LOC642154	0.656	0.0284	correlating
LOC642377	0.68	0.0212	correlating
LOC642946	0.624	0.04	correlating
LOC643007	0.746	0.00844	correlating
LOC643870	0.641	0.0335	correlating
LOC643873	0.609	0.0468	correlating
LOC643912	0.711	0.0141	correlating
LOC644760	0.674	0.0229	correlating
LOC645086	0.671	0.0238	correlating
LOC645138	0.64	0.0338	correlating
LOC645157	0.604	0.0489	correlating
LOC645177	0.618	0.0428	correlating
LOC645411	0.64	0.0341	correlating
LOC645430	0.638	0.0348	correlating
LOC646688	0.66	0.027	correlating
LOC648169	0.692	0.0183	correlating
LOC649044	0.748	0.00817	correlating
LOC649210	0.69	0.0187	correlating
LOC650116	0.607	0.0477	correlating
LOC651137	0.669	0.0244	correlating
LOC651149	0.621	0.0413	correlating
LOC652699	0.627	0.0391	correlating
LOC652736	0.608	0.0472	correlating
LOC652993	0.677	0.0221	correlating
LOC653423	0.67	0.0241	correlating
LOC653557	0.655	0.0289	correlating
LOC653635	0.69	0.0187	correlating
LOC653994	0.664	0.026	correlating
LOC654161	0.73	0.0107	correlating
LOC727826	0.636	0.0353	correlating
LOC727848	0.691	0.0185	correlating
LOC728457	0.61	0.0462	correlating
LOC728553	0.643	0.0327	correlating
LOC728556	0.668	0.0246	correlating
LOC729789	0.628	0.0386	correlating
LOC90499	0.632	0.037	correlating
LRRC41	0.671	0.0237	correlating
LSP1	0.608	0.0472	correlating
MAD1L1	0.602	0.05	correlating
MAGED2	0.661	0.0268	correlating
MAPK1	0.719	0.0126	correlating
MBTPS1	0.642	0.0332	correlating
MECP2	0.609	0.0469	correlating
MED8	0.701	0.0164	correlating
MIB2	0.755	0.00724	correlating
MOBKL1A	0.625	0.0399	correlating
MRPL27	0.84	0.00122	correlating
MRPL49	0.604	0.0491	correlating
MTMR2	0.666	0.0254	correlating
MUC4	0.723	0.012	correlating
MUTYH	0.627	0.0388	correlating
MYO19	0.632	0.0368	correlating
NBPF3	0.704	0.0156	correlating
NDST2	0.624	0.0403	correlating
NKIRAS2	0.626	0.0396	correlating
NOB1	0.603	0.0498	correlating
NOD1	0.601	0.0504	correlating
NOTUM	0.643	0.0329	correlating
NOXO1	0.601	0.0505	correlating
NPFF	0.624	0.0401	correlating
NT5C	0.663	0.0261	correlating
NUFIP1	0.694	0.0179	correlating
NUP43	0.902	0.000147	correlating
NUP62	0.712	0.014	correlating
OSGEP	0.716	0.0132	correlating
PDIA5	0.767	0.00588	correlating
PDIA6	0.652	0.0299	correlating
PDPR	0.632	0.0368	correlating
PHF7	0.607	0.0478	correlating
PIK4CA	0.697	0.0172	correlating
PIP4K2A	0.683	0.0206	correlating
PLA2G4B	0.68	0.0214	correlating
PMVK	0.762	0.00643	correlating
POLDIP2	0.664	0.026	correlating
POLR2J2	0.602	0.0498	correlating
PPP1CA	0.659	0.0275	correlating
PRDM1	0.642	0.0333	correlating
PREI3	0.656	0.0283	correlating
PRKD2	0.673	0.0232	correlating
PRKY	0.611	0.0459	correlating
PRSSL1	0.719	0.0126	correlating
PSMD8	0.729	0.0109	correlating
RAB24	0.752	0.00766	correlating
RALY	0.773	0.00527	correlating
RFC1	0.7	0.0164	correlating
RFC2	0.69	0.0189	correlating
RFX3	0.673	0.0232	correlating
RG9MTD3	0.6	0.0509	correlating
RGPD4	0.777	0.00488	correlating
RHBDF1	0.788	0.00395	correlating
RIC8A	0.809	0.00258	correlating
RNF169	0.625	0.0396	correlating
RNH1	0.664	0.026	correlating
SAPS2	0.752	0.00757	correlating
SBDS	0.661	0.0267	correlating
SC4MOL	0.736	0.00988	correlating
SCNM1	0.673	0.0233	correlating
SDF2	0.624	0.04	correlating
SH3TC2	0.63	0.0378	correlating
SIN3A	0.751	0.00777	correlating
SIVA	0.625	0.0399	correlating
SLC25A26	0.698	0.0169	correlating
SLC27A3	0.726	0.0114	correlating
SLC41A3	0.644	0.0326	correlating
SLC41A3	0.757	0.00702	correlating
SLC43A3	0.701	0.0162	correlating
SLTM	0.66	0.027	correlating
SND1	0.643	0.033	correlating
SNHG7	0.674	0.0229	correlating
SNORA70	0.635	0.0359	correlating
SNURF	0.748	0.00816	correlating
SS18	0.634	0.0362	correlating
STAT3	0.763	0.00625	correlating
STK35	0.742	0.0089	correlating
STX5	0.652	0.0298	correlating
SYT3	0.645	0.0321	correlating
TAF10	0.774	0.00517	correlating
TAX1BP3	0.831	0.00151	correlating
TBX19	0.684	0.0203	correlating
TCP11L1	0.607	0.0475	correlating
TEX261	0.62	0.042	correlating
TFIP11	0.65	0.0304	correlating
TMEM175	0.85	0.000924	correlating
TMEM185A	0.62	0.042	correlating
TMEM186	0.634	0.0361	correlating
TMEM41A	0.608	0.0471	correlating
TMEM93	0.628	0.0385	correlating
TMSB10	0.602	0.0501	correlating
TMUB2	0.724	0.0118	correlating
TNFRSF10B	0.636	0.0355	correlating
TNFRSF25	0.797	0.00332	correlating
TOP	0.716	0.0132	correlating
TRIM67	0.739	0.00938	correlating
TRIP6	0.626	0.0393	correlating
TSC1	0.609	0.0469	correlating
TUBGCP6	0.611	0.0459	correlating
UBXN1	0.62	0.042	correlating
UNC119	0.654	0.0289	correlating
VPS16	0.654	0.0291	correlating
VPS24	0.69	0.0188	correlating
VPS8	0.624	0.04	correlating
VTN	0.677	0.0221	correlating
WDR78	0.614	0.0447	correlating
XIST	0.605	0.0488	correlating
YAF2	0.612	0.0456	correlating
YKT6	0.617	0.0431	correlating
YTHDF3	0.645	0.0322	correlating
ZBTB34	0.682	0.0207	correlating
ZFYVE26	0.633	0.0367	correlating
ZKSCAN4	0.851	0.000882	correlating
ZMAT5	0.612	0.0454	correlating
ZNF133	0.72	0.0124	correlating
ZNF3	0.725	0.0115	correlating
ZNF394	0.695	0.0177	correlating
ZNF470	0.677	0.0221	correlating
ZNF498	0.654	0.029	correlating
ZNF841	0.857	0.000743	correlating
ACN9	-0.66	0.0271	anti-correlating
ACTB	-0.631	0.0372	anti-correlating
ACYP2	-0.678	0.0219	anti-correlating
ADSS	-0.715	0.0135	anti-correlating
AGL	-0.799	0.00318	anti-correlating
AHCTF1	-0.684	0.0203	anti-correlating
AKIRIN1	-0.611	0.0461	anti-correlating
ALG5	-0.765	0.00605	anti-correlating
ALG6	-0.745	0.00851	anti-correlating
ANGEL1	-0.727	0.0113	anti-correlating
ANGPTL4	-0.857	0.000741	anti-correlating
API5	-0.658	0.0278	anti-correlating
APPL1	-0.783	0.00437	anti-correlating
ARHGEF10L	-0.655	0.0289	anti-correlating
ARID4B	-0.691	0.0186	anti-correlating
ARID4B	-0.659	0.0276	anti-correlating
ARL4C	-0.615	0.0439	anti-correlating
ATG10	-0.652	0.0296	anti-correlating
ATG12	-0.6	0.0508	anti-correlating
ATPAF2	-0.636	0.0353	anti-correlating
B4GALT6	-0.654	0.0291	anti-correlating
BAG4	-0.615	0.0442	anti-correlating
BAT1	-0.611	0.0456	anti-correlating
BCMO1	-0.772	0.00537	anti-correlating
BNIP2	-0.668	0.0246	anti-correlating
BRD7	-0.668	0.0246	anti-correlating
BRP44L	-0.794	0.00349	anti-correlating
BUD31	-0.64	0.0341	anti-correlating
C14orf104	-0.619	0.0422	anti-correlating
C14orf105	-0.637	0.035	anti-correlating
C14orf142	-0.683	0.0205	anti-correlating
C14orf43	-0.629	0.0382	anti-correlating
C16orf63	-0.708	0.0147	anti-correlating
C16orf86	-0.791	0.00371	anti-correlating
C18orf45	-0.67	0.0241	anti-correlating
C19orf2	-0.656	0.0284	anti-correlating
C19orf61	-0.617	0.0432	anti-correlating
C1GALT1	-0.657	0.0281	anti-correlating
C21orf51	-0.736	0.00974	anti-correlating
C2orf30	-0.663	0.026	anti-correlating
C2orf89	-0.661	0.0268	anti-correlating
C5orf20	-0.633	0.0367	anti-correlating
C8orf38	-0.605	0.0487	anti-correlating
CAPZA2	-0.605	0.0485	anti-correlating
CBL	-0.671	0.0238	anti-correlating
CBX3	-0.626	0.0395	anti-correlating
CCDC109B	-0.659	0.0276	anti-correlating
CCNK	-0.716	0.0131	anti-correlating
CCNY	-0.614	0.0444	anti-correlating
CD276	-0.83	0.00156	anti-correlating
CDC2L2	-0.66	0.0272	anti-correlating
CEBPZ	-0.624	0.04	anti-correlating
CENPL	-0.678	0.0217	anti-correlating
CEP152	-0.622	0.0412	anti-correlating
CEP290	-0.736	0.00976	anti-correlating
CEP350	-0.727	0.0113	anti-correlating
CISD1	-0.679	0.0215	anti-correlating
CISD2	-0.644	0.0323	anti-correlating
CLPX	-0.775	0.00506	anti-correlating
COL9A2	-0.608	0.0472	anti-correlating
COMMD2	-0.644	0.0323	anti-correlating
CPEB3	-0.609	0.0468	anti-correlating
CPEB4	-0.738	0.00951	anti-correlating
CRAMP1L	-0.684	0.0204	anti-correlating
CREB3L4	-0.809	0.00259	anti-correlating
CSTF2	-0.615	0.0439	anti-correlating
CTAGE5	-0.643	0.0327	anti-correlating
CTBP1	-0.648	0.0309	anti-correlating
CTR9	-0.751	0.00772	anti-correlating
DARS2	-0.637	0.0351	anti-correlating
DCUN1D5	-0.662	0.0265	anti-correlating
DDX17	-0.756	0.0071	anti-correlating
DEPDC1B	-0.618	0.0426	anti-correlating
DHX16	-0.717	0.0131	anti-correlating
DIS3L	-0.68	0.0213	anti-correlating
DMXL2	-0.659	0.0274	anti-correlating
DNAJA4	-0.677	0.022	anti-correlating
DNAJB14	-0.698	0.0169	anti-correlating
DNAJC10	-0.754	0.00735	anti-correlating
DNM1L	-0.608	0.0471	anti-correlating
DSTN	-0.714	0.0135	anti-correlating
DUSP6	-0.635	0.0357	anti-correlating
DYRK2	-0.619	0.0422	anti-correlating
DYRK3	-0.63	0.0376	anti-correlating
DZIP1	-0.783	0.00438	anti-correlating
EFHA1	-0.616	0.0437	anti-correlating
EIF3E	-0.681	0.021	anti-correlating
EIF3K	-0.709	0.0146	anti-correlating
EIF4A2	-0.779	0.00472	anti-correlating
ELP4	-0.627	0.0388	anti-correlating
ETF1	-0.602	0.05	anti-correlating
FAM116A	-0.681	0.0211	anti-correlating
FAM117B	-0.706	0.0153	anti-correlating
FAM133B	-0.678	0.0218	anti-correlating
FAM73A	-0.664	0.026	anti-correlating
FASTKD1	-0.625	0.0399	anti-correlating
FAT1	-0.623	0.0407	anti-correlating
FBXO11	-0.853	0.000844	anti-correlating
FBXO4	-0.824	0.00184	anti-correlating
FBXW7	-0.721	0.0123	anti-correlating
FLJ13305	-0.601	0.0503	anti-correlating
FOXO6	-0.638	0.0348	anti-correlating
FOXP1	-0.805	0.00277	anti-correlating
GABPB1	-0.721	0.0122	anti-correlating
GGTL3	-0.822	0.00191	anti-correlating
GLRX	-0.645	0.0322	anti-correlating
GMCL1	-0.647	0.0314	anti-correlating
GOLIM4	-0.68	0.0212	anti-correlating
GOLPH4	-0.615	0.0441	anti-correlating
GPATCH2	-0.648	0.0311	anti-correlating
GRIN1	-0.705	0.0155	anti-correlating
GRPEL2	-0.758	0.00687	anti-correlating
GUSBL2	-0.686	0.0198	anti-correlating
HIGD1A	-0.78	0.00466	anti-correlating
HIP2	-0.602	0.0502	anti-correlating
HMGB1	-0.681	0.0211	anti-correlating
HMGN3	-0.842	0.00116	anti-correlating
HNRNPF	-0.721	0.0124	anti-correlating
HOOK1	-0.644	0.0324	anti-correlating
HOOK3	-0.682	0.0208	anti-correlating
HPCAL4	-0.655	0.0288	anti-correlating
HRB	-0.756	0.00711	anti-correlating
HSD17B12	-0.793	0.00357	anti-correlating
HSP90AA1	-0.615	0.0439	anti-correlating
HSPD1	-0.617	0.043	anti-correlating
IFT74	-0.667	0.0248	anti-correlating
IGF2BP2	-0.809	0.00255	anti-correlating
IMMT	-0.691	0.0185	anti-correlating
IMPA1	-0.664	0.0258	anti-correlating
INHBE	-0.661	0.0268	anti-correlating
INPP5B	-0.735	0.00993	anti-correlating
ITPRIPL2	-0.756	0.0071	anti-correlating
KIAA0090	-0.614	0.0445	anti-correlating
KIAA0232	-0.683	0.0205	anti-correlating
KIAA0240	-0.65	0.0302	anti-correlating
KIAA0565	-0.721	0.0124	anti-correlating
KIAA0753	-0.707	0.015	anti-correlating
KIAA0947	-0.705	0.0154	anti-correlating
KIAA1267	-0.677	0.022	anti-correlating
KIAA1279	-0.639	0.0343	anti-correlating
KIAA1731	-0.625	0.0398	anti-correlating
KRCC1	-0.644	0.0325	anti-correlating
KREMEN1	-0.649	0.0307	anti-correlating
LBH	-0.643	0.033	anti-correlating
LCOR	-0.626	0.0392	anti-correlating
LEMD3	-0.643	0.0328	anti-correlating
LLGL2	-0.735	0.01	anti-correlating
LMO4	-0.722	0.0122	anti-correlating
LOC100128525	-0.719	0.0127	anti-correlating
LOC100128695	-0.664	0.0258	anti-correlating
LOC100129441	-0.702	0.016	anti-correlating
LOC100129905	-0.737	0.00974	anti-correlating
LOC100129979	-0.659	0.0275	anti-correlating
LOC100130557	-0.705	0.0153	anti-correlating
LOC100133273	-0.616	0.0436	anti-correlating
LOC100133760	-0.668	0.0247	anti-correlating
LOC100133800	-0.758	0.00686	anti-correlating
LOC100133923	-0.689	0.019	anti-correlating
LOC202227	-0.636	0.0355	anti-correlating
LOC221710	-0.667	0.0248	anti-correlating
LOC389168	-0.682	0.0208	anti-correlating
LOC390705	-0.697	0.0172	anti-correlating
LOC400304	-0.842	0.00115	anti-correlating
LOC401622	-0.636	0.0354	anti-correlating
LOC440575	-0.726	0.0115	anti-correlating
LOC441155	-0.62	0.0417	anti-correlating
LOC441155	-0.741	0.00903	anti-correlating
LOC441461	-0.724	0.0117	anti-correlating
LOC642033	-0.731	0.0107	anti-correlating
LOC642333	-0.668	0.0246	anti-correlating
LOC642678	-0.646	0.0316	anti-correlating
LOC642852	-0.607	0.0479	anti-correlating
LOC643206	-0.622	0.0408	anti-correlating
LOC643287	-0.625	0.0398	anti-correlating
LOC643507	-0.673	0.0233	anti-correlating
LOC644162	-0.797	0.00329	anti-correlating
LOC644763	-0.676	0.0224	anti-correlating
LOC644816	-0.634	0.0361	anti-correlating
LOC645431	-0.639	0.0342	anti-correlating
LOC647841	-0.77	0.00562	anti-correlating
LOC649841	-0.683	0.0205	anti-correlating
LOC649864	-0.807	0.00268	anti-correlating
LOC650128	-0.708	0.0147	anti-correlating
LOC650921	-0.739	0.00937	anti-correlating
LOC653226	-0.651	0.0299	anti-correlating
LOC728779	-0.666	0.0253	anti-correlating
LOC728873	-0.666	0.0254	anti-correlating
LOC729200	-0.619	0.0424	anti-correlating
LOC729513	-0.624	0.04	anti-correlating
LOC731365	-0.778	0.00481	anti-correlating
LOC732360	-0.655	0.0288	anti-correlating
LOC732450	-0.831	0.00153	anti-correlating
LRRCC1	-0.664	0.0258	anti-correlating
LYRM7	-0.752	0.00757	anti-correlating
MAP2K4	-0.719	0.0126	anti-correlating
MAP3K13	-0.676	0.0224	anti-correlating
MAPRE2	-0.719	0.0127	anti-correlating
MAT2B	-0.76	0.00669	anti-correlating
MATR3	-0.613	0.0449	anti-correlating
MDH2	-0.719	0.0126	anti-correlating
ME1	-0.657	0.028	anti-correlating
METTL9	-0.647	0.0314	anti-correlating
MLLT3	-0.723	0.0119	anti-correlating
MOBKL3	-0.649	0.0308	anti-correlating
MPV17L2	-0.64	0.0341	anti-correlating
MSH5	-0.619	0.0422	anti-correlating
MSL3L1	-0.606	0.0481	anti-correlating
MST4	-0.69	0.0187	anti-correlating
MTMR3	-0.657	0.0282	anti-correlating
MTPN	-0.747	0.00825	anti-correlating
MTR	-0.638	0.0346	anti-correlating
MYB	-0.659	0.0276	anti-correlating
MYL12A	-0.766	0.00603	anti-correlating
N4BP2	-0.651	0.03	anti-correlating
NCK2	-0.71	0.0145	anti-correlating
NDUFAB1	-0.713	0.0137	anti-correlating
NDUFV2	-0.746	0.0084	anti-correlating
NFAT5	-0.614	0.0446	anti-correlating
NOP56	-0.647	0.0315	anti-correlating
NSL1	-0.614	0.0446	anti-correlating
NT5C2	-0.61	0.0464	anti-correlating
NUCKS1	-0.753	0.00751	anti-correlating
OSBPL8	-0.746	0.00836	anti-correlating
OSTC	-0.649	0.0308	anti-correlating
OTUD6B	-0.713	0.0138	anti-correlating
P15RS	-0.676	0.0224	anti-correlating
PABPC1	-0.777	0.00492	anti-correlating
PANK1	-0.603	0.0494	anti-correlating
PCBP2	-0.633	0.0365	anti-correlating
PDPK1	-0.647	0.0315	anti-correlating
PEX11A	-0.683	0.0205	anti-correlating
PFN2	-0.671	0.0237	anti-correlating
PHRF1	-0.731	0.0106	anti-correlating
PIH1D1	-0.646	0.0316	anti-correlating
PJA2	-0.73	0.0108	anti-correlating
PKN3	-0.782	0.00444	anti-correlating
PMS2L3	-0.647	0.0315	anti-correlating
PNN	-0.624	0.0401	anti-correlating
POGZ	-0.686	0.0198	anti-correlating
POLR3K	-0.601	0.0503	anti-correlating
PPARGC1B	-0.664	0.0257	anti-correlating
PPCS	-0.879	0.00037	anti-correlating
PPFIBP1	-0.655	0.0286	anti-correlating
PPM2C	-0.757	0.00694	anti-correlating
PPP1R12B	-0.631	0.0372	anti-correlating
PPP2R3B	-0.77	0.0056	anti-correlating
PRDX1	-0.692	0.0183	anti-correlating
PRKAA1	-0.674	0.023	anti-correlating
PRMT2	-0.679	0.0216	anti-correlating
PRPF38B	-0.601	0.0505	anti-correlating
PTPLB	-0.688	0.0192	anti-correlating
PTPRK	-0.651	0.0302	anti-correlating
PUS3	-0.793	0.0036	anti-correlating
RAB18	-0.618	0.0425	anti-correlating
RAB8B	-0.829	0.00162	anti-correlating
RAD21	-0.779	0.00472	anti-correlating
RALGPS2	-0.68	0.0214	anti-correlating
RBBP9	-0.625	0.0398	anti-correlating
RBM15	-0.918	6.79e-05	anti-correlating
RBM27	-0.639	0.0342	anti-correlating
RDH11	-0.611	0.046	anti-correlating
RDH11	-0.743	0.00885	anti-correlating
RDH14	-0.804	0.00289	anti-correlating
REEP5	-0.615	0.0439	anti-correlating
REV1	-0.614	0.0446	anti-correlating
RGS2	-0.684	0.0202	anti-correlating
RNF14	-0.602	0.0502	anti-correlating
RNF157	-0.671	0.0239	anti-correlating
RNU6-1	-0.707	0.015	anti-correlating
RNU6-15	-0.757	0.00696	anti-correlating
RNY4	-0.631	0.0374	anti-correlating
RSRC1	-0.624	0.0401	anti-correlating
SELS	-0.6	0.0508	anti-correlating
SFMBT2	-0.751	0.00769	anti-correlating
SFPQ	-0.614	0.0445	anti-correlating
SFRS15	-0.602	0.0502	anti-correlating
SFRS18	-0.603	0.0495	anti-correlating
SHC4	-0.696	0.0174	anti-correlating
SHOC2	-0.664	0.0258	anti-correlating
SLC25A13	-0.602	0.0502	anti-correlating
SLC30A9	-0.722	0.0121	anti-correlating
SLC36A4	-0.741	0.00901	anti-correlating
SNORA58	-0.724	0.0117	anti-correlating
SNORD100	-0.742	0.00898	anti-correlating
SNORD56	-0.631	0.0376	anti-correlating
SOX4	-0.642	0.0333	anti-correlating
SPG21	-0.628	0.0387	anti-correlating
SPIN1	-0.662	0.0265	anti-correlating
SPOP	-0.624	0.04	anti-correlating
SRI	-0.67	0.024	anti-correlating
SRP9	-0.626	0.0394	anti-correlating
SRRM1	-0.8	0.0031	anti-correlating
STAU2	-0.703	0.0158	anti-correlating
SUOX	-0.627	0.039	anti-correlating
TAOK1	-0.7	0.0165	anti-correlating
TBPL1	-0.618	0.0426	anti-correlating
TBRG4	-0.622	0.0411	anti-correlating
TCF7L2	-0.613	0.0448	anti-correlating
TDG	-0.645	0.0322	anti-correlating
TFG	-0.715	0.0135	anti-correlating
THOC2	-0.685	0.0201	anti-correlating
TLK1	-0.84	0.00121	anti-correlating
TMED7	-0.67	0.0242	anti-correlating
TMEM45B	-0.617	0.0432	anti-correlating
TNFAIP8L1	-0.789	0.00387	anti-correlating
TOP3A	-0.683	0.0206	anti-correlating
TRIM33	-0.627	0.039	anti-correlating
TRQ1	-0.629	0.038	anti-correlating
TTC19	-0.61	0.0462	anti-correlating
TYW3	-0.821	0.00194	anti-correlating
UBE2E1	-0.667	0.0249	anti-correlating
UBE2H	-0.668	0.0246	anti-correlating
UBXN4	-0.715	0.0134	anti-correlating
UBXN8	-0.721	0.0123	anti-correlating
UEVLD	-0.662	0.0265	anti-correlating
UFSP2	-0.629	0.038	anti-correlating
UGCGL1	-0.774	0.00517	anti-correlating
UGCGL1	-0.752	0.00763	anti-correlating
UPF3A	-0.735	0.00998	anti-correlating
USP48	-0.61	0.0461	anti-correlating
UTP15	-0.778	0.00477	anti-correlating
UTY	-0.607	0.0476	anti-correlating
VBP1	-0.602	0.05	anti-correlating
VEZT	-0.607	0.0478	anti-correlating
WBP5	-0.625	0.0396	anti-correlating
WDFY3	-0.621	0.0415	anti-correlating
WDR73	-0.641	0.0335	anti-correlating
WDR82	-0.722	0.0122	anti-correlating
WNK1	-0.61	0.0462	anti-correlating
WRB	-0.825	0.00177	anti-correlating
YTHDC1	-0.789	0.00386	anti-correlating
YY1	-0.703	0.0158	anti-correlating
ZCCHC6	-0.7	0.0165	anti-correlating
ZFYVE21	-0.626	0.0396	anti-correlating
ZKSCAN1	-0.688	0.0194	anti-correlating
ZNF148	-0.607	0.0476	anti-correlating
ZNF323	-0.782	0.00442	anti-correlating
ZNF574	-0.645	0.0322	anti-correlating
ZNF626	-0.669	0.0245	anti-correlating
ZNF641	-0.707	0.0149	anti-correlating
ZNF687	-0.646	0.0317	anti-correlating
ZNF689	-0.768	0.0058	anti-correlating
ZNF75D	-0.675	0.0227	anti-correlating
ZNF773	-0.665	0.0256	anti-correlating
ZRANB1	-0.677	0.0221	anti-correlating
ZZZ3	-0.602	0.0498	anti-correlating
