# Supplementary material for: Personalized Assessment of Normal Tissue Radiosensitivity via Transcriptome Response to Photon, Proton and Carbon Irradiation in Patient-Derived Human Intestinal Organoids
Source: Cancers (Basel). 2020 Feb 18;12(2):469. doi: 10.3390/cancers12020469 (PMC7072449; doi:10.3390/cancers12020469)
Supplement: Supplementary file 1 [file cancers-12-00469-s001.zip › cancers-706804-supplementary/Supp Tables Nowrouzi et al_Cancers/supplementary Table 7.xlsx]

## Sheet: Tabelle1
Symbol	p-Interaction	p-F1	p-F2	Accession	Definition
ABCG1	1,62E-003	1,21E-001	9,49E-001	NM_207630.1	Homo sapiens ATP-binding cassette, sub-family G (WHITE), member 1 (ABCG1), transcript variant 1, mRNA.
ABCG4	3,00E-004	8,37E-004	1,05E-001	NM_022169.3	Homo sapiens ATP-binding cassette, sub-family G (WHITE), member 4 (ABCG4), mRNA.
ABR	2,05E-004	9,51E-002	3,13E-001	NM_001092.3	Homo sapiens active BCR-related gene (ABR), transcript variant 2, mRNA.
ACADVL	5,44E-003	1,92E-001	4,28E-001	NM_001033859.1	Homo sapiens acyl-Coenzyme A dehydrogenase, very long chain (ACADVL), nuclear gene encoding mitochondrial protein, transcript variant 2, mRNA.
ACSL4	2,15E-003	1,65E-002	5,43E-003	NM_004458.1	Homo sapiens acyl-CoA synthetase long-chain family member 4 (ACSL4), transcript variant 1, mRNA.
ACTR6	5,47E-003	1,98E-002	5,63E-001	NM_022496.3	Homo sapiens ARP6 actin-related protein 6 homolog (yeast) (ACTR6), mRNA.
ADAMTS15	5,68E-003	7,71E-001	6,62E-001	NM_139055.1	Homo sapiens ADAM metallopeptidase with thrombospondin type 1 motif, 15 (ADAMTS15), mRNA.
ADAMTS18	2,16E-003	6,47E-003	3,18E-001	NM_199355.2	Homo sapiens ADAM metallopeptidase with thrombospondin type 1 motif, 18 (ADAMTS18), mRNA.
ADAMTS3	6,59E-003	7,66E-001	9,91E-001	NM_014243.1	Homo sapiens ADAM metallopeptidase with thrombospondin type 1 motif, 3 (ADAMTS3), mRNA.
ADD1	6,24E-003	2,82E-001	3,84E-001	NM_001119.3	Homo sapiens adducin 1 (alpha) (ADD1), transcript variant 1, mRNA.
ADRA1A	4,33E-003	6,68E-004	9,08E-001	NM_000680.2	Homo sapiens adrenergic, alpha-1A-, receptor (ADRA1A), transcript variant 1, mRNA.
AFMID	2,54E-003	9,44E-002	3,18E-002	NM_001010982.2	Homo sapiens arylformamidase (AFMID), mRNA.
AGPAT6	1,07E-003	9,66E-004	1,76E-001	NM_178819.2	Homo sapiens 1-acylglycerol-3-phosphate O-acyltransferase 6 (lysophosphatidic acid acyltransferase, zeta) (AGPAT6), mRNA.
AIF1L	6,46E-003	1,70E-001	3,99E-001	NM_031426.2	Homo sapiens allograft inflammatory factor 1-like (AIF1L), transcript variant 1, mRNA.
AIF1L	6,39E-005	5,50E-002	6,69E-001	NM_031426.2	Homo sapiens allograft inflammatory factor 1-like (AIF1L), transcript variant 1, mRNA.
AKR1C3	4,46E-003	1,76E-001	6,27E-001	NM_003739.4	Homo sapiens aldo-keto reductase family 1, member C3 (3-alpha hydroxysteroid dehydrogenase, type II) (AKR1C3), mRNA.
ALG10B	4,74E-003	7,46E-002	7,23E-001	NM_001013620.3	Homo sapiens asparagine-linked glycosylation 10, alpha-1,2-glucosyltransferase homolog B (yeast) (ALG10B), mRNA.
ALOX15B	7,18E-003	1,36E-001	6,81E-001	NM_001039131.1	Homo sapiens arachidonate 15-lipoxygenase, type B (ALOX15B), transcript variant b, mRNA.
AMHR2	7,54E-003	2,87E-002	5,58E-001	NM_020547.1	Homo sapiens anti-Mullerian hormone receptor, type II (AMHR2), mRNA.
AMY2A	3,20E-003	9,58E-002	2,37E-001	NM_000699.2	Homo sapiens amylase, alpha 2A (pancreatic) (AMY2A), mRNA.
AOC3	3,96E-003	2,60E-006	4,33E-005	NM_003734.2	Homo sapiens amine oxidase, copper containing 3 (vascular adhesion protein 1) (AOC3), mRNA.
AP3B2	4,56E-003	3,30E-002	3,10E-001	NM_004644.3	Homo sapiens adaptor-related protein complex 3, beta 2 subunit (AP3B2), mRNA.
APAF1	2,76E-004	1,10E-002	1,84E-002	NM_013229.2	Homo sapiens apoptotic peptidase activating factor 1 (APAF1), transcript variant 1, mRNA.
AQP7P1	4,69E-003	3,11E-001	3,06E-001	NR_002817.2	Homo sapiens aquaporin 7 pseudogene 1 (AQP7P1), non-coding RNA.
ARFGEF1	8,93E-003	9,06E-002	6,67E-002	NM_006421.3	Homo sapiens ADP-ribosylation factor guanine nucleotide-exchange factor 1(brefeldin A-inhibited) (ARFGEF1), mRNA.
ARHGAP26	6,44E-003	9,87E-002	9,72E-001	NM_015071.3	Homo sapiens Rho GTPase activating protein 26 (ARHGAP26), mRNA.
ARHGAP5	3,32E-003	2,18E-002	3,11E-002	NM_001173.2	Homo sapiens Rho GTPase activating protein 5 (ARHGAP5), transcript variant 2, mRNA.
ARL17P1	6,32E-003	4,48E-003	4,05E-001	NM_016632.1	Homo sapiens ADP-ribosylation factor-like 17 pseudogene 1 (ARL17P1), mRNA.
ASMTL	3,65E-003	5,25E-001	3,58E-002	NM_004192.1	Homo sapiens acetylserotonin O-methyltransferase-like (ASMTL), mRNA.
ASPSCR1	9,81E-003	5,31E-002	9,33E-001	XM_001132706.1	PREDICTED: Homo sapiens alveolar soft part sarcoma chromosome region, candidate 1 (ASPSCR1), mRNA.
ASXL1	2,55E-003	6,09E-001	2,09E-003	NM_015338.4	Homo sapiens additional sex combs like 1 (Drosophila) (ASXL1), mRNA.
ATMIN	4,45E-003	2,20E-001	1,08E-001	NM_015251.2	Homo sapiens ATM interactor (ATMIN), mRNA.
ATP5E	5,55E-003	1,65E-002	4,30E-002	NM_001001977.1	Homo sapiens ATP synthase, H+ transporting, mitochondrial F1 complex, epsilon subunit (ATP5E), nuclear gene encoding mitochondrial protein, mRNA.
ATP5J2	2,42E-004	1,54E-003	1,99E-002	NM_004889.2	Homo sapiens ATP synthase, H+ transporting, mitochondrial F0 complex, subunit F2 (ATP5J2), nuclear gene encoding mitochondrial protein, transcript variant 1, mRNA.
B2M	7,09E-003	5,03E-001	5,06E-002	NM_004048.2	Homo sapiens beta-2-microglobulin (B2M), mRNA.
B3GAT1	5,65E-003	8,18E-002	3,04E-002	NM_018644.3	Homo sapiens beta-1,3-glucuronyltransferase 1 (glucuronosyltransferase P) (B3GAT1), transcript variant 1, mRNA.
B3Gn-T6	5,42E-004	4,61E-003	6,21E-001	NM_138706.2	Homo sapiens beta-1,3-N-acetylglucosaminyltransferase protein (B3Gn-T6), mRNA.
BAZ1B	9,48E-004	1,86E-001	5,52E-002	NM_023005.2	Homo sapiens bromodomain adjacent to zinc finger domain, 1B (BAZ1B), transcript variant 1, mRNA.
BCCIP	8,11E-003	2,84E-001	4,49E-001	NM_078469.1	Homo sapiens BRCA2 and CDKN1A interacting protein (BCCIP), transcript variant C, mRNA.
BGLAP	4,84E-003	5,85E-001	6,18E-001	NM_199173.2	Homo sapiens bone gamma-carboxyglutamate (gla) protein (osteocalcin) (BGLAP), mRNA.
BHLHB2	5,89E-003	3,23E-001	3,46E-002	NM_003670.1	Homo sapiens basic helix-loop-helix domain containing, class B, 2 (BHLHB2), mRNA.
BTBD2	9,29E-003	7,21E-001	1,29E-001	NM_017797.3	Homo sapiens BTB (POZ) domain containing 2 (BTBD2), mRNA.
C10orf82	4,32E-003	5,11E-002	9,50E-001	NM_144661.2	Homo sapiens chromosome 10 open reading frame 82 (C10orf82), mRNA.
C16orf5	8,67E-003	4,18E-001	8,56E-001	NM_013399.2	Homo sapiens chromosome 16 open reading frame 5 (C16orf5), mRNA.
C17orf41	4,73E-003	2,83E-001	7,05E-002	XM_001134002.1	PREDICTED: Homo sapiens chromosome 17 open reading frame 41 (C17orf41), mRNA.
C19orf63	3,76E-003	3,70E-002	7,53E-001	NM_175063.4	Homo sapiens chromosome 19 open reading frame 63 (C19orf63), transcript variant HSS1, mRNA.
C1orf102	1,24E-003	4,98E-002	9,32E-001	NM_145047.3	Homo sapiens chromosome 1 open reading frame 102 (C1orf102), transcript variant 1, mRNA.
C2	5,53E-003	2,55E-002	7,29E-001	NM_000063.3	Homo sapiens complement component 2 (C2), mRNA.
C20orf56	2,54E-003	2,81E-001	6,99E-001	XR_041830.1	PREDICTED: Homo sapiens misc_RNA (C20orf56), miscRNA.
C20orf56	8,00E-005	2,16E-003	4,85E-001	XR_041830.1	PREDICTED: Homo sapiens misc_RNA (C20orf56), miscRNA.
C4orf43	4,03E-003	6,72E-001	5,49E-001	NM_018352.2	Homo sapiens chromosome 4 open reading frame 43 (C4orf43), mRNA.
C5	6,53E-003	4,29E-001	8,29E-001	NM_001735.2	Homo sapiens complement component 5 (C5), mRNA.
C5orf39	6,87E-003	2,76E-001	5,50E-001	NM_001014279.1	Homo sapiens chromosome 5 open reading frame 39 (C5orf39), mRNA.
C6orf115	2,69E-003	3,97E-001	2,43E-002	NM_021243.2	Homo sapiens chromosome 6 open reading frame 115 (C6orf115), mRNA.
C6orf167	3,63E-003	2,30E-002	8,05E-001	NM_198468.2	Homo sapiens chromosome 6 open reading frame 167 (C6orf167), mRNA.
C7orf55	5,10E-003	2,61E-002	2,23E-001	NM_197964.3	Homo sapiens chromosome 7 open reading frame 55 (C7orf55), nuclear gene encoding mitochondrial protein, mRNA.
C8orf51	7,97E-003	2,10E-001	1,11E-001	NM_024035.1	Homo sapiens chromosome 8 open reading frame 51 (C8orf51), mRNA.
CAMK1G	6,46E-003	5,94E-002	6,18E-001	NM_020439.2	Homo sapiens calcium/calmodulin-dependent protein kinase IG (CAMK1G), mRNA.
CAPN3	7,14E-003	5,28E-001	2,75E-001	NM_024344.1	Homo sapiens calpain 3, (p94) (CAPN3), transcript variant 2, mRNA.
CARKD	7,62E-003	2,36E-002	1,61E-002	NM_018210.2	Homo sapiens carbohydrate kinase domain containing (CARKD), mRNA.
CBR1	2,42E-003	8,86E-001	5,03E-001	NM_001757.2	Homo sapiens carbonyl reductase 1 (CBR1), mRNA.
CBR3	2,41E-003	5,94E-001	1,75E-001	NM_001236.3	Homo sapiens carbonyl reductase 3 (CBR3), mRNA.
CBX3	4,46E-003	2,83E-001	8,83E-001	NM_007276.3	Homo sapiens chromobox homolog 3 (HP1 gamma homolog, Drosophila) (CBX3), transcript variant 1, mRNA.
CCDC101	6,44E-004	4,83E-001	4,22E-001	NM_138414.1	Homo sapiens coiled-coil domain containing 101 (CCDC101), mRNA.
CCDC56	1,56E-003	4,24E-002	8,00E-001	XR_000628.1	PREDICTED: Homo sapiens coiled-coil domain containing 56 (CCDC56), misc RNA.
CCDC94	7,80E-003	3,13E-002	5,76E-001	NM_018074.4	Homo sapiens coiled-coil domain containing 94 (CCDC94), mRNA.
CCL3L1	9,44E-003	2,23E-001	7,05E-001	NM_021006.4	Homo sapiens chemokine (C-C motif) ligand 3-like 1 (CCL3L1), mRNA.
CD151	4,06E-003	6,40E-002	9,07E-001	NM_139030.3	Homo sapiens CD151 molecule (Raph blood group) (CD151), transcript variant 2, mRNA.
CDC25B	5,71E-003	1,37E-001	4,34E-003	NM_021874.2	Homo sapiens cell division cycle 25B (CDC25B), transcript variant 4, mRNA.
CDC42SE1	1,82E-003	1,83E-001	1,55E-002	NM_001038707.1	Homo sapiens CDC42 small effector 1 (CDC42SE1), transcript variant 1, mRNA.
CDH10	5,78E-003	1,13E-002	4,98E-001	NM_006727.2	Homo sapiens cadherin 10, type 2 (T2-cadherin) (CDH10), mRNA.
CECR5	1,31E-003	1,58E-003	2,08E-003	NM_033070.2	Homo sapiens cat eye syndrome chromosome region, candidate 5 (CECR5), transcript variant 2, mRNA.
CEP250	5,78E-003	3,11E-001	6,99E-001	NM_007186.2	Homo sapiens centrosomal protein 250kDa (CEP250), mRNA.
CFDP1	2,62E-003	1,82E-002	9,10E-002	NM_006324.2	Homo sapiens craniofacial development protein 1 (CFDP1), mRNA.
CHD7	6,94E-003	1,85E-001	3,87E-001	NM_017780.2	Homo sapiens chromodomain helicase DNA binding protein 7 (CHD7), mRNA.
CHST9	3,84E-003	8,15E-001	9,95E-003	NM_031422.2	Homo sapiens carbohydrate (N-acetylgalactosamine 4-0) sulfotransferase 9 (CHST9), mRNA.
CHTF18	5,75E-004	1,42E-001	3,24E-002	NM_022092.1	Homo sapiens CTF18, chromosome transmission fidelity factor 18 homolog (S. cerevisiae) (CHTF18), mRNA.
CLDN14	2,32E-003	1,10E-001	6,54E-001	NM_012130.2	Homo sapiens claudin 14 (CLDN14), transcript variant 2, mRNA.
CNPY3	6,86E-003	1,43E-002	4,40E-001	NM_006586.3	Homo sapiens canopy 3 homolog (zebrafish) (CNPY3), mRNA.
CNRIP1	4,01E-003	2,74E-002	8,30E-001	NM_001111101.1	Homo sapiens cannabinoid receptor interacting protein 1 (CNRIP1), transcript variant CRIP1b, mRNA.
COL27A1	9,13E-004	2,83E-001	2,30E-001	NM_032888.2	Homo sapiens collagen, type XXVII, alpha 1 (COL27A1), mRNA.
COL4A2	3,38E-004	1,62E-003	1,17E-003	NM_001846.2	Homo sapiens collagen, type IV, alpha 2 (COL4A2), mRNA.
CPT1A	4,34E-003	4,84E-001	1,41E-001	NM_001876.2	Homo sapiens carnitine palmitoyltransferase 1A (liver) (CPT1A), nuclear gene encoding mitochondrial protein, transcript variant 1, mRNA.
CRYM	8,46E-003	1,35E-001	2,53E-001	NM_001888.2	Homo sapiens crystallin, mu (CRYM), transcript variant 1, mRNA.
CSF3R	8,89E-003	3,59E-002	4,07E-001	NM_172313.1	Homo sapiens colony stimulating factor 3 receptor (granulocyte) (CSF3R), transcript variant 4, mRNA.
CTBP1	9,44E-003	5,87E-001	4,82E-003	NM_001012614.1	Homo sapiens C-terminal binding protein 1 (CTBP1), transcript variant 2, mRNA.
CTSL3	9,22E-003	8,67E-001	2,08E-001	NM_001023564.2	Homo sapiens cathepsin L family member 3 (CTSL3), mRNA.
CUL1	6,22E-003	1,07E-001	7,93E-003	NM_003592.2	Homo sapiens cullin 1 (CUL1), mRNA.
CXCR7	4,33E-003	7,23E-002	1,87E-002	NM_001047841.1	Homo sapiens chemokine (C-X-C motif) receptor 7 (CXCR7), transcript variant 1, mRNA.
CYB561	9,24E-003	4,65E-001	3,56E-001	NM_001915.3	Homo sapiens cytochrome b-561 (CYB561), transcript variant 1, mRNA.
CYP11A1	4,98E-007	1,01E-005	1,33E-002	NM_000781.2	Homo sapiens cytochrome P450, family 11, subfamily A, polypeptide 1 (CYP11A1), nuclear gene encoding mitochondrial protein, transcript variant 1, mRNA.
DACT2	8,02E-003	2,66E-003	7,85E-002	NM_214462.2	Homo sapiens dapper, antagonist of beta-catenin, homolog 2 (Xenopus laevis) (DACT2), mRNA.
DAO	1,83E-003	2,52E-001	2,71E-001	NM_001917.4	Homo sapiens D-amino-acid oxidase (DAO), mRNA.
DBH	4,89E-003	6,62E-001	8,51E-001	NM_000787.3	Homo sapiens dopamine beta-hydroxylase (dopamine beta-monooxygenase) (DBH), mRNA.
DBT	6,82E-003	7,73E-002	7,02E-001	NM_001918.2	Homo sapiens dihydrolipoamide branched chain transacylase E2 (DBT), nuclear gene encoding mitochondrial protein, mRNA.
DCLRE1A	4,10E-003	1,13E-001	3,47E-001	NM_014881.2	Homo sapiens DNA cross-link repair 1A (PSO2 homolog, S. cerevisiae) (DCLRE1A), mRNA.
DCUN1D2	1,07E-003	5,31E-004	9,53E-001	NM_001014283.1	Homo sapiens DCN1, defective in cullin neddylation 1, domain containing 2 (S. cerevisiae) (DCUN1D2), mRNA.
DDX12	7,97E-003	9,67E-001	4,96E-002	XM_931895.1	PREDICTED: Homo sapiens DEAD/H (Asp-Glu-Ala-Asp/His) box polypeptide 12 (CHL1-like helicase homolog, S. cerevisiae), transcript variant 17 (DDX12), mRNA.
DDX19-DDX19L	4,26E-004	5,06E-002	1,56E-002	NM_001015047.1	Homo sapiens DDX19-DDX19L protein (DDX19-DDX19L), mRNA.
DEFB123	2,03E-003	9,06E-004	7,23E-001	NM_153324.2	Homo sapiens defensin, beta 123 (DEFB123), mRNA.
DEFB4	9,67E-003	1,39E-002	6,35E-002	NM_004942.2	Homo sapiens defensin, beta 4 (DEFB4), mRNA.
DHFR	1,29E-003	1,35E-001	4,29E-001	NM_000791.3	Homo sapiens dihydrofolate reductase (DHFR), mRNA.
DNASE2	1,04E-003	5,98E-002	6,41E-002	NM_001375.2	Homo sapiens deoxyribonuclease II, lysosomal (DNASE2), mRNA.
DOM3Z	7,98E-005	5,99E-003	2,10E-003	NM_005510.3	Homo sapiens dom-3 homolog Z (C. elegans) (DOM3Z), mRNA.
DSP	5,67E-004	3,70E-005	1,14E-004	NM_001008844.1	Homo sapiens desmoplakin (DSP), transcript variant 2, mRNA.
DUOX2	8,15E-003	2,31E-001	8,07E-002	NM_014080.4	Homo sapiens dual oxidase 2 (DUOX2), mRNA.
DVL1	8,26E-004	1,24E-001	5,02E-002	NM_182779.3	Homo sapiens dishevelled, dsh homolog 1 (Drosophila) (DVL1), transcript variant 3, mRNA.
EEF1A1	6,47E-003	1,81E-002	4,94E-001	NM_001402.5	Homo sapiens eukaryotic translation elongation factor 1 alpha 1 (EEF1A1), mRNA.
EFS	9,79E-003	1,56E-001	1,12E-001	NM_032459.1	Homo sapiens embryonal Fyn-associated substrate (EFS), transcript variant 2, mRNA.
ELA3A	4,23E-003	4,38E-001	6,31E-001	NM_005747.3	Homo sapiens elastase 3A, pancreatic (ELA3A), mRNA.
ELP2P	3,86E-003	6,49E-001	8,11E-004	NR_024120.1	Homo sapiens endozepine-like peptide 2 pseudogene (ELP2P), non-coding RNA.
ENOX2	7,71E-003	8,18E-001	9,76E-001	NM_006375.2	Homo sapiens ecto-NOX disulfide-thiol exchanger 2 (ENOX2), transcript variant 1, mRNA.
EPHA3	5,33E-003	4,27E-001	1,64E-001	NM_005233.3	Homo sapiens EPH receptor A3 (EPHA3), transcript variant 1, mRNA.
EPHB1	4,33E-003	5,55E-003	7,33E-002	NM_004441.3	Homo sapiens EPH receptor B1 (EPHB1), mRNA.
EPPB9	1,36E-003	1,04E-001	5,17E-001	NM_015681.2	Homo sapiens B9 protein (EPPB9), mRNA.
EYA4	4,17E-003	9,06E-002	5,31E-001	NM_004100.3	Homo sapiens eyes absent homolog 4 (Drosophila) (EYA4), transcript variant 1, mRNA.
F12	6,59E-003	1,41E-001	2,61E-001	NM_000505.3	Homo sapiens coagulation factor XII (Hageman factor) (F12), mRNA.
FAHD2A	1,59E-003	1,09E-002	2,70E-001	NM_016044.1	Homo sapiens fumarylacetoacetate hydrolase domain containing 2A (FAHD2A), mRNA.
FAIM3	3,80E-003	4,36E-001	9,60E-001	NM_005449.3	Homo sapiens Fas apoptotic inhibitory molecule 3 (FAIM3), mRNA.
FAM161A	2,03E-003	5,44E-001	2,32E-003	NM_032180.2	Homo sapiens family with sequence similarity 161, member A (FAM161A), mRNA. XM_934538 XM_934541 XM_934544 XM_942148 XM_945748 XM_945749 XM_945750 XM_945751 XM_945752 XM_945754 XM_945756
FAM24B	9,36E-003	2,26E-002	9,57E-001	NM_152644.2	Homo sapiens family with sequence similarity 24, member B (FAM24B), mRNA.
FAM72D	5,26E-003	1,74E-001	5,91E-001	XM_001128582.1	PREDICTED: Homo sapiens family with sequence similarity 72, member D (FAM72D), mRNA.
FAM83C	3,68E-003	1,23E-001	1,78E-001	NM_178468.2	Homo sapiens family with sequence similarity 83, member C (FAM83C), mRNA.
FAM86A	9,54E-003	3,75E-001	8,76E-001	NM_201400.2	Homo sapiens family with sequence similarity 86, member A (FAM86A), transcript variant 1, mRNA.
FAM90A2P	7,34E-003	6,64E-001	5,91E-002	XR_015341.1	PREDICTED: Homo sapiens family with sequence similarity 90, member A2 pseudogene (FAM90A2P), misc RNA.
FANCB	3,83E-003	8,44E-002	1,49E-001	NM_152633.2	Homo sapiens Fanconi anemia, complementation group B (FANCB), transcript variant 2, mRNA.
FANCF	8,16E-003	3,67E-002	1,19E-001	NM_022725.2	Homo sapiens Fanconi anemia, complementation group F (FANCF), mRNA.
FBXO17	7,50E-003	2,44E-001	1,95E-001	NM_024907.5	Homo sapiens F-box protein 17 (FBXO17), transcript variant 2, mRNA.
FBXW7	5,84E-003	1,67E-002	7,47E-002	NM_033632.2	Homo sapiens F-box and WD repeat domain containing 7 (FBXW7), transcript variant 1, mRNA.
FCRL2	3,41E-003	1,07E-003	1,83E-001	NM_030764.2	Homo sapiens Fc receptor-like 2 (FCRL2), transcript variant 2, mRNA.
FETUB	1,62E-003	1,09E-002	9,05E-001	NM_014375.2	Homo sapiens fetuin B (FETUB), mRNA.
FIP1L1	6,92E-003	2,48E-002	2,02E-001	NM_030917.2	Homo sapiens FIP1 like 1 (S. cerevisiae) (FIP1L1), mRNA.
FLJ10357	6,28E-004	1,94E-001	8,04E-001	NM_018071.3	Homo sapiens hypothetical protein FLJ10357 (FLJ10357), mRNA.
FLJ14107	6,75E-003	3,20E-001	1,83E-001	XR_017962.2	PREDICTED: Homo sapiens misc_RNA (FLJ14107), miscRNA.
FLJ14213	1,57E-003	3,98E-002	7,56E-003	NM_024841.3	Homo sapiens protor-2 (FLJ14213), mRNA.
FLJ23152	2,75E-005	2,20E-003	6,93E-002	XM_939163.2	PREDICTED: Homo sapiens hypothetical protein LOC401236 (FLJ23152), mRNA.
FLJ25439	3,85E-003	1,46E-001	6,90E-001	NM_144725.2	Homo sapiens hypothetical protein FLJ25439 (FLJ25439), mRNA.
FLJ38973	2,66E-003	9,64E-001	5,20E-001	NM_153689.4	Homo sapiens hypothetical protein FLJ38973 (FLJ38973), mRNA.
FOXF2	2,00E-003	6,32E-002	3,85E-002	NM_001452.1	Homo sapiens forkhead box F2 (FOXF2), mRNA.
FOXO4	5,81E-003	3,17E-002	8,69E-001	NM_005938.2	Homo sapiens forkhead box O4 (FOXO4), mRNA.
GADD45GIP1	7,14E-003	2,67E-001	2,42E-001	NM_052850.2	Homo sapiens growth arrest and DNA-damage-inducible, gamma interacting protein 1 (GADD45GIP1), mRNA.
GALNT14	2,47E-003	2,90E-001	2,87E-001	NM_024572.2	Homo sapiens UDP-N-acetyl-alpha-D-galactosamine:polypeptide N-acetylgalactosaminyltransferase 14 (GalNAc-T14) (GALNT14), mRNA.
GATAD1	8,17E-003	6,87E-002	5,21E-001	NM_021167.3	Homo sapiens GATA zinc finger domain containing 1 (GATAD1), mRNA.
GCA	4,79E-003	3,84E-002	1,97E-003	NM_012198.2	Homo sapiens grancalcin, EF-hand calcium binding protein (GCA), mRNA.
GCGR	1,46E-003	6,54E-004	3,01E-003	NM_000160.2	Homo sapiens glucagon receptor (GCGR), mRNA.
GDF5OS	8,78E-003	4,05E-002	6,88E-001	XR_041059.1	PREDICTED: Homo sapiens misc_RNA (GDF5OS), miscRNA.
GEN1	5,04E-004	1,79E-002	1,73E-001	NM_001130009.1	Homo sapiens Gen homolog 1, endonuclease (Drosophila) (GEN1), transcript variant 2, mRNA.
GKAP1	8,24E-003	2,62E-001	2,03E-001	NM_025211.2	Homo sapiens G kinase anchoring protein 1 (GKAP1), mRNA.
GLI2	9,65E-003	2,03E-001	1,49E-001	NM_005270.3	Homo sapiens GLI-Kruppel family member GLI2 (GLI2), mRNA.
GNAI1	5,95E-003	9,87E-001	3,94E-001	NM_002069.4	Homo sapiens guanine nucleotide binding protein (G protein), alpha inhibiting activity polypeptide 1 (GNAI1), mRNA.
GPATCH8	2,89E-003	2,15E-001	2,17E-002	NM_001002909.1	Homo sapiens G patch domain containing 8 (GPATCH8), mRNA.
GRB10	1,36E-003	2,18E-001	4,43E-003	NM_005311.3	Homo sapiens growth factor receptor-bound protein 10 (GRB10), transcript variant 1, mRNA.
GREB1	2,61E-003	5,79E-001	6,48E-001	NM_014668.3	Homo sapiens growth regulation by estrogen in breast cancer 1 (GREB1), transcript variant a, mRNA.
GRIA2	7,13E-004	6,92E-003	8,69E-001	NM_000826.2	Homo sapiens glutamate receptor, ionotropic, AMPA 2 (GRIA2), mRNA.
GRM8	1,12E-003	1,02E-001	9,26E-001	NM_000845.1	Homo sapiens glutamate receptor, metabotropic 8 (GRM8), mRNA.
GSDMB	3,70E-003	3,48E-004	4,11E-003	NM_018530.2	Homo sapiens gasdermin B (GSDMB), transcript variant 2, mRNA.
GSTM2	4,25E-003	2,92E-002	3,62E-001	NM_000848.2	Homo sapiens glutathione S-transferase M2 (muscle) (GSTM2), mRNA.
HCFC1R1	6,65E-003	5,33E-003	9,52E-001	NM_001002018.1	Homo sapiens host cell factor C1 regulator 1 (XPO1 dependent) (HCFC1R1), transcript variant 3, mRNA.
HDAC7	6,64E-003	4,82E-001	7,04E-001	NM_001098416.2	Homo sapiens histone deacetylase 7 (HDAC7), transcript variant 4, mRNA.
HIAT1	5,13E-003	1,58E-001	1,31E-001	NM_033055.2	Homo sapiens hippocampus abundant transcript 1 (HIAT1), mRNA.
HIST1H1A	9,07E-004	2,26E-002	6,95E-001	NM_005325.2	Homo sapiens histone 1, H1a (HIST1H1A), mRNA.
HIST1H2AE	3,03E-004	1,20E-002	9,47E-002	NM_021052.2	Homo sapiens histone cluster 1, H2ae (HIST1H2AE), mRNA.
HIVEP2	7,87E-003	2,37E-002	1,06E-001	NM_006734.3	Homo sapiens human immunodeficiency virus type I enhancer binding protein 2 (HIVEP2), mRNA.
HLA-DMA	8,66E-003	5,82E-002	7,86E-001	NM_006120.2	Homo sapiens major histocompatibility complex, class II, DM alpha (HLA-DMA), mRNA.
HLX	3,00E-003	6,77E-002	9,51E-002	NM_021958.2	Homo sapiens H2.0-like homeobox (HLX), mRNA.
HMGB1	8,83E-003	1,75E-002	1,28E-001	NM_002128.4	Homo sapiens high-mobility group box 1 (HMGB1), mRNA.
HOXB6	8,58E-003	2,65E-001	6,08E-001	NM_018952.4	Homo sapiens homeobox B6 (HOXB6), mRNA.
HTRA4	5,78E-003	1,01E-001	9,03E-001	NM_153692.2	Homo sapiens HtrA serine peptidase 4 (HTRA4), mRNA.
HYI	3,74E-003	3,69E-001	9,61E-001	NM_031207.2	Homo sapiens hydroxypyruvate isomerase homolog (E. coli) (HYI), mRNA.
ID3	5,13E-003	1,04E-001	1,63E-001	NM_002167.2	Homo sapiens inhibitor of DNA binding 3, dominant negative helix-loop-helix protein (ID3), mRNA.
IDS	2,30E-004	1,17E-002	2,16E-002	NM_006123.2	Homo sapiens iduronate 2-sulfatase (Hunter syndrome) (IDS), transcript variant 2, mRNA.
IFI27	1,77E-003	1,02E-002	8,31E-001	NM_005532.3	Homo sapiens interferon, alpha-inducible protein 27 (IFI27), transcript variant 2, mRNA.
IFI6	1,19E-003	1,52E-002	3,19E-001	NM_022872.2	Homo sapiens interferon, alpha-inducible protein 6 (IFI6), transcript variant 2, mRNA.
IFI6	9,87E-004	3,84E-002	2,26E-001	NM_022873.2	Homo sapiens interferon, alpha-inducible protein 6 (IFI6), transcript variant 3, mRNA.
IFNE	1,49E-003	3,25E-002	2,10E-001	NM_176891.4	Homo sapiens interferon, epsilon (IFNE), mRNA.
IGFBP1	3,11E-003	2,02E-002	1,47E-001	NM_001013029.1	Homo sapiens insulin-like growth factor binding protein 1 (IGFBP1), transcript variant 2, mRNA.
IKZF3	8,97E-003	1,61E-003	5,31E-001	NM_183228.1	Homo sapiens IKAROS family zinc finger 3 (Aiolos) (IKZF3), transcript variant 2, mRNA.
ING3	9,75E-003	3,98E-001	4,76E-001	NM_198267.1	Homo sapiens inhibitor of growth family, member 3 (ING3), transcript variant 3, mRNA.
INO80B	9,33E-003	3,64E-001	6,48E-001	NM_031288.2	Homo sapiens INO80 complex subunit B (INO80B), mRNA.
INSM1	1,21E-004	1,34E-001	5,28E-001	NM_002196.2	Homo sapiens insulinoma-associated 1 (INSM1), mRNA.
INSR	3,16E-003	1,98E-001	9,31E-001	NM_000208.2	Homo sapiens insulin receptor (INSR), transcript variant 1, mRNA.
IP6K3	7,80E-003	7,90E-001	4,33E-001	NM_054111.4	Homo sapiens inositol hexakisphosphate kinase 3 (IP6K3), transcript variant 1, mRNA.
IPO4	6,22E-003	3,18E-001	5,29E-001	NM_024658.3	Homo sapiens importin 4 (IPO4), mRNA.
IQCA1	7,68E-003	3,30E-001	2,86E-002	NM_024726.3	Homo sapiens IQ motif containing with AAA domain 1 (IQCA1), mRNA.
IRF6	7,02E-003	3,44E-001	3,13E-001	NM_006147.2	Homo sapiens interferon regulatory factor 6 (IRF6), mRNA.
IRX2	1,70E-003	5,92E-001	9,62E-001	NM_033267.3	Homo sapiens iroquois homeobox 2 (IRX2), mRNA.
ITIH1	5,59E-003	4,80E-001	2,84E-001	NM_002215.1	Homo sapiens inter-alpha (globulin) inhibitor H1 (ITIH1), mRNA.
KCNJ13	9,57E-003	3,67E-002	2,48E-001	NM_002242.2	Homo sapiens potassium inwardly-rectifying channel, subfamily J, member 13 (KCNJ13), mRNA.
KCNQ2	3,94E-003	2,58E-002	8,15E-001	NM_172109.1	Homo sapiens potassium voltage-gated channel, KQT-like subfamily, member 2 (KCNQ2), transcript variant 5, mRNA.
KCTD21	9,18E-004	4,83E-002	4,68E-001	NM_001029859.1	Homo sapiens potassium channel tetramerisation domain containing 21 (KCTD21), mRNA.
KIAA0258	9,07E-003	1,85E-001	6,57E-001	XM_941746.1	PREDICTED: Homo sapiens KIAA0258, transcript variant 3 (KIAA0258), mRNA.
KIAA1211	3,22E-003	1,04E-002	6,92E-001	XM_943112.1	PREDICTED: Homo sapiens KIAA1211 protein, transcript variant 2 (KIAA1211), mRNA.
KIAA1609	1,31E-004	1,54E-002	2,21E-002	NM_020947.3	Homo sapiens KIAA1609 (KIAA1609), mRNA.
KIF3B	1,35E-003	5,69E-001	2,39E-002	NM_004798.2	Homo sapiens kinesin family member 3B (KIF3B), mRNA.
KIT	8,86E-003	3,63E-003	5,02E-003	NM_001093772.1	Homo sapiens v-kit Hardy-Zuckerman 4 feline sarcoma viral oncogene homolog (KIT), transcript variant 2, mRNA.
KLF11	1,02E-003	2,04E-001	8,82E-001	XM_001129527.1	PREDICTED: Homo sapiens Kruppel-like factor 11 (KLF11), mRNA.
KRI1	6,91E-003	2,74E-001	8,92E-001	NM_023008.3	Homo sapiens KRI1 homolog (S. cerevisiae) (KRI1), mRNA.
LIFR	7,29E-003	9,13E-003	5,00E-001	NM_002310.3	Homo sapiens leukemia inhibitory factor receptor alpha (LIFR), mRNA.
LIG1	1,45E-003	1,33E-002	5,49E-003	NM_000234.1	Homo sapiens ligase I, DNA, ATP-dependent (LIG1), mRNA.
LIX1	4,42E-003	6,16E-001	1,20E-001	NM_153234.3	Homo sapiens Lix1 homolog (mouse) (LIX1), mRNA.
LMTK2	3,30E-003	7,80E-001	4,15E-001	NM_014916.2	Homo sapiens lemur tyrosine kinase 2 (LMTK2), mRNA.
LOC100127913	3,73E-004	1,30E-002	6,46E-002	XM_001715054.1	PREDICTED: Homo sapiens hypothetical LOC100127913 (LOC100127913), mRNA.
LOC100127922	9,92E-003	1,17E-001	3,43E-001	XR_038410.1	PREDICTED: Homo sapiens misc_RNA (LOC100127922), miscRNA.
LOC100127999	6,12E-003	4,20E-002	5,45E-001	XR_039356.1	PREDICTED: Homo sapiens misc_RNA (LOC100127999), miscRNA.
LOC100128049	2,76E-003	3,63E-003	9,21E-003	XM_001715743.1	PREDICTED: Homo sapiens hypothetical protein LOC100128049 (LOC100128049), mRNA.
LOC100128374	4,17E-003	1,96E-002	3,77E-001	XM_001721079.1	PREDICTED: Homo sapiens hypothetical protein LOC100128374 (LOC100128374), mRNA.
LOC100128775	2,21E-003	6,46E-002	9,63E-001	XR_039769.1	PREDICTED: Homo sapiens misc_RNA (LOC100128775), miscRNA.
LOC100128905	1,05E-004	3,38E-002	4,03E-002	XM_001721827.1	PREDICTED: Homo sapiens hypothetical protein LOC100128905 (LOC100128905), mRNA.
LOC100129027	6,77E-003	9,65E-002	4,41E-001	XM_001726404.1	PREDICTED: Homo sapiens hypothetical protein LOC100129027 (LOC100129027), mRNA.
LOC100129067	3,55E-003	5,84E-001	5,45E-001	XR_038268.1	PREDICTED: Homo sapiens misc_RNA (LOC100129067), miscRNA.
LOC100130289	4,28E-003	9,72E-002	7,15E-001	XR_039781.1	PREDICTED: Homo sapiens misc_RNA (LOC100130289), miscRNA.
LOC100130623	7,42E-003	2,37E-002	2,31E-001	XM_001713846.1	PREDICTED: Homo sapiens hypothetical protein LOC100130623 (LOC100130623), mRNA.
LOC100130815	8,17E-003	2,67E-001	1,45E-001	XM_001726375.1	PREDICTED: Homo sapiens hypothetical protein LOC100130815 (LOC100130815), mRNA.
LOC100130934	6,56E-003	1,36E-002	2,34E-001	XM_001716314.1	PREDICTED: Homo sapiens similar to zinc finger protein 663 (LOC100130934), mRNA.
LOC100130952	8,16E-003	1,18E-001	7,87E-001	XM_001725472.1	PREDICTED: Homo sapiens hypothetical protein LOC100130952 (LOC100130952), mRNA.
LOC100131044	4,75E-003	5,43E-001	9,62E-001	XR_038799.1	PREDICTED: Homo sapiens misc_RNA (LOC100131044), miscRNA.
LOC100131076	9,22E-003	3,80E-001	1,20E-001	XM_001724577.1	PREDICTED: Homo sapiens hypothetical LOC100131076 (LOC100131076), mRNA.
LOC100131510	1,64E-003	5,92E-001	1,30E-001	XR_038622.1	PREDICTED: Homo sapiens misc_RNA (LOC100131510), miscRNA.
LOC100131655	9,74E-003	1,19E-001	9,86E-001	XM_001732884.1	PREDICTED: Homo sapiens hypothetical LOC100131655 (LOC100131655), mRNA.
LOC100131856	2,42E-003	2,36E-002	1,70E-001	XM_001714005.1	PREDICTED: Homo sapiens hypothetical protein LOC100131856 (LOC100131856), mRNA.
LOC100132503	6,70E-003	2,89E-001	7,02E-001	XM_001721014.1	PREDICTED: Homo sapiens similar to ring finger protein 208 (LOC100132503), mRNA.
LOC100132663	6,68E-003	2,11E-001	8,09E-001	XM_001715997.1	PREDICTED: Homo sapiens hypothetical protein LOC100132663 (LOC100132663), mRNA.
LOC100132839	2,45E-003	1,50E-002	8,70E-001	XM_001725950.1	PREDICTED: Homo sapiens hypothetical LOC100132839 (LOC100132839), mRNA.
LOC100133517	4,94E-003	1,19E-002	8,70E-001	XM_001713796.1	PREDICTED: Homo sapiens hypothetical protein LOC100133517 (LOC100133517), mRNA.
LOC100133572	5,10E-004	1,72E-003	2,28E-002	XR_038242.1	PREDICTED: Homo sapiens misc_RNA (LOC100133572), miscRNA.
LOC100133908	2,10E-004	1,56E-001	3,13E-001	XM_001721601.1	PREDICTED: Homo sapiens hypothetical protein LOC100133908 (LOC100133908), mRNA.
LOC100134261	9,02E-003	2,99E-002	6,17E-001	XM_001720725.1	PREDICTED: Homo sapiens similar to anaphase promoting complex subunit 1 (LOC100134261), mRNA.
LOC154860	1,32E-003	1,21E-002	7,56E-001	XM_001721629.1	PREDICTED: Homo sapiens hypothetical protein LOC154860 (LOC154860), mRNA.
LOC220115	6,81E-004	7,12E-004	8,18E-001	XR_000919.1	PREDICTED: Homo sapiens TPTE pseudogene, transcript variant 2 (LOC220115), misc RNA.
LOC221442	6,97E-003	7,30E-002	4,68E-001	NM_001010871.1	Homo sapiens hypothetical protein LOC221442 (LOC221442), mRNA.
LOC283922	9,82E-003	1,29E-001	3,98E-001	XR_040466.1	PREDICTED: Homo sapiens misc_RNA (LOC283922), miscRNA.
LOC339483	3,27E-003	6,30E-002	7,59E-001	XR_040225.1	PREDICTED: Homo sapiens misc_RNA (LOC339483), miscRNA.
LOC391241	2,37E-003	4,45E-002	7,69E-001	XM_372864.3	PREDICTED: Homo sapiens similar to Dickkopf-like protein 1 precursor (Soggy-1 protein) (SGY-1) (LOC391241), mRNA.
LOC400657	4,63E-003	2,92E-001	3,26E-001	NM_001008234.1	Homo sapiens hypothetical gene supported by BC036588 (LOC400657), mRNA.
LOC401152	8,74E-003	6,17E-001	1,97E-001	NM_001001701.1	Homo sapiens HCV F-transactivated protein 1 (LOC401152), mRNA.
LOC401180	9,79E-003	3,70E-001	4,04E-001	XM_379325.2	PREDICTED: Homo sapiens similar to hCG1745223 (LOC401180), mRNA.
LOC440525	5,88E-003	2,34E-002	5,77E-001	XM_498717.2	PREDICTED: Homo sapiens hypothetical LOC440525, transcript variant 1 (LOC440525), mRNA.
LOC440928	3,14E-003	5,64E-001	1,49E-002	XM_942885.1	PREDICTED: Homo sapiens hypothetical LOC440928 (LOC440928), mRNA.
LOC441426	1,90E-003	3,59E-002	8,59E-002	NM_001013727.1	Homo sapiens hypothetical gene supported by AK126863 (LOC441426), mRNA.
LOC493754	9,38E-003	5,06E-001	2,27E-001	XM_927836.1	PREDICTED: Homo sapiens hypothetical LOC493754 (LOC493754), mRNA.
LOC642003	4,31E-003	2,23E-001	5,55E-001	XM_935783.1	PREDICTED: Homo sapiens similar to septin 7 (LOC642003), mRNA.
LOC642252	1,89E-003	5,14E-002	2,20E-002	XM_930670.1	PREDICTED: Homo sapiens similar to Homogentisate 1,2-dioxygenase (Homogentisicase) (Homogentisate oxygenase) (Homogentisic acid oxidase), transcript variant 6 (LOC642252), mRNA.
LOC642420	5,05E-003	5,95E-002	5,02E-001	XM_930795.1	PREDICTED: Homo sapiens hypothetical protein LOC642420 (LOC642420), mRNA.
LOC642514	1,21E-003	4,27E-001	4,11E-001	XM_926010.1	PREDICTED: Homo sapiens hypothetical protein LOC642514 (LOC642514), mRNA.
LOC642585	7,22E-005	5,31E-003	7,45E-001	XR_038667.1	PREDICTED: Homo sapiens misc_RNA (LOC642585), miscRNA.
LOC642771	5,49E-003	6,36E-002	4,30E-001	XM_926193.1	PREDICTED: Homo sapiens similar to Golgi autoantigen, golgin subfamily A member 2 (Golgi matrix protein GM130) (LOC642771), mRNA.
LOC643206	3,71E-003	5,55E-002	1,41E-001	XM_931403.1	PREDICTED: Homo sapiens hypothetical protein LOC643206 (LOC643206), mRNA.
LOC643368	4,05E-003	3,36E-002	8,54E-002	XM_926698.1	PREDICTED: Homo sapiens similar to F40G9.9 (LOC643368), mRNA.
LOC643451	5,53E-003	4,61E-002	9,77E-002	XM_931554.1	PREDICTED: Homo sapiens hypothetical protein LOC643451 (LOC643451), mRNA.
LOC643669	1,82E-003	1,85E-002	6,41E-001	XM_933621.2	PREDICTED: Homo sapiens hypothetical LOC643669, transcript variant 1 (LOC643669), mRNA.
LOC644128	3,18E-003	3,97E-002	1,65E-001	XM_927344.1	PREDICTED: Homo sapiens hypothetical protein LOC644128 (LOC644128), mRNA.
LOC644191	6,68E-003	8,28E-001	6,53E-001	XM_001722150.1	PREDICTED: Homo sapiens similar to hCG15685 (LOC644191), mRNA.
LOC644330	7,17E-004	1,03E-001	5,62E-001	XR_017492.1	PREDICTED: Homo sapiens similar to tropomyosin 3 isoform 2 (LOC644330), mRNA.
LOC644482	4,02E-003	4,70E-002	9,65E-001	XM_927612.1	PREDICTED: Homo sapiens similar to NADH dehydrogenase (ubiquinone) 1 alpha subcomplex, 3, 9kDa (LOC644482), mRNA.
LOC644641	6,03E-003	7,85E-001	5,65E-001	XM_929614.1	PREDICTED: Homo sapiens hypothetical protein LOC644641 (LOC644641), mRNA.
LOC644733	7,94E-003	3,82E-002	4,16E-001	XM_927832.1	PREDICTED: Homo sapiens hypothetical protein LOC644733 (LOC644733), mRNA.
LOC645320	2,37E-003	1,18E-001	2,99E-001	XM_939804.2	PREDICTED: Homo sapiens hypothetical LOC645320 (LOC645320), mRNA.
LOC645848	4,84E-003	2,99E-002	9,90E-001	XM_933202.1	PREDICTED: Homo sapiens hypothetical LOC645848 (LOC645848), mRNA.
LOC645941	2,74E-003	9,83E-002	1,04E-001	XM_933279.1	PREDICTED: Homo sapiens hypothetical LOC645941 (LOC645941), mRNA.
LOC647718	9,09E-003	1,55E-002	7,52E-002	XM_936778.2	PREDICTED: Homo sapiens hypothetical LOC647718 (LOC647718), mRNA.
LOC647802	8,16E-003	1,60E-001	6,01E-001	XM_936861.1	PREDICTED: Homo sapiens hypothetical protein LOC647802 (LOC647802), mRNA.
LOC647827	2,32E-003	6,51E-002	8,91E-002	XR_018213.1	PREDICTED: Homo sapiens similar to Splicing factor, arginine/serine-rich, 46kD (LOC647827), mRNA.
LOC648130	8,69E-005	1,29E-003	6,77E-002	XM_937184.1	PREDICTED: Homo sapiens similar to actin-related protein 3-beta (LOC648130), mRNA.
LOC648665	4,88E-003	5,44E-002	2,18E-001	XR_042388.1	PREDICTED: Homo sapiens misc_RNA (LOC648665), miscRNA.
LOC649754	7,17E-003	4,51E-002	7,68E-002	XM_941963.1	PREDICTED: Homo sapiens hypothetical protein LOC649753, transcript variant 1 (LOC649754), mRNA.
LOC650677	1,11E-003	3,82E-002	2,63E-001	XM_945688.1	PREDICTED: Homo sapiens hypothetical protein LOC650676, transcript variant 2 (LOC650677), mRNA.
LOC651073	4,83E-004	3,39E-001	2,54E-001	XM_940194.1	PREDICTED: Homo sapiens hypothetical protein LOC651073 (LOC651073), mRNA.
LOC651169	1,06E-003	3,72E-001	9,71E-001	XM_942515.1	PREDICTED: Homo sapiens hypothetical protein LOC651169 (LOC651169), mRNA.
LOC651777	6,80E-003	3,38E-002	2,88E-001	XM_941004.1	PREDICTED: Homo sapiens hypothetical protein LOC651777 (LOC651777), mRNA.
LOC652669	4,21E-003	6,81E-002	5,94E-001	XM_942246.1	PREDICTED: Homo sapiens similar to SLIT-ROBO Rho GTPase-activating protein 2 (srGAP2) (Formin-binding protein 2) (LOC652669), mRNA.
LOC652694	2,93E-003	4,18E-002	4,51E-001	XM_942302.1	PREDICTED: Homo sapiens similar to Ig kappa chain V-I region HK102 precursor (LOC652694), mRNA.
LOC652798	5,72E-003	1,48E-001	4,88E-001	XM_942459.1	PREDICTED: Homo sapiens similar to plakophilin 1 isoform 1a (LOC652798), mRNA.
LOC653701	9,53E-003	1,90E-001	6,27E-001	XM_929047.1	PREDICTED: Homo sapiens similar to Complement C3 precursor (LOC653701), mRNA.
LOC654002	2,71E-003	7,93E-001	6,37E-001	XM_944665.1	PREDICTED: Homo sapiens similar to BMS1-like, ribosome assembly protein, transcript variant 3 (LOC654002), mRNA.
LOC727937	8,58E-003	8,60E-001	9,29E-002	XM_001126188.1	PREDICTED: Homo sapiens hypothetical protein LOC727937 (LOC727937), mRNA.
LOC728037	4,38E-003	5,75E-001	6,51E-001	XR_015190.1	PREDICTED: Homo sapiens similar to Kinesin-like protein KIF22 (Kinesin-like DNA-binding protein) (Kinesin-like protein 4) (LOC728037), mRNA.
LOC728181	2,92E-003	8,77E-003	5,21E-001	XM_001126787.1	PREDICTED: Homo sapiens hypothetical protein LOC728181 (LOC728181), mRNA.
LOC728312	3,33E-003	1,82E-001	5,77E-001	XR_042333.1	PREDICTED: Homo sapiens misc_RNA (LOC728312), miscRNA.
LOC728417	1,44E-003	6,16E-004	7,46E-003	XM_001130364.1	PREDICTED: Homo sapiens hypothetical protein LOC728417 (LOC728417), mRNA.
LOC728470	1,12E-003	2,36E-002	3,45E-001	XM_001129012.1	PREDICTED: Homo sapiens similar to hCG1736317 (LOC728470), mRNA.
LOC728476	1,60E-003	7,15E-001	1,88E-002	XM_001127563.2	PREDICTED: Homo sapiens hypothetical LOC728476 (LOC728476), mRNA.
LOC728683	7,43E-003	1,18E-001	9,92E-001	XM_001732880.1	PREDICTED: Homo sapiens similar to LOC442421 protein (LOC728683), mRNA.
LOC728782	7,25E-003	8,64E-001	2,91E-001	XM_001720625.1	PREDICTED: Homo sapiens similar to ribosomal protein L21 (LOC728782), mRNA.
LOC728888	3,65E-003	6,45E-001	6,20E-003	XR_015889.1	PREDICTED: Homo sapiens similar to Protein KIAA0220 (LOC728888), mRNA.
LOC728901	2,70E-003	7,19E-002	2,84E-001	XR_015891.2	PREDICTED: Homo sapiens misc_RNA (LOC728901), miscRNA.
LOC728946	3,09E-003	1,80E-002	1,05E-002	XM_001128870.2	PREDICTED: Homo sapiens hypothetical LOC728946 (LOC728946), mRNA.
LOC729135	3,55E-003	1,97E-001	7,71E-002	XR_039107.1	PREDICTED: Homo sapiens misc_RNA (LOC729135), miscRNA.
LOC729154	4,95E-003	3,95E-003	3,97E-002	XM_001715046.1	PREDICTED: Homo sapiens hypothetical LOC729154 (LOC729154), mRNA.
LOC729157	8,88E-003	4,30E-001	6,33E-001	XR_015862.1	PREDICTED: Homo sapiens misc_RNA (LOC729157), miscRNA.
LOC729535	6,26E-003	5,39E-002	2,97E-001	XM_001715883.1	PREDICTED: Homo sapiens hypothetical LOC729535 (LOC729535), mRNA.
LOC729660	5,56E-003	3,82E-001	1,90E-001	XR_015615.2	PREDICTED: Homo sapiens misc_RNA (LOC729660), miscRNA.
LOC729780	4,34E-003	4,69E-002	2,83E-001	XR_038920.1	PREDICTED: Homo sapiens misc_RNA (LOC729780), miscRNA.
LOC729810	3,68E-003	1,95E-002	2,95E-002	XR_040841.1	PREDICTED: Homo sapiens misc_RNA (LOC729810), miscRNA.
LOC729898	9,37E-003	5,66E-001	6,95E-001	XM_001134101.1	PREDICTED: Homo sapiens similar to zinc finger and BTB domain containing 8 opposite strand (LOC729898), mRNA.
LOC730027	4,84E-003	2,26E-003	6,53E-001	XM_001134268.1	PREDICTED: Homo sapiens similar to cis-Golgi matrix protein GM130 (LOC730027), mRNA.
LOC730100	5,51E-003	3,17E-001	8,36E-001	XR_041273.1	PREDICTED: Homo sapiens hypothetical protein LOC730100 (LOC730100), miscRNA.
LOC730417	3,05E-003	4,44E-002	3,92E-001	XM_001125098.1	PREDICTED: Homo sapiens hypothetical protein LOC730417 (LOC730417), mRNA.
LOC731605	4,65E-003	4,28E-003	8,44E-001	XM_001732887.1	PREDICTED: Homo sapiens hypothetical LOC731605 (LOC731605), mRNA.
LOC85389	4,45E-003	2,11E-001	2,41E-001	NR_001453.1	Homo sapiens RNA, small nucleolar (LOC85389), non-coding RNA.
LOC91431	2,27E-004	1,35E-001	7,35E-002	NM_001099776.1	Homo sapiens prematurely terminated mRNA decay factor-like (LOC91431), mRNA.
LONRF2	1,90E-003	1,79E-001	8,25E-001	NM_198461.3	Homo sapiens LON peptidase N-terminal domain and ring finger 2 (LONRF2), mRNA.
LPPR1	2,08E-003	5,33E-001	2,21E-001	NM_017753.2	Homo sapiens lipid phosphate phosphatase-related protein type 1 (LPPR1), transcript variant 2, mRNA.
LRG1	6,11E-003	1,87E-001	4,63E-002	NM_052972.2	Homo sapiens leucine-rich alpha-2-glycoprotein 1 (LRG1), mRNA.
LRP5L	4,46E-003	2,81E-002	3,27E-001	NM_182492.1	Homo sapiens low density lipoprotein receptor-related protein 5-like (LRP5L), mRNA.
LRRC16B	2,73E-003	7,17E-002	4,35E-001	NM_138360.3	Homo sapiens leucine rich repeat containing 16B (LRRC16B), mRNA.
LRRC8E	3,47E-003	9,56E-003	1,65E-001	NM_025061.3	Homo sapiens leucine rich repeat containing 8 family, member E (LRRC8E), mRNA.
MAD1L1	2,18E-003	4,58E-002	1,62E-001	NM_001013836.1	Homo sapiens MAD1 mitotic arrest deficient-like 1 (yeast) (MAD1L1), transcript variant 2, mRNA.
MADD	8,23E-003	5,67E-002	4,98E-001	NM_130473.1	Homo sapiens MAP-kinase activating death domain (MADD), transcript variant 5, mRNA.
MAK16	9,34E-003	1,37E-001	1,43E-001	NM_032509.2	Homo sapiens MAK16 homolog (S. cerevisiae) (MAK16), mRNA.
MAP2	9,78E-003	1,05E-001	7,12E-001	NM_002374.3	Homo sapiens microtubule-associated protein 2 (MAP2), transcript variant 1, mRNA.
MAP3K6	1,97E-004	2,67E-002	6,01E-002	NM_004672.3	Homo sapiens mitogen-activated protein kinase kinase kinase 6 (MAP3K6), mRNA.
MAPK7	4,03E-003	3,67E-001	5,71E-003	NM_139032.1	Homo sapiens mitogen-activated protein kinase 7 (MAPK7), transcript variant 2, mRNA.
MARCH9	6,62E-003	3,57E-001	9,87E-001	NM_138396.4	Homo sapiens membrane-associated ring finger (C3HC4) 9 (MARCH9), mRNA.
MCAT	6,61E-003	2,72E-001	5,45E-001	NM_173467.4	Homo sapiens malonyl CoA:ACP acyltransferase (mitochondrial) (MCAT), nuclear gene encoding mitochondrial protein, transcript variant 1, mRNA.
MCM5	7,40E-003	2,21E-002	5,75E-002	NM_006739.3	Homo sapiens minichromosome maintenance complex component 5 (MCM5), mRNA.
MCPH1	2,12E-003	6,52E-001	7,40E-001	NM_024596.2	Homo sapiens microcephalin 1 (MCPH1), mRNA.
MED9	6,40E-003	8,35E-001	7,66E-001	NM_018019.2	Homo sapiens mediator complex subunit 9 (MED9), mRNA.
MGC29506	9,86E-003	3,70E-001	3,82E-002	NM_016459.3	Homo sapiens hypothetical protein MGC29506 (MGC29506), mRNA.
MGC35361	6,79E-003	1,30E-002	3,58E-001	NM_147194.1	Homo sapiens hypothetical protein MGC35361 (MGC35361), mRNA.
MRPL3	6,73E-003	6,23E-002	5,13E-001	NM_007208.2	Homo sapiens mitochondrial ribosomal protein L3 (MRPL3), nuclear gene encoding mitochondrial protein, mRNA.
MTMR1	4,81E-003	1,41E-002	6,25E-001	NM_176789.1	Homo sapiens myotubularin related protein 1 (MTMR1), transcript variant 2, mRNA.
MUC12	7,70E-003	4,70E-001	1,08E-002	XM_936315.2	PREDICTED: Homo sapiens mucin 12, cell surface associated (MUC12), mRNA.
MX1	3,71E-004	8,44E-002	6,56E-001	NM_002462.2	Homo sapiens myxovirus (influenza virus) resistance 1, interferon-inducible protein p78 (mouse) (MX1), mRNA.
NCAPH2	4,05E-003	7,21E-002	5,16E-001	NM_152299.2	Homo sapiens non-SMC condensin II complex, subunit H2 (NCAPH2), transcript variant 2, mRNA.
NFKBIL2	2,38E-004	1,27E-001	2,44E-002	NM_013432.3	Homo sapiens nuclear factor of kappa light polypeptide gene enhancer in B-cells inhibitor-like 2 (NFKBIL2), mRNA.
NKRF	9,67E-003	1,38E-001	8,36E-001	NM_017544.2	Homo sapiens NFKB repressing factor (NKRF), mRNA.
NPFF	7,96E-003	6,56E-002	3,83E-001	NM_003717.1	Homo sapiens neuropeptide FF-amide peptide precursor (NPFF), mRNA.
NPR2	2,45E-004	3,38E-003	2,47E-002	NM_000907.2	Homo sapiens natriuretic peptide receptor B/guanylate cyclase B (atrionatriuretic peptide receptor B) (NPR2), transcript variant 1, mRNA.
NPSR1	7,88E-003	5,33E-001	5,22E-001	NM_207173.1	Homo sapiens neuropeptide S receptor 1 (NPSR1), transcript variant 2, mRNA.
NSL1	8,71E-005	1,05E-003	3,78E-001	NM_001042549.1	Homo sapiens NSL1, MIND kinetochore complex component, homolog (S. cerevisiae) (NSL1), transcript variant 2, mRNA.
NSUN5B	1,20E-003	1,17E-004	7,98E-003	NM_145645.2	Homo sapiens NOP2/Sun domain family, member 5B (NSUN5B), transcript variant 2, mRNA.
NSUN5C	6,15E-003	1,57E-001	7,50E-001	NM_032158.3	Homo sapiens NOP2/Sun domain family, member 5C (NSUN5C), transcript variant 1, mRNA.
OAF	7,51E-003	4,21E-002	3,36E-001	NM_178507.2	Homo sapiens OAF homolog (Drosophila) (OAF), mRNA.
OAS2	3,53E-003	6,92E-002	5,87E-001	NM_016817.2	Homo sapiens 2'-5'-oligoadenylate synthetase 2, 69/71kDa (OAS2), transcript variant 1, mRNA.
OAS3	9,73E-003	9,48E-001	7,85E-001	NM_006187.2	Homo sapiens 2'-5'-oligoadenylate synthetase 3, 100kDa (OAS3), mRNA.
ODF2L	5,82E-003	8,29E-001	7,09E-001	NM_001007022.1	Homo sapiens outer dense fiber of sperm tails 2-like (ODF2L), transcript variant 2, mRNA.
ODF3B	3,75E-004	8,18E-002	1,95E-001	NM_001014440.2	Homo sapiens outer dense fiber of sperm tails 3B (ODF3B), mRNA.
OPA3	1,22E-003	4,35E-001	2,00E-001	NM_001017989.1	Homo sapiens optic atrophy 3 (autosomal recessive, with chorea and spastic paraplegia) (OPA3), transcript variant 1, mRNA.
OPRL1	5,93E-004	3,95E-003	8,12E-001	NM_000913.3	Homo sapiens opiate receptor-like 1 (OPRL1), transcript variant 2, mRNA.
OR1L8	5,00E-003	4,20E-002	2,86E-001	NM_001004454.1	Homo sapiens olfactory receptor, family 1, subfamily L, member 8 (OR1L8), mRNA.
OR4M2	1,71E-003	1,79E-001	6,12E-001	NM_001004719.1	Homo sapiens olfactory receptor, family 4, subfamily M, member 2 (OR4M2), mRNA.
OR9A4	3,78E-005	3,09E-004	1,19E-001	NM_001001656.1	Homo sapiens olfactory receptor, family 9, subfamily A, member 4 (OR9A4), mRNA.
PAIP2B	3,56E-004	6,88E-002	1,08E-001	NM_020459.1	Homo sapiens poly(A) binding protein interacting protein 2B (PAIP2B), mRNA.
PARP6	8,19E-003	1,03E-002	6,03E-002	NM_020214.1	Homo sapiens poly (ADP-ribose) polymerase family, member 6 (PARP6), transcript variant 2, mRNA.
PAX8	2,72E-003	4,13E-001	4,17E-001	NM_013953.3	Homo sapiens paired box 8 (PAX8), transcript variant PAX8D, mRNA.
PCDH1	8,55E-003	4,27E-001	6,26E-001	NM_002587.3	Homo sapiens protocadherin 1 (PCDH1), transcript variant 1, mRNA.
PCDHGA10	7,71E-003	3,86E-002	1,67E-001	NM_018913.2	Homo sapiens protocadherin gamma subfamily A, 10 (PCDHGA10), transcript variant 1, mRNA.
PCOLCE	7,98E-003	2,23E-002	1,68E-002	NM_002593.2	Homo sapiens procollagen C-endopeptidase enhancer (PCOLCE), mRNA.
PDCL	1,90E-003	1,47E-002	1,24E-001	NM_005388.3	Homo sapiens phosducin-like (PDCL), mRNA.
PEAR1	5,16E-003	1,38E-001	1,51E-002	NM_001080471.1	Homo sapiens platelet endothelial aggregation receptor 1 (PEAR1), mRNA.
PER1	9,26E-004	1,86E-002	8,26E-001	NM_002616.1	Homo sapiens period homolog 1 (Drosophila) (PER1), mRNA.
PHF2	1,84E-003	7,45E-002	4,76E-001	NM_005392.3	Homo sapiens PHD finger protein 2 (PHF2), mRNA.
PHF21B	1,22E-003	4,04E-001	7,62E-001	NM_138415.1	Homo sapiens PHD finger protein 21B (PHF21B), mRNA.
PIR	4,14E-003	5,89E-001	8,51E-002	NM_001018109.1	Homo sapiens pirin (iron-binding nuclear protein) (PIR), transcript variant 2, mRNA.
PIR	7,07E-003	6,77E-001	2,21E-001	NM_001018109.1	Homo sapiens pirin (iron-binding nuclear protein) (PIR), transcript variant 2, mRNA.
PITX2	9,93E-003	1,61E-002	2,99E-001	NM_000325.5	Homo sapiens paired-like homeodomain 2 (PITX2), transcript variant 3, mRNA.
PLA2G12A	3,31E-003	5,86E-002	3,01E-001	NM_030821.3	Homo sapiens phospholipase A2, group XIIA (PLA2G12A), mRNA.
PLA2G6	1,02E-003	2,23E-001	6,38E-001	NM_001004426.1	Homo sapiens phospholipase A2, group VI (cytosolic, calcium-independent) (PLA2G6), transcript variant 2, mRNA.
PMS2CL	3,59E-003	3,99E-003	5,91E-002	NR_002217.1	Homo sapiens PMS2 C-terminal like pseudogene (PMS2CL), non-coding RNA.
PNKD	4,35E-003	4,61E-002	1,01E-001	NM_015488.4	Homo sapiens paroxysmal nonkinesigenic dyskinesia (PNKD), transcript variant 1, mRNA.
PNMA2	2,02E-003	9,51E-002	1,67E-002	NM_007257.4	Homo sapiens paraneoplastic antigen MA2 (PNMA2), mRNA.
PNPLA8	5,50E-004	1,21E-003	5,97E-001	NM_015723.2	Homo sapiens patatin-like phospholipase domain containing 8 (PNPLA8), mRNA.
POLN	6,52E-004	3,57E-001	3,05E-002	NM_181808.2	Homo sapiens polymerase (DNA directed) nu (POLN), mRNA.
POM121L4P	8,74E-003	3,91E-001	3,41E-001	NR_024592.1	Homo sapiens POM121 membrane glycoprotein-like 4 pseudogene (rat) (POM121L4P), non-coding RNA.
PPIG	2,49E-004	2,41E-002	1,97E-002	NM_004792.2	Homo sapiens peptidylprolyl isomerase G (cyclophilin G) (PPIG), mRNA.
PPP4R1L	6,21E-003	1,02E-001	1,43E-001	NM_018498.2	Homo sapiens protein phosphatase 4, regulatory subunit 1-like (PPP4R1L), mRNA.
PRDM2	8,75E-003	8,45E-001	6,83E-001	NM_012231.3	Homo sapiens PR domain containing 2, with ZNF domain (PRDM2), transcript variant 1, mRNA.
PRELID2	1,66E-003	8,52E-002	4,79E-002	NM_205846.1	Homo sapiens PRELI domain containing 2 (PRELID2), transcript variant 2, mRNA.
PRMT5	1,33E-003	3,91E-002	2,05E-002	NM_001039619.1	Homo sapiens protein arginine methyltransferase 5 (PRMT5), transcript variant 2, mRNA.
PRPF38A	8,81E-003	2,03E-001	9,12E-001	NM_032864.3	Homo sapiens PRP38 pre-mRNA processing factor 38 (yeast) domain containing A (PRPF38A), mRNA.
PRPF40A	7,74E-003	8,12E-002	1,47E-001	NM_017892.3	Homo sapiens PRP40 pre-mRNA processing factor 40 homolog A (S. cerevisiae) (PRPF40A), mRNA.
PRR19	4,35E-004	1,05E-002	4,21E-001	NM_199285.2	Homo sapiens proline rich 19 (PRR19), mRNA.
QSER1	2,70E-003	9,54E-002	1,53E-001	NM_001076786.1	Homo sapiens glutamine and serine rich 1 (QSER1), mRNA.
RAB43	7,53E-003	1,48E-001	7,58E-001	NM_198490.1	Homo sapiens RAB43, member RAS oncogene family (RAB43), mRNA.
RAB4B	6,80E-003	4,60E-003	3,09E-001	NM_016154.2	Homo sapiens RAB4B, member RAS oncogene family (RAB4B), mRNA.
RAB9B	7,15E-003	1,74E-002	7,27E-001	NM_016370.1	Homo sapiens RAB9B, member RAS oncogene family (RAB9B), mRNA.
RAC1	1,64E-003	8,25E-001	4,94E-002	NM_006908.3	Homo sapiens ras-related C3 botulinum toxin substrate 1 (rho family, small GTP binding protein Rac1) (RAC1), transcript variant Rac1, mRNA.
RAI2	2,73E-003	2,28E-001	8,15E-001	NM_021785.2	Homo sapiens retinoic acid induced 2 (RAI2), mRNA.
RASSF1	6,52E-003	1,57E-003	3,98E-001	NM_007182.4	Homo sapiens Ras association (RalGDS/AF-6) domain family member 1 (RASSF1), transcript variant A, mRNA.
RBBP9	6,09E-005	1,41E-002	1,09E-004	NM_006606.2	Homo sapiens retinoblastoma binding protein 9 (RBBP9), mRNA.
RBM23	4,71E-003	3,09E-001	2,96E-002	NM_001077352.1	Homo sapiens RNA binding motif protein 23 (RBM23), transcript variant 3, mRNA.
RBM4	8,93E-003	1,97E-001	6,71E-001	XM_945490.1	PREDICTED: Homo sapiens RNA binding motif protein 4, transcript variant 4 (RBM4), mRNA.
RCE1	5,34E-003	1,57E-003	2,89E-001	NM_001032279.1	Homo sapiens RCE1 homolog, prenyl protein peptidase (S. cerevisiae) (RCE1), transcript variant 2, mRNA.
RCHY1	3,45E-003	3,76E-003	2,90E-002	NM_001008925.1	Homo sapiens ring finger and CHY zinc finger domain containing 1 (RCHY1), transcript variant 2, mRNA.
REG1A	6,29E-003	2,93E-001	3,66E-001	NM_002909.3	Homo sapiens regenerating islet-derived 1 alpha (pancreatic stone protein, pancreatic thread protein) (REG1A), mRNA.
REPIN1	7,41E-003	1,81E-002	1,47E-002	NM_013400.3	Homo sapiens replication initiator 1 (REPIN1), transcript variant 1, mRNA.
RETNLB	2,41E-003	3,45E-001	4,77E-001	NM_032579.2	Homo sapiens resistin like beta (RETNLB), mRNA.
RFK	7,69E-004	1,23E-002	1,77E-001	NM_018339.4	Homo sapiens riboflavin kinase (RFK), mRNA.
RFK	1,31E-003	1,31E-001	4,44E-002	NM_018339.3	Homo sapiens riboflavin kinase (RFK), mRNA.
RFNG	1,82E-003	4,66E-001	1,20E-002	XM_001132711.1	PREDICTED: Homo sapiens radical fringe homolog (Drosophila) (RFNG), mRNA.
RGPD5	5,00E-003	1,34E-002	3,36E-001	NM_005054.2	Homo sapiens RANBP2-like and GRIP domain containing 5 (RGPD5), transcript variant 1, mRNA.
RNF145	6,34E-003	8,24E-002	4,41E-002	NM_144726.1	Homo sapiens ring finger protein 145 (RNF145), mRNA.
RNF39	6,52E-004	5,28E-002	2,21E-002	NM_170770.1	Homo sapiens ring finger protein 39 (RNF39), transcript variant 3, mRNA.
ROD1	8,91E-003	1,36E-001	2,22E-001	NM_005156.4	Homo sapiens ROD1 regulator of differentiation 1 (S. pombe) (ROD1), mRNA.
RPL13A	8,81E-003	1,44E-002	6,19E-002	NM_012423.2	Homo sapiens ribosomal protein L13a (RPL13A), mRNA.
RPTOR	3,26E-003	3,90E-004	7,14E-001	NM_020761.2	Homo sapiens regulatory associated protein of MTOR, complex 1 (RPTOR), transcript variant 1, mRNA.
RTN4RL1	6,78E-003	3,67E-001	8,32E-002	NM_178568.2	Homo sapiens reticulon 4 receptor-like 1 (RTN4RL1), mRNA.
RTTN	6,96E-003	3,51E-001	2,04E-001	NM_173630.2	Homo sapiens rotatin (RTTN), mRNA.
SAMD11	1,64E-003	6,09E-001	2,69E-001	NM_152486.2	Homo sapiens sterile alpha motif domain containing 11 (SAMD11), mRNA.
SART3	2,17E-003	4,58E-002	1,18E-001	NM_014706.3	Homo sapiens squamous cell carcinoma antigen recognized by T cells 3 (SART3), mRNA.
SCN9A	4,95E-003	6,34E-001	9,29E-001	NM_002977.2	Homo sapiens sodium channel, voltage-gated, type IX, alpha subunit (SCN9A), mRNA.
SELT	3,20E-003	1,34E-001	2,31E-001	NM_016275.3	Homo sapiens selenoprotein T (SELT), mRNA.
SEPX1	6,86E-004	6,38E-003	2,34E-001	NM_016332.2	Homo sapiens selenoprotein X, 1 (SEPX1), mRNA.
SERINC3	1,64E-003	4,44E-002	5,53E-002	NM_006811.2	Homo sapiens serine incorporator 3 (SERINC3), transcript variant 1, mRNA.
SFRS3	6,75E-003	1,71E-001	9,28E-002	NM_003017.3	Homo sapiens splicing factor, arginine/serine-rich 3 (SFRS3), mRNA.
SFRS5	1,89E-003	5,35E-002	8,72E-002	NM_006925.3	Homo sapiens splicing factor, arginine/serine-rich 5 (SFRS5), transcript variant 2, mRNA.
SH3GL2	1,20E-004	8,05E-003	4,88E-002	NM_003026.1	Homo sapiens SH3-domain GRB2-like 2 (SH3GL2), mRNA.
SIPA1	2,85E-003	1,74E-001	6,45E-001	NM_006747.2	Homo sapiens signal-induced proliferation-associated gene 1 (SIPA1), transcript variant 2, mRNA.
SIRT5	5,12E-003	5,00E-003	1,12E-003	NM_012241.2	Homo sapiens sirtuin (silent mating type information regulation 2 homolog) 5 (S. cerevisiae) (SIRT5), transcript variant 1, mRNA.
SIVA	3,08E-004	5,63E-003	1,28E-002	NM_006427.2	Homo sapiens CD27-binding (Siva) protein (SIVA), transcript variant 1, mRNA.
SKI	5,44E-004	1,59E-001	7,84E-002	NM_003036.1	Homo sapiens v-ski sarcoma viral oncogene homolog (avian) (SKI), mRNA.
SLC16A4	8,29E-003	7,75E-001	2,44E-001	NM_004696.1	Homo sapiens solute carrier family 16, member 4 (monocarboxylic acid transporter 5) (SLC16A4), mRNA.
SLC25A6	4,36E-004	1,29E-001	1,67E-002	NM_001636.2	Homo sapiens solute carrier family 25 (mitochondrial carrier; adenine nucleotide translocator), member 6 (SLC25A6), nuclear gene encoding mitochondrial protein, mRNA.
SLC26A2	4,20E-003	3,36E-002	6,91E-001	NM_000112.3	Homo sapiens solute carrier family 26 (sulfate transporter), member 2 (SLC26A2), mRNA.
SLC35E1	4,50E-003	1,53E-001	1,96E-001	NM_024881.3	Homo sapiens solute carrier family 35, member E1 (SLC35E1), mRNA.
SLC39A13	5,56E-004	1,69E-001	4,12E-003	NM_152264.2	Homo sapiens solute carrier family 39 (zinc transporter), member 13 (SLC39A13), mRNA.
SLFN11	1,03E-003	5,83E-001	1,73E-002	NM_152270.2	Homo sapiens schlafen family member 11 (SLFN11), mRNA.
SLITRK6	9,20E-004	5,18E-003	1,97E-001	NM_032229.2	Homo sapiens SLIT and NTRK-like family, member 6 (SLITRK6), mRNA.
SMARCC2	3,07E-003	7,99E-001	3,88E-001	NM_139067.1	Homo sapiens SWI/SNF related, matrix associated, actin dependent regulator of chromatin, subfamily c, member 2 (SMARCC2), transcript variant 2, mRNA.
SMPD4	2,18E-003	2,30E-001	1,27E-001	NM_017751.2	Homo sapiens sphingomyelin phosphodiesterase 4, neutral membrane (neutral sphingomyelinase-3) (SMPD4), transcript variant 1, mRNA.
SMYD5	5,63E-003	1,98E-002	1,10E-001	NM_006062.2	Homo sapiens SMYD family member 5 (SMYD5), mRNA.
SNHG6	1,64E-003	1,43E-001	2,44E-002	NR_002599.1	Homo sapiens small nucleolar RNA host gene 6 (non-protein coding) (SNHG6), non-coding RNA.
SNORA11	6,58E-004	5,61E-004	2,76E-001	NR_002953.1	Homo sapiens small nucleolar RNA, H/ACA box 11 (SNORA11), small nucleolar RNA.
SNORD33	8,21E-003	1,92E-001	7,15E-001	NR_000020.1	Homo sapiens small nucleolar RNA, C/D box 33 (SNORD33), small nucleolar RNA.
SNRPA	1,36E-003	3,63E-001	2,17E-001	NM_004596.3	Homo sapiens small nuclear ribonucleoprotein polypeptide A (SNRPA), mRNA.
SNRPA1	1,30E-003	8,61E-004	8,36E-001	NM_003090.2	Homo sapiens small nuclear ribonucleoprotein polypeptide A' (SNRPA1), mRNA.
SON	7,35E-003	5,62E-002	1,51E-001	NM_032195.1	Homo sapiens SON DNA binding protein (SON), transcript variant b, mRNA.
SON	7,52E-003	4,71E-002	2,86E-002	NM_032195.1	Homo sapiens SON DNA binding protein (SON), transcript variant b, mRNA.
SORD	3,70E-003	4,54E-001	1,34E-001	NM_003104.3	Homo sapiens sorbitol dehydrogenase (SORD), mRNA.
SOX2	1,98E-003	1,51E-001	1,26E-001	NM_003106.2	Homo sapiens SRY (sex determining region Y)-box 2 (SOX2), mRNA.
SOX2	1,56E-003	3,96E-002	9,87E-001	NM_003106.2	Homo sapiens SRY (sex determining region Y)-box 2 (SOX2), mRNA.
SOX21	5,34E-003	4,60E-002	7,97E-001	NM_007084.2	Homo sapiens SRY (sex determining region Y)-box 21 (SOX21), mRNA.
SPNS2	1,00E-002	8,58E-003	1,09E-001	XM_001723978.1	PREDICTED: Homo sapiens spinster homolog 2 (Drosophila) (SPNS2), mRNA.
SRD5A2	5,50E-003	2,83E-001	9,01E-001	NM_000348.3	Homo sapiens steroid-5-alpha-reductase, alpha polypeptide 2 (3-oxo-5 alpha-steroid delta 4-dehydrogenase alpha 2) (SRD5A2), mRNA.
SRGAP3	6,75E-003	3,37E-001	3,00E-001	NM_001033117.1	Homo sapiens SLIT-ROBO Rho GTPase activating protein 3 (SRGAP3), transcript variant 2, mRNA.
SSH3	8,69E-003	2,02E-001	7,95E-001	NM_017857.2	Homo sapiens slingshot homolog 3 (Drosophila) (SSH3), mRNA.
ST3GAL3	5,93E-004	1,04E-002	7,22E-001	NM_174970.1	Homo sapiens ST3 beta-galactoside alpha-2,3-sialyltransferase 3 (ST3GAL3), transcript variant 8, mRNA.
STAG3L4	1,65E-003	9,19E-003	5,47E-001	NM_022906.2	Homo sapiens stromal antigen 3-like 4 (STAG3L4), mRNA.
SUSD5	3,64E-003	5,76E-002	1,00E+000	NM_015551.1	Homo sapiens sushi domain containing 5 (SUSD5), mRNA.
TAF1	2,96E-003	1,43E-002	9,12E-001	NM_138923.1	Homo sapiens TAF1 RNA polymerase II, TATA box binding protein (TBP)-associated factor, 250kDa (TAF1), transcript variant 2, mRNA.
TAOK2	7,95E-004	1,60E-001	1,83E-001	NM_004783.2	Homo sapiens TAO kinase 2 (TAOK2), transcript variant 1, mRNA.
TBC1D9B	1,96E-003	6,51E-002	3,71E-001	NM_015043.3	Homo sapiens TBC1 domain family, member 9B (with GRAM domain) (TBC1D9B), transcript variant 2, mRNA.
TEKT1	2,18E-003	1,38E-002	2,31E-001	NM_053285.1	Homo sapiens tektin 1 (TEKT1), mRNA.
TFAMP1	4,03E-003	9,92E-003	3,83E-001	NR_001288.1	Homo sapiens transcription factor A, mitochondrial pseudogene 1 (TFAMP1), non-coding RNA.
TGFBR2	2,02E-003	1,31E-003	1,61E-001	NM_001024847.2	Homo sapiens transforming growth factor, beta receptor II (70/80kDa) (TGFBR2), transcript variant 1, mRNA.
THAP2	7,66E-003	2,81E-001	4,93E-001	NM_031435.2	Homo sapiens THAP domain containing, apoptosis associated protein 2 (THAP2), mRNA.
TMCO7	5,04E-003	2,46E-001	1,98E-001	NM_024562.1	Homo sapiens transmembrane and coiled-coil domains 7 (TMCO7), mRNA.
TMEM145	5,22E-003	7,13E-001	2,31E-001	NM_173633.2	Homo sapiens transmembrane protein 145 (TMEM145), mRNA.
TMEM150A	8,37E-003	6,47E-002	2,22E-001	NM_001031738.1	Homo sapiens transmembrane protein 150A (TMEM150A), transcript variant 1, mRNA.
TMEM184C	5,72E-003	1,58E-001	6,40E-001	NM_018241.2	Homo sapiens transmembrane protein 184C (TMEM184C), mRNA.
TMPRSS13	3,63E-003	2,59E-002	3,62E-002	NM_032046.1	Homo sapiens transmembrane protease, serine 13 (TMPRSS13), mRNA.
TNFRSF1B	6,66E-003	2,96E-001	4,09E-001	NM_001066.2	Homo sapiens tumor necrosis factor receptor superfamily, member 1B (TNFRSF1B), mRNA.
TOP1MT	2,88E-003	2,27E-001	8,95E-001	NM_052963.1	Homo sapiens topoisomerase (DNA) I, mitochondrial (TOP1MT), nuclear gene encoding mitochondrial protein, mRNA.
TOX2	2,28E-003	6,43E-002	2,44E-001	NM_001098797.1	Homo sapiens TOX high mobility group box family member 2 (TOX2), transcript variant 1, mRNA.
TRAM1	6,39E-003	2,02E-002	3,06E-001	NM_014294.4	Homo sapiens translocation associated membrane protein 1 (TRAM1), mRNA.
TRAM2	4,94E-003	1,24E-001	2,09E-002	NM_012288.3	Homo sapiens translocation associated membrane protein 2 (TRAM2), mRNA.
TSEN34	1,95E-003	5,16E-002	7,55E-001	NM_001077446.1	Homo sapiens tRNA splicing endonuclease 34 homolog (S. cerevisiae) (TSEN34), transcript variant 2, mRNA.
TSKU	7,00E-003	3,63E-001	5,87E-001	NM_015516.3	Homo sapiens tsukushin (TSKU), mRNA.
TULP3	8,62E-004	8,59E-001	7,64E-002	NM_003324.3	Homo sapiens tubby like protein 3 (TULP3), mRNA.
TXN2	2,44E-003	2,28E-002	3,06E-002	NM_012473.3	Homo sapiens thioredoxin 2 (TXN2), nuclear gene encoding mitochondrial protein, mRNA.
TYMP	5,46E-003	1,83E-001	4,31E-001	NM_001113755.1	Homo sapiens thymidine phosphorylase (TYMP), transcript variant 1, mRNA.
UBA52	6,20E-003	3,34E-001	3,75E-001	NM_001033930.1	Homo sapiens ubiquitin A-52 residue ribosomal protein fusion product 1 (UBA52), transcript variant 1, mRNA.
UBE2CBP	8,90E-003	1,82E-002	7,58E-001	NM_198920.1	Homo sapiens ubiquitin-conjugating enzyme E2C binding protein (UBE2CBP), mRNA.
ULK3	3,77E-003	2,21E-001	3,57E-003	NM_001099436.1	Homo sapiens unc-51-like kinase 3 (C. elegans) (ULK3), mRNA.
USP15	1,64E-004	4,46E-003	4,23E-001	NM_006313.1	Homo sapiens ubiquitin specific peptidase 15 (USP15), mRNA.
UVRAG	8,69E-003	2,00E-001	1,84E-001	NM_003369.3	Homo sapiens UV radiation resistance associated gene (UVRAG), mRNA.
WDR65	7,52E-004	1,55E-002	7,16E-001	NM_152498.2	Homo sapiens WD repeat domain 65 (WDR65), mRNA.
WNT11	8,43E-003	2,32E-001	2,06E-001	NM_004626.2	Homo sapiens wingless-type MMTV integration site family, member 11 (WNT11), mRNA.
XDH	7,85E-003	1,39E-002	6,32E-001	NM_000379.3	Homo sapiens xanthine dehydrogenase (XDH), mRNA.
YIPF2	9,40E-003	1,58E-001	6,51E-001	NM_024029.3	Homo sapiens Yip1 domain family, member 2 (YIPF2), mRNA.
ZBTB8OS	5,48E-004	1,47E-003	4,87E-003	NM_178547.2	Homo sapiens zinc finger and BTB domain containing 8 opposite strand (ZBTB8OS), mRNA.
ZC4H2	8,80E-003	3,09E-001	2,61E-001	NM_018684.1	Homo sapiens zinc finger, C4H2 domain containing (ZC4H2), mRNA.
ZCWPW2	5,54E-003	8,54E-001	4,64E-001	NM_001040432.1	Homo sapiens zinc finger, CW type with PWWP domain 2 (ZCWPW2), mRNA.
ZDHHC24	8,49E-003	7,57E-003	5,62E-001	NM_207340.1	Homo sapiens zinc finger, DHHC-type containing 24 (ZDHHC24), mRNA.
ZFY	7,94E-003	3,71E-004	1,99E-001	NM_003411.2	Homo sapiens zinc finger protein, Y-linked (ZFY), mRNA.
ZMYM3	6,37E-003	7,05E-001	8,36E-001	NM_005096.2	Homo sapiens zinc finger, MYM-type 3 (ZMYM3), transcript variant 1, mRNA.
ZMYM3	6,69E-003	3,11E-002	9,48E-001	NM_201599.1	Homo sapiens zinc finger, MYM-type 3 (ZMYM3), transcript variant 2, mRNA.
ZNF224	8,13E-004	9,33E-002	2,39E-001	NM_013398.1	Homo sapiens zinc finger protein 224 (ZNF224), mRNA.
ZNF271	3,38E-003	5,40E-002	5,98E-002	NM_006629.3	Homo sapiens zinc finger protein 271 (ZNF271), mRNA.
ZNF323	9,52E-003	6,47E-003	3,17E-001	NM_030899.2	Homo sapiens zinc finger protein 323 (ZNF323), transcript variant 1, mRNA.
ZNF439	4,48E-003	2,74E-001	6,00E-001	NM_152262.2	Homo sapiens zinc finger protein 439 (ZNF439), mRNA.
ZNF655	5,70E-003	9,15E-002	7,12E-001	NM_001009958.1	Homo sapiens zinc finger protein 655 (ZNF655), transcript variant 4, mRNA.
ZNF774	6,03E-003	3,61E-001	3,60E-003	NM_001004309.1	Homo sapiens zinc finger protein 774 (ZNF774), mRNA.
ZNF815	3,80E-003	3,14E-002	3,51E-001	NR_023382.1	Homo sapiens zinc finger protein 815 (ZNF815), non-coding RNA.
