# Supplementary material for: Personalized Assessment of Normal Tissue Radiosensitivity via Transcriptome Response to Photon, Proton and Carbon Irradiation in Patient-Derived Human Intestinal Organoids
Source: Cancers (Basel). 2020 Feb 18;12(2):469. doi: 10.3390/cancers12020469 (PMC7072449; doi:10.3390/cancers12020469)
Supplement: Supplementary file 1 [file cancers-12-00469-s001.zip › cancers-706804-supplementary/Supp Tables Nowrouzi et al_Cancers/supplementary Table 8.xlsx]

## Sheet: categories
Pathway identifier	Pathway name	#Entities found	#Entities total	Entities ratio	Entities pValue	Entities FDR	#Reactions found	#Reactions total	Reactions ratio	Species identifier	Species name	Submitted entities found	Mapped entities	Found reaction identifiers
R-HSA-5633008	TP53 Regulates Transcription of Cell Death Genes	23	83	0.005984569904102675	7.601481333274762E-9	8.049968731937973E-6	24	68	0.005840419135961522	9606	Homo sapiens	STEAP3
R-HSA-6803211	TP53 Regulates Transcription of Death Receptors and Ligands	9	18	0.0012978585334198572	3.0354690730982625E-6	0.0015848036650871755	4	7	6.0122e+11	9606	Homo sapiens	TNFRSF10C
R-HSA-3700989	Transcriptional Regulation by TP53	58	486	0.03504218040233614	4.4895287962809505E-6	0.0015848036650871755	96	259	0.022245125826676974	9606	Homo sapiens	CDKN1A
R-HSA-6803204	TP53 Regulates Transcription of Genes Involved in Cytochrome C Release	11	33	0.0023794073112697383	1.1514630055109443E-5	0.003039862334548893	13	25	0.0021472129176329123	9606	Homo sapiens	STEAP3
R-HSA-6804114	TP53 Regulates Transcription of Genes Involved in G2 Cell Cycle Arrest	7	21	0.0015141682889898333	4.441221006665774E-4	0.09370976324064784	9	11	9.44774e+11	9606	Homo sapiens	PCNA
R-HSA-69895	Transcriptional activation of cell cycle inhibitor p21	4	6	4.3262e+12	6.297419275497207E-4	0.09509103106000782	5	5	4.29443e+11	9606	Homo sapiens	CDKN1A
R-HSA-69560	Transcriptional activation of p53 responsive genes	4	6	4.3262e+12	6.297419275497207E-4	0.09509103106000782	5	5	4.29443e+11	9606	Homo sapiens	CDKN1A
R-HSA-113507	E2F-enabled inhibition of pre-replication complex formation	4	9	6.48929e+11	0.002748596538208581	0.3628147430435327	1	1	8.58885e+09	9606	Homo sapiens	MCM8
R-HSA-176187	Activation of ATR in response to replication stress	8	39	0.0028120268224096907	0.0038091394420527447	0.41084231354714285	7	9	7.72997e+11	9606	Homo sapiens	MCM8
R-HSA-69206	G1/S Transition	19	150	0.010815487778498811	0.003912783938544218	0.41084231354714285	22	61	0.005239199519024306	9606	Homo sapiens	PSMD12
R-HSA-9012546	Interleukin-18 signaling	4	11	7.93136e+11	0.005559191611657299	0.4170167100300084	4	4	3.43554e+10	9606	Homo sapiens	IL18
R-HSA-68689	CDC6 association with the ORC:origin complex	4	11	7.93136e+11	0.005559191611657299	0.4170167100300084	1	2	1.71777e+10	9606	Homo sapiens	MCM8
R-HSA-68616	Assembly of the ORC complex at the origin of replication	3	6	4.3262e+12	0.006807490883231071	0.4170167100300084	5	5	4.29443e+11	9606	Homo sapiens	ORC3L
R-HSA-69620	Cell Cycle Checkpoints	29	279	0.020116807268007787	0.007225012956997179	0.4170167100300084	36	57	0.00489564545220304	9606	Homo sapiens	PSMD12
R-HSA-2993913	Clearance of Nuclear Envelope Membranes from Chromatin	4	12	8.65239e+11	0.0074970564292161646	0.4170167100300084	1	1	8.58885e+09	9606	Homo sapiens	LMNA
R-HSA-68949	Orc1 removal from chromatin	11	73	0.005263537385536088	0.0076751631550801	0.4170167100300084	3	4	3.43554e+10	9606	Homo sapiens	PSMD12
R-HSA-68962	Activation of the pre-replicative complex	7	36	0.0025957170668397143	0.008687848125625175	0.4170167100300084	8	9	7.72997e+11	9606	Homo sapiens	MCM8
R-HSA-6791312	TP53 Regulates Transcription of Cell Cycle Genes	10	65	0.004686711370682817	0.009381928534095474	0.4315687125683918	16	42	0.003607317701623293	9606	Homo sapiens	CDKN1A
R-HSA-69481	G2/M Checkpoints	18	154	0.011103900785925444	0.010578826234611594	0.4654683543229101	14	24	0.002061324400927596	9606	Homo sapiens	BARD1
R-HSA-68867	Assembly of the pre-replicative complex	10	68	0.004903021126252794	0.012507278286672974	0.500291131466919	10	12	0.001030662200463798	9606	Homo sapiens	PSMD12
R-HSA-75158	TRAIL signaling	3	8	5.76826e+11	0.01471511212355403	0.5715794353489736	6	6	5.15331e+10	9606	Homo sapiens	TNFRSF10B
R-HSA-352238	Breakdown of the nuclear lamina	2	3	2.1631e+12	0.015790534002916967	0.5715794353489736	2	3	2.57666e+11	9606	Homo sapiens	LMNA
R-HSA-453279	Mitotic G1-G1/S phases	19	173	0.012473862571201961	0.01587720653747149	0.5715794353489736	43	98	0.008417074637121017	9606	Homo sapiens	PSMD12
R-HSA-2995410	Nuclear Envelope Reassembly	4	16	0.0011536520297065398	0.01950102333671233	0.6630347934482193	2	3	2.57666e+11	9606	Homo sapiens	LMNA
R-HSA-2995383	Initiation of Nuclear Envelope Reformation	4	16	0.0011536520297065398	0.01950102333671233	0.6630347934482193	2	3	2.57666e+11	9606	Homo sapiens	LMNA
R-HSA-8950505	Gene and protein expression by JAK-STAT signaling after Interleukin-12 stimulation	10	74	0.005335640637392746	0.02102528540645665	0.6938344184130695	5	36	0.003091986601391394	9606	Homo sapiens	IL10
R-HSA-447115	Interleukin-12 family signaling	12	97	0.006994015430095897	0.022503616407171467	0.720115725029487	40	114	0.00979129090440608	9606	Homo sapiens	IL10
R-HSA-69002	DNA Replication Pre-Initiation	11	88	0.006345086163385969	0.026345099072099254	0.7376627740187791	18	21	0.0018036588508116465	9606	Homo sapiens	PSMD12
R-HSA-68874	M/G1 Transition	11	88	0.006345086163385969	0.026345099072099254	0.7376627740187791	18	21	0.0018036588508116465	9606	Homo sapiens	PSMD12
R-HSA-5693568	Resolution of D-loop Structures through Holliday Junction Intermediates	6	36	0.0025957170668397143	0.02827165204304849	0.7583828391148751	6	9	7.72997e+11	9606	Homo sapiens	BARD1
R-HSA-5693537	Resolution of D-Loop Structures	6	37	0.002667820318696373	0.03166077669709455	0.7583828391148751	7	10	8.58885e+10	9606	Homo sapiens	BARD1
R-HSA-3371378	Regulation by c-FLIP	3	11	7.93136e+11	0.03335258651489914	0.7583828391148751	3	4	3.43554e+10	9606	Homo sapiens	FAS
R-HSA-69416	Dimerization of procaspase-8	3	11	7.93136e+11	0.03335258651489914	0.7583828391148751	2	3	2.57666e+11	9606	Homo sapiens	FAS
R-HSA-69052	Switching of origins to a post-replicative state	11	92	0.006633499170812604	0.034554471197625	0.7583828391148751	5	9	7.72997e+11	9606	Homo sapiens	PSMD12
R-HSA-69190	DNA strand elongation	6	38	0.002739923570553032	0.035304025774354764	0.7583828391148751	12	15	0.0012883277505797476	9606	Homo sapiens	PCNA
R-HSA-68827	CDT1 association with the CDC6:ORC:origin complex	8	59	0.0042540918595428655	0.03595957231956759	0.7583828391148751	2	3	2.57666e+11	9606	Homo sapiens	PSMD12
R-HSA-69563	p53-Dependent G1 DNA Damage Response	9	70	0.005047227629966112	0.03611346852927977	0.7583828391148751	15	22	0.001889547367516963	9606	Homo sapiens	CDKN1A
R-HSA-69580	p53-Dependent G1/S DNA damage checkpoint	9	70	0.005047227629966112	0.03611346852927977	0.7583828391148751	15	22	0.001889547367516963	9606	Homo sapiens	CDKN1A
R-HSA-69242	S Phase	18	179	0.012906482082341913	0.03869924499688826	0.7768974808763218	32	54	0.004637979902087091	9606	Homo sapiens	PSMD12
R-HSA-6804116	TP53 Regulates Transcription of Genes Involved in G1 Cell Cycle Arrest	4	20	0.0014420650371331748	0.03926040359138894	0.7768974808763218	6	17	0.0014601047839903805	9606	Homo sapiens	CDKN1A
R-HSA-176974	Unwinding of DNA	3	12	8.65239e+11	0.041379815965066236	0.7768974808763218	3	4	3.43554e+10	9606	Homo sapiens	MCM8
R-HSA-5685942	HDR through Homologous Recombination (HRR)	9	72	0.005191434133679429	0.04182905406230797	0.7768974808763218	14	19	0.0016318818174010136	9606	Homo sapiens	BARD1
R-HSA-69615	G1/S DNA Damage Checkpoints	9	72	0.005191434133679429	0.04182905406230797	0.7768974808763218	16	27	0.0023189899510435456	9606	Homo sapiens	CDKN1A
R-HSA-5693554	Resolution of D-loop Structures through Synthesis-Dependent Strand Annealing (SDSA)	5	30	0.002163097555699762	0.04330796900752365	0.7768974808763218	1	1	8.58885e+09	9606	Homo sapiens	BARD1
R-HSA-69239	Synthesis of DNA	14	132	0.009517629245078953	0.044118089111057635	0.7768974808763218	17	26	0.002233101434338229	9606	Homo sapiens	PSMD12
R-HSA-9020591	Interleukin-12 signaling	10	85	0.006128776407815993	0.04643476825080428	0.7768974808763218	5	56	0.004809756935497724	9606	Homo sapiens	IL10
R-HSA-5696400	Dual Incision in GG-NER	6	41	0.0029562333261230083	0.04780596841405049	0.7768974808763218	3	3	2.57666e+11	9606	Homo sapiens	DDB1
R-HSA-5693616	Presynaptic phase of homologous DNA pairing and strand exchange	6	41	0.0029562333261230083	0.04780596841405049	0.7768974808763218	3	5	4.29443e+11	9606	Homo sapiens	BARD1
R-HSA-110314	Recognition of DNA damage by PCNA-containing replication complex	5	31	0.0022352008075564207	0.048556092554770114	0.7768974808763218	6	6	5.15331e+10	9606	Homo sapiens	DDB1
R-HSA-8863678	Neurodegenerative Diseases	5	31	0.0022352008075564207	0.048556092554770114	0.7768974808763218	8	22	0.001889547367516963	9606	Homo sapiens	JUN
R-HSA-8862803	Deregulated CDK5 triggers multiple neurodegenerative pathways in Alzheimer's disease models	5	31	0.0022352008075564207	0.048556092554770114	0.7768974808763218	8	22	0.001889547367516963	9606	Homo sapiens	JUN
R-HSA-113510	E2F mediated regulation of DNA replication	4	22	0.0015862715408464921	0.05223748929847005	0.8022773729608925	1	4	3.43554e+10	9606	Homo sapiens	MCM8
R-HSA-71737	Pyrophosphate hydrolysis	2	6	4.3262e+12	0.05585796841620472	0.8022773729608925	2	2	1.71777e+10	9606	Homo sapiens	PPA2		R-HSA-71732
R-HSA-2644605	FBXW7 Mutants and NOTCH1 in Cancer	2	6	4.3262e+12	0.05585796841620472	0.8022773729608925	1	1	8.58885e+09	9606	Homo sapiens	FBXW7		R-HSA-2220978
R-HSA-2644607	Loss of Function of FBXW7 in Cancer and NOTCH1 Signaling	2	6	4.3262e+12	0.05585796841620472	0.8022773729608925	1	1	8.58885e+09	9606	Homo sapiens	FBXW7		R-HSA-2220978
R-HSA-8866911	TFAP2 (AP-2) family regulates transcription of cell cycle factors	2	6	4.3262e+12	0.05585796841620472	0.8022773729608925	3	4	3.43554e+10	9606	Homo sapiens	CDKN1A		R-HSA-8865280
R-HSA-5218900	CASP8 activity is inhibited	3	14	0.0010094455259932224	0.060038640633328866	0.8022773729608925	2	3	2.57666e+11	9606	Homo sapiens	FAS
R-HSA-5693579	Homologous DNA Pairing and Strand Exchange	6	44	0.0031725430816929843	0.06273244504607389	0.8022773729608925	6	8	6.87108e+10	9606	Homo sapiens	BARD1
R-HSA-69306	DNA Replication	14	141	0.010166558511788881	0.06771349714063557	0.8022773729608925	35	47	0.004036760285149875	9606	Homo sapiens	PSMD12
R-HSA-174437	Removal of the Flap Intermediate from the C-strand	3	15	0.001081548777849881	0.07060418706379734	0.8022773729608925	4	4	3.43554e+10	9606	Homo sapiens	PCNA
R-HSA-8939245	RUNX1 regulates transcription of genes involved in BCR signaling	2	7	5.04723e+11	0.0730105806912994	0.8022773729608925	2	4	3.43554e+10	9606	Homo sapiens	BLK		R-HSA-8938987
R-HSA-5693538	Homology Directed Repair	13	130	0.009373422741365635	0.07305222464954875	0.8022773729608925	34	50	0.0042944258352658245	9606	Homo sapiens	BARD1
R-HSA-210745	Regulation of gene expression in beta cells	5	35	0.002523613814983056	0.0731354511316138	0.8022773729608925	2	12	0.001030662200463798	9606	Homo sapiens	RFX6
R-HSA-73933	Resolution of Abasic Sites (AP sites)	6	48	0.0034609560891196195	0.08645051812981275	0.8022773729608925	13	43	0.0036932062183286096	9606	Homo sapiens	MBD4
R-HSA-8941855	RUNX3 regulates CDKN1A transcription	2	8	5.76826e+11	0.0915960693698612	0.8022773729608925	3	6	5.15331e+10	9606	Homo sapiens	CDKN1A		R-HSA-8878130
R-HSA-8935964	RUNX1 regulates expression of components of tight junctions	2	8	5.76826e+11	0.0915960693698612	0.8022773729608925	2	6	5.15331e+10	9606	Homo sapiens	CLDN5		R-HSA-8936000
R-HSA-110328	Recognition and association of DNA glycosylase with site containing an affected pyrimidine	2	8	5.76826e+11	0.0915960693698612	0.8022773729608925	4	17	0.0014601047839903805	9606	Homo sapiens	MBD4
R-HSA-5693567	HDR through Homologous Recombination (HRR) or Single Strand Annealing (SSA)	12	124	0.008940803230225683	0.09862442367915636	0.8022773729608925	31	42	0.003607317701623293	9606	Homo sapiens	BARD1
R-HSA-187577	SCF(Skp2)-mediated degradation of p27/p21	7	62	0.0044704016151128415	0.10120222644089039	0.8022773729608925	5	7	6.0122e+11	9606	Homo sapiens	PSMD12
R-HSA-5628897	TP53 Regulates Metabolic Genes	12	125	0.009012906482082342	0.10291657915620589	0.8022773729608925	13	34	0.002920209567980761	9606	Homo sapiens	SURF1
R-HSA-77387	Insulin receptor recycling	4	28	0.0020188910519864448	0.10319531400908999	0.8022773729608925	2	6	5.15331e+10	9606	Homo sapiens	ATP6V1A
R-HSA-917977	Transferrin endocytosis and recycling	5	39	0.0028120268224096907	0.10332782186762601	0.8022773729608925	3	11	9.44774e+11	9606	Homo sapiens	ATP6V1A
R-HSA-69166	Removal of the Flap Intermediate	3	18	0.0012978585334198572	0.10674511017290866	0.8022773729608925	4	4	3.43554e+10	9606	Homo sapiens	PCNA
R-HSA-114294	Activation, translocation and oligomerization of BAX	1	2	1.44207e+12	0.118552458723437	0.8022773729608925	4	4	3.43554e+10	9606	Homo sapiens	BAX		R-HSA-114275
R-HSA-77595	Processing of Intronless Pre-mRNAs	3	19	0.001369961785276516	0.12011560346023398	0.8022773729608925	5	5	4.29443e+11	9606	Homo sapiens	PCF11
R-HSA-69183	Processive synthesis on the lagging strand	3	19	0.001369961785276516	0.12011560346023398	0.8022773729608925	6	7	6.0122e+11	9606	Homo sapiens	PCNA
R-HSA-139915	Activation of PUMA and translocation to mitochondria	2	10	7.21033e+11	0.13213386458174314	0.8022773729608925	5	5	4.29443e+11	9606	Homo sapiens	BBC3		R-HSA-139914
R-HSA-110357	Displacement of DNA glycosylase by APEX1	2	10	7.21033e+11	0.13213386458174314	0.8022773729608925	2	8	6.87108e+10	9606	Homo sapiens	MBD4
R-HSA-174414	Processive synthesis on the C-strand of the telomere	3	20	0.0014420650371331748	0.13406424606166234	0.8022773729608925	7	7	6.0122e+11	9606	Homo sapiens	PCNA
R-HSA-140534	via Death Receptors in the presence of ligand	3	20	0.0014420650371331748	0.13406424606166234	0.8022773729608925	6	9	7.72997e+11	9606	Homo sapiens	FAS
R-HSA-6803207	TP53 Regulates Transcription of Caspase Activators and Caspases	3	20	0.0014420650371331748	0.13406424606166234	0.8022773729608925	7	17	0.0014601047839903805	9606	Homo sapiens	LRDD
R-HSA-156590	Glutathione conjugation	7	67	0.004830917874396135	0.1351496344041797	0.8022773729608925	1	14	0.001202439233874431	9606	Homo sapiens	GSTM4
R-HSA-69205	G1/S-Specific Transcription	5	43	0.0031004398298363255	0.13871599969445803	0.8022773729608925	4	28	0.002404878467748862	9606	Homo sapiens	PCNA
R-HSA-539107	Activation of E2F1 target genes at G1/S	5	43	0.0031004398298363255	0.13871599969445803	0.8022773729608925	4	28	0.002404878467748862	9606	Homo sapiens	PCNA
R-HSA-69473	G2/M DNA damage checkpoint	8	81	0.005840363400389357	0.14454122960787918	0.8022773729608925	6	12	0.001030662200463798	9606	Homo sapiens	BARD1
R-HSA-110373	Resolution of AP sites via the multiple-nucleotide patch replacement pathway	4	32	0.0023073040594130795	0.1460947799182446	0.8022773729608925	11	19	0.0016318818174010136	9606	Homo sapiens	PCNA
R-HSA-5689901	Metalloprotease DUBs	4	32	0.0023073040594130795	0.1460947799182446	0.8022773729608925	2	6	5.15331e+10	9606	Homo sapiens	BARD1
R-HSA-5674400	Constitutive Signaling by AKT1 E17K in Cancer	4	32	0.0023073040594130795	0.1460947799182446	0.8022773729608925	4	18	0.001545993300695697	9606	Homo sapiens	CDKN1A
R-HSA-5675482	Regulation of necroptotic cell death	3	21	0.0015141682889898333	0.1485395436289363	0.8022773729608925	2	5	4.29443e+11	9606	Homo sapiens	FAS
R-HSA-5693571	Nonhomologous End-Joining (NHEJ)	6	57	0.004109885355829548	0.15495383800012663	0.8022773729608925	11	13	0.0011165507171691145	9606	Homo sapiens	BARD1
R-HSA-9604323	Negative regulation of NOTCH4 signaling	6	57	0.004109885355829548	0.15495383800012663	0.8022773729608925	2	6	5.15331e+10	9606	Homo sapiens	PSMD12
R-HSA-5358606	Mismatch repair (MMR) directed by MSH2:MSH3 (MutSbeta)	3	22	0.0015862715408464921	0.16348991404680013	0.8022773729608925	5	9	7.72997e+11	9606	Homo sapiens	PCNA
R-HSA-5358565	Mismatch repair (MMR) directed by MSH2:MSH6 (MutSalpha)	3	22	0.0015862715408464921	0.16348991404680013	0.8022773729608925	5	10	8.58885e+10	9606	Homo sapiens	PCNA
R-HSA-5619109	Defective SLC6A2 causes orthostatic intolerance (OI)	1	3	2.1631e+12	0.17245476590166176	0.8022773729608925	1	1	8.58885e+09	9606	Homo sapiens	NAT1		R-HSA-5659764
R-HSA-9603505	NTRK3 as a dependence receptor	1	3	2.1631e+12	0.17245476590166176	0.8022773729608925	1	4	3.43554e+10	9606	Homo sapiens	BAX		R-HSA-9603598
R-HSA-201688	WNT mediated activation of DVL	2	12	8.65239e+11	0.17583382481042864	0.8022773729608925	3	4	3.43554e+10	9606	Homo sapiens	CSNK2B
R-HSA-198693	AKT phosphorylates targets in the nucleus	2	12	8.65239e+11	0.17583382481042864	0.8022773729608925	2	4	3.43554e+10	9606	Homo sapiens	CREB1
R-HSA-8851680	Butyrophilin (BTN) family interactions	2	12	8.65239e+11	0.17583382481042864	0.8022773729608925	2	8	6.87108e+10	9606	Homo sapiens	BTN3A1
R-HSA-5693532	DNA Double-Strand Break Repair	14	167	0.01204124306006201	0.17641474147739455	0.8022773729608925	75	107	0.009190071287468866	9606	Homo sapiens	BARD1
R-HSA-5696395	Formation of Incision Complex in GG-NER	5	47	0.0033888528372629607	0.17863921270511718	0.8022773729608925	8	10	8.58885e+10	9606	Homo sapiens	DDB1
R-HSA-5651801	PCNA-Dependent Long Patch Base Excision Repair	3	23	0.001658374792703151	0.17886414681165375	0.8022773729608925	6	6	5.15331e+10	9606	Homo sapiens	PCNA
R-HSA-5358508	Mismatch Repair	3	23	0.001658374792703151	0.17886414681165375	0.8022773729608925	9	17	0.0014601047839903805	9606	Homo sapiens	PCNA
R-HSA-4419969	Depolymerisation of the Nuclear Lamina	3	23	0.001658374792703151	0.17886414681165375	0.8022773729608925	2	6	5.15331e+10	9606	Homo sapiens	LMNA
R-HSA-1640170	Cell Cycle	49	681	0.0491023145143846	0.19151418526518538	0.8022773729608925	214	423	0.03633084256634888	9606	Homo sapiens	PSMD12
R-HSA-69202	Cyclin E associated events during G1/S transition	8	88	0.006345086163385969	0.19639487757657292	0.8022773729608925	9	20	0.00171777033410633	9606	Homo sapiens	PSMD12
R-HSA-3785653	Myoclonic epilepsy of Lafora	2	13	9.37342e+11	0.19844691491252875	0.8022773729608925	2	2	1.71777e+10	9606	Homo sapiens	GYG2
R-HSA-73884	Base Excision Repair	6	62	0.0044704016151128415	0.2008376840520758	0.8022773729608925	21	87	0.007472300953362535	9606	Homo sapiens	MBD4
R-HSA-1362277	Transcription of E2F targets under negative control by DREAM complex	3	25	0.0018025812964164683	0.21068348066279485	0.8022773729608925	12	12	0.001030662200463798	9606	Homo sapiens	PCNA
R-HSA-69656	Cyclin A:Cdk2-associated events at S phase entry	8	90	0.006489292667099286	0.21246344844624088	0.8022773729608925	10	19	0.0016318818174010136	9606	Homo sapiens	PSMD12
R-HSA-68884	Mitotic Telophase/Cytokinesis	2	14	0.0010094455259932224	0.22137851579068146	0.8022773729608925	3	5	4.29443e+11	9606	Homo sapiens	STAG1
R-HSA-2473224	Antagonism of Activin by Follistatin	1	4	2.88413e+12	0.22306437336455154	0.8022773729608925	2	2	1.71777e+10	9606	Homo sapiens	INHBA		R-HSA-2473184
R-HSA-111457	Release of apoptotic factors from the mitochondria	1	4	2.88413e+12	0.22306437336455154	0.8022773729608925	2	2	1.71777e+10	9606	Homo sapiens	BAX		R-HSA-114307
R-HSA-4720454	Defective ALG9 causes ALG9-CDG (CDG-1l)	1	4	2.88413e+12	0.22306437336455154	0.8022773729608925	2	2	1.71777e+10	9606	Homo sapiens	ALG9		R-HSA-9035514
R-HSA-3858516	Glycogen storage disease type 0 (liver GYS2)	1	4	2.88413e+12	0.22306437336455154	0.8022773729608925	1	1	8.58885e+09	9606	Homo sapiens	GYG2		R-HSA-3858506
R-HSA-5357609	Glycogen storage disease type II (GAA)	1	4	2.88413e+12	0.22306437336455154	0.8022773729608925	1	1	8.58885e+09	9606	Homo sapiens	GYG1		R-HSA-9036729
R-HSA-3878781	Glycogen storage disease type IV (GBE1)	1	4	2.88413e+12	0.22306437336455154	0.8022773729608925	1	1	8.58885e+09	9606	Homo sapiens	GYG2		R-HSA-3878762
R-HSA-3814836	Glycogen storage disease type XV (GYG1)	1	4	2.88413e+12	0.22306437336455154	0.8022773729608925	1	1	8.58885e+09	9606	Homo sapiens	GYG1		R-HSA-3814838
R-HSA-3828062	Glycogen storage disease type 0 (muscle GYS1)	1	4	2.88413e+12	0.22306437336455154	0.8022773729608925	1	1	8.58885e+09	9606	Homo sapiens	GYG1		R-HSA-3828061
R-HSA-180897	Vpr-mediated induction of apoptosis by mitochondrial outer membrane permeabilization	1	4	2.88413e+12	0.22306437336455154	0.8022773729608925	1	2	1.71777e+10	9606	Homo sapiens	SLC25A4		R-HSA-180905
R-HSA-69186	Lagging Strand Synthesis	3	26	0.0018746845482731271	0.22703120207310368	0.8022773729608925	9	11	9.44774e+11	9606	Homo sapiens	PCNA
R-HSA-422085	Synthesis, secretion, and deacylation of Ghrelin	3	26	0.0018746845482731271	0.22703120207310368	0.8022773729608925	2	8	6.87108e+10	9606	Homo sapiens	LEP
R-HSA-1500620	Meiosis	8	92	0.006633499170812604	0.22901667958312855	0.8022773729608925	11	15	0.0012883277505797476	9606	Homo sapiens	STAG1
R-HSA-9013694	Signaling by NOTCH4	8	92	0.006633499170812604	0.22901667958312855	0.8022773729608925	3	20	0.00171777033410633	9606	Homo sapiens	ACTA2
R-HSA-381038	XBP1(S) activates chaperone genes	9	106	0.007642944696805826	0.23055384708612214	0.8022773729608925	5	48	0.004122648801855192	9606	Homo sapiens	FKBP14
R-HSA-5685938	HDR through Single Strand Annealing (SSA)	4	39	0.0028120268224096907	0.2338582125495805	0.8022773729608925	4	6	5.15331e+10	9606	Homo sapiens	BARD1
R-HSA-445355	Smooth Muscle Contraction	4	39	0.0028120268224096907	0.2338582125495805	0.8022773729608925	4	9	7.72997e+11	9606	Homo sapiens	ACTA2
R-HSA-5696397	Gap-filling DNA repair synthesis and ligation in GG-NER	3	27	0.001946787800129786	0.24360851386171478	0.8022773729608925	2	2	1.71777e+10	9606	Homo sapiens	PCNA
R-HSA-2514853	Condensation of Prometaphase Chromosomes	2	15	0.001081548777849881	0.24450531212265003	0.8022773729608925	4	4	3.43554e+10	9606	Homo sapiens	CSNK2B
R-HSA-381183	ATF6 (ATF6-alpha) activates chaperone genes	2	15	0.001081548777849881	0.24450531212265003	0.8022773729608925	1	5	4.29443e+11	9606	Homo sapiens	HSP90B1		R-HSA-1791163
R-HSA-5696394	DNA Damage Recognition in GG-NER	4	40	0.0028841300742663495	0.24733531982796508	0.8022773729608925	5	5	4.29443e+11	9606	Homo sapiens	DDB1
R-HSA-75067	Processing of Capped Intronless Pre-mRNA	3	28	0.0020188910519864448	0.26037072132781125	0.8022773729608925	5	10	8.58885e+10	9606	Homo sapiens	PCF11
R-HSA-5218859	Regulated Necrosis	3	28	0.0020188910519864448	0.26037072132781125	0.8022773729608925	3	13	0.0011165507171691145	9606	Homo sapiens	FAS
R-HSA-5213460	RIPK1-mediated regulated necrosis	3	28	0.0020188910519864448	0.26037072132781125	0.8022773729608925	3	13	0.0011165507171691145	9606	Homo sapiens	FAS
R-HSA-381070	IRE1alpha activates chaperones	9	110	0.00793135770423246	0.2625651031083145	0.8022773729608925	5	54	0.004637979902087091	9606	Homo sapiens	FKBP14
R-HSA-8984722	Interleukin-35 Signalling	2	16	0.0011536520297065398	0.2677178465997816	0.8022773729608925	24	26	0.002233101434338229	9606	Homo sapiens	EBI3		R-HSA-8984012
R-HSA-69109	Leading Strand Synthesis	2	16	0.0011536520297065398	0.2677178465997816	0.8022773729608925	3	4	3.43554e+10	9606	Homo sapiens	PCNA
R-HSA-69091	Polymerase switching	2	16	0.0011536520297065398	0.2677178465997816	0.8022773729608925	3	4	3.43554e+10	9606	Homo sapiens	PCNA
R-HSA-5661231	Metallothioneins bind metals	2	16	0.0011536520297065398	0.2677178465997816	0.8022773729608925	6	27	0.0023189899510435456	9606	Homo sapiens	MT4
R-HSA-198323	AKT phosphorylates targets in the cytosol	2	16	0.0011536520297065398	0.2677178465997816	0.8022773729608925	2	9	7.72997e+11	9606	Homo sapiens	CDKN1A
R-HSA-75157	FasL/ CD95L signaling	1	5	3.60516e+11	0.27058220437324565	0.8022773729608925	5	5	4.29443e+11	9606	Homo sapiens	FAS		R-HSA-83586
R-HSA-8941237	Invadopodia formation	1	5	3.60516e+11	0.27058220437324565	0.8022773729608925	1	1	8.58885e+09	9606	Homo sapiens	ADAM15		R-HSA-8941234
R-HSA-174411	Polymerase switching on the C-strand of the telomere	2	17	0.0012257552815631986	0.29091928943106926	0.8022773729608925	3	4	3.43554e+10	9606	Homo sapiens	PCNA
R-HSA-2559584	Formation of Senescence-Associated Heterochromatin Foci (SAHF)	2	17	0.0012257552815631986	0.29091928943106926	0.8022773729608925	1	2	1.71777e+10	9606	Homo sapiens	CDKN1A
R-HSA-6804759	Regulation of TP53 Activity through Association with Co-factors	2	17	0.0012257552815631986	0.29091928943106926	0.8022773729608925	3	11	9.44774e+11	9606	Homo sapiens	ZNF385A		R-HSA-6803719
R-HSA-73928	Depyrimidination	2	17	0.0012257552815631986	0.29091928943106926	0.8022773729608925	8	34	0.002920209567980761	9606	Homo sapiens	MBD4
R-HSA-110329	Cleavage of the damaged pyrimidine	2	17	0.0012257552815631986	0.29091928943106926	0.8022773729608925	4	17	0.0014601047839903805	9606	Homo sapiens	MBD4
R-HSA-381033	ATF6 (ATF6-alpha) activates chaperones	2	17	0.0012257552815631986	0.29091928943106926	0.8022773729608925	1	10	8.58885e+10	9606	Homo sapiens	HSP90B1		R-HSA-1791163
R-HSA-8941858	Regulation of RUNX3 expression and activity	5	57	0.004109885355829548	0.2926660274072548	0.8022773729608925	3	9	7.72997e+11	9606	Homo sapiens	PSMD12
R-HSA-5669034	TNFs bind their physiological receptors	3	30	0.002163097555699762	0.2942805627629903	0.8022773729608925	3	13	0.0011165507171691145	9606	Homo sapiens	TNFSF14
R-HSA-8878166	Transcriptional regulation by RUNX2	11	144	0.010382868267358857	0.3035644613428159	0.8022773729608925	13	84	0.007214635403246586	9606	Homo sapiens	CDKN1A
R-HSA-73893	DNA Damage Bypass	5	58	0.004181988607686206	0.30478707687434525	0.8022773729608925	30	34	0.002920209567980761	9606	Homo sapiens	DDB1
R-HSA-912446	Meiotic recombination	5	58	0.004181988607686206	0.30478707687434525	0.8022773729608925	5	9	7.72997e+11	9606	Homo sapiens	RAD51C
R-HSA-381119	Unfolded Protein Response (UPR)	12	160	0.011536520297065398	0.31341000189403956	0.8022773729608925	7	95	0.008159409087005067	9606	Homo sapiens	FKBP14
R-HSA-964739	N-glycan trimming and elongation in the cis-Golgi	2	18	0.0012978585334198572	0.3140243062477204	0.8022773729608925	4	5	4.29443e+11	9606	Homo sapiens	MAN1C1
R-HSA-5339717	Misspliced LRP5 mutants have enhanced beta-catenin-dependent signaling	1	6	4.3262e+12	0.3151969348691228	0.8022773729608925	1	1	8.58885e+09	9606	Homo sapiens	KREMEN2		R-HSA-5339711
R-HSA-111932	CaMK IV-mediated phosphorylation of CREB	1	6	4.3262e+12	0.3151969348691228	0.8022773729608925	2	5	4.29443e+11	9606	Homo sapiens	CREB1		R-HSA-111912
R-HSA-205025	NADE modulates death signalling	1	6	4.3262e+12	0.3151969348691228	0.8022773729608925	1	3	2.57666e+11	9606	Homo sapiens	CASP2		R-HSA-205117
R-HSA-112307	Transmission across Electrical Synapses	1	6	4.3262e+12	0.3151969348691228	0.8022773729608925	1	4	3.43554e+10	9606	Homo sapiens	GJC1		R-HSA-375330
R-HSA-112303	Electric Transmission Across Gap Junctions	1	6	4.3262e+12	0.3151969348691228	0.8022773729608925	1	4	3.43554e+10	9606	Homo sapiens	GJC1		R-HSA-375330
R-HSA-69541	Stabilization of p53	5	59	0.0042540918595428655	0.31698076730361024	0.8022773729608925	8	15	0.0012883277505797476	9606	Homo sapiens	PSMD12
R-HSA-5357769	Caspase activation via extrinsic apoptotic signalling pathway	3	32	0.0023073040594130795	0.3284424735994833	0.8022773729608925	6	17	0.0014601047839903805	9606	Homo sapiens	FAS
R-HSA-68882	Mitotic Anaphase	15	207	0.014925373134328358	0.3302472696161023	0.8022773729608925	6	11	9.44774e+11	9606	Homo sapiens	PSMD12
R-HSA-212436	Generic Transcription Pathway	91	1376	0.09921407455476242	0.3338045626234869	0.8022773729608925	154	649	0.05574164734175041	9606	Homo sapiens	ZNF573
R-HSA-2555396	Mitotic Metaphase and Anaphase	15	208	0.014997476386185017	0.33677349933926437	0.8022773729608925	6	12	0.001030662200463798	9606	Homo sapiens	PSMD12
R-HSA-110312	Translesion synthesis by REV1	2	19	0.001369961785276516	0.3369580169898212	0.8022773729608925	4	5	4.29443e+11	9606	Homo sapiens	PCNA
R-HSA-2142712	Synthesis of 12-eicosatetraenoic acid derivatives	2	19	0.001369961785276516	0.3369580169898212	0.8022773729608925	2	6	5.15331e+10	9606	Homo sapiens	GPX1		R-HSA-2161959
R-HSA-5693607	Processing of DNA double-strand break ends	7	90	0.006489292667099286	0.34198245643069736	0.8022773729608925	13	17	0.0014601047839903805	9606	Homo sapiens	BARD1
R-HSA-1221632	Meiotic synapsis	5	62	0.0044704016151128415	0.35385957095250586	0.8022773729608925	6	6	5.15331e+10	9606	Homo sapiens	STAG1
R-HSA-448706	Interleukin-1 processing	1	7	5.04723e+11	0.3570857392076211	0.8022773729608925	2	5	4.29443e+11	9606	Homo sapiens	IL18		R-HSA-449058
R-HSA-420597	Nectin/Necl trans heterodimerization	1	7	5.04723e+11	0.3570857392076211	0.8022773729608925	3	8	6.87108e+10	9606	Homo sapiens	PVRL1		R-HSA-420582
R-HSA-442717	CREB phosphorylation through the activation of CaMKK	1	7	5.04723e+11	0.3570857392076211	0.8022773729608925	1	5	4.29443e+11	9606	Homo sapiens	CREB1		R-HSA-443480
R-HSA-5656121	Translesion synthesis by POLI	2	20	0.0014420650371331748	0.3596550389087402	0.8022773729608925	3	3	2.57666e+11	9606	Homo sapiens	PCNA
R-HSA-5696399	Global Genome Nucleotide Excision Repair (GG-NER)	7	92	0.006633499170812604	0.3621940736123691	0.8022773729608925	18	20	0.00171777033410633	9606	Homo sapiens	DDB1
R-HSA-1474165	Reproduction	9	123	0.008868699978369024	0.3738584232148937	0.8022773729608925	13	24	0.002061324400927596	9606	Homo sapiens	STAG1
R-HSA-5656169	Termination of translesion DNA synthesis	3	35	0.002523613814983056	0.37954441984937115	0.8022773729608925	8	9	7.72997e+11	9606	Homo sapiens	PCNA
R-HSA-5655862	Translesion synthesis by POLK	2	21	0.0015141682889898333	0.38205860730212904	0.8022773729608925	3	3	2.57666e+11	9606	Homo sapiens	PCNA
R-HSA-430039	mRNA decay by 5' to 3' exoribonuclease	2	21	0.0015141682889898333	0.38205860730212904	0.8022773729608925	2	3	2.57666e+11	9606	Homo sapiens	XRN1
R-HSA-5660526	Response to metal ions	2	21	0.0015141682889898333	0.38205860730212904	0.8022773729608925	6	31	0.0026625440178648114	9606	Homo sapiens	MT4
R-HSA-69278	Cell Cycle, Mitotic	38	569	0.04102675030643882	0.3832287370313687	0.8022773729608925	155	334	0.02868676457957571	9606	Homo sapiens	PSMD12
R-HSA-211733	Regulation of activated PAK-2p34 by proteasome mediated degradation	4	50	0.0036051625928329367	0.3874038191495086	0.8022773729608925	1	2	1.71777e+10	9606	Homo sapiens	PSMD12
R-HSA-190828	Gap junction trafficking	4	50	0.0036051625928329367	0.3874038191495086	0.8022773729608925	5	20	0.00171777033410633	9606	Homo sapiens	GJC1
R-HSA-8939902	Regulation of RUNX2 expression and activity	6	80	0.005768260148532699	0.39234915432237893	0.8022773729608925	8	32	0.002748432534570128	9606	Homo sapiens	PSMD12
R-HSA-6804756	Regulation of TP53 Activity through Phosphorylation	7	95	0.00684980892638258	0.392662288157434	0.8022773729608925	6	26	0.002233101434338229	9606	Homo sapiens	BARD1
R-HSA-167826	The fatty acid cycling model	1	8	5.76826e+11	0.39641499053428764	0.8022773729608925	3	6	5.15331e+10	9606	Homo sapiens	UCP3		R-HSA-166387
R-HSA-75094	Formation of the Editosome	1	8	5.76826e+11	0.39641499053428764	0.8022773729608925	1	2	1.71777e+10	9606	Homo sapiens	APOBEC3H		R-HSA-77609
R-HSA-8964041	LDL remodeling	1	8	5.76826e+11	0.39641499053428764	0.8022773729608925	1	2	1.71777e+10	9606	Homo sapiens	CETP		R-HSA-266350
R-HSA-389397	Orexin and neuropeptides FF and QRFP bind to their respective receptors	1	8	5.76826e+11	0.39641499053428764	0.8022773729608925	1	4	3.43554e+10	9606	Homo sapiens	QRFPR		R-HSA-389424
R-HSA-163765	ChREBP activates metabolic gene expression	1	8	5.76826e+11	0.39641499053428764	0.8022773729608925	1	6	5.15331e+10	9606	Homo sapiens	FAS		R-HSA-163733
R-HSA-9008059	Interleukin-37 signaling	3	36	0.0025957170668397143	0.3964175909397736	0.8022773729608925	2	14	0.001202439233874431	9606	Homo sapiens	PTPN12
R-HSA-5693565	Recruitment and ATM-mediated phosphorylation of repair and signaling proteins at DNA double strand breaks	5	66	0.004758814622539477	0.4032367103607526	0.8022773729608925	30	35	0.0030060980846860776	9606	Homo sapiens	BARD1
R-HSA-4608870	Asymmetric localization of PCP proteins	5	66	0.004758814622539477	0.4032367103607526	0.8022773729608925	3	7	6.0122e+11	9606	Homo sapiens	PSMD12
R-HSA-3229121	Glycogen storage diseases	2	22	0.0015862715408464921	0.40411976807534034	0.8022773729608925	7	10	8.58885e+10	9606	Homo sapiens	GYG2
R-HSA-2142770	Synthesis of 15-eicosatetraenoic acid derivatives	2	22	0.0015862715408464921	0.40411976807534034	0.8022773729608925	1	4	3.43554e+10	9606	Homo sapiens	GPX1		R-HSA-2161791
R-HSA-350562	Regulation of ornithine decarboxylase (ODC)	4	52	0.0037493690965462543	0.4155106164408109	0.8022773729608925	1	4	3.43554e+10	9606	Homo sapiens	PSMD12
R-HSA-186712	Regulation of beta-cell development	5	67	0.004830917874396135	0.4155357252457922	0.8022773729608925	2	26	0.002233101434338229	9606	Homo sapiens	RFX6
R-HSA-156711	Polo-like kinase mediated events	2	23	0.001658374792703151	0.4257966366430642	0.8022773729608925	7	15	0.0012883277505797476	9606	Homo sapiens	CDC25C
R-HSA-5625900	RHO GTPases activate CIT	2	23	0.001658374792703151	0.4257966366430642	0.8022773729608925	1	6	5.15331e+10	9606	Homo sapiens	PRC1
R-HSA-180534	Vpu mediated degradation of CD4	4	53	0.003821472348402913	0.42945974609210524	0.8022773729608925	1	5	4.29443e+11	9606	Homo sapiens	PSMD12
R-HSA-1236978	Cross-presentation of soluble exogenous antigens (endosomes)	4	53	0.003821472348402913	0.42945974609210524	0.8022773729608925	1	6	5.15331e+10	9606	Homo sapiens	PSMD12
R-HSA-174417	Telomere C-strand (Lagging Strand) Synthesis	3	38	0.002739923570553032	0.42976292555030304	0.8022773729608925	11	14	0.001202439233874431	9606	Homo sapiens	PCNA
R-HSA-1538133	G0 and Early G1	3	38	0.002739923570553032	0.42976292555030304	0.8022773729608925	14	27	0.0023189899510435456	9606	Homo sapiens	PCNA
R-HSA-4086400	PCP/CE pathway	7	99	0.007138221933809215	0.4332769917636472	0.8022773729608925	7	24	0.002061324400927596	9606	Homo sapiens	PSMD12
R-HSA-447043	Neurofascin interactions	1	9	6.48929e+11	0.43334091855780155	0.8022773729608925	7	7	6.0122e+11	9606	Homo sapiens	NFASC		R-HSA-373733
R-HSA-199920	CREB phosphorylation	1	9	6.48929e+11	0.43334091855780155	0.8022773729608925	3	4	3.43554e+10	9606	Homo sapiens	CREB1		R-HSA-199895
R-HSA-350864	Regulation of thyroid hormone activity	1	9	6.48929e+11	0.43334091855780155	0.8022773729608925	1	2	1.71777e+10	9606	Homo sapiens	DIO1		R-HSA-209772
R-HSA-8874211	CREB3 factors activate genes	1	9	6.48929e+11	0.43334091855780155	0.8022773729608925	1	21	0.0018036588508116465	9606	Homo sapiens	C5orf41		R-HSA-8874849
R-HSA-774815	Nucleosome assembly	4	54	0.003893575600259572	0.44331939932670905	0.8022773729608925	4	4	3.43554e+10	9606	Homo sapiens	HIST1H2BK
R-HSA-606279	Deposition of new CENPA-containing nucleosomes at the centromere	4	54	0.003893575600259572	0.44331939932670905	0.8022773729608925	4	4	3.43554e+10	9606	Homo sapiens	HIST1H2BK
R-HSA-157858	Gap junction trafficking and regulation	4	54	0.003893575600259572	0.44331939932670905	0.8022773729608925	5	24	0.002061324400927596	9606	Homo sapiens	GJC1
R-HSA-169911	Regulation of Apoptosis	4	54	0.003893575600259572	0.44331939932670905	0.8022773729608925	1	5	4.29443e+11	9606	Homo sapiens	PSMD12
R-HSA-349425	Autodegradation of the E3 ubiquitin ligase COP1	4	54	0.003893575600259572	0.44331939932670905	0.8022773729608925	1	5	4.29443e+11	9606	Homo sapiens	PSMD12
R-HSA-69229	Ubiquitin-dependent degradation of Cyclin D1	4	54	0.003893575600259572	0.44331939932670905	0.8022773729608925	1	5	4.29443e+11	9606	Homo sapiens	PSMD12
R-HSA-75815	Ubiquitin-dependent degradation of Cyclin D	4	54	0.003893575600259572	0.44331939932670905	0.8022773729608925	1	5	4.29443e+11	9606	Homo sapiens	PSMD12
R-HSA-190861	Gap junction assembly	3	39	0.0028120268224096907	0.4461888762913828	0.8022773729608925	1	16	0.001374216267285064	9606	Homo sapiens	GJC1
R-HSA-110320	Translesion Synthesis by POLH	2	24	0.0017304780445598098	0.44705371809844885	0.8022773729608925	6	8	6.87108e+10	9606	Homo sapiens	PCNA
R-HSA-2142688	Synthesis of 5-eicosatetraenoic acids	2	24	0.0017304780445598098	0.44705371809844885	0.8022773729608925	1	4	3.43554e+10	9606	Homo sapiens	GPX1		R-HSA-2161946
R-HSA-73857	RNA Polymerase II Transcription	97	1515	0.10923642656283798	0.4548291992070832	0.8022773729608925	179	708	0.06080906982736408	9606	Homo sapiens	ZNF573
R-HSA-8854050	FBXL7 down-regulates AURKA during mitotic entry and in early mitosis	4	55	0.00396567885211623	0.45707565856734644	0.8022773729608925	2	6	5.15331e+10	9606	Homo sapiens	PSMD12
R-HSA-174113	SCF-beta-TrCP mediated degradation of Emi1	4	55	0.00396567885211623	0.45707565856734644	0.8022773729608925	1	3	2.57666e+11	9606	Homo sapiens	PSMD12
R-HSA-69610	p53-Independent DNA Damage Response	4	55	0.00396567885211623	0.45707565856734644	0.8022773729608925	1	5	4.29443e+11	9606	Homo sapiens	PSMD12
R-HSA-69601	Ubiquitin Mediated Degradation of Phosphorylated Cdc25A	4	55	0.00396567885211623	0.45707565856734644	0.8022773729608925	1	5	4.29443e+11	9606	Homo sapiens	PSMD12
R-HSA-69613	p53-Independent G1/S DNA damage checkpoint	4	55	0.00396567885211623	0.45707565856734644	0.8022773729608925	1	5	4.29443e+11	9606	Homo sapiens	PSMD12
R-HSA-109581	Apoptosis	12	180	0.012978585334198572	0.46345825190629153	0.8022773729608925	22	126	0.010821953104869879	9606	Homo sapiens	PSMD12
R-HSA-73929	Base-Excision Repair, AP Site Formation	2	25	0.0018025812964164683	0.4678612839321581	0.8022773729608925	8	44	0.003779094735033926	9606	Homo sapiens	MBD4
R-HSA-964827	Progressive trimming of alpha-1,2-linked mannose residues from Man9/8/7GlcNAc2 to produce Man5GlcNAc2	1	10	7.21033e+11	0.4680102273093941	0.8022773729608925	3	3	2.57666e+11	9606	Homo sapiens	MAN1C1		R-HSA-964830
R-HSA-2470946	Cohesin Loading onto Chromatin	1	10	7.21033e+11	0.4680102273093941	0.8022773729608925	2	2	1.71777e+10	9606	Homo sapiens	STAG1		R-HSA-2470935
R-HSA-72200	mRNA Editing: C to U Conversion	1	10	7.21033e+11	0.4680102273093941	0.8022773729608925	2	3	2.57666e+11	9606	Homo sapiens	APOBEC3H		R-HSA-77609
R-HSA-1912399	Pre-NOTCH Processing in the Endoplasmic Reticulum	1	10	7.21033e+11	0.4680102273093941	0.8022773729608925	1	2	1.71777e+10	9606	Homo sapiens	POFUT1		R-HSA-1912349
R-HSA-426117	Cation-coupled Chloride cotransporters	1	10	7.21033e+11	0.4680102273093941	0.8022773729608925	1	3	2.57666e+11	9606	Homo sapiens	SLC12A4		R-HSA-426155
R-HSA-8847453	Synthesis of PIPs in the nucleus	1	10	7.21033e+11	0.4680102273093941	0.8022773729608925	1	3	2.57666e+11	9606	Homo sapiens	PIP5K2B		R-HSA-6811522
R-HSA-209822	Glycoprotein hormones	1	10	7.21033e+11	0.4680102273093941	0.8022773729608925	1	4	3.43554e+10	9606	Homo sapiens	INHBA		R-HSA-378975
R-HSA-9026762	Biosynthesis of maresin conjugates in tissue regeneration (MCTR)	1	10	7.21033e+11	0.4680102273093941	0.8022773729608925	1	4	3.43554e+10	9606	Homo sapiens	GSTM4		R-HSA-9026777
R-HSA-5666185	RHO GTPases Activate Rhotekin and Rhophilins	1	10	7.21033e+11	0.4680102273093941	0.8022773729608925	1	6	5.15331e+10	9606	Homo sapiens	TAX1BP3		R-HSA-5666216
R-HSA-2151201	Transcriptional activation of mitochondrial biogenesis	6	87	0.00627298291152931	0.4694347286720556	0.8022773729608925	19	32	0.002748432534570128	9606	Homo sapiens	CREB1
R-HSA-180585	Vif-mediated degradation of APOBEC3G	4	56	0.0040377821039728895	0.47071544681237554	0.8022773729608925	1	4	3.43554e+10	9606	Homo sapiens	PSMD12
R-HSA-450408	AUF1 (hnRNP D0) binds and destabilizes mRNA	4	56	0.0040377821039728895	0.47071544681237554	0.8022773729608925	1	4	3.43554e+10	9606	Homo sapiens	PSMD12
R-HSA-174184	Cdc20:Phospho-APC/C mediated degradation of Cyclin A	5	72	0.005191434133679429	0.47621128119288336	0.8022773729608925	3	3	2.57666e+11	9606	Homo sapiens	PSMD12
R-HSA-174178	APC/C:Cdh1 mediated degradation of Cdc20 and other APC/C:Cdh1 targeted proteins in late mitosis/early G1	5	72	0.005191434133679429	0.47621128119288336	0.8022773729608925	2	4	3.43554e+10	9606	Homo sapiens	PSMD12
R-HSA-5668541	TNFR2 non-canonical NF-kB pathway	7	104	0.007498738193092509	0.483452511637839	0.8022773729608925	12	43	0.0036932062183286096	9606	Homo sapiens	PSMD12
R-HSA-4641258	Degradation of DVL	4	57	0.004109885355829548	0.4842265204978159	0.8022773729608925	2	7	6.0122e+11	9606	Homo sapiens	PSMD12
R-HSA-4641257	Degradation of AXIN	4	57	0.004109885355829548	0.4842265204978159	0.8022773729608925	2	8	6.87108e+10	9606	Homo sapiens	PSMD12
R-HSA-179419	APC:Cdc20 mediated degradation of cell cycle proteins prior to satisfation of the cell cycle checkpoint	5	73	0.005263537385536088	0.48811429072040546	0.8022773729608925	6	6	5.15331e+10	9606	Homo sapiens	PSMD12
R-HSA-3322077	Glycogen synthesis	2	26	0.0018746845482731271	0.4881948009505279	0.8022773729608925	20	22	0.001889547367516963	9606	Homo sapiens	GYG2
R-HSA-9013695	NOTCH4 Intracellular Domain Regulates Transcription	2	26	0.0018746845482731271	0.4881948009505279	0.8022773729608925	1	9	7.72997e+11	9606	Homo sapiens	ACTA2		R-HSA-9604664
R-HSA-6796648	TP53 Regulates Transcription of DNA Repair Genes	6	89	0.006417189415242628	0.4910249740237087	0.8022773729608925	7	17	0.0014601047839903805	9606	Homo sapiens	JUN
R-HSA-73886	Chromosome Maintenance	7	105	0.007570841444949167	0.49334989943109464	0.8022773729608925	17	27	0.0023189899510435456	9606	Homo sapiens	PCNA
R-HSA-5693606	DNA Double Strand Break Response	5	74	0.005335640637392746	0.4999193272742031	0.8022773729608925	30	44	0.003779094735033926	9606	Homo sapiens	BARD1
R-HSA-8948751	Regulation of PTEN stability and activity	5	74	0.005335640637392746	0.4999193272742031	0.8022773729608925	2	13	0.0011165507171691145	9606	Homo sapiens	PSMD12
R-HSA-112126	ALKBH3 mediated reversal of alkylation damage	1	11	7.93136e+11	0.5005606753192682	0.8022773729608925	6	6	5.15331e+10	9606	Homo sapiens	ASCC3		R-HSA-5657637
R-HSA-629597	Highly calcium permeable nicotinic acetylcholine receptors	1	11	7.93136e+11	0.5005606753192682	0.8022773729608925	2	2	1.71777e+10	9606	Homo sapiens	CHRNA5		R-HSA-629599
R-HSA-196025	Formation of annular gap junctions	1	11	7.93136e+11	0.5005606753192682	0.8022773729608925	2	2	1.71777e+10	9606	Homo sapiens	CLTA		R-HSA-196017
R-HSA-167827	The proton buffering model	1	11	7.93136e+11	0.5005606753192682	0.8022773729608925	1	1	8.58885e+09	9606	Homo sapiens	UCP3		R-HSA-170026
R-HSA-111453	BH3-only proteins associate with and inactivate anti-apoptotic BCL-2 members	1	11	7.93136e+11	0.5005606753192682	0.8022773729608925	2	4	3.43554e+10	9606	Homo sapiens	BBC3		R-HSA-508163
R-HSA-419812	Calcitonin-like ligand receptors	1	11	7.93136e+11	0.5005606753192682	0.8022773729608925	2	4	3.43554e+10	9606	Homo sapiens	RAMP3		R-HSA-420214
R-HSA-73843	5-Phosphoribose 1-diphosphate biosynthesis	1	11	7.93136e+11	0.5005606753192682	0.8022773729608925	1	2	1.71777e+10	9606	Homo sapiens	PRPS1L1		R-HSA-73580
R-HSA-390696	Adrenoceptors	1	11	7.93136e+11	0.5005606753192682	0.8022773729608925	1	3	2.57666e+11	9606	Homo sapiens	ADRB2		R-HSA-390674
R-HSA-446107	Type I hemidesmosome assembly	1	11	7.93136e+11	0.5005606753192682	0.8022773729608925	1	6	5.15331e+10	9606	Homo sapiens	KRT17		R-HSA-446077
R-HSA-8934903	Receptor Mediated Mitophagy	1	11	7.93136e+11	0.5005606753192682	0.8022773729608925	1	7	6.0122e+11	9606	Homo sapiens	CSNK2B		R-HSA-8948039
R-HSA-174143	APC/C-mediated degradation of cell cycle proteins	6	90	0.006489292667099286	0.5017126300290858	0.8022773729608925	14	38	0.003263763634802027	9606	Homo sapiens	PSMD12
R-HSA-453276	Regulation of mitotic cell cycle	6	90	0.006489292667099286	0.5017126300290858	0.8022773729608925	14	38	0.003263763634802027	9606	Homo sapiens	PSMD12
R-HSA-70221	Glycogen breakdown (glycogenolysis)	2	27	0.001946787800129786	0.5080344083377601	0.8022773729608925	7	15	0.0012883277505797476	9606	Homo sapiens	GYG2
R-HSA-176409	APC/C:Cdc20 mediated degradation of mitotic proteins	5	75	0.0054077438892494055	0.5116184772768246	0.8022773729608925	8	13	0.0011165507171691145	9606	Homo sapiens	PSMD12
R-HSA-5357801	Programmed Cell Death	12	188	0.013555411349051843	0.523095064026705	0.8022773729608925	25	139	0.011938503822038994	9606	Homo sapiens	PSMD12
R-HSA-176814	Activation of APC/C and APC/C:Cdc20 mediated degradation of mitotic proteins	5	76	0.005479847141106064	0.5232042839190257	0.8022773729608925	8	15	0.0012883277505797476	9606	Homo sapiens	PSMD12
R-HSA-8866654	E3 ubiquitin ligases ubiquitinate target proteins	4	60	0.004326195111399524	0.5238772856754939	0.8022773729608925	6	16	0.001374216267285064	9606	Homo sapiens	PCNA
R-HSA-76071	RNA Polymerase III Transcription Initiation From Type 3 Promoter	2	28	0.0020188910519864448	0.5273644391352623	0.8022773729608925	4	4	3.43554e+10	9606	Homo sapiens	CRCP
R-HSA-190873	Gap junction degradation	1	12	8.65239e+11	0.5311216204950311	0.8022773729608925	4	4	3.43554e+10	9606	Homo sapiens	CLTA		R-HSA-196017
R-HSA-450341	Activation of the AP-1 family of transcription factors	1	12	8.65239e+11	0.5311216204950311	0.8022773729608925	3	5	4.29443e+11	9606	Homo sapiens	JUN		R-HSA-450292
R-HSA-8866427	VLDLR internalisation and degradation	1	12	8.65239e+11	0.5311216204950311	0.8022773729608925	2	4	3.43554e+10	9606	Homo sapiens	CLTA		R-HSA-8855131
R-HSA-442720	CREB phosphorylation through the activation of Adenylate Cyclase	1	12	8.65239e+11	0.5311216204950311	0.8022773729608925	1	2	1.71777e+10	9606	Homo sapiens	CREB1		R-HSA-443474
R-HSA-75072	mRNA Editing	1	12	8.65239e+11	0.5311216204950311	0.8022773729608925	2	9	7.72997e+11	9606	Homo sapiens	APOBEC3H		R-HSA-77609
R-HSA-5362768	Hh mutants that don't undergo autocatalytic processing are degraded by ERAD	4	61	0.004398298363256183	0.5367673194042767	0.8022773729608925	1	6	5.15331e+10	9606	Homo sapiens	PSMD12
R-HSA-5676590	NIK-->noncanonical NF-kB signaling	4	61	0.004398298363256183	0.5367673194042767	0.8022773729608925	1	9	7.72997e+11	9606	Homo sapiens	PSMD12
R-HSA-180786	Extension of Telomeres	3	45	0.003244646333549643	0.540127578235042	0.8022773729608925	11	21	0.0018036588508116465	9606	Homo sapiens	PCNA
R-HSA-3214847	HATs acetylate histones	7	110	0.00793135770423246	0.5418642418197066	0.8022773729608925	7	15	0.0012883277505797476	9606	Homo sapiens	YEATS2
R-HSA-141424	Amplification of signal from the kinetochores	6	94	0.006777705674525921	0.5436063270285351	0.8022773729608925	4	4	3.43554e+10	9606	Homo sapiens	SGOL2
R-HSA-141444	Amplification of signal from unattached kinetochores via a MAD2 inhibitory signal	6	94	0.006777705674525921	0.5436063270285351	0.8022773729608925	4	4	3.43554e+10	9606	Homo sapiens	SGOL2
R-HSA-8943723	Regulation of PTEN mRNA translation	2	29	0.002090994303843103	0.5461729826571883	0.8022773729608925	10	24	0.002061324400927596	9606	Homo sapiens	VAPA
R-HSA-5610780	Degradation of GLI1 by the proteasome	4	62	0.0044704016151128415	0.5494794732186349	0.8022773729608925	2	6	5.15331e+10	9606	Homo sapiens	PSMD12
R-HSA-5610783	Degradation of GLI2 by the proteasome	4	62	0.0044704016151128415	0.5494794732186349	0.8022773729608925	1	5	4.29443e+11	9606	Homo sapiens	PSMD12
R-HSA-5610785	GLI3 is processed to GLI3R by the proteasome	4	62	0.0044704016151128415	0.5494794732186349	0.8022773729608925	1	5	4.29443e+11	9606	Homo sapiens	PSMD12
R-HSA-8953750	Transcriptional Regulation by E2F6	3	46	0.003316749585406302	0.5548819813729932	0.8022773729608925	3	33	0.0028343210512754443	9606	Homo sapiens	BRCA1
R-HSA-2468052	Establishment of Sister Chromatid Cohesion	1	13	9.37342e+11	0.5598145318468353	0.8022773729608925	4	4	3.43554e+10	9606	Homo sapiens	STAG1		R-HSA-2468039
R-HSA-629594	Highly calcium permeable postsynaptic nicotinic acetylcholine receptors	1	13	9.37342e+11	0.5598145318468353	0.8022773729608925	2	2	1.71777e+10	9606	Homo sapiens	CHRNA5		R-HSA-629595
R-HSA-2586552	Signaling by Leptin	1	13	9.37342e+11	0.5598145318468353	0.8022773729608925	15	19	0.0016318818174010136	9606	Homo sapiens	LEP		R-HSA-2671850
R-HSA-5221030	TET1,2,3 and TDG demethylate DNA	1	13	9.37342e+11	0.5598145318468353	0.8022773729608925	3	5	4.29443e+11	9606	Homo sapiens	TET3		R-HSA-5220990
R-HSA-166187	Mitochondrial Uncoupling Proteins	1	13	9.37342e+11	0.5598145318468353	0.8022773729608925	4	7	6.0122e+11	9606	Homo sapiens	UCP3		R-HSA-166387
R-HSA-9020956	Interleukin-27 signaling	1	13	9.37342e+11	0.5598145318468353	0.8022773729608925	11	20	0.00171777033410633	9606	Homo sapiens	EBI3		R-HSA-8950441
R-HSA-1300642	Sperm Motility And Taxes	1	13	9.37342e+11	0.5598145318468353	0.8022773729608925	2	4	3.43554e+10	9606	Homo sapiens	CATSPER2		R-HSA-2534359
R-HSA-5140745	WNT5A-dependent internalization of FZD2, FZD5 and ROR2	1	13	9.37342e+11	0.5598145318468353	0.8022773729608925	1	2	1.71777e+10	9606	Homo sapiens	CLTA		R-HSA-5140747
R-HSA-209952	Peptide hormone biosynthesis	1	13	9.37342e+11	0.5598145318468353	0.8022773729608925	1	5	4.29443e+11	9606	Homo sapiens	INHBA		R-HSA-378975
R-HSA-174084	Autodegradation of Cdh1 by Cdh1:APC/C	4	63	0.004542504866969501	0.5620062029820384	0.8022773729608925	1	2	1.71777e+10	9606	Homo sapiens	PSMD12
R-HSA-2980766	Nuclear Envelope Breakdown	4	63	0.004542504866969501	0.5620062029820384	0.8022773729608925	3	13	0.0011165507171691145	9606	Homo sapiens	LMNA
R-HSA-193648	NRAGE signals death through JNK	4	63	0.004542504866969501	0.5620062029820384	0.8022773729608925	1	7	6.0122e+11	9606	Homo sapiens	AKAP13
R-HSA-420029	Tight junction interactions	2	30	0.002163097555699762	0.5644514846411857	0.8022773729608925	2	3	2.57666e+11	9606	Homo sapiens	CLDN5
R-HSA-5633007	Regulation of TP53 Activity	11	178	0.012834378830485256	0.5682010530912998	0.8022773729608925	36	98	0.008417074637121017	9606	Homo sapiens	BARD1
R-HSA-204998	Cell death signalling via NRAGE, NRIF and NADE	5	80	0.005768260148532699	0.5682806968046565	0.8022773729608925	2	17	0.0014601047839903805	9606	Homo sapiens	AKAP13
R-HSA-446652	Interleukin-1 family signaling	10	162	0.011680726800778715	0.5702287126361253	0.8022773729608925	9	78	0.006699304303014687	9606	Homo sapiens	PSMD12
R-HSA-5578775	Ion homeostasis	4	64	0.004614608118826159	0.5743406788488745	0.8022773729608925	6	15	0.0012883277505797476	9606	Homo sapiens	TRPC1
R-HSA-5387390	Hh mutants abrogate ligand secretion	4	64	0.004614608118826159	0.5743406788488745	0.8022773729608925	1	7	6.0122e+11	9606	Homo sapiens	PSMD12
R-HSA-1971475	A tetrasaccharide linker sequence is required for GAG synthesis	2	31	0.0022352008075564207	0.5821943821657961	0.8022773729608925	4	4	3.43554e+10	9606	Homo sapiens	XYLT2
R-HSA-182971	EGFR downregulation	2	31	0.0022352008075564207	0.5821943821657961	0.8022773729608925	5	22	0.001889547367516963	9606	Homo sapiens	PTPN12
R-HSA-1266695	Interleukin-7 signaling	2	31	0.0022352008075564207	0.5821943821657961	0.8022773729608925	5	25	0.0021472129176329123	9606	Homo sapiens	BRWD1		R-HSA-8865605
R-HSA-110313	Translesion synthesis by Y family DNA polymerases bypasses lesions on DNA template	3	48	0.0034609560891196195	0.583524046753652	0.8022773729608925	24	28	0.002404878467748862	9606	Homo sapiens	PCNA
R-HSA-69231	Cyclin D associated events in G1	3	48	0.0034609560891196195	0.583524046753652	0.8022773729608925	10	14	0.001202439233874431	9606	Homo sapiens	CDKN1A
R-HSA-69236	G1 Phase	3	48	0.0034609560891196195	0.583524046753652	0.8022773729608925	10	14	0.001202439233874431	9606	Homo sapiens	CDKN1A
R-HSA-6811438	Intra-Golgi traffic	3	48	0.0034609560891196195	0.583524046753652	0.8022773729608925	5	10	8.58885e+10	9606	Homo sapiens	NSF
R-HSA-5689603	UCH proteinases	6	98	0.007066118681952556	0.5838782456148018	0.8022773729608925	4	11	9.44774e+11	9606	Homo sapiens	BARD1
R-HSA-8876493	InlA-mediated entry of Listeria monocytogenes into host cells	1	14	0.0010094455259932224	0.5867534700739137	0.8022773729608925	4	5	4.29443e+11	9606	Homo sapiens	CTNND1		R-HSA-8876948
R-HSA-177135	Conjugation of benzoate with glycine	1	14	0.0010094455259932224	0.5867534700739137	0.8022773729608925	1	2	1.71777e+10	9606	Homo sapiens	GLYATL2		R-HSA-159566
R-HSA-210990	PECAM1 interactions	1	14	0.0010094455259932224	0.5867534700739137	0.8022773729608925	1	7	6.0122e+11	9606	Homo sapiens	INPP5D		R-HSA-210290
R-HSA-176408	Regulation of APC/C activators between G1/S and early anaphase	5	82	0.005912466652246017	0.5899777489597255	0.8022773729608925	3	14	0.001202439233874431	9606	Homo sapiens	PSMD12
R-HSA-8852276	The role of GTSE1 in G2/M progression after G2 checkpoint	5	82	0.005912466652246017	0.5899777489597255	0.8022773729608925	2	10	8.58885e+10	9606	Homo sapiens	PSMD12
R-HSA-6782210	Gap-filling DNA repair synthesis and ligation in TC-NER	4	66	0.004758814622539477	0.5984089794012766	0.8022773729608925	2	2	1.71777e+10	9606	Homo sapiens	DDB1
R-HSA-5607761	Dectin-1 mediated noncanonical NF-kB signaling	4	66	0.004758814622539477	0.5984089794012766	0.8022773729608925	1	9	7.72997e+11	9606	Homo sapiens	PSMD12
R-HSA-210500	Glutamate Neurotransmitter Release Cycle	2	32	0.0023073040594130795	0.599398770578019	0.8022773729608925	3	8	6.87108e+10	9606	Homo sapiens	UNC13B
R-HSA-917937	Iron uptake and transport	5	83	0.005984569904102675	0.6005986979410636	0.8022773729608925	3	34	0.002920209567980761	9606	Homo sapiens	ATP6V1A
R-HSA-421270	Cell-cell junction organization	4	67	0.004830917874396135	0.6101325005890357	0.8022773729608925	9	21	0.0018036588508116465	9606	Homo sapiens	CLDN5
R-HSA-174154	APC/C:Cdc20 mediated degradation of Securin	4	67	0.004830917874396135	0.6101325005890357	0.8022773729608925	1	3	2.57666e+11	9606	Homo sapiens	PSMD12
R-HSA-5678895	Defective CFTR causes cystic fibrosis	4	67	0.004830917874396135	0.6101325005890357	0.8022773729608925	1	7	6.0122e+11	9606	Homo sapiens	PSMD12
R-HSA-170968	Frs2-mediated activation	1	15	0.001081548777849881	0.6120455389060526	0.8022773729608925	5	6	5.15331e+10	9606	Homo sapiens	FRS2		R-HSA-170978
R-HSA-9028731	Activated NTRK2 signals through FRS2 and FRS3	1	15	0.001081548777849881	0.6120455389060526	0.8022773729608925	5	7	6.0122e+11	9606	Homo sapiens	FRS2		R-HSA-9032073
R-HSA-1502540	Signaling by Activin	1	15	0.001081548777849881	0.6120455389060526	0.8022773729608925	7	10	8.58885e+10	9606	Homo sapiens	INHBA		R-HSA-1549526
R-HSA-75035	Chk1/Chk2(Cds1) mediated inactivation of Cyclin B:Cdk1 complex	1	15	0.001081548777849881	0.6120455389060526	0.8022773729608925	3	5	4.29443e+11	9606	Homo sapiens	CDC25C		R-HSA-75809
R-HSA-2428933	SHC-related events triggered by IGF1R	1	15	0.001081548777849881	0.6120455389060526	0.8022773729608925	3	5	4.29443e+11	9606	Homo sapiens	IGF1		R-HSA-2404193
R-HSA-110362	POLB-Dependent Long Patch Base Excision Repair	1	15	0.001081548777849881	0.6120455389060526	0.8022773729608925	5	10	8.58885e+10	9606	Homo sapiens	PARP2		R-HSA-5651828
R-HSA-622323	Presynaptic nicotinic acetylcholine receptors	1	15	0.001081548777849881	0.6120455389060526	0.8022773729608925	2	4	3.43554e+10	9606	Homo sapiens	CHRNA5		R-HSA-629599
R-HSA-3772470	Negative regulation of TCF-dependent signaling by WNT ligand antagonists	1	15	0.001081548777849881	0.6120455389060526	0.8022773729608925	2	5	4.29443e+11	9606	Homo sapiens	KREMEN2		R-HSA-3769401
R-HSA-5685939	HDR through MMEJ (alt-NHEJ)	1	15	0.001081548777849881	0.6120455389060526	0.8022773729608925	3	8	6.87108e+10	9606	Homo sapiens	PARP2		R-HSA-5687653
R-HSA-418359	Reduction of cytosolic Ca++ levels	1	15	0.001081548777849881	0.6120455389060526	0.8022773729608925	1	3	2.57666e+11	9606	Homo sapiens	ATP2B4		R-HSA-418309
R-HSA-8878159	Transcriptional regulation by RUNX3	7	118	0.008508183719085731	0.6150914085794168	0.8022773729608925	6	47	0.004036760285149875	9606	Homo sapiens	CDKN1A
R-HSA-901032	ER Quality Control Compartment (ERQC)	2	33	0.0023794073112697383	0.6160640998961869	0.8022773729608925	2	9	7.72997e+11	9606	Homo sapiens	TRIM13
R-HSA-73894	DNA Repair	21	349	0.0251640348979739	0.6166721440487807	0.8022773729608925	174	309	0.026539551661942797	9606	Homo sapiens	BARD1
R-HSA-6782135	Dual incision in TC-NER	4	68	0.004903021126252794	0.6216431103186373	0.8022773729608925	6	6	5.15331e+10	9606	Homo sapiens	DDB1
R-HSA-5696398	Nucleotide Excision Repair	7	119	0.00858028697094239	0.6237915246547421	0.8022773729608925	31	36	0.003091986601391394	9606	Homo sapiens	DDB1
R-HSA-1222556	ROS, RNS production in phagocytes	3	51	0.0036772658446895955	0.6242238966346136	0.8022773729608925	1	12	0.001030662200463798	9606	Homo sapiens	ATP6V1A
R-HSA-6783783	Interleukin-10 signaling	5	86	0.006200879659672651	0.6315041098496161	0.8022773729608925	12	15	0.0012883277505797476	9606	Homo sapiens	IL10
R-HSA-3656253	Defective EXT1 causes exostoses 1, TRPS2 and CHDS	1	16	0.0011536520297065398	0.6357913089772962	0.8022773729608925	4	4	3.43554e+10	9606	Homo sapiens	SDC1		R-HSA-9036283
R-HSA-3656237	Defective EXT2 causes exostoses 2	1	16	0.0011536520297065398	0.6357913089772962	0.8022773729608925	4	4	3.43554e+10	9606	Homo sapiens	SDC1		R-HSA-9036289
R-HSA-8853334	Signaling by FGFR3 fusions in cancer	1	16	0.0011536520297065398	0.6357913089772962	0.8022773729608925	7	9	7.72997e+11	9606	Homo sapiens	FRS2		R-HSA-8853316
R-HSA-156582	Acetylation	1	16	0.0011536520297065398	0.6357913089772962	0.8022773729608925	2	4	3.43554e+10	9606	Homo sapiens	NAT1		R-HSA-174963
R-HSA-177128	Conjugation of salicylate with glycine	1	16	0.0011536520297065398	0.6357913089772962	0.8022773729608925	1	2	1.71777e+10	9606	Homo sapiens	GLYATL2		R-HSA-159574
R-HSA-73943	Reversal of alkylation damage by DNA dioxygenases	1	16	0.0011536520297065398	0.6357913089772962	0.8022773729608925	6	13	0.0011165507171691145	9606	Homo sapiens	ASCC3		R-HSA-5657637
R-HSA-1679131	Trafficking and processing of endosomal TLR	1	16	0.0011536520297065398	0.6357913089772962	0.8022773729608925	2	7	6.0122e+11	9606	Homo sapiens	HSP90B1		R-HSA-1678923
R-HSA-418890	Role of second messengers in netrin-1 signaling	1	16	0.0011536520297065398	0.6357913089772962	0.8022773729608925	1	4	3.43554e+10	9606	Homo sapiens	TRPC1		R-HSA-622390
R-HSA-2197563	NOTCH2 intracellular domain regulates transcription	1	16	0.0011536520297065398	0.6357913089772962	0.8022773729608925	2	9	7.72997e+11	9606	Homo sapiens	CREB1		R-HSA-2976551
R-HSA-8848584	Wax biosynthesis	1	16	0.0011536520297065398	0.6357913089772962	0.8022773729608925	1	6	5.15331e+10	9606	Homo sapiens	FAR1		R-HSA-390425
R-HSA-109606	Intrinsic Pathway for Apoptosis	3	52	0.0037493690965462543	0.6371691681468323	0.8022773729608925	13	47	0.004036760285149875	9606	Homo sapiens	BAX
R-HSA-5658442	Regulation of RAS by GAPs	4	70	0.005047227629966112	0.6440116593164547	0.8022773729608925	1	5	4.29443e+11	9606	Homo sapiens	PSMD12
R-HSA-1234176	Oxygen-dependent proline hydroxylation of Hypoxia-inducible Factor Alpha	4	70	0.005047227629966112	0.6440116593164547	0.8022773729608925	1	12	0.001030662200463798	9606	Homo sapiens	PSMD12
R-HSA-418990	Adherens junctions interactions	2	35	0.002523613814983056	0.6477855207363752	0.8022773729608925	7	16	0.001374216267285064	9606	Homo sapiens	CTNND1
R-HSA-450282	MAPK targets/ Nuclear events mediated by MAP kinases	2	35	0.002523613814983056	0.6477855207363752	0.8022773729608925	6	16	0.001374216267285064	9606	Homo sapiens	JUN
R-HSA-180024	DARPP-32 events	2	35	0.002523613814983056	0.6477855207363752	0.8022773729608925	2	11	9.44774e+11	9606	Homo sapiens	PDE4C
R-HSA-2559586	DNA Damage/Telomere Stress Induced Senescence	4	71	0.00511933088182277	0.6548640142770711	0.8022773729608925	7	18	0.001545993300695697	9606	Homo sapiens	CDKN1A
R-HSA-73887	Death Receptor Signalling	9	157	0.011320210541495422	0.6576486748754655	0.8022773729608925	13	90	0.007729966503478485	9606	Homo sapiens	AKAP13
R-HSA-181431	Acetylcholine binding and downstream events	1	17	0.0012257552815631986	0.6580852159014159	0.8022773729608925	4	6	5.15331e+10	9606	Homo sapiens	CHRNA5		R-HSA-629595
R-HSA-629602	Activation of Nicotinic Acetylcholine Receptors	1	17	0.0012257552815631986	0.6580852159014159	0.8022773729608925	4	6	5.15331e+10	9606	Homo sapiens	CHRNA5		R-HSA-629595
R-HSA-622327	Postsynaptic nicotinic acetylcholine receptors	1	17	0.0012257552815631986	0.6580852159014159	0.8022773729608925	2	4	3.43554e+10	9606	Homo sapiens	CHRNA5		R-HSA-629595
R-HSA-1663150	The activation of arylsulfatases	1	17	0.0012257552815631986	0.6580852159014159	0.8022773729608925	1	2	1.71777e+10	9606	Homo sapiens	ARSK		R-HSA-1614362
R-HSA-169893	Prolonged ERK activation events	1	17	0.0012257552815631986	0.6580852159014159	0.8022773729608925	5	11	9.44774e+11	9606	Homo sapiens	FRS2		R-HSA-170978
R-HSA-6811555	PI5P Regulates TP53 Acetylation	1	17	0.0012257552815631986	0.6580852159014159	0.8022773729608925	3	8	6.87108e+10	9606	Homo sapiens	PIP5K2B		R-HSA-6811522
R-HSA-162658	Golgi Cisternae Pericentriolar Stack Reorganization	1	17	0.0012257552815631986	0.6580852159014159	0.8022773729608925	2	6	5.15331e+10	9606	Homo sapiens	BLZF1		R-HSA-2314566
R-HSA-5676594	TNF receptor superfamily (TNFSF) members mediating non-canonical NF-kB pathway	1	17	0.0012257552815631986	0.6580852159014159	0.8022773729608925	3	12	0.001030662200463798	9606	Homo sapiens	TNFSF14		R-HSA-5668789
R-HSA-196843	Vitamin B2 (riboflavin) metabolism	1	17	0.0012257552815631986	0.6580852159014159	0.8022773729608925	1	5	4.29443e+11	9606	Homo sapiens	CKS1B		R-HSA-196929
R-HSA-8939236	RUNX1 regulates transcription of genes involved in differentiation of HSCs	6	106	0.007642944696805826	0.6585270386086607	0.8022773729608925	5	15	0.0012883277505797476	9606	Homo sapiens	PSMD12
R-HSA-5687128	MAPK6/MAPK4 signaling	6	106	0.007642944696805826	0.6585270386086607	0.8022773729608925	4	40	0.00343554066821266	9606	Homo sapiens	PSMD12
R-HSA-5334118	DNA methylation	2	36	0.0025957170668397143	0.6628499200350497	0.8022773729608925	7	7	6.0122e+11	9606	Homo sapiens	UHRF1
R-HSA-76046	RNA Polymerase III Transcription Initiation	2	36	0.0025957170668397143	0.6628499200350497	0.8022773729608925	8	13	0.0011165507171691145	9606	Homo sapiens	CRCP
R-HSA-114452	Activation of BH3-only proteins	2	36	0.0025957170668397143	0.6628499200350497	0.8022773729608925	5	19	0.0016318818174010136	9606	Homo sapiens	BBC3		R-HSA-139914
R-HSA-1169091	Activation of NF-kappaB in B cells	4	72	0.005191434133679429	0.6654922368950426	0.8022773729608925	1	10	8.58885e+10	9606	Homo sapiens	PSMD12
R-HSA-5358346	Hedgehog ligand biogenesis	4	72	0.005191434133679429	0.6654922368950426	0.8022773729608925	1	15	0.0012883277505797476	9606	Homo sapiens	PSMD12
R-HSA-2467813	Separation of Sister Chromatids	11	193	0.013915927608335136	0.6725443270355104	0.8022773729608925	4	8	6.87108e+10	9606	Homo sapiens	PSMD12
R-HSA-399719	Trafficking of AMPA receptors	2	37	0.002667820318696373	0.6773914396583285	0.8022773729608925	2	4	3.43554e+10	9606	Homo sapiens	NSF
R-HSA-5694530	Cargo concentration in the ER	2	37	0.002667820318696373	0.6773914396583285	0.8022773729608925	5	12	0.001030662200463798	9606	Homo sapiens	SEC24B
R-HSA-177504	Retrograde neurotrophin signalling	1	18	0.0012978585334198572	0.6790159341183013	0.8022773729608925	3	3	2.57666e+11	9606	Homo sapiens	CLTA		R-HSA-177491
R-HSA-5655291	Signaling by FGFR4 in disease	1	18	0.0012978585334198572	0.6790159341183013	0.8022773729608925	7	15	0.0012883277505797476	9606	Homo sapiens	FRS2		R-HSA-5655351
R-HSA-73942	DNA Damage Reversal	1	18	0.0012978585334198572	0.6790159341183013	0.8022773729608925	6	15	0.0012883277505797476	9606	Homo sapiens	ASCC3		R-HSA-5657637
R-HSA-69017	CDK-mediated phosphorylation and removal of Cdc6	4	74	0.005335640637392746	0.6860706418626046	0.8022773729608925	1	4	3.43554e+10	9606	Homo sapiens	PSMD12
R-HSA-416482	G alpha (12/13) signalling events	5	92	0.006633499170812604	0.6887528940559409	0.8022773729608925	3	12	0.001030662200463798	9606	Homo sapiens	AKAP13
R-HSA-111465	Apoptotic cleavage of cellular proteins	2	38	0.002739923570553032	0.6914176253877392	0.8022773729608925	2	38	0.003263763634802027	9606	Homo sapiens	LMNA
R-HSA-69618	Mitotic Spindle Checkpoint	6	110	0.00793135770423246	0.6925586705194735	0.8022773729608925	6	7	6.0122e+11	9606	Homo sapiens	SGOL2
R-HSA-450531	Regulation of mRNA stability by proteins that bind AU-rich elements	5	93	0.006705602422669262	0.6976809734333282	0.8022773729608925	3	26	0.002233101434338229	9606	Homo sapiens	PSMD12
R-HSA-2173791	TGF-beta receptor signaling in EMT (epithelial to mesenchymal transition)	1	19	0.001369961785276516	0.6986667279838221	0.8022773729608925	6	6	5.15331e+10	9606	Homo sapiens	F11R		R-HSA-2160931
R-HSA-8948700	Competing endogenous RNAs (ceRNAs) regulate PTEN translation	1	19	0.001369961785276516	0.6986667279838221	0.8022773729608925	4	11	9.44774e+11	9606	Homo sapiens	VAPA		R-HSA-8948621
R-HSA-450513	Tristetraprolin (TTP, ZFP36) binds and destabilizes mRNA	1	19	0.001369961785276516	0.6986667279838221	0.8022773729608925	1	4	3.43554e+10	9606	Homo sapiens	XRN1		R-HSA-450431
R-HSA-450385	Butyrate Response Factor 1 (BRF1) binds and destabilizes mRNA	1	19	0.001369961785276516	0.6986667279838221	0.8022773729608925	1	6	5.15331e+10	9606	Homo sapiens	XRN1		R-HSA-450488
R-HSA-5676934	Protein repair	1	19	0.001369961785276516	0.6986667279838221	0.8022773729608925	1	7	6.0122e+11	9606	Homo sapiens	MSRA		R-HSA-5676940
R-HSA-8876725	Protein methylation	1	19	0.001369961785276516	0.6986667279838221	0.8022773729608925	1	9	7.72997e+11	9606	Homo sapiens	FAM119A		R-HSA-8932221
R-HSA-74160	Gene expression (Transcription)	101	1674	0.12070084360804673	0.6988492803865871	0.8022773729608925	233	819	0.07034269518165422	9606	Homo sapiens	ZNF573
R-HSA-399721	Glutamate binding, activation of AMPA receptors and synaptic plasticity	2	39	0.0028120268224096907	0.7049370549453654	0.8022773729608925	2	9	7.72997e+11	9606	Homo sapiens	NSF
R-HSA-204005	COPII-mediated vesicle transport	4	76	0.005479847141106064	0.7057400366162545	0.8022773729608925	13	16	0.001374216267285064	9606	Homo sapiens	NSF
R-HSA-446728	Cell junction organization	5	94	0.006777705674525921	0.706431031633032	0.8022773729608925	10	37	0.0031778751180967105	9606	Homo sapiens	CLDN5
R-HSA-72187	mRNA 3'-end processing	3	58	0.004181988607686206	0.7082036116298864	0.8022773729608925	3	3	2.57666e+11	9606	Homo sapiens	PCF11
R-HSA-141430	Inactivation of APC/C via direct inhibition of the APC/C complex	1	20	0.0014420650371331748	0.7171157814872757	0.8022773729608925	2	2	1.71777e+10	9606	Homo sapiens	BUB3		R-HSA-141423
R-HSA-5083632	Defective C1GALT1C1 causes Tn polyagglutination syndrome (TNPS)	1	20	0.0014420650371331748	0.7171157814872757	0.8022773729608925	1	1	8.58885e+09	9606	Homo sapiens	MUC7		R-HSA-6785524
R-HSA-168275	Entry of Influenza Virion into Host Cell via Endocytosis	1	20	0.0014420650371331748	0.7171157814872757	0.8022773729608925	1	1	8.58885e+09	9606	Homo sapiens	CLTA		R-HSA-168285
R-HSA-5083625	Defective GALNT3 causes familial hyperphosphatemic tumoral calcinosis (HFTC)	1	20	0.0014420650371331748	0.7171157814872757	0.8022773729608925	1	1	8.58885e+09	9606	Homo sapiens	MUC7		R-HSA-5096537
R-HSA-5083636	Defective GALNT12 causes colorectal cancer 1 (CRCS1)	1	20	0.0014420650371331748	0.7171157814872757	0.8022773729608925	1	1	8.58885e+09	9606	Homo sapiens	MUC7		R-HSA-5096532
R-HSA-141405	Inhibition of the proteolytic activity of APC/C required for the onset of anaphase by mitotic spindle checkpoint components	1	20	0.0014420650371331748	0.7171157814872757	0.8022773729608925	2	3	2.57666e+11	9606	Homo sapiens	BUB3		R-HSA-141423
R-HSA-5099900	WNT5A-dependent internalization of FZD4	1	20	0.0014420650371331748	0.7171157814872757	0.8022773729608925	2	5	4.29443e+11	9606	Homo sapiens	CLTA		R-HSA-5138459
R-HSA-442729	CREB phosphorylation through the activation of CaMKII	1	20	0.0014420650371331748	0.7171157814872757	0.8022773729608925	1	4	3.43554e+10	9606	Homo sapiens	CREB1		R-HSA-443475
R-HSA-1362300	Transcription of E2F targets under negative control by p107 (RBL1) and p130 (RBL2) in complex with HDAC1	1	20	0.0014420650371331748	0.7171157814872757	0.8022773729608925	1	8	6.87108e+10	9606	Homo sapiens	LIN52		R-HSA-8964513
R-HSA-3232118	SUMOylation of transcription factors	1	20	0.0014420650371331748	0.7171157814872757	0.8022773729608925	1	11	9.44774e+11	9606	Homo sapiens	MDM2		R-HSA-2997706
R-HSA-390522	Striated Muscle Contraction	2	40	0.0028841300742663495	0.7179591838929991	0.8022773729608925	4	4	3.43554e+10	9606	Homo sapiens	TPM1
R-HSA-390471	Association of TriC/CCT with target proteins during biosynthesis	2	40	0.0028841300742663495	0.7179591838929991	0.8022773729608925	1	2	1.71777e+10	9606	Homo sapiens	FBXW7
R-HSA-74752	Signaling by Insulin receptor	5	96	0.006921912178239239	0.7233956856923773	0.8022773729608925	3	34	0.002920209567980761	9606	Homo sapiens	ATP6V1A
R-HSA-157579	Telomere Maintenance	4	78	0.0056240536448193814	0.7245001439611367	0.8022773729608925	13	23	0.0019754358842222794	9606	Homo sapiens	PCNA
R-HSA-901042	Calnexin/calreticulin cycle	2	41	0.0029562333261230083	0.7304942064799369	0.8022773729608925	2	13	0.0011165507171691145	9606	Homo sapiens	TRIM13
R-HSA-2500257	Resolution of Sister Chromatid Cohesion	7	133	0.009589732496935613	0.7332875903270846	0.8022773729608925	8	8	6.87108e+10	9606	Homo sapiens	SGOL2
R-HSA-68875	Mitotic Prophase	7	133	0.009589732496935613	0.7332875903270846	0.8022773729608925	15	34	0.002920209567980761	9606	Homo sapiens	HIST1H2BK
R-HSA-3108214	SUMOylation of DNA damage response and repair proteins	4	79	0.00569615689667604	0.733540731236433	0.8022773729608925	5	24	0.002061324400927596	9606	Homo sapiens	WRN
R-HSA-1660661	Sphingolipid de novo biosynthesis	4	79	0.00569615689667604	0.733540731236433	0.8022773729608925	6	30	0.002576655501159495	9606	Homo sapiens	SPTLC1
R-HSA-4420332	Defective B3GALT6 causes EDSP2 and SEMDJL1	1	21	0.0015141682889898333	0.7344365078955872	0.8022773729608925	1	1	8.58885e+09	9606	Homo sapiens	SDC1		R-HSA-4420365
R-HSA-3560783	Defective B4GALT7 causes EDS, progeroid type	1	21	0.0015141682889898333	0.7344365078955872	0.8022773729608925	1	1	8.58885e+09	9606	Homo sapiens	SDC1		R-HSA-3560804
R-HSA-3560801	Defective B3GAT3 causes JDSSDHD	1	21	0.0015141682889898333	0.7344365078955872	0.8022773729608925	1	1	8.58885e+09	9606	Homo sapiens	SDC1		R-HSA-3560802
R-HSA-1483148	Synthesis of PG	1	21	0.0015141682889898333	0.7344365078955872	0.8022773729608925	1	5	4.29443e+11	9606	Homo sapiens	CDS2		R-HSA-1483165
R-HSA-3000171	Non-integrin membrane-ECM interactions	3	61	0.004398298363256183	0.7394917482963439	0.8022773729608925	10	22	0.001889547367516963	9606	Homo sapiens	LAMA1
R-HSA-2559585	Oncogene Induced Senescence	2	42	0.0030283365779796667	0.7425529301934776	0.8022773729608925	6	18	0.001545993300695697	9606	Homo sapiens	MDM2
R-HSA-6807070	PTEN Regulation	9	171	0.012329656067488644	0.7503125295247359	0.8022773729608925	15	56	0.004809756935497724	9606	Homo sapiens	PSMD12
R-HSA-73780	RNA Polymerase III Chain Elongation	1	22	0.0015862715408464921	0.7506978405455457	0.8022773729608925	3	3	2.57666e+11	9606	Homo sapiens	CRCP		R-HSA-113446
R-HSA-400511	Synthesis, secretion, and inactivation of Glucose-dependent Insulinotropic Polypeptide (GIP)	1	22	0.0015862715408464921	0.7506978405455457	0.8022773729608925	1	7	6.0122e+11	9606	Homo sapiens	SEC11C		R-HSA-400496
R-HSA-499943	Interconversion of nucleotide di- and triphosphates	4	81	0.005840363400389357	0.7509488466407656	0.8022773729608925	6	33	0.0028343210512754443	9606	Homo sapiens	DUT
R-HSA-8951664	Neddylation	13	241	0.017376883697454756	0.7512399195574133	0.8022773729608925	16	31	0.0026625440178648114	9606	Homo sapiens	DDB1
R-HSA-6804757	Regulation of TP53 Degradation	2	43	0.0031004398298363255	0.7541466628575286	0.8022773729608925	23	30	0.002576655501159495	9606	Homo sapiens	MDM2		R-HSA-6792871
R-HSA-8982491	Glycogen metabolism	2	43	0.0031004398298363255	0.7541466628575286	0.8022773729608925	27	37	0.0031778751180967105	9606	Homo sapiens	GYG2
R-HSA-432720	Lysosome Vesicle Biogenesis	2	43	0.0031004398298363255	0.7541466628575286	0.8022773729608925	4	8	6.87108e+10	9606	Homo sapiens	CLTA		R-HSA-432706
R-HSA-381771	Synthesis, secretion, and inactivation of Glucagon-like Peptide-1 (GLP-1)	2	43	0.0031004398298363255	0.7541466628575286	0.8022773729608925	2	7	6.0122e+11	9606	Homo sapiens	LEP
R-HSA-212300	PRC2 methylates histones and DNA	2	44	0.0031725430816929843	0.7652871112189306	0.8022773729608925	4	4	3.43554e+10	9606	Homo sapiens	HIST1H2BK
R-HSA-159231	Transport of Mature mRNA Derived from an Intronless Transcript	2	44	0.0031725430816929843	0.7652871112189306	0.8022773729608925	1	3	2.57666e+11	9606	Homo sapiens	CPSF2
R-HSA-73980	RNA Polymerase III Transcription Termination	1	23	0.001658374792703151	0.7659645059303223	0.8022773729608925	2	2	1.71777e+10	9606	Homo sapiens	CRCP		R-HSA-113449
R-HSA-181429	Serotonin Neurotransmitter Release Cycle	1	23	0.001658374792703151	0.7659645059303223	0.8022773729608925	2	4	3.43554e+10	9606	Homo sapiens	UNC13B		R-HSA-380901
R-HSA-3928664	Ephrin signaling	1	23	0.001658374792703151	0.7659645059303223	0.8022773729608925	5	11	9.44774e+11	9606	Homo sapiens	ARHGEF7		R-HSA-3928633
R-HSA-416993	Trafficking of GluR2-containing AMPA receptors	1	23	0.001658374792703151	0.7659645059303223	0.8022773729608925	1	3	2.57666e+11	9606	Homo sapiens	NSF		R-HSA-416985
R-HSA-881907	Gastrin-CREB signalling pathway via PKC and MAPK	1	23	0.001658374792703151	0.7659645059303223	0.8022773729608925	1	9	7.72997e+11	9606	Homo sapiens	CREB1		R-HSA-199895
R-HSA-6804760	Regulation of TP53 Activity through Methylation	1	23	0.001658374792703151	0.7659645059303223	0.8022773729608925	1	12	0.001030662200463798	9606	Homo sapiens	MDM2		R-HSA-6804253
R-HSA-9026395	Biosynthesis of DHA-derived sulfido conjugates	1	23	0.001658374792703151	0.7659645059303223	0.8022773729608925	1	13	0.0011165507171691145	9606	Homo sapiens	GSTM4		R-HSA-9026777
R-HSA-8852135	Protein ubiquitination	4	83	0.005984569904102675	0.767470707442736	0.8022773729608925	6	32	0.002748432534570128	9606	Homo sapiens	PCNA
R-HSA-2262749	Cellular response to hypoxia	4	83	0.005984569904102675	0.767470707442736	0.8022773729608925	1	20	0.00171777033410633	9606	Homo sapiens	PSMD12
R-HSA-1234174	Regulation of Hypoxia-inducible Factor (HIF) by oxygen	4	83	0.005984569904102675	0.767470707442736	0.8022773729608925	1	20	0.00171777033410633	9606	Homo sapiens	PSMD12
R-HSA-159234	Transport of Mature mRNAs Derived from Intronless Transcripts	2	45	0.003244646333549643	0.7759862900394656	0.8022773729608925	1	9	7.72997e+11	9606	Homo sapiens	CPSF2
R-HSA-3299685	Detoxification of Reactive Oxygen Species	3	65	0.004686711370682817	0.7769942517478103	0.8022773729608925	12	34	0.002920209567980761	9606	Homo sapiens	GPX1
R-HSA-429914	Deadenylation-dependent mRNA decay	3	65	0.004686711370682817	0.7769942517478103	0.8022773729608925	3	10	8.58885e+10	9606	Homo sapiens	PAN3
R-HSA-5654710	PI-3K cascade:FGFR3	1	24	0.0017304780445598098	0.7802972801569771	0.8022773729608925	6	7	6.0122e+11	9606	Homo sapiens	FRS2		R-HSA-5654709
R-HSA-5620922	BBSome-mediated cargo-targeting to cilium	1	24	0.0017304780445598098	0.7802972801569771	0.8022773729608925	2	5	4.29443e+11	9606	Homo sapiens	LZTFL1		R-HSA-5624129
R-HSA-192456	Digestion of dietary lipid	1	24	0.0017304780445598098	0.7802972801569771	0.8022773729608925	3	8	6.87108e+10	9606	Homo sapiens	CEL		R-HSA-192417
R-HSA-159424	Conjugation of carboxylic acids	1	24	0.0017304780445598098	0.7802972801569771	0.8022773729608925	2	6	5.15331e+10	9606	Homo sapiens	GLYATL2		R-HSA-159574
R-HSA-156587	Amino Acid conjugation	1	24	0.0017304780445598098	0.7802972801569771	0.8022773729608925	2	6	5.15331e+10	9606	Homo sapiens	GLYATL2		R-HSA-159574
R-HSA-111931	PKA-mediated phosphorylation of CREB	1	24	0.0017304780445598098	0.7802972801569771	0.8022773729608925	2	6	5.15331e+10	9606	Homo sapiens	CREB1		R-HSA-111916
R-HSA-8964058	HDL remodeling	1	24	0.0017304780445598098	0.7802972801569771	0.8022773729608925	2	13	0.0011165507171691145	9606	Homo sapiens	CETP		R-HSA-349404
R-HSA-6781827	Transcription-Coupled Nucleotide Excision Repair (TC-NER)	4	85	0.006128776407815993	0.7831231723998042	0.8022773729608925	13	16	0.001374216267285064	9606	Homo sapiens	DDB1
R-HSA-72702	Ribosomal scanning and start codon recognition	3	66	0.004758814622539477	0.785645762106644	0.8022773729608925	2	2	1.71777e+10	9606	Homo sapiens	EIF5
R-HSA-749476	RNA Polymerase III Abortive And Retractive Initiation	2	46	0.003316749585406302	0.78625644079122	0.8022773729608925	13	13	0.0011165507171691145	9606	Homo sapiens	CRCP
R-HSA-74158	RNA Polymerase III Transcription	2	46	0.003316749585406302	0.78625644079122	0.8022773729608925	20	25	0.0021472129176329123	9606	Homo sapiens	CRCP
R-HSA-6806003	Regulation of TP53 Expression and Degradation	2	46	0.003316749585406302	0.78625644079122	0.8022773729608925	23	35	0.0030060980846860776	9606	Homo sapiens	MDM2		R-HSA-6792871
R-HSA-1655829	Regulation of cholesterol biosynthesis by SREBP (SREBF)	4	86	0.006200879659672651	0.7906295977428823	0.8022773729608925	7	52	0.004466202868676458	9606	Homo sapiens	SEC24B
R-HSA-68886	M Phase	21	389	0.028048164972240247	0.7933061939694455	0.8022773729608925	39	66	0.0056686421025508886	9606	Homo sapiens	PSMD12
R-HSA-179409	APC-Cdc20 mediated degradation of Nek2A	1	25	0.0018025812964164683	0.7937532297868745	0.8022773729608925	3	3	2.57666e+11	9606	Homo sapiens	BUB3		R-HSA-179410
R-HSA-5654720	PI-3K cascade:FGFR4	1	25	0.0018025812964164683	0.7937532297868745	0.8022773729608925	6	7	6.0122e+11	9606	Homo sapiens	FRS2		R-HSA-5654662
R-HSA-1839117	Signaling by cytosolic FGFR1 fusion mutants	1	25	0.0018025812964164683	0.7937532297868745	0.8022773729608925	7	14	0.001202439233874431	9606	Homo sapiens	CPSF6		R-HSA-1839039
R-HSA-1368082	RORA activates gene expression	1	25	0.0018025812964164683	0.7937532297868745	0.8022773729608925	1	4	3.43554e+10	9606	Homo sapiens	NCOA6IP		R-HSA-1801587
R-HSA-5668599	RHO GTPases Activate NADPH Oxidases	1	25	0.0018025812964164683	0.7937532297868745	0.8022773729608925	2	9	7.72997e+11	9606	Homo sapiens	RAC2		R-HSA-5668629
R-HSA-5620916	VxPx cargo-targeting to cilium	1	25	0.0018025812964164683	0.7937532297868745	0.8022773729608925	2	10	8.58885e+10	9606	Homo sapiens	EXOC6		R-HSA-5623524
R-HSA-1482922	Acyl chain remodelling of PI	1	25	0.0018025812964164683	0.7937532297868745	0.8022773729608925	1	6	5.15331e+10	9606	Homo sapiens	PLA2G2D		R-HSA-1602377
R-HSA-445144	Signal transduction by L1	1	25	0.0018025812964164683	0.7937532297868745	0.8022773729608925	1	11	9.44774e+11	9606	Homo sapiens	CSNK2B		R-HSA-392752
R-HSA-109688	Cleavage of Growing Transcript in the Termination Region	3	67	0.004830917874396135	0.7940175268311062	0.8022773729608925	2	4	3.43554e+10	9606	Homo sapiens	PCF11
R-HSA-73856	RNA Polymerase II Transcription Termination	3	67	0.004830917874396135	0.7940175268311062	0.8022773729608925	2	4	3.43554e+10	9606	Homo sapiens	PCF11
R-HSA-400508	Incretin synthesis, secretion, and inactivation	2	47	0.0033888528372629607	0.7961099591228711	0.8022773729608925	3	14	0.001202439233874431	9606	Homo sapiens	LEP
R-HSA-2980736	Peptide hormone metabolism	6	125	0.009012906482082342	0.7993720051199328	0.8022773729608925	9	60	0.00515331100231899	9606	Homo sapiens	LEP
R-HSA-379724	tRNA Aminoacylation	3	68	0.004903021126252794	0.8021148906712114	0.8022773729608925	3	42	0.003607317701623293	9606	Homo sapiens	PPA2
R-HSA-194840	Rho GTPase cycle	7	144	0.010382868267358857	0.8022773729608925	0.8022773729608925	5	5	4.29443e+11	9606	Homo sapiens	ARHGAP11B
R-HSA-5688426	Deubiquitination	15	288	0.020765736534717714	0.8056001472457693	0.8056001472457693	14	77	0.00661341578630937	9606	Homo sapiens	BARD1
R-HSA-5654706	FRS-mediated FGFR3 signaling	1	26	0.0018746845482731271	0.8063859380087594	0.8063859380087594	7	9	7.72997e+11	9606	Homo sapiens	FRS2		R-HSA-5654631
R-HSA-1362409	Mitochondrial iron-sulfur cluster biogenesis	1	26	0.0018746845482731271	0.8063859380087594	0.8063859380087594	2	6	5.15331e+10	9606	Homo sapiens	ISCU		R-HSA-1362416
R-HSA-264642	Acetylcholine Neurotransmitter Release Cycle	1	26	0.0018746845482731271	0.8063859380087594	0.8063859380087594	2	6	5.15331e+10	9606	Homo sapiens	UNC13B		R-HSA-372529
R-HSA-8876384	Listeria monocytogenes entry into host cells	1	26	0.0018746845482731271	0.8063859380087594	0.8063859380087594	4	13	0.0011165507171691145	9606	Homo sapiens	CTNND1		R-HSA-8876948
R-HSA-2022377	Metabolism of Angiotensinogen to Angiotensins	1	26	0.0018746845482731271	0.8063859380087594	0.8063859380087594	2	17	0.0014601047839903805	9606	Homo sapiens	ATP6AP2		R-HSA-2065357
R-HSA-449836	Other interleukin signaling	1	26	0.0018746845482731271	0.8063859380087594	0.8063859380087594	2	19	0.0016318818174010136	9606	Homo sapiens	SDC1		R-HSA-9009554
R-HSA-1482925	Acyl chain remodelling of PG	1	26	0.0018746845482731271	0.8063859380087594	0.8063859380087594	1	10	8.58885e+10	9606	Homo sapiens	PLA2G2D		R-HSA-1602368
R-HSA-9034015	Signaling by NTRK3 (TRKC)	1	26	0.0018746845482731271	0.8063859380087594	0.8063859380087594	1	19	0.0016318818174010136	9606	Homo sapiens	BAX		R-HSA-9603598
R-HSA-1660499	Synthesis of PIPs at the plasma membrane	3	69	0.004975124378109453	0.8099433739483596	0.8099433739483596	7	33	0.0028343210512754443	9606	Homo sapiens	INPP5D
R-HSA-193704	p75 NTR receptor-mediated signalling	5	108	0.007787151200519144	0.8104145503453455	0.8104145503453455	2	50	0.0042944258352658245	9606	Homo sapiens	AKAP13
R-HSA-1592230	Mitochondrial biogenesis	6	127	0.009157112985795659	0.8111661205212175	0.8111661205212175	19	36	0.003091986601391394	9606	Homo sapiens	CREB1
R-HSA-8854214	TBC/RABGAPs	2	49	0.003533059340976278	0.8146170721261679	0.8146170721261679	2	14	0.001202439233874431	9606	Homo sapiens	SYTL1
R-HSA-3214841	PKMTs methylate histone lysines	2	49	0.003533059340976278	0.8146170721261679	0.8146170721261679	3	22	0.001889547367516963	9606	Homo sapiens	ASH1L
R-HSA-2426168	Activation of gene expression by SREBF (SREBP)	3	70	0.005047227629966112	0.817508644507599	0.817508644507599	5	42	0.003607317701623293	9606	Homo sapiens	NCOA6IP
R-HSA-5654712	FRS-mediated FGFR4 signaling	1	27	0.001946787800129786	0.8182457170366246	0.8182457170366246	7	9	7.72997e+11	9606	Homo sapiens	FRS2		R-HSA-5654422
R-HSA-76066	RNA Polymerase III Transcription Initiation From Type 2 Promoter	1	27	0.001946787800129786	0.8182457170366246	0.8182457170366246	2	4	3.43554e+10	9606	Homo sapiens	CRCP		R-HSA-112150
R-HSA-209968	Thyroxine biosynthesis	1	27	0.001946787800129786	0.8182457170366246	0.8182457170366246	1	11	9.44774e+11	9606	Homo sapiens	DIO1		R-HSA-209772
R-HSA-195253	Degradation of beta-catenin by the destruction complex	4	90	0.006489292667099286	0.8185905705196215	0.8185905705196215	1	22	0.001889547367516963	9606	Homo sapiens	PSMD12
R-HSA-1257604	PIP3 activates AKT signaling	16	309	0.02227990482370755	0.8186767721519039	0.8186767721519039	22	85	0.007300523919951903	9606	Homo sapiens	JUN
R-HSA-379716	Cytosolic tRNA aminoacylation	2	50	0.0036051625928329367	0.823295684055033	0.823295684055033	2	21	0.0018036588508116465	9606	Homo sapiens	PPA2
R-HSA-936837	Ion transport by P-type ATPases	3	71	0.00511933088182277	0.8248164916177639	0.8248164916177639	2	14	0.001202439233874431	9606	Homo sapiens	ATP1A4
R-HSA-449147	Signaling by Interleukins	35	640	0.04614608118826159	0.8277425841248803	0.8277425841248803	78	491	0.0421712617023104	9606	Homo sapiens	IL10
R-HSA-977068	Termination of O-glycan biosynthesis	1	28	0.0020188910519864448	0.8293798075708185	0.8293798075708185	5	5	4.29443e+11	9606	Homo sapiens	MUC7		R-HSA-977071
R-HSA-5654689	PI-3K cascade:FGFR1	1	28	0.0020188910519864448	0.8293798075708185	0.8293798075708185	6	7	6.0122e+11	9606	Homo sapiens	FRS2		R-HSA-5654692
R-HSA-76061	RNA Polymerase III Transcription Initiation From Type 1 Promoter	1	28	0.0020188910519864448	0.8293798075708185	0.8293798075708185	2	5	4.29443e+11	9606	Homo sapiens	CRCP		R-HSA-76056
R-HSA-212676	Dopamine Neurotransmitter Release Cycle	1	28	0.0020188910519864448	0.8293798075708185	0.8293798075708185	2	5	4.29443e+11	9606	Homo sapiens	UNC13B		R-HSA-380869
R-HSA-429947	Deadenylation of mRNA	1	28	0.0020188910519864448	0.8293798075708185	0.8293798075708185	1	4	3.43554e+10	9606	Homo sapiens	PAN3		R-HSA-430021
R-HSA-8964038	LDL clearance	1	28	0.0020188910519864448	0.8293798075708185	0.8293798075708185	3	19	0.0016318818174010136	9606	Homo sapiens	CLTA		R-HSA-6784738
R-HSA-200425	Import of palmitoyl-CoA into the mitochondrial matrix	1	28	0.0020188910519864448	0.8293798075708185	0.8293798075708185	1	9	7.72997e+11	9606	Homo sapiens	SLC25A20		R-HSA-200424
R-HSA-112409	RAF-independent MAPK1/3 activation	1	28	0.0020188910519864448	0.8293798075708185	0.8293798075708185	1	12	0.001030662200463798	9606	Homo sapiens	DUSP1		R-HSA-5675373
R-HSA-2173788	Downregulation of TGF-beta receptor signaling	1	28	0.0020188910519864448	0.8293798075708185	0.8293798075708185	2	28	0.002404878467748862	9606	Homo sapiens	STAG1		R-HSA-2187355
R-HSA-6804115	TP53 regulates transcription of additional cell cycle genes whose exact role in the p53 pathway remain uncertain	1	28	0.0020188910519864448	0.8293798075708185	0.8293798075708185	1	14	0.001202439233874431	9606	Homo sapiens	CDC25C		R-HSA-6802973
R-HSA-1168372	Downstream signaling events of B Cell Receptor (BCR)	4	92	0.006633499170812604	0.8313770595542667	0.8313770595542667	1	14	0.001202439233874431	9606	Homo sapiens	PSMD12
R-HSA-5632684	Hedgehog 'on' state	4	92	0.006633499170812604	0.8313770595542667	0.8313770595542667	2	37	0.0031778751180967105	9606	Homo sapiens	PSMD12
R-HSA-68877	Mitotic Prometaphase	10	206	0.014853269882471699	0.8359381610131226	0.8359381610131226	15	15	0.0012883277505797476	9606	Homo sapiens	SGOL2
R-HSA-5689880	Ub-specific processing proteases	10	206	0.014853269882471699	0.8359381610131226	0.8359381610131226	8	40	0.00343554066821266	9606	Homo sapiens	PSMD12
R-HSA-8864260	Transcriptional regulation by the AP-2 (TFAP2) family of transcription factors	2	52	0.0037493690965462543	0.8395651639787961	0.8395651639787961	3	44	0.003779094735033926	9606	Homo sapiens	CDKN1A		R-HSA-8865280
R-HSA-3000170	Syndecan interactions	1	29	0.002090994303843103	0.8398325661091899	0.8398325661091899	8	15	0.0012883277505797476	9606	Homo sapiens	SDC1		R-HSA-2731081
R-HSA-198725	Nuclear Events (kinase and transcription factor activation)	1	29	0.002090994303843103	0.8398325661091899	0.8398325661091899	3	11	9.44774e+11	9606	Homo sapiens	CREB1		R-HSA-199895
R-HSA-912526	Interleukin receptor SHC signaling	1	29	0.002090994303843103	0.8398325661091899	0.8398325661091899	1	6	5.15331e+10	9606	Homo sapiens	INPP5D		R-HSA-913374
R-HSA-5205647	Mitophagy	1	29	0.002090994303843103	0.8398325661091899	0.8398325661091899	1	15	0.0012883277505797476	9606	Homo sapiens	CSNK2B		R-HSA-8948039
R-HSA-6807505	RNA polymerase II transcribes snRNA genes	4	94	0.006777705674525921	0.8434043263255058	0.8434043263255058	10	11	9.44774e+11	9606	Homo sapiens	SNAPC1
R-HSA-2559580	Oxidative Stress Induced Senescence	5	114	0.008219770711659096	0.8449430804985072	0.8449430804985072	15	39	0.0033496521515073434	9606	Homo sapiens	JUN
R-HSA-5655302	Signaling by FGFR1 in disease	2	53	0.003821472348402913	0.8471805664564159	0.8471805664564159	17	35	0.0030060980846860776	9606	Homo sapiens	CPSF6
R-HSA-177929	Signaling by EGFR	2	53	0.003821472348402913	0.8471805664564159	0.8471805664564159	5	48	0.004122648801855192	9606	Homo sapiens	PTPN12
R-HSA-5654693	FRS-mediated FGFR1 signaling	1	30	0.002163097555699762	0.849645640847784	0.849645640847784	7	9	7.72997e+11	9606	Homo sapiens	FRS2		R-HSA-5654575
R-HSA-3295583	TRP channels	1	30	0.002163097555699762	0.849645640847784	0.849645640847784	1	2	1.71777e+10	9606	Homo sapiens	TRPC1		R-HSA-3295579
R-HSA-181430	Norepinephrine Neurotransmitter Release Cycle	1	30	0.002163097555699762	0.849645640847784	0.849645640847784	2	6	5.15331e+10	9606	Homo sapiens	UNC13B		R-HSA-374899
R-HSA-264876	Insulin processing	1	30	0.002163097555699762	0.849645640847784	0.849645640847784	1	16	0.001374216267285064	9606	Homo sapiens	EXOC6		R-HSA-265177
R-HSA-75153	Apoptotic execution phase	2	54	0.003893575600259572	0.854465844500573	0.854465844500573	2	57	0.00489564545220304	9606	Homo sapiens	LMNA
R-HSA-5654695	PI-3K cascade:FGFR2	1	31	0.0022352008075564207	0.8588581368651798	0.8588581368651798	6	7	6.0122e+11	9606	Homo sapiens	FRS2		R-HSA-5654614
R-HSA-3000157	Laminin interactions	1	31	0.0022352008075564207	0.8588581368651798	0.8588581368651798	9	15	0.0012883277505797476	9606	Homo sapiens	LAMA1		R-HSA-216051
R-HSA-5601884	PIWI-interacting RNA (piRNA) biogenesis	1	31	0.0022352008075564207	0.8588581368651798	0.8588581368651798	7	15	0.0012883277505797476	9606	Homo sapiens	TDRD1		R-HSA-5601910
R-HSA-1187000	Fertilization	1	31	0.0022352008075564207	0.8588581368651798	0.8588581368651798	2	9	7.72997e+11	9606	Homo sapiens	CATSPER2		R-HSA-2534359
R-HSA-1482801	Acyl chain remodelling of PS	1	31	0.0022352008075564207	0.8588581368651798	0.8588581368651798	1	8	6.87108e+10	9606	Homo sapiens	PLA2G2D		R-HSA-1602374
R-HSA-2299718	Condensation of Prophase Chromosomes	2	55	0.00396567885211623	0.8614328415602145	0.8614328415602145	10	10	8.58885e+10	9606	Homo sapiens	HIST1H2BK
R-HSA-5620920	Cargo trafficking to the periciliary membrane	2	55	0.00396567885211623	0.8614328415602145	0.8614328415602145	4	27	0.0023189899510435456	9606	Homo sapiens	EXOC6
R-HSA-877300	Interferon gamma signaling	12	250	0.018025812964164684	0.8636243915285813	0.8636243915285813	2	15	0.0012883277505797476	9606	Homo sapiens	TRIM17
R-HSA-5619084	ABC transporter disorders	4	98	0.007066118681952556	0.8652987460486881	0.8652987460486881	1	22	0.001889547367516963	9606	Homo sapiens	PSMD12
R-HSA-6809371	Formation of the cornified envelope	6	138	0.009950248756218905	0.8665630224205394	0.8665630224205394	9	27	0.0023189899510435456	9606	Homo sapiens	KRT17
R-HSA-8874081	MET activates PTK2 signaling	1	32	0.0023073040594130795	0.8675067712429247	0.8675067712429247	1	5	4.29443e+11	9606	Homo sapiens	LAMA1		R-HSA-8874079
R-HSA-9006115	Signaling by NTRK2 (TRKB)	1	32	0.0023073040594130795	0.8675067712429247	0.8675067712429247	5	38	0.003263763634802027	9606	Homo sapiens	FRS2		R-HSA-9032073
R-HSA-69273	Cyclin A/B1/B2 associated events during G2/M transition	1	32	0.0023073040594130795	0.8675067712429247	0.8675067712429247	3	25	0.0021472129176329123	9606	Homo sapiens	CDC25C		R-HSA-170149
R-HSA-1855183	Synthesis of IP2, IP, and Ins in the cytosol	1	32	0.0023073040594130795	0.8675067712429247	0.8675067712429247	1	14	0.001202439233874431	9606	Homo sapiens	ISYNA1		R-HSA-1855178
R-HSA-2122947	NOTCH1 Intracellular Domain Regulates Transcription	2	56	0.0040377821039728895	0.8680931887543062	0.8680931887543062	2	16	0.001374216267285064	9606	Homo sapiens	FBXW7		R-HSA-1852623
R-HSA-8936459	RUNX1 regulates genes involved in megakaryocyte differentiation and platelet function	3	78	0.0056240536448193814	0.8692649640149472	0.8692649640149472	21	33	0.0028343210512754443	9606	Homo sapiens	SIN3A
R-HSA-3108232	SUMO E3 ligases SUMOylate target proteins	8	178	0.012834378830485256	0.8726708090348992	0.8726708090348992	12	130	0.011165507171691146	9606	Homo sapiens	WRN
R-HSA-397014	Muscle contraction	10	216	0.015574302401038288	0.8737115357503864	0.8737115357503864	15	39	0.0033496521515073434	9606	Homo sapiens	ACTA2
R-HSA-532668	N-glycan trimming in the ER and Calnexin/Calreticulin cycle	2	57	0.004109885355829548	0.874458286550893	0.874458286550893	2	18	0.001545993300695697	9606	Homo sapiens	TRIM13
R-HSA-5654700	FRS-mediated FGFR2 signaling	1	33	0.0023794073112697383	0.8756260187344056	0.8756260187344056	7	9	7.72997e+11	9606	Homo sapiens	FRS2		R-HSA-5654615
R-HSA-73728	RNA Polymerase I Promoter Opening	1	33	0.0023794073112697383	0.8756260187344056	0.8756260187344056	1	2	1.71777e+10	9606	Homo sapiens	HIST1H2BK		R-HSA-73718
R-HSA-445095	Interaction between L1 and Ankyrins	1	33	0.0023794073112697383	0.8756260187344056	0.8756260187344056	1	4	3.43554e+10	9606	Homo sapiens	NFASC		R-HSA-373739
R-HSA-2559583	Cellular Senescence	9	198	0.01427644386761843	0.8764152893399751	0.8764152893399751	33	89	0.007644077986773168	9606	Homo sapiens	CDKN1A
R-HSA-199992	trans-Golgi Network Vesicle Budding	3	80	0.005768260148532699	0.879990127116141	0.879990127116141	8	19	0.0016318818174010136	9606	Homo sapiens	PLDN
R-HSA-421837	Clathrin derived vesicle budding	3	80	0.005768260148532699	0.879990127116141	0.879990127116141	8	19	0.0016318818174010136	9606	Homo sapiens	PLDN
R-HSA-171306	Packaging Of Telomere Ends	1	34	0.002451510563126397	0.8832482485573177	0.8832482485573177	2	2	1.71777e+10	9606	Homo sapiens	HIST1H2BK		R-HSA-181450
R-HSA-5654708	Downstream signaling of activated FGFR3	1	34	0.002451510563126397	0.8832482485573177	0.8832482485573177	13	23	0.0019754358842222794	9606	Homo sapiens	FRS2		R-HSA-5654709
R-HSA-5654732	Negative regulation of FGFR3 signaling	1	34	0.002451510563126397	0.8832482485573177	0.8832482485573177	3	14	0.001202439233874431	9606	Homo sapiens	FRS2		R-HSA-5654679
R-HSA-111933	Calmodulin induced events	1	34	0.002451510563126397	0.8832482485573177	0.8832482485573177	3	14	0.001202439233874431	9606	Homo sapiens	CREB1		R-HSA-111912
R-HSA-111997	CaM pathway	1	34	0.002451510563126397	0.8832482485573177	0.8832482485573177	3	15	0.0012883277505797476	9606	Homo sapiens	CREB1		R-HSA-111912
R-HSA-193807	Synthesis of bile acids and bile salts via 27-hydroxycholesterol	1	34	0.002451510563126397	0.8832482485573177	0.8832482485573177	2	12	0.001030662200463798	9606	Homo sapiens	AKR1D1		R-HSA-193824
R-HSA-442742	CREB phosphorylation through the activation of Ras	1	34	0.002451510563126397	0.8832482485573177	0.8832482485573177	1	8	6.87108e+10	9606	Homo sapiens	CREB1		R-HSA-442724
R-HSA-157118	Signaling by NOTCH	12	257	0.018530535727161294	0.8855312222420044	0.8855312222420044	12	152	0.013055054539208109	9606	Homo sapiens	ACTA2
R-HSA-5654716	Downstream signaling of activated FGFR4	1	35	0.002523613814983056	0.890403852850265	0.890403852850265	13	23	0.0019754358842222794	9606	Homo sapiens	FRS2		R-HSA-5654422
R-HSA-917729	Endosomal Sorting Complex Required For Transport (ESCRT)	1	35	0.002523613814983056	0.890403852850265	0.890403852850265	2	4	3.43554e+10	9606	Homo sapiens	VPS24		R-HSA-917693
R-HSA-1250196	SHC1 events in ERBB2 signaling	1	35	0.002523613814983056	0.890403852850265	0.890403852850265	2	6	5.15331e+10	9606	Homo sapiens	PTPN12		R-HSA-1963578
R-HSA-5654733	Negative regulation of FGFR4 signaling	1	35	0.002523613814983056	0.890403852850265	0.890403852850265	3	14	0.001202439233874431	9606	Homo sapiens	FRS2		R-HSA-5654566
R-HSA-418360	Platelet calcium homeostasis	1	35	0.002523613814983056	0.890403852850265	0.890403852850265	1	8	6.87108e+10	9606	Homo sapiens	ATP2B4		R-HSA-418309
R-HSA-199220	Vitamin B5 (pantothenate) metabolism	1	35	0.002523613814983056	0.890403852850265	0.890403852850265	1	12	0.001030662200463798	9606	Homo sapiens	FAS		R-HSA-199202
R-HSA-202424	Downstream TCR signaling	5	124	0.008940803230225683	0.89085824194409	0.89085824194409	2	24	0.002061324400927596	9606	Homo sapiens	PSMD12
R-HSA-3858494	Beta-catenin independent WNT signaling	7	165	0.01189703655634869	0.8950609327995563	0.8950609327995563	7	51	0.004380314351971141	9606	Homo sapiens	PSMD12
R-HSA-8878171	Transcriptional regulation by RUNX1	12	261	0.01881894873458793	0.8967135221580168	0.8967135221580168	31	132	0.011337284205101777	9606	Homo sapiens	BLK
R-HSA-8863795	Downregulation of ERBB2 signaling	1	36	0.0025957170668397143	0.8971213673007908	0.8971213673007908	1	14	0.001202439233874431	9606	Homo sapiens	PTPN12		R-HSA-8863804
R-HSA-2173789	TGF-beta receptor signaling activates SMADs	1	36	0.0025957170668397143	0.8971213673007908	0.8971213673007908	2	39	0.0033496521515073434	9606	Homo sapiens	STAG1		R-HSA-2187355
R-HSA-432722	Golgi Associated Vesicle Biogenesis	2	61	0.004398298363256183	0.8971853381870201	0.8971853381870201	4	7	6.0122e+11	9606	Homo sapiens	PLDN
R-HSA-2219528	PI3K/AKT Signaling in Cancer	5	126	0.009085009733939001	0.898488022111916	0.898488022111916	5	21	0.0018036588508116465	9606	Homo sapiens	CDKN1A
R-HSA-6811436	COPI-independent Golgi-to-ER retrograde traffic	2	62	0.0044704016151128415	0.9022361980091467	0.9022361980091467	3	7	6.0122e+11	9606	Homo sapiens	RAB3GAP2
R-HSA-2990846	SUMOylation	8	187	0.013483308097195184	0.9028276758655631	0.9028276758655631	12	139	0.011938503822038994	9606	Homo sapiens	WRN
R-HSA-162588	Budding and maturation of HIV virion	1	37	0.002667820318696373	0.9034275844213399	0.9034275844213399	2	3	2.57666e+11	9606	Homo sapiens	VPS24		R-HSA-3159232
R-HSA-4090294	SUMOylation of intracellular receptors	1	37	0.002667820318696373	0.9034275844213399	0.9034275844213399	2	25	0.0021472129176329123	9606	Homo sapiens	SF1		R-HSA-4546385
R-HSA-203615	eNOS activation	1	37	0.002667820318696373	0.9034275844213399	0.9034275844213399	1	20	0.00171777033410633	9606	Homo sapiens	LYPLA1		R-HSA-203613
R-HSA-5663220	RHO GTPases Activate Formins	6	148	0.010671281274785492	0.9045218929550917	0.9045218929550917	3	27	0.0023189899510435456	9606	Homo sapiens	SGOL2
R-HSA-983712	Ion channel transport	9	207	0.014925373134328358	0.9046336150482891	0.9046336150482891	5	39	0.0033496521515073434	9606	Homo sapiens	ATP6V1A
R-HSA-72649	Translation initiation complex formation	2	63	0.004542504866969501	0.9070546873505383	0.9070546873505383	2	2	1.71777e+10	9606	Homo sapiens	EIF4H
R-HSA-9007101	Rab regulation of trafficking	5	129	0.009301319489508977	0.9090645586474462	0.9090645586474462	4	35	0.0030060980846860776	9606	Homo sapiens	DENND2D
R-HSA-187687	Signalling to ERKs	1	38	0.002739923570553032	0.9093476599209588	0.9093476599209588	5	24	0.002061324400927596	9606	Homo sapiens	FRS2		R-HSA-170978
R-HSA-1980145	Signaling by NOTCH2	1	38	0.002739923570553032	0.9093476599209588	0.9093476599209588	2	20	0.00171777033410633	9606	Homo sapiens	CREB1		R-HSA-2976551
R-HSA-9020702	Interleukin-1 signaling	4	109	0.007859254452375801	0.9124371031202592	0.9124371031202592	1	45	0.0038649832517392425	9606	Homo sapiens	PSMD12
R-HSA-5083635	Defective B3GALTL causes Peters-plus syndrome (PpS)	1	39	0.0028120268224096907	0.91490521259294	0.91490521259294	1	1	8.58885e+09	9606	Homo sapiens	ADAMTS14		R-HSA-6785565
R-HSA-5655332	Signaling by FGFR3 in disease	1	39	0.0028120268224096907	0.91490521259294	0.91490521259294	14	28	0.002404878467748862	9606	Homo sapiens	FRS2		R-HSA-8853316
R-HSA-8853338	Signaling by FGFR3 point mutants in cancer	1	39	0.0028120268224096907	0.91490521259294	0.91490521259294	7	19	0.0016318818174010136	9606	Homo sapiens	FRS2		R-HSA-5655270
R-HSA-6804758	Regulation of TP53 Activity through Acetylation	1	39	0.0028120268224096907	0.91490521259294	0.91490521259294	3	14	0.001202439233874431	9606	Homo sapiens	PIP5K2B		R-HSA-6811522
R-HSA-5654726	Negative regulation of FGFR1 signaling	1	39	0.0028120268224096907	0.91490521259294	0.91490521259294	3	15	0.0012883277505797476	9606	Homo sapiens	FRS2		R-HSA-5654672
R-HSA-8939243	RUNX1 interacts with co-factors whose precise effect on RUNX1 targets is not known	1	39	0.0028120268224096907	0.91490521259294	0.91490521259294	1	5	4.29443e+11	9606	Homo sapiens	CSNK2B		R-HSA-8937989
R-HSA-111996	Ca-dependent events	1	39	0.0028120268224096907	0.91490521259294	0.91490521259294	3	18	0.001545993300695697	9606	Homo sapiens	CREB1		R-HSA-111912
R-HSA-3781860	Diseases associated with N-glycosylation of proteins	1	39	0.0028120268224096907	0.91490521259294	0.91490521259294	2	23	0.0019754358842222794	9606	Homo sapiens	ALG9		R-HSA-9035514
R-HSA-1855204	Synthesis of IP3 and IP4 in the cytosol	1	39	0.0028120268224096907	0.91490521259294	0.91490521259294	1	12	0.001030662200463798	9606	Homo sapiens	INPP5D		R-HSA-1855218
R-HSA-4791275	Signaling by WNT in cancer	1	39	0.0028120268224096907	0.91490521259294	0.91490521259294	1	16	0.001374216267285064	9606	Homo sapiens	KREMEN2		R-HSA-5339711
R-HSA-168638	NOD1/2 Signaling Pathway	1	39	0.0028120268224096907	0.91490521259294	0.91490521259294	1	17	0.0014601047839903805	9606	Homo sapiens	CASP2		R-HSA-622420
R-HSA-6785807	Interleukin-4 and Interleukin-13 signaling	9	211	0.015213786141754993	0.9153188788143735	0.9153188788143735	4	46	0.003950871768444559	9606	Homo sapiens	IL10
R-HSA-1483166	Synthesis of PA	2	65	0.004686711370682817	0.9160322338248436	0.9160322338248436	2	17	0.0014601047839903805	9606	Homo sapiens	PLA2G2D
R-HSA-2559582	Senescence-Associated Secretory Phenotype (SASP)	3	89	0.006417189415242628	0.9191459827384098	0.9191459827384098	8	22	0.001889547367516963	9606	Homo sapiens	CDKN1A
R-HSA-2022928	HS-GAG biosynthesis	1	40	0.0028841300742663495	0.9201224181133381	0.9201224181133381	13	14	0.001202439233874431	9606	Homo sapiens	SDC1		R-HSA-2076383
R-HSA-1482788	Acyl chain remodelling of PC	1	40	0.0028841300742663495	0.9201224181133381	0.9201224181133381	1	9	7.72997e+11	9606	Homo sapiens	PLA2G2D		R-HSA-1602417
R-HSA-1500931	Cell-Cell communication	5	133	0.009589732496935613	0.9216594833062937	0.9216594833062937	10	60	0.00515331100231899	9606	Homo sapiens	CLDN5
R-HSA-9006925	Intracellular signaling by second messengers	16	347	0.02501982839426058	0.9225263632539898	0.9225263632539898	25	104	0.008932405737352916	9606	Homo sapiens	JUN
R-HSA-187037	Signaling by NTRK1 (TRKA)	3	90	0.006489292667099286	0.9226879721500237	0.9226879721500237	11	55	0.004723868418792408	9606	Homo sapiens	CREB1
R-HSA-72662	Activation of the mRNA upon binding of the cap-binding complex and eIFs, and subsequent binding to 43S	2	67	0.004830917874396135	0.9241904320059269	0.9241904320059269	3	6	5.15331e+10	9606	Homo sapiens	EIF4H
R-HSA-201722	Formation of the beta-catenin:TCF transactivating complex	2	67	0.004830917874396135	0.9241904320059269	0.9241904320059269	2	13	0.0011165507171691145	9606	Homo sapiens	HIST1H2BK		R-HSA-3364026
R-HSA-5173214	O-glycosylation of TSR domain-containing proteins	1	41	0.0029562333261230083	0.9250200971210172	0.9250200971210172	2	2	1.71777e+10	9606	Homo sapiens	ADAMTS14		R-HSA-5173005
R-HSA-3232142	SUMOylation of ubiquitinylation proteins	1	41	0.0029562333261230083	0.9250200971210172	0.9250200971210172	2	3	2.57666e+11	9606	Homo sapiens	MDM2		R-HSA-5228523
R-HSA-5663213	RHO GTPases Activate WASPs and WAVEs	1	41	0.0029562333261230083	0.9250200971210172	0.9250200971210172	6	10	8.58885e+10	9606	Homo sapiens	CYFIP2		R-HSA-2130194
R-HSA-5654696	Downstream signaling of activated FGFR2	1	41	0.0029562333261230083	0.9250200971210172	0.9250200971210172	13	23	0.0019754358842222794	9606	Homo sapiens	FRS2		R-HSA-5654614
R-HSA-5654687	Downstream signaling of activated FGFR1	1	41	0.0029562333261230083	0.9250200971210172	0.9250200971210172	13	24	0.002061324400927596	9606	Homo sapiens	FRS2		R-HSA-5654591
R-HSA-5654727	Negative regulation of FGFR2 signaling	1	41	0.0029562333261230083	0.9250200971210172	0.9250200971210172	3	14	0.001202439233874431	9606	Homo sapiens	FRS2		R-HSA-5654677
R-HSA-202131	Metabolism of nitric oxide	1	41	0.0029562333261230083	0.9250200971210172	0.9250200971210172	1	26	0.002233101434338229	9606	Homo sapiens	LYPLA1		R-HSA-203613
R-HSA-203765	eNOS activation and regulation	1	41	0.0029562333261230083	0.9250200971210172	0.9250200971210172	1	26	0.002233101434338229	9606	Homo sapiens	LYPLA1		R-HSA-203613
R-HSA-201681	TCF dependent signaling in response to WNT	9	216	0.015574302401038288	0.9272281273791756	0.9272281273791756	12	71	0.006098084686077471	9606	Homo sapiens	PSMD12
R-HSA-6802952	Signaling by BRAF and RAF fusions	2	68	0.004903021126252794	0.927983651569035	0.927983651569035	5	5	4.29443e+11	9606	Homo sapiens	POLS
R-HSA-2428928	IRS-related events triggered by IGF1R	2	68	0.004903021126252794	0.927983651569035	0.927983651569035	3	11	9.44774e+11	9606	Homo sapiens	FRS2
R-HSA-2644603	Signaling by NOTCH1 in Cancer	2	68	0.004903021126252794	0.927983651569035	0.927983651569035	2	39	0.0033496521515073434	9606	Homo sapiens	FBXW7		R-HSA-2220978
R-HSA-2894858	Signaling by NOTCH1 HD+PEST Domain Mutants in Cancer	2	68	0.004903021126252794	0.927983651569035	0.927983651569035	1	21	0.0018036588508116465	9606	Homo sapiens	FBXW7		R-HSA-2220967
R-HSA-2894862	Constitutive Signaling by NOTCH1 HD+PEST Domain Mutants	2	68	0.004903021126252794	0.927983651569035	0.927983651569035	1	21	0.0018036588508116465	9606	Homo sapiens	FBXW7		R-HSA-2220967
R-HSA-2644602	Signaling by NOTCH1 PEST Domain Mutants in Cancer	2	68	0.004903021126252794	0.927983651569035	0.927983651569035	1	21	0.0018036588508116465	9606	Homo sapiens	FBXW7		R-HSA-2220967
R-HSA-2644606	Constitutive Signaling by NOTCH1 PEST Domain Mutants	2	68	0.004903021126252794	0.927983651569035	0.927983651569035	1	21	0.0018036588508116465	9606	Homo sapiens	FBXW7		R-HSA-2220967
R-HSA-6783310	Fanconi Anemia Pathway	1	42	0.0030283365779796667	0.9296177979276387	0.9296177979276387	2	13	0.0011165507171691145	9606	Homo sapiens	RPA3		R-HSA-6788385
R-HSA-8964043	Plasma lipoprotein clearance	1	42	0.0030283365779796667	0.9296177979276387	0.9296177979276387	5	35	0.0030060980846860776	9606	Homo sapiens	CLTA		R-HSA-6784738
R-HSA-1482839	Acyl chain remodelling of PE	1	42	0.0030283365779796667	0.9296177979276387	0.9296177979276387	1	9	7.72997e+11	9606	Homo sapiens	PLA2G2D		R-HSA-1602398
R-HSA-1368108	BMAL1:CLOCK,NPAS2 activates circadian gene expression	1	42	0.0030283365779796667	0.9296177979276387	0.9296177979276387	1	20	0.00171777033410633	9606	Homo sapiens	NCOA6IP		R-HSA-879724
R-HSA-166520	Signaling by NTRKs	4	115	0.008291873963515755	0.9314078494076591	0.9314078494076591	17	117	0.01004895645452203	9606	Homo sapiens	CREB1
R-HSA-1268020	Mitochondrial protein import	2	69	0.004975124378109453	0.9315971130344289	0.9315971130344289	10	14	0.001202439233874431	9606	Homo sapiens	GRPEL2
R-HSA-450294	MAP kinase activation	2	69	0.004975124378109453	0.9315971130344289	0.9315971130344289	6	32	0.002748432534570128	9606	Homo sapiens	JUN
R-HSA-70895	Branched-chain amino acid catabolism	2	69	0.004975124378109453	0.9315971130344289	0.9315971130344289	3	28	0.002404878467748862	9606	Homo sapiens	HIBADH
R-HSA-3371511	HSF1 activation	1	43	0.0031004398298363255	0.9339338741845552	0.9339338741845552	1	7	6.0122e+11	9606	Homo sapiens	RPA3		R-HSA-4793819
R-HSA-193775	Synthesis of bile acids and bile salts via 24-hydroxycholesterol	1	43	0.0031004398298363255	0.9339338741845552	0.9339338741845552	2	28	0.002404878467748862	9606	Homo sapiens	AKR1D1		R-HSA-193746
R-HSA-8853659	RET signaling	1	43	0.0031004398298363255	0.9339338741845552	0.9339338741845552	1	24	0.002061324400927596	9606	Homo sapiens	FRS2		R-HSA-8855564
R-HSA-114604	GPVI-mediated activation cascade	1	43	0.0031004398298363255	0.9339338741845552	0.9339338741845552	1	25	0.0021472129176329123	9606	Homo sapiens	RAC2		R-HSA-442273
R-HSA-8943724	Regulation of PTEN gene transcription	2	70	0.005047227629966112	0.935038585531497	0.935038585531497	3	15	0.0012883277505797476	9606	Homo sapiens	JUN
R-HSA-8876198	RAB GEFs exchange GTP for GDP on RABs	3	94	0.006777705674525921	0.9354796305606697	0.9354796305606697	2	21	0.0018036588508116465	9606	Homo sapiens	DENND2D
R-HSA-1296072	Voltage gated Potassium channels	1	44	0.0031725430816929843	0.9379855578137228	0.9379855578137228	1	1	8.58885e+09	9606	Homo sapiens	KCNH6		R-HSA-1296127
R-HSA-1839124	FGFR1 mutant receptor activation	1	44	0.0031725430816929843	0.9379855578137228	0.9379855578137228	7	25	0.0021472129176329123	9606	Homo sapiens	CPSF6		R-HSA-1839039
R-HSA-2024096	HS-GAG degradation	1	44	0.0031725430816929843	0.9379855578137228	0.9379855578137228	3	14	0.001202439233874431	9606	Homo sapiens	SDC1		R-HSA-1667005
R-HSA-438064	Post NMDA receptor activation events	1	44	0.0031725430816929843	0.9379855578137228	0.9379855578137228	4	19	0.0016318818174010136	9606	Homo sapiens	CREB1		R-HSA-442724
R-HSA-1489509	DAG and IP3 signaling	1	44	0.0031725430816929843	0.9379855578137228	0.9379855578137228	3	19	0.0016318818174010136	9606	Homo sapiens	CREB1		R-HSA-111912
R-HSA-5218920	VEGFR2 mediated vascular permeability	1	44	0.0031725430816929843	0.9379855578137228	0.9379855578137228	1	15	0.0012883277505797476	9606	Homo sapiens	CTNND1		R-HSA-5357477
R-HSA-3899300	SUMOylation of transcription cofactors	1	44	0.0031725430816929843	0.9379855578137228	0.9379855578137228	1	27	0.0023189899510435456	9606	Homo sapiens	SIN3A		R-HSA-4085994
R-HSA-2428924	IGF1R signaling cascade	2	71	0.00511933088182277	0.9383155614765768	0.9383155614765768	6	16	0.001374216267285064	9606	Homo sapiens	FRS2
R-HSA-2404192	Signaling by Type 1 Insulin-like Growth Factor 1 Receptor (IGF1R)	2	72	0.005191434133679429	0.9414352613245839	0.9414352613245839	8	18	0.001545993300695697	9606	Homo sapiens	FRS2
R-HSA-427359	SIRT1 negatively regulates rRNA expression	1	45	0.003244646333549643	0.9417890274912285	0.9417890274912285	3	5	4.29443e+11	9606	Homo sapiens	HIST1H2BK		R-HSA-427527
R-HSA-176033	Interactions of Vpr with host cellular proteins	1	45	0.003244646333549643	0.9417890274912285	0.9417890274912285	1	4	3.43554e+10	9606	Homo sapiens	SLC25A4		R-HSA-180905
R-HSA-6814122	Cooperation of PDCL (PhLP1) and TRiC/CCT in G-protein beta folding	1	45	0.003244646333549643	0.9417890274912285	0.9417890274912285	1	11	9.44774e+11	9606	Homo sapiens	CSNK2B		R-HSA-6814409
R-HSA-8875878	MET promotes cell motility	1	45	0.003244646333549643	0.9417890274912285	0.9417890274912285	1	12	0.001030662200463798	9606	Homo sapiens	LAMA1		R-HSA-8874079
R-HSA-5675221	Negative regulation of MAPK pathway	1	45	0.003244646333549643	0.9417890274912285	0.9417890274912285	1	12	0.001030662200463798	9606	Homo sapiens	DUSP1		R-HSA-5675373
R-HSA-5607764	CLEC7A (Dectin-1) signaling	4	120	0.008652390222799048	0.9442884909457803	0.9442884909457803	2	45	0.0038649832517392425	9606	Homo sapiens	PSMD12
R-HSA-1793185	Chondroitin sulfate/dermatan sulfate metabolism	2	73	0.005263537385536088	0.9444046387740788	0.9444046387740788	4	24	0.002061324400927596	9606	Homo sapiens	XYLT2
R-HSA-71336	Pentose phosphate pathway	1	46	0.003316749585406302	0.94535947295428	0.94535947295428	1	20	0.00171777033410633	9606	Homo sapiens	PRPS1L1		R-HSA-73580
R-HSA-72163	mRNA Splicing - Major Pathway	7	185	0.013339101593481867	0.9462273227740963	0.9462273227740963	9	9	7.72997e+11	9606	Homo sapiens	SNRPN
R-HSA-212165	Epigenetic regulation of gene expression	5	143	0.0103107650155022	0.9466341362501175	0.9466341362501175	24	34	0.002920209567980761	9606	Homo sapiens	UHRF1
R-HSA-913709	O-linked glycosylation of mucins	2	74	0.005335640637392746	0.9472303863532416	0.9472303863532416	17	17	0.0014601047839903805	9606	Homo sapiens	GALNT11
R-HSA-73779	RNA Polymerase II Transcription Pre-Initiation And Promoter Opening	1	47	0.0033888528372629607	0.9487111553860512	0.9487111553860512	4	5	4.29443e+11	9606	Homo sapiens	GTF2B		R-HSA-109637
R-HSA-5576892	Phase 0 - rapid depolarisation	1	47	0.0033888528372629607	0.9487111553860512	0.9487111553860512	1	2	1.71777e+10	9606	Homo sapiens	FGF13		R-HSA-5576895
R-HSA-5674135	MAP2K and MAPK activation	1	47	0.0033888528372629607	0.9487111553860512	0.9487111553860512	2	8	6.87108e+10	9606	Homo sapiens	IL17RD		R-HSA-5674373
R-HSA-379726	Mitochondrial tRNA aminoacylation	1	47	0.0033888528372629607	0.9487111553860512	0.9487111553860512	1	21	0.0018036588508116465	9606	Homo sapiens	PPA2		R-HSA-449937
R-HSA-451927	Interleukin-2 family signaling	1	47	0.0033888528372629607	0.9487111553860512	0.9487111553860512	1	58	0.004981533968908357	9606	Homo sapiens	INPP5D		R-HSA-913374
R-HSA-5620912	Anchoring of the basal body to the plasma membrane	3	99	0.007138221933809215	0.9487196780766876	0.9487196780766876	8	9	7.72997e+11	9606	Homo sapiens	AHI1
R-HSA-390466	Chaperonin-mediated protein folding	3	99	0.007138221933809215	0.9487196780766876	0.9487196780766876	2	19	0.0016318818174010136	9606	Homo sapiens	FBXW7
R-HSA-400253	Circadian Clock	3	99	0.007138221933809215	0.9487196780766876	0.9487196780766876	6	59	0.005067422485613674	9606	Homo sapiens	RAI1
R-HSA-5610787	Hedgehog 'off' state	4	123	0.008868699978369024	0.9509155584171045	0.9509155584171045	4	32	0.002748432534570128	9606	Homo sapiens	PSMD12
R-HSA-427389	ERCC6 (CSB) and EHMT2 (G9a) positively regulate rRNA expression	1	48	0.0034609560891196195	0.9518574641174421	0.9518574641174421	2	4	3.43554e+10	9606	Homo sapiens	HIST1H2BK		R-HSA-427383
R-HSA-3000480	Scavenging by Class A Receptors	1	48	0.0034609560891196195	0.9518574641174421	0.9518574641174421	2	10	8.58885e+10	9606	Homo sapiens	HSP90B1		R-HSA-2173778
R-HSA-4615885	SUMOylation of DNA replication proteins	1	48	0.0034609560891196195	0.9518574641174421	0.9518574641174421	1	8	6.87108e+10	9606	Homo sapiens	PCNA		R-HSA-4615910
R-HSA-380108	Chemokine receptors bind chemokines	1	48	0.0034609560891196195	0.9518574641174421	0.9518574641174421	1	18	0.001545993300695697	9606	Homo sapiens	CXCL10		R-HSA-374248
R-HSA-3906995	Diseases associated with O-glycosylation of proteins	2	76	0.005479847141106064	0.9524764918170688	0.9524764918170688	4	9	7.72997e+11	9606	Homo sapiens	ADAMTS14
R-HSA-202403	TCR signaling	5	146	0.010527074771072176	0.9525784708542149	0.9525784708542149	2	52	0.004466202868676458	9606	Homo sapiens	PSMD12
R-HSA-382556	ABC-family proteins mediated transport	4	124	0.008940803230225683	0.9529584786457235	0.9529584786457235	1	28	0.002404878467748862	9606	Homo sapiens	PSMD12
R-HSA-8856688	Golgi-to-ER retrograde transport	5	147	0.010599178022928835	0.9544219636009642	0.9544219636009642	8	18	0.001545993300695697	9606	Homo sapiens	NSF
R-HSA-5625886	Activated PKN1 stimulates transcription of AR (androgen receptor) regulated genes KLK2 and KLK3	1	49	0.003533059340976278	0.9548109698700702	0.9548109698700702	8	11	9.44774e+11	9606	Homo sapiens	HIST1H2BK		R-HSA-5625797
R-HSA-448424	Interleukin-17 signaling	2	77	0.005551950392962722	0.9549089832317048	0.9549089832317048	6	35	0.0030060980846860776	9606	Homo sapiens	JUN
R-HSA-69275	G2/M Transition	8	211	0.015213786141754993	0.955311933040098	0.955311933040098	26	78	0.006699304303014687	9606	Homo sapiens	PSMD12
R-HSA-162909	Host Interactions of HIV factors	5	148	0.010671281274785492	0.9561999328365286	0.9561999328365286	3	54	0.004637979902087091	9606	Homo sapiens	PSMD12
R-HSA-111885	Opioid Signalling	3	103	0.007426634941235849	0.9574409490765022	0.9574409490765022	5	49	0.004208537318560509	9606	Homo sapiens	CREB1
R-HSA-5654743	Signaling by FGFR4	1	50	0.0036051625928329367	0.9575834747513057	0.9575834747513057	16	41	0.0035214291849179763	9606	Homo sapiens	FRS2		R-HSA-5654422
R-HSA-442755	Activation of NMDA receptor and postsynaptic events	1	50	0.0036051625928329367	0.9575834747513057	0.9575834747513057	4	23	0.0019754358842222794	9606	Homo sapiens	CREB1		R-HSA-442724
R-HSA-442660	Na+/Cl- dependent neurotransmitter transporters	1	50	0.0036051625928329367	0.9575834747513057	0.9575834747513057	1	15	0.0012883277505797476	9606	Homo sapiens	NAT1		R-HSA-443997
R-HSA-71403	Citric acid cycle (TCA cycle)	1	50	0.0036051625928329367	0.9575834747513057	0.9575834747513057	1	17	0.0014601047839903805	9606	Homo sapiens	SDHC		R-HSA-70994
R-HSA-512988	Interleukin-3, Interleukin-5 and GM-CSF signaling	1	50	0.0036051625928329367	0.9575834747513057	0.9575834747513057	1	38	0.003263763634802027	9606	Homo sapiens	INPP5D		R-HSA-913374
R-HSA-453274	Mitotic G2-G2/M phases	8	213	0.01535799264546831	0.9582541980976822	0.9582541980976822	26	80	0.00687108133642532	9606	Homo sapiens	PSMD12
R-HSA-1632852	Macroautophagy	2	79	0.00569615689667604	0.9594213957623885	0.9594213957623885	3	39	0.0033496521515073434	9606	Homo sapiens	VPS24
R-HSA-8955332	Carboxyterminal post-translational modifications of tubulin	1	51	0.0036772658446895955	0.9601860591992019	0.9601860591992019	1	6	5.15331e+10	9606	Homo sapiens	TTLL3		R-HSA-8867370
R-HSA-73621	Pyrimidine catabolism	1	51	0.0036772658446895955	0.9601860591992019	0.9601860591992019	2	17	0.0014601047839903805	9606	Homo sapiens	DPYD		R-HSA-73585
R-HSA-375280	Amine ligand-binding receptors	1	51	0.0036772658446895955	0.9601860591992019	0.9601860591992019	1	15	0.0012883277505797476	9606	Homo sapiens	ADRB2		R-HSA-390674
R-HSA-195258	RHO GTPase Effectors	13	315	0.0227125243348475	0.9603547800084689	0.9603547800084689	24	107	0.009190071287468866	9606	Homo sapiens	CYFIP2
R-HSA-5576891	Cardiac conduction	5	151	0.010887591030355468	0.9611605364265188	0.9611605364265188	7	26	0.002233101434338229	9606	Homo sapiens	TRPC1
R-HSA-391251	Protein folding	3	105	0.007570841444949167	0.9612611221597767	0.9612611221597767	2	28	0.002404878467748862	9606	Homo sapiens	FBXW7
R-HSA-5625740	RHO GTPases activate PKNs	2	80	0.005768260148532699	0.9615120530013413	0.9615120530013413	11	20	0.00171777033410633	9606	Homo sapiens	HIST1H2BK
R-HSA-5663084	Diseases of carbohydrate metabolism	2	80	0.005768260148532699	0.9615120530013413	0.9615120530013413	7	44	0.003779094735033926	9606	Homo sapiens	GYG2
R-HSA-373760	L1CAM interactions	4	129	0.009301319489508977	0.962047660235053	0.962047660235053	17	54	0.004637979902087091	9606	Homo sapiens	NFASC
R-HSA-3247509	Chromatin modifying enzymes	10	257	0.018530535727161294	0.962351814328624	0.962351814328624	16	84	0.007214635403246586	9606	Homo sapiens	YEATS2
R-HSA-4839726	Chromatin organization	10	257	0.018530535727161294	0.962351814328624	0.962351814328624	16	84	0.007214635403246586	9606	Homo sapiens	YEATS2
R-HSA-167161	HIV Transcription Initiation	1	52	0.0037493690965462543	0.9626291260632808	0.9626291260632808	4	4	3.43554e+10	9606	Homo sapiens	GTF2B		R-HSA-167477
R-HSA-75953	RNA Polymerase II Transcription Initiation	1	52	0.0037493690965462543	0.9626291260632808	0.9626291260632808	3	3	2.57666e+11	9606	Homo sapiens	GTF2B		R-HSA-75861
R-HSA-167162	RNA Polymerase II HIV Promoter Escape	1	52	0.0037493690965462543	0.9626291260632808	0.9626291260632808	3	7	6.0122e+11	9606	Homo sapiens	GTF2B		R-HSA-167474
R-HSA-73776	RNA Polymerase II Promoter Escape	1	52	0.0037493690965462543	0.9626291260632808	0.9626291260632808	2	5	4.29443e+11	9606	Homo sapiens	GTF2B		R-HSA-75850
R-HSA-5654741	Signaling by FGFR3	1	52	0.0037493690965462543	0.9626291260632808	0.9626291260632808	16	43	0.0036932062183286096	9606	Homo sapiens	FRS2		R-HSA-5654679
R-HSA-6811434	COPI-dependent Golgi-to-ER retrograde traffic	3	106	0.007642944696805826	0.963048128063876	0.963048128063876	5	11	9.44774e+11	9606	Homo sapiens	NSF
R-HSA-156580	Phase II - Conjugation of compounds	10	258	0.018602638979017955	0.963537809678897	0.963537809678897	6	70	0.006012196169372155	9606	Homo sapiens	GSTM4
R-HSA-72172	mRNA Splicing	7	196	0.014132237363905112	0.9636369276681616	0.9636369276681616	9	14	0.001202439233874431	9606	Homo sapiens	SNRPN
R-HSA-381340	Transcriptional regulation of white adipocyte differentiation	3	108	0.007787151200519144	0.966391947021881	0.966391947021881	3	18	0.001545993300695697	9606	Homo sapiens	NCOA6IP
R-HSA-76042	RNA Polymerase II Transcription Initiation And Promoter Clearance	1	54	0.003893575600259572	0.9670751763166293	0.9670751763166293	6	9	7.72997e+11	9606	Homo sapiens	GTF2B		R-HSA-75861
R-HSA-437239	Recycling pathway of L1	1	54	0.003893575600259572	0.9670751763166293	0.9670751763166293	7	14	0.001202439233874431	9606	Homo sapiens	CLTA		R-HSA-445079
R-HSA-3560782	Diseases associated with glycosaminoglycan metabolism	1	54	0.003893575600259572	0.9670751763166293	0.9670751763166293	11	29	0.0024907669844541785	9606	Homo sapiens	SDC1		R-HSA-3560804
R-HSA-72695	Formation of the ternary complex, and subsequently, the 43S complex	1	54	0.003893575600259572	0.9670751763166293	0.9670751763166293	1	3	2.57666e+11	9606	Homo sapiens	RPS27L		R-HSA-72691
R-HSA-8963899	Plasma lipoprotein remodeling	1	54	0.003893575600259572	0.9670751763166293	0.9670751763166293	3	30	0.002576655501159495	9606	Homo sapiens	CETP		R-HSA-349404
R-HSA-1614558	Degradation of cysteine and homocysteine	1	54	0.003893575600259572	0.9670751763166293	0.9670751763166293	1	23	0.0019754358842222794	9606	Homo sapiens	CSAD		R-HSA-1655443
R-HSA-1980143	Signaling by NOTCH1	2	83	0.005984569904102675	0.9671817055460279	0.9671817055460279	2	37	0.0031778751180967105	9606	Homo sapiens	FBXW7		R-HSA-1852623
R-HSA-383280	Nuclear Receptor transcription pathway	2	84	0.006056673155959333	0.9688862509649652	0.9688862509649652	1	1	8.58885e+09	9606	Homo sapiens	HNF4A
R-HSA-427413	NoRC negatively regulates rRNA expression	2	84	0.006056673155959333	0.9688862509649652	0.9688862509649652	4	7	6.0122e+11	9606	Homo sapiens	SIN3A
R-HSA-6811440	Retrograde transport at the Trans-Golgi-Network	1	55	0.00396567885211623	0.9690959375080809	0.9690959375080809	4	20	0.00171777033410633	9606	Homo sapiens	NSF		R-HSA-6814678
R-HSA-3928665	EPH-ephrin mediated repulsion of cells	1	55	0.00396567885211623	0.9690959375080809	0.9690959375080809	1	9	7.72997e+11	9606	Homo sapiens	CLTA		R-HSA-3928654
R-HSA-156588	Glucuronidation	1	55	0.00396567885211623	0.9690959375080809	0.9690959375080809	1	9	7.72997e+11	9606	Homo sapiens	UGT1A7		R-HSA-174931
R-HSA-1483191	Synthesis of PC	1	55	0.00396567885211623	0.9690959375080809	0.9690959375080809	1	18	0.001545993300695697	9606	Homo sapiens	CSNK2B		R-HSA-8873929
R-HSA-428157	Sphingolipid metabolism	5	157	0.011320210541495422	0.9695695218257824	0.9695695218257824	7	62	0.005325088035729623	9606	Homo sapiens	SPTLC1
R-HSA-170834	Signaling by TGF-beta Receptor Complex	2	85	0.006128776407815993	0.9705053574143904	0.9705053574143904	8	82	0.007042858369835953	9606	Homo sapiens	STAG1
R-HSA-3371453	Regulation of HSF1-mediated heat shock response	3	111	0.00800346095608912	0.9708769736928085	0.9708769736928085	6	14	0.001202439233874431	9606	Homo sapiens	RPA3
R-HSA-6781823	Formation of TC-NER Pre-Incision Complex	1	56	0.0040377821039728895	0.9709928074803594	0.9709928074803594	4	7	6.0122e+11	9606	Homo sapiens	DDB1		R-HSA-6782069
R-HSA-209776	Amine-derived hormones	1	56	0.0040377821039728895	0.9709928074803594	0.9709928074803594	1	21	0.0018036588508116465	9606	Homo sapiens	DIO1		R-HSA-209772
R-HSA-1483255	PI Metabolism	3	112	0.008075564207945779	0.972241701191715	0.972241701191715	8	89	0.007644077986773168	9606	Homo sapiens	INPP5D
R-HSA-6799198	Complex I biogenesis	1	57	0.004109885355829548	0.972773373747256	0.972773373747256	3	13	0.0011165507171691145	9606	Homo sapiens	NUBPL		R-HSA-5690023
R-HSA-452723	Transcriptional regulation of pluripotent stem cells	1	57	0.004109885355829548	0.972773373747256	0.972773373747256	1	35	0.0030060980846860776	9606	Homo sapiens	SF1		R-HSA-452392
R-HSA-6805567	Keratinization	8	226	0.016295334919604873	0.9734942278203758	0.9734942278203758	16	34	0.002920209567980761	9606	Homo sapiens	KRTAP21-3
R-HSA-194315	Signaling by Rho GTPases	19	446	0.032158050328069794	0.9734953358681209	0.9734953358681209	29	112	0.009619513870995447	9606	Homo sapiens	CYFIP2
R-HSA-1226099	Signaling by FGFR in disease	2	87	0.00627298291152931	0.9735033173535446	0.9735033173535446	45	106	0.009104182770763549	9606	Homo sapiens	CPSF6
R-HSA-6802957	Oncogenic MAPK signaling	2	87	0.00627298291152931	0.9735033173535446	0.9735033173535446	5	34	0.002920209567980761	9606	Homo sapiens	POLS
R-HSA-1912422	Pre-NOTCH Expression and Processing	3	113	0.008147667459802437	0.9735456886740749	0.9735456886740749	5	38	0.003263763634802027	9606	Homo sapiens	JUN
R-HSA-9010553	Regulation of expression of SLITs and ROBOs	6	183	0.013194895089768548	0.9737496295689274	0.9737496295689274	3	20	0.00171777033410633	9606	Homo sapiens	UPF2
R-HSA-109704	PI3K Cascade	1	58	0.004181988607686206	0.974444759637326	0.974444759637326	1	6	5.15331e+10	9606	Homo sapiens	FRS2		R-HSA-109699
R-HSA-9006936	Signaling by TGF-beta family members	3	114	0.008219770711659096	0.974791436861884	0.974791436861884	15	107	0.009190071287468866	9606	Homo sapiens	STAG1
R-HSA-1638091	Heparan sulfate/heparin (HS-GAG) metabolism	2	88	0.006345086163385969	0.9748897682841527	0.9748897682841527	20	32	0.002748432534570128	9606	Homo sapiens	XYLT2
R-HSA-611105	Respiratory electron transport	3	115	0.008291873963515755	0.9759813566080658	0.9759813566080658	5	19	0.0016318818174010136	9606	Homo sapiens	SURF1
R-HSA-197264	Nicotinamide salvaging	1	59	0.0042540918595428655	0.9760136526610171	0.9760136526610171	1	12	0.001030662200463798	9606	Homo sapiens	PARP14		R-HSA-8938073
R-HSA-373752	Netrin-1 signaling	1	59	0.0042540918595428655	0.9760136526610171	0.9760136526610171	1	37	0.0031778751180967105	9606	Homo sapiens	TRPC1		R-HSA-622390
R-HSA-1912408	Pre-NOTCH Transcription and Translation	2	89	0.006417189415242628	0.9762059877243441	0.9762059877243441	4	28	0.002404878467748862	9606	Homo sapiens	JUN
R-HSA-199977	ER to Golgi Anterograde Transport	5	163	0.011752830052635374	0.976266322165895	0.976266322165895	19	39	0.0033496521515073434	9606	Homo sapiens	NSF
R-HSA-5617472	Activation of anterior HOX genes in hindbrain development during early embryogenesis	3	116	0.008363977215372412	0.9771177712408317	0.9771177712408317	31	43	0.0036932062183286096	9606	Homo sapiens	JUN
R-HSA-5619507	Activation of HOX genes during differentiation	3	116	0.008363977215372412	0.9771177712408317	0.9771177712408317	31	43	0.0036932062183286096	9606	Homo sapiens	JUN
R-HSA-72202	Transport of Mature Transcript to Cytoplasm	2	90	0.006489292667099286	0.9774553679907673	0.9774553679907673	1	13	0.0011165507171691145	9606	Homo sapiens	CPSF2
R-HSA-1483249	Inositol phosphate metabolism	2	90	0.006489292667099286	0.9774553679907673	0.9774553679907673	2	71	0.006098084686077471	9606	Homo sapiens	ISYNA1
R-HSA-5654736	Signaling by FGFR1	1	61	0.004398298363256183	0.9788686892470864	0.9788686892470864	16	48	0.004122648801855192	9606	Homo sapiens	FRS2		R-HSA-5654672
R-HSA-5655253	Signaling by FGFR2 in disease	1	61	0.004398298363256183	0.9788686892470864	0.9788686892470864	7	28	0.002404878467748862	9606	Homo sapiens	FRS2		R-HSA-5655268
R-HSA-6811558	PI5P, PP2A and IER3 Regulate PI3K/AKT Signaling	3	118	0.008508183719085731	0.979238954952228	0.979238954952228	3	7	6.0122e+11	9606	Homo sapiens	PIP5K2B
R-HSA-5250924	B-WICH complex positively regulates rRNA expression	1	62	0.0044704016151128415	0.9801662604274708	0.9801662604274708	1	3	2.57666e+11	9606	Homo sapiens	HIST1H2BK		R-HSA-5250938
R-HSA-112043	PLC beta mediated events	1	62	0.0044704016151128415	0.9801662604274708	0.9801662604274708	3	23	0.0019754358842222794	9606	Homo sapiens	CREB1		R-HSA-111912
R-HSA-351202	Metabolism of polyamines	4	144	0.010382868267358857	0.9804586224879303	0.9804586224879303	1	38	0.003263763634802027	9606	Homo sapiens	PSMD12
R-HSA-5250941	Negative epigenetic regulation of rRNA expression	2	93	0.006705602422669262	0.9808341568047674	0.9808341568047674	7	12	0.001030662200463798	9606	Homo sapiens	SIN3A
R-HSA-3214815	HDACs deacetylate histones	1	63	0.004542504866969501	0.9813842395085239	0.9813842395085239	4	4	3.43554e+10	9606	Homo sapiens	HIST1H2BK		R-HSA-3777129
R-HSA-73777	RNA Polymerase I Chain Elongation	1	63	0.004542504866969501	0.9813842395085239	0.9813842395085239	1	1	8.58885e+09	9606	Homo sapiens	HIST1H2BK		R-HSA-74986
R-HSA-8935690	Digestion	1	63	0.004542504866969501	0.9813842395085239	0.9813842395085239	3	24	0.002061324400927596	9606	Homo sapiens	CEL		R-HSA-192417
R-HSA-112040	G-protein mediated events	1	63	0.004542504866969501	0.9813842395085239	0.9813842395085239	3	32	0.002748432534570128	9606	Homo sapiens	CREB1		R-HSA-111912
R-HSA-5419276	Mitochondrial translation termination	2	94	0.006777705674525921	0.9818471569129621	0.9818471569129621	5	5	4.29443e+11	9606	Homo sapiens	MRPL49
R-HSA-5389840	Mitochondrial translation elongation	2	94	0.006777705674525921	0.9818471569129621	0.9818471569129621	5	8	6.87108e+10	9606	Homo sapiens	MRPL49
R-HSA-975871	MyD88 cascade initiated on plasma membrane	2	94	0.006777705674525921	0.9818471569129621	0.9818471569129621	6	57	0.00489564545220304	9606	Homo sapiens	JUN
R-HSA-168142	Toll Like Receptor 10 (TLR10) Cascade	2	94	0.006777705674525921	0.9818471569129621	0.9818471569129621	6	58	0.004981533968908357	9606	Homo sapiens	JUN
R-HSA-168176	Toll Like Receptor 5 (TLR5) Cascade	2	94	0.006777705674525921	0.9818471569129621	0.9818471569129621	6	58	0.004981533968908357	9606	Homo sapiens	JUN
R-HSA-163200	Respiratory electron transport, ATP synthesis by chemiosmotic coupling, and heat production by uncoupling proteins.	4	146	0.010527074771072176	0.9821504183962588	0.9821504183962588	9	29	0.0024907669844541785	9606	Homo sapiens	SURF1
R-HSA-194441	Metabolism of non-coding RNA	1	64	0.004614608118826159	0.9825275033714466	0.9825275033714466	1	6	5.15331e+10	9606	Homo sapiens	NCOA6IP		R-HSA-191784
R-HSA-191859	snRNP Assembly	1	64	0.004614608118826159	0.9825275033714466	0.9825275033714466	1	6	5.15331e+10	9606	Homo sapiens	NCOA6IP		R-HSA-191784
R-HSA-112399	IRS-mediated signalling	1	64	0.004614608118826159	0.9825275033714466	0.9825275033714466	1	9	7.72997e+11	9606	Homo sapiens	FRS2		R-HSA-109699
R-HSA-72706	GTP hydrolysis and joining of the 60S ribosomal subunit	3	122	0.008796596726512366	0.982932321025541	0.982932321025541	3	3	2.57666e+11	9606	Homo sapiens	EIF5
R-HSA-2132295	MHC class II antigen presentation	4	147	0.010599178022928835	0.9829434483665942	0.9829434483665942	10	26	0.002233101434338229	9606	Homo sapiens	SEC24B
R-HSA-6811442	Intra-Golgi and retrograde Golgi-to-ER traffic	7	217	0.015646405652894945	0.9834502801119755	0.9834502801119755	17	48	0.004122648801855192	9606	Homo sapiens	NSF
R-HSA-5621480	Dectin-2 family	1	65	0.004686711370682817	0.9836006303954204	0.9836006303954204	1	12	0.001030662200463798	9606	Homo sapiens	MUC7		R-HSA-8858500
R-HSA-5368286	Mitochondrial translation initiation	2	96	0.006921912178239239	0.9837196099566391	0.9837196099566391	1	4	3.43554e+10	9606	Homo sapiens	MRPL49
R-HSA-983705	Signaling by the B Cell Receptor (BCR)	6	195	0.014060134112048454	0.9837359366594671	0.9837359366594671	4	35	0.0030060980846860776	9606	Homo sapiens	BLK
R-HSA-948021	Transport to the Golgi and subsequent modification	7	218	0.015718508904751603	0.9840784990589317	0.9840784990589317	23	60	0.00515331100231899	9606	Homo sapiens	NSF
R-HSA-174824	Plasma lipoprotein assembly, remodeling, and clearance	2	98	0.007066118681952556	0.9854038566990224	0.9854038566990224	8	84	0.007214635403246586	9606	Homo sapiens	CETP
R-HSA-983189	Kinesins	1	67	0.004830917874396135	0.9855534033239769	0.9855534033239769	3	14	0.001202439233874431	9606	Homo sapiens	KIF20A		R-HSA-983259
R-HSA-1227986	Signaling by ERBB2	1	67	0.004830917874396135	0.9855534033239769	0.9855534033239769	3	43	0.0036932062183286096	9606	Homo sapiens	PTPN12		R-HSA-1963578
R-HSA-70263	Gluconeogenesis	1	67	0.004830917874396135	0.9855534033239769	0.9855534033239769	1	26	0.002233101434338229	9606	Homo sapiens	GAPDHS		R-HSA-70482
R-HSA-199418	Negative regulation of the PI3K/AKT network	3	126	0.009085009733939001	0.9859923688763091	0.9859923688763091	3	10	8.58885e+10	9606	Homo sapiens	PIP5K2B
R-HSA-112310	Neurotransmitter release cycle	2	99	0.007138221933809215	0.9861811713861739	0.9861811713861739	11	36	0.003091986601391394	9606	Homo sapiens	UNC13B
R-HSA-8873719	RAB geranylgeranylation	1	68	0.004903021126252794	0.9864408722296372	0.9864408722296372	1	5	4.29443e+11	9606	Homo sapiens	MXD3		R-HSA-8870469
R-HSA-352230	Amino acid transport across the plasma membrane	1	68	0.004903021126252794	0.9864408722296372	0.9864408722296372	1	36	0.003091986601391394	9606	Homo sapiens	NAT1		R-HSA-352174
R-HSA-195721	Signaling by WNT	12	330	0.02379407311269738	0.986680856650805	0.986680856650805	20	156	0.013398608606029374	9606	Homo sapiens	PSMD12
R-HSA-1280215	Cytokine Signaling in Immune system	50	1051	0.07578051770134833	0.9868492549529134	0.9868492549529134	92	624	0.053594434424117494	9606	Homo sapiens	CDKN1A
R-HSA-9018519	Estrogen-dependent gene expression	4	153	0.011031797534068787	0.9870437876302387	0.9870437876302387	15	66	0.0056686421025508886	9606	Homo sapiens	JUN
R-HSA-1442490	Collagen degradation	1	69	0.004975124378109453	0.9872738814947789	0.9872738814947789	4	34	0.002920209567980761	9606	Homo sapiens	MMP12		R-HSA-1454757
R-HSA-375165	NCAM signaling for neurite out-growth	1	69	0.004975124378109453	0.9872738814947789	0.9872738814947789	1	23	0.0019754358842222794	9606	Homo sapiens	CREB1		R-HSA-199935
R-HSA-186797	Signaling by PDGF	1	69	0.004975124378109453	0.9872738814947789	0.9872738814947789	1	28	0.002404878467748862	9606	Homo sapiens	PTPN12		R-HSA-8864036
R-HSA-163841	Gamma carboxylation, hypusine formation and arylsulfatase activation	1	69	0.004975124378109453	0.9872738814947789	0.9872738814947789	1	39	0.0033496521515073434	9606	Homo sapiens	ARSK		R-HSA-1614362
R-HSA-168643	Nucleotide-binding domain, leucine rich repeat containing receptor (NLR) signaling pathways	1	69	0.004975124378109453	0.9872738814947789	0.9872738814947789	1	45	0.0038649832517392425	9606	Homo sapiens	CASP2		R-HSA-622420
R-HSA-2682334	EPH-Ephrin signaling	2	101	0.007282428437522533	0.9876167891313223	0.9876167891313223	6	56	0.004809756935497724	9606	Homo sapiens	CLTA
R-HSA-5368287	Mitochondrial translation	2	102	0.007354531689379191	0.9882790365800439	0.9882790365800439	11	17	0.0014601047839903805	9606	Homo sapiens	MRPL49
R-HSA-983170	Antigen Presentation: Folding, assembly and peptide loading of class I MHC	2	102	0.007354531689379191	0.9882790365800439	0.9882790365800439	6	16	0.001374216267285064	9606	Homo sapiens	SEC24B
R-HSA-380284	Loss of proteins required for interphase microtubule organization from the centrosome	1	71	0.00511933088182277	0.9887896700242866	0.9887896700242866	3	3	2.57666e+11	9606	Homo sapiens	CEP152		R-HSA-380294
R-HSA-380259	Loss of Nlp from mitotic centrosomes	1	71	0.00511933088182277	0.9887896700242866	0.9887896700242866	2	2	1.71777e+10	9606	Homo sapiens	CEP152		R-HSA-380272
R-HSA-8963743	Digestion and absorption	1	71	0.00511933088182277	0.9887896700242866	0.9887896700242866	3	30	0.002576655501159495	9606	Homo sapiens	CEL		R-HSA-192417
R-HSA-74751	Insulin receptor signalling cascade	1	71	0.00511933088182277	0.9887896700242866	0.9887896700242866	1	25	0.0021472129176329123	9606	Homo sapiens	FRS2		R-HSA-109699
R-HSA-975138	TRAF6 mediated induction of NFkB and MAP kinases upon TLR7/8 or 9 activation	2	103	0.007426634941235849	0.9889067170907355	0.9889067170907355	6	47	0.004036760285149875	9606	Homo sapiens	JUN
R-HSA-72737	Cap-dependent Translation Initiation	3	131	0.009445525993222294	0.9890824328952995	0.9890824328952995	11	18	0.001545993300695697	9606	Homo sapiens	EIF5
R-HSA-72613	Eukaryotic Translation Initiation	3	131	0.009445525993222294	0.9890824328952995	0.9890824328952995	12	21	0.0018036588508116465	9606	Homo sapiens	EIF5
R-HSA-191273	Cholesterol biosynthesis	1	72	0.005191434133679429	0.9894785252092555	0.9894785252092555	2	32	0.002748432534570128	9606	Homo sapiens	HSD17B7		R-HSA-194689
R-HSA-975155	MyD88 dependent cascade initiated on endosome	2	104	0.007498738193092509	0.9895015755622669	0.9895015755622669	6	62	0.005325088035729623	9606	Homo sapiens	JUN
R-HSA-168181	Toll Like Receptor 7/8 (TLR7/8) Cascade	2	104	0.007498738193092509	0.9895015755622669	0.9895015755622669	6	63	0.0054109765524349394	9606	Homo sapiens	JUN
R-HSA-5173105	O-linked glycosylation	3	133	0.009589732496935613	0.9901249246105648	0.9901249246105648	19	26	0.002233101434338229	9606	Homo sapiens	GALNT11
R-HSA-3371556	Cellular response to heat stress	3	133	0.009589732496935613	0.9901249246105648	0.9901249246105648	7	29	0.0024907669844541785	9606	Homo sapiens	RPA3
R-HSA-8939211	ESR-mediated signaling	4	160	0.011536520297065398	0.9906434245559954	0.9906434245559954	15	72	0.006183973202782788	9606	Homo sapiens	JUN
R-HSA-8854518	AURKA Activation by TPX2	1	74	0.005335640637392746	0.99073197758919	0.99073197758919	2	2	1.71777e+10	9606	Homo sapiens	CEP152		R-HSA-8853405
R-HSA-211981	Xenobiotics	1	74	0.005335640637392746	0.99073197758919	0.99073197758919	3	22	0.001889547367516963	9606	Homo sapiens	CYP3A7		R-HSA-213175
R-HSA-74259	Purine catabolism	1	74	0.005335640637392746	0.99073197758919	0.99073197758919	1	28	0.002404878467748862	9606	Homo sapiens	GPX1		R-HSA-71676
R-HSA-168164	Toll Like Receptor 3 (TLR3) Cascade	2	107	0.0077150479486624846	0.9911054324036316	0.9911054324036316	6	60	0.00515331100231899	9606	Homo sapiens	JUN
R-HSA-983695	Antigen activates B Cell Receptor (BCR) leading to generation of second messengers	2	108	0.007787151200519144	0.9915848299460026	0.9915848299460026	3	17	0.0014601047839903805	9606	Homo sapiens	BLK
R-HSA-937061	TRIF(TICAM1)-mediated TLR4 signaling	2	108	0.007787151200519144	0.9915848299460026	0.9915848299460026	6	57	0.00489564545220304	9606	Homo sapiens	JUN
R-HSA-166166	MyD88-independent TLR4 cascade	2	108	0.007787151200519144	0.9915848299460026	0.9915848299460026	6	59	0.005067422485613674	9606	Homo sapiens	JUN
R-HSA-168138	Toll Like Receptor 9 (TLR9) Cascade	2	108	0.007787151200519144	0.9915848299460026	0.9915848299460026	6	66	0.0056686421025508886	9606	Homo sapiens	JUN
R-HSA-193368	Synthesis of bile acids and bile salts via 7alpha-hydroxycholesterol	1	76	0.005479847141106064	0.9918362528692796	0.9918362528692796	2	39	0.0033496521515073434	9606	Homo sapiens	AKR1D1		R-HSA-192067
R-HSA-1650814	Collagen biosynthesis and modifying enzymes	1	76	0.005479847141106064	0.9918362528692796	0.9918362528692796	1	51	0.004380314351971141	9606	Homo sapiens	ADAMTS14		R-HSA-2002428
R-HSA-8856825	Cargo recognition for clathrin-mediated endocytosis	2	109	0.007859254452375801	0.9920389446590265	0.9920389446590265	3	14	0.001202439233874431	9606	Homo sapiens	CLTA
R-HSA-1236974	ER-Phagosome pathway	4	164	0.011824933304492033	0.9922481221617994	0.9922481221617994	1	10	8.58885e+10	9606	Homo sapiens	PSMD12
R-HSA-1834949	Cytosolic sensors of pathogen-associated DNA	1	77	0.005551950392962722	0.9923380770107545	0.9923380770107545	1	48	0.004122648801855192	9606	Homo sapiens	CRCP		R-HSA-1964482
R-HSA-166058	MyD88:Mal cascade initiated on plasma membrane	2	110	0.00793135770423246	0.9924690714003865	0.9924690714003865	6	63	0.0054109765524349394	9606	Homo sapiens	JUN
R-HSA-168188	Toll Like Receptor TLR6:TLR2 Cascade	2	110	0.00793135770423246	0.9924690714003865	0.9924690714003865	6	65	0.005582753585845573	9606	Homo sapiens	JUN
R-HSA-1445148	Translocation of SLC2A4 (GLUT4) to the plasma membrane	1	78	0.0056240536448193814	0.9928090871859307	0.9928090871859307	1	15	0.0012883277505797476	9606	Homo sapiens	EXOC6		R-HSA-2316352
R-HSA-977225	Amyloid fiber formation	1	78	0.0056240536448193814	0.9928090871859307	0.9928090871859307	1	28	0.002404878467748862	9606	Homo sapiens	HIST1H2BK		R-HSA-977224
R-HSA-5578749	Transcriptional regulation by small RNAs	1	79	0.00569615689667604	0.9932511734615359	0.9932511734615359	1	5	4.29443e+11	9606	Homo sapiens	HIST1H2BK		R-HSA-5578742
R-HSA-75105	Fatty acyl-CoA biosynthesis	1	79	0.00569615689667604	0.9932511734615359	0.9932511734615359	3	24	0.002061324400927596	9606	Homo sapiens	FAS		R-HSA-75872
R-HSA-975634	Retinoid metabolism and transport	1	79	0.00569615689667604	0.9932511734615359	0.9932511734615359	3	28	0.002404878467748862	9606	Homo sapiens	SDC1		R-HSA-2404131
R-HSA-3000178	ECM proteoglycans	1	79	0.00569615689667604	0.9932511734615359	0.9932511734615359	1	23	0.0019754358842222794	9606	Homo sapiens	LAMA1		R-HSA-2396124
R-HSA-5358351	Signaling by Hedgehog	4	167	0.01204124306006201	0.9932748780195518	0.9932748780195518	7	82	0.007042858369835953	9606	Homo sapiens	PSMD12
R-HSA-983231	Factors involved in megakaryocyte development and platelet production	5	193	0.013915927608335136	0.9935489459430685	0.9935489459430685	8	43	0.0036932062183286096	9606	Homo sapiens	RAD51C
R-HSA-168179	Toll Like Receptor TLR1:TLR2 Cascade	2	113	0.008147667459802437	0.9936275359940907	0.9936275359940907	6	65	0.005582753585845573	9606	Homo sapiens	JUN
R-HSA-181438	Toll Like Receptor 2 (TLR2) Cascade	2	113	0.008147667459802437	0.9936275359940907	0.9936275359940907	6	67	0.005754530619256205	9606	Homo sapiens	JUN
R-HSA-5250913	Positive epigenetic regulation of rRNA expression	1	80	0.005768260148532699	0.9936661100960232	0.9936661100960232	3	7	6.0122e+11	9606	Homo sapiens	HIST1H2BK		R-HSA-427383
R-HSA-380270	Recruitment of mitotic centrosome proteins and complexes	1	81	0.005840363400389357	0.9940555626277484	0.9940555626277484	3	3	2.57666e+11	9606	Homo sapiens	CEP152		R-HSA-380311
R-HSA-167172	Transcription of the HIV genome	1	81	0.005840363400389357	0.9940555626277484	0.9940555626277484	9	45	0.0038649832517392425	9606	Homo sapiens	GTF2B		R-HSA-167474
R-HSA-211000	Gene Silencing by RNA	2	115	0.008291873963515755	0.9943009148938678	0.9943009148938678	8	36	0.003091986601391394	9606	Homo sapiens	TDRD1
R-HSA-73854	RNA Polymerase I Promoter Clearance	1	82	0.005912466652246017	0.9944210945297701	0.9944210945297701	1	9	7.72997e+11	9606	Homo sapiens	HIST1H2BK		R-HSA-73718
R-HSA-70614	Amino acid synthesis and interconversion (transamination)	1	82	0.005912466652246017	0.9944210945297701	0.9944210945297701	1	35	0.0030060980846860776	9606	Homo sapiens	GLS2		R-HSA-70609
R-HSA-1852241	Organelle biogenesis and maintenance	11	334	0.02408248612012402	0.9944351502186116	0.9944351502186116	31	86	0.007386412436657219	9606	Homo sapiens	AHI1
R-HSA-112314	Neurotransmitter receptors and postsynaptic signal transmission	4	171	0.012329656067488644	0.9944425058726155	0.9944425058726155	10	56	0.004809756935497724	9606	Homo sapiens	NSF
R-HSA-380287	Centrosome maturation	1	83	0.005984569904102675	0.99476417345775	0.99476417345775	6	6	5.15331e+10	9606	Homo sapiens	CEP152		R-HSA-380311
R-HSA-983168	Antigen processing: Ubiquitination & Proteasome degradation	10	315	0.0227125243348475	0.9950014804854718	0.9950014804854718	5	9	7.72997e+11	9606	Homo sapiens	PSMD12
R-HSA-156827	L13a-mediated translational silencing of Ceruloplasmin expression	2	118	0.008508183719085731	0.9951822144390982	0.9951822144390982	1	3	2.57666e+11	9606	Homo sapiens	EIF4H
R-HSA-1474228	Degradation of the extracellular matrix	3	148	0.010671281274785492	0.995399377356475	0.995399377356475	15	105	0.009018294254058232	9606	Homo sapiens	MMP12
R-HSA-2871837	FCERI mediated NF-kB activation	4	175	0.012618069074915278	0.9954137656358931	0.9954137656358931	1	19	0.0016318818174010136	9606	Homo sapiens	PSMD12
R-HSA-196807	Nicotinate metabolism	1	86	0.006200879659672651	0.9956720523867527	0.9956720523867527	1	29	0.0024907669844541785	9606	Homo sapiens	PARP14		R-HSA-8938073
R-HSA-1660662	Glycosphingolipid metabolism	1	86	0.006200879659672651	0.9956720523867527	0.9956720523867527	1	32	0.002748432534570128	9606	Homo sapiens	ARSK		R-HSA-1614362
R-HSA-216083	Integrin cell surface interactions	1	86	0.006200879659672651	0.9956720523867527	0.9956720523867527	1	54	0.004637979902087091	9606	Homo sapiens	F11R		R-HSA-202718
R-HSA-2672351	Stimuli-sensing channels	2	120	0.008652390222799048	0.9956939687234345	0.9956939687234345	2	24	0.002061324400927596	9606	Homo sapiens	TTYH2
R-HSA-5621481	C-type lectin receptors (CLRs)	5	202	0.014564856875045065	0.9957093026214805	0.9957093026214805	3	68	0.005840419135961522	9606	Homo sapiens	PSMD12
R-HSA-2262752	Cellular responses to stress	19	511	0.036844761698752615	0.9958978703255235	0.9958978703255235	53	184	0.015803487073778235	9606	Homo sapiens	CDKN1A
R-HSA-1799339	SRP-dependent cotranslational protein targeting to membrane	2	121	0.008724493474655707	0.9959294456263119	0.9959294456263119	5	5	4.29443e+11	9606	Homo sapiens	RPS27L
R-HSA-5654738	Signaling by FGFR2	1	87	0.00627298291152931	0.9959382775508777	0.9959382775508777	16	46	0.003950871768444559	9606	Homo sapiens	FRS2		R-HSA-5654614
R-HSA-6806834	Signaling by MET	1	87	0.00627298291152931	0.9959382775508777	0.9959382775508777	1	49	0.004208537318560509	9606	Homo sapiens	LAMA1		R-HSA-8874079
R-HSA-674695	RNA Polymerase II Pre-transcription Events	1	88	0.006345086163385969	0.9961881439588007	0.9961881439588007	3	17	0.0014601047839903805	9606	Homo sapiens	GTF2B		R-HSA-75856
R-HSA-73864	RNA Polymerase I Transcription	1	88	0.006345086163385969	0.9961881439588007	0.9961881439588007	2	14	0.001202439233874431	9606	Homo sapiens	HIST1H2BK		R-HSA-73718
R-HSA-9018677	Biosynthesis of DHA-derived SPMs	1	89	0.006417189415242628	0.9964226557289997	0.9964226557289997	1	58	0.004981533968908357	9606	Homo sapiens	GSTM4		R-HSA-9026777
R-HSA-927802	Nonsense-Mediated Decay (NMD)	2	124	0.008940803230225683	0.9965625777820787	0.9965625777820787	5	6	5.15331e+10	9606	Homo sapiens	UPF2
R-HSA-975957	Nonsense Mediated Decay (NMD) enhanced by the Exon Junction Complex (EJC)	2	124	0.008940803230225683	0.9965625777820787	0.9965625777820787	4	5	4.29443e+11	9606	Homo sapiens	UPF2
R-HSA-6803157	Antimicrobial peptides	2	124	0.008940803230225683	0.9965625777820787	0.9965625777820787	4	58	0.004981533968908357	9606	Homo sapiens	HTN3
R-HSA-5617833	Cilium Assembly	5	207	0.014925373134328358	0.9965893138299	0.9965893138299	12	50	0.0042944258352658245	9606	Homo sapiens	AHI1
R-HSA-8953897	Cellular responses to external stimuli	23	598	0.04311774461028192	0.9965907681363823	0.9965907681363823	62	254	0.02181568324315039	9606	Homo sapiens	CDKN1A
R-HSA-72203	Processing of Capped Intron-Containing Pre-mRNA	7	256	0.018458432475304636	0.9965918168875826	0.9965918168875826	14	32	0.002748432534570128	9606	Homo sapiens	SNRPN
R-HSA-4420097	VEGFA-VEGFR2 Pathway	2	125	0.009012906482082342	0.9967512935464521	0.9967512935464521	2	77	0.00661341578630937	9606	Homo sapiens	CYFIP2
R-HSA-376176	Signaling by ROBO receptors	6	235	0.016944264186314804	0.9970289782113343	0.9970289782113343	3	60	0.00515331100231899	9606	Homo sapiens	UPF2
R-HSA-2565942	Regulation of PLK1 Activity at G2/M Transition	1	92	0.006633499170812604	0.9970432032783565	0.9970432032783565	4	12	0.001030662200463798	9606	Homo sapiens	CEP152		R-HSA-3000319
R-HSA-381426	Regulation of Insulin-like Growth Factor (IGF) transport and uptake by Insulin-like Growth Factor Binding Proteins (IGFBPs)	2	127	0.009157112985795659	0.9970986890659442	0.9970986890659442	14	14	0.001202439233874431	9606	Homo sapiens	IGF1
R-HSA-162906	HIV Infection	7	260	0.01874684548273127	0.9971233687955414	0.9971233687955414	14	156	0.013398608606029374	9606	Homo sapiens	PSMD12
R-HSA-420499	Class C/3 (Metabotropic glutamate/pheromone receptors)	1	93	0.006705602422669262	0.9972251615237101	0.9972251615237101	1	7	6.0122e+11	9606	Homo sapiens	TAS2R40		R-HSA-3296233
R-HSA-1236975	Antigen processing-Cross presentation	4	186	0.013411204845338524	0.9973139101015726	0.9973139101015726	2	23	0.0019754358842222794	9606	Homo sapiens	PSMD12
R-HSA-6806667	Metabolism of fat-soluble vitamins	1	94	0.006777705674525921	0.997395934251247	0.997395934251247	3	34	0.002920209567980761	9606	Homo sapiens	SDC1		R-HSA-2404131
R-HSA-1614635	Sulfur amino acid metabolism	1	94	0.006777705674525921	0.997395934251247	0.997395934251247	1	37	0.0031778751180967105	9606	Homo sapiens	CSAD		R-HSA-1655443
R-HSA-2219530	Constitutive Signaling by Aberrant PI3K in Cancer	1	95	0.00684980892638258	0.9975562083300403	0.9975562083300403	1	2	1.71777e+10	9606	Homo sapiens	FRS2		R-HSA-2400009
R-HSA-380320	Recruitment of NuMA to mitotic centrosomes	1	96	0.006921912178239239	0.9977066284959324	0.9977066284959324	2	2	1.71777e+10	9606	Homo sapiens	CEP152		R-HSA-380316
R-HSA-71406	Pyruvate metabolism and Citric Acid (TCA) cycle	1	98	0.007066118681952556	0.9979802906984686	0.9979802906984686	1	36	0.003091986601391394	9606	Homo sapiens	SDHC		R-HSA-70994
R-HSA-194138	Signaling by VEGF	2	134	0.00966183574879227	0.9980502943525174	0.9980502943525174	2	83	0.007128746886541269	9606	Homo sapiens	CYFIP2
R-HSA-156902	Peptide chain elongation	1	99	0.007138221933809215	0.9981046339955935	0.9981046339955935	4	5	4.29443e+11	9606	Homo sapiens	RPS27L		R-HSA-156915
R-HSA-373080	Class B/2 (Secretin family receptors)	1	99	0.007138221933809215	0.9981046339955935	0.9981046339955935	2	20	0.00171777033410633	9606	Homo sapiens	RAMP3		R-HSA-420214
R-HSA-5673001	RAF/MAP kinase cascade	7	270	0.01946787800129786	0.9981274574947488	0.9981274574947488	5	39	0.0033496521515073434	9606	Homo sapiens	PSMD12
R-HSA-3781865	Diseases of glycosylation	4	194	0.013988030860191795	0.9981901712519717	0.9981901712519717	17	77	0.00661341578630937	9606	Homo sapiens	ADAMTS14
R-HSA-375276	Peptide ligand-binding receptors	4	194	0.013988030860191795	0.9981901712519717	0.9981901712519717	4	73	0.006269861719488104	9606	Homo sapiens	CXCL10
R-HSA-913531	Interferon Signaling	12	388	0.02797606172038359	0.9982848244229416	0.9982848244229416	2	51	0.004380314351971141	9606	Homo sapiens	TRIM17
R-HSA-975956	Nonsense Mediated Decay (NMD) independent of the Exon Junction Complex (EJC)	1	101	0.007282428437522533	0.9983308494244355	0.9983308494244355	1	1	8.58885e+09	9606	Homo sapiens	RPS27L		R-HSA-927789
R-HSA-114608	Platelet degranulation	2	137	0.009878145504362246	0.9983569106177727	0.9983569106177727	2	11	9.44774e+11	9606	Homo sapiens	IGF1
R-HSA-1296071	Potassium Channels	1	103	0.007426634941235849	0.9985300927652169	0.9985300927652169	1	17	0.0014601047839903805	9606	Homo sapiens	KCNH6		R-HSA-1296127
R-HSA-8956319	Nucleobase catabolism	2	139	0.010022352008075565	0.9985343873322114	0.9985343873322114	3	58	0.004981533968908357	9606	Homo sapiens	GPX1
R-HSA-5684996	MAPK1/MAPK3 signaling	7	277	0.019972600764294468	0.9986196247241658	0.9986196247241658	5	46	0.003950871768444559	9606	Homo sapiens	PSMD12
R-HSA-156842	Eukaryotic Translation Elongation	1	104	0.007498738193092509	0.9986206193634771	0.9986206193634771	4	9	7.72997e+11	9606	Homo sapiens	RPS27L		R-HSA-156915
R-HSA-422356	Regulation of insulin secretion	1	104	0.007498738193092509	0.9986206193634771	0.9986206193634771	2	37	0.0031778751180967105	9606	Homo sapiens	SLC25A4		R-HSA-5250209
R-HSA-1474290	Collagen formation	1	104	0.007498738193092509	0.9986206193634771	0.9986206193634771	1	77	0.00661341578630937	9606	Homo sapiens	ADAMTS14		R-HSA-2002428
R-HSA-15869	Metabolism of nucleotides	6	254	0.018314225971591318	0.9987359724708658	0.9987359724708658	9	135	0.011594949755217727	9606	Homo sapiens	DUT
R-HSA-5683057	MAPK family signaling cascades	9	328	0.023649866608984067	0.9987793751883671	0.9987793751883671	9	86	0.007386412436657219	9606	Homo sapiens	PSMD12
R-HSA-72689	Formation of a pool of free 40S subunits	1	106	0.007642944696805826	0.9987853070706804	0.9987853070706804	2	2	1.71777e+10	9606	Homo sapiens	RPS27L		R-HSA-72673
R-HSA-190236	Signaling by FGFR	1	106	0.007642944696805826	0.9987853070706804	0.9987853070706804	64	142	0.012196169372154942	9606	Homo sapiens	FRS2		R-HSA-5654614
R-HSA-6807878	COPI-mediated anterograde transport	1	106	0.007642944696805826	0.9987853070706804	0.9987853070706804	2	12	0.001030662200463798	9606	Homo sapiens	NSF		R-HSA-6809015
R-HSA-163685	Integration of energy metabolism	2	143	0.0103107650155022	0.9988345447176752	0.9988345447176752	3	65	0.005582753585845573	9606	Homo sapiens	FAS
R-HSA-202733	Cell surface interactions at the vascular wall	6	256	0.018458432475304636	0.9988464774346161	0.9988464774346161	5	64	0.005496865069140256	9606	Homo sapiens	INPP5D
R-HSA-76005	Response to elevated platelet cytosolic Ca2+	2	144	0.010382868267358857	0.99889956065681	0.99889956065681	2	14	0.001202439233874431	9606	Homo sapiens	IGF1
R-HSA-166016	Toll Like Receptor 4 (TLR4) Cascade	2	144	0.010382868267358857	0.99889956065681	0.99889956065681	6	94	0.00807352057029975	9606	Homo sapiens	JUN
R-HSA-72764	Eukaryotic Translation Termination	1	108	0.007787151200519144	0.9989303520647967	0.9989303520647967	3	5	4.29443e+11	9606	Homo sapiens	RPS27L		R-HSA-141671
R-HSA-70171	Glycolysis	1	108	0.007787151200519144	0.9989303520647967	0.9989303520647967	1	24	0.002061324400927596	9606	Homo sapiens	GAPDHS		R-HSA-70449
R-HSA-8957275	Post-translational protein phosphorylation	1	109	0.007859254452375801	0.9989962512347845	0.9989962512347845	1	1	8.58885e+09	9606	Homo sapiens	HSP90B1		R-HSA-8952289
R-HSA-5663202	Diseases of signal transduction	15	470	0.03388852837262961	0.9990395800652213	0.9990395800652213	59	297	0.025508889461479	9606	Homo sapiens	PSMD12
R-HSA-2454202	Fc epsilon receptor (FCERI) signaling	5	234	0.016872160934458143	0.9990446484504326	0.9990446484504326	3	63	0.0054109765524349394	9606	Homo sapiens	PSMD12
R-HSA-192105	Synthesis of bile acids and bile salts	1	111	0.00800346095608912	0.9991161321514381	0.9991161321514381	6	83	0.007128746886541269	9606	Homo sapiens	AKR1D1		R-HSA-193746
R-HSA-72766	Translation	9	340	0.02451510563126397	0.9992592122628832	0.9992592122628832	38	99	0.008502963153826334	9606	Homo sapiens	EIF5
R-HSA-192823	Viral mRNA Translation	1	114	0.008219770711659096	0.9992696757069804	0.9992696757069804	2	2	1.71777e+10	9606	Homo sapiens	RPS27L		R-HSA-192704
R-HSA-168898	Toll-Like Receptors Cascades	3	183	0.013194895089768548	0.9992733905979335	0.9992733905979335	8	180	0.01545993300695697	9606	Homo sapiens	JUN
R-HSA-2408557	Selenocysteine synthesis	1	116	0.008363977215372412	0.9993569304012554	0.9993569304012554	2	7	6.0122e+11	9606	Homo sapiens	RPS27L		R-HSA-2408529
R-HSA-5619115	Disorders of transmembrane transporters	5	243	0.01752109020116807	0.9993818839366845	0.9993818839366845	2	88	0.007558189470067852	9606	Homo sapiens	PSMD12
R-HSA-8856828	Clathrin-mediated endocytosis	2	155	0.011176004037782104	0.9994163782830306	0.9994163782830306	22	34	0.002920209567980761	9606	Homo sapiens	CLTA
R-HSA-418346	Platelet homeostasis	1	118	0.008508183719085731	0.9994337709143687	0.9994337709143687	1	30	0.002576655501159495	9606	Homo sapiens	ATP2B4		R-HSA-418309
R-HSA-199991	Membrane Trafficking	23	659	0.047516042973538106	0.999486829081509	0.999486829081509	78	218	0.018723696641758998	9606	Homo sapiens	NSF
R-HSA-194068	Bile acid and bile salt metabolism	1	121	0.008724493474655707	0.9995321804207429	0.9995321804207429	6	94	0.00807352057029975	9606	Homo sapiens	AKR1D1		R-HSA-193746
R-HSA-1483206	Glycerophospholipid biosynthesis	4	222	0.01600692191217824	0.9995606032460724	0.9995606032460724	9	133	0.011423172721807094	9606	Homo sapiens	PLA2G2D
R-HSA-1474244	Extracellular matrix organization	8	329	0.023721969860840724	0.9995838830819502	0.9995838830819502	38	318	0.027312548312290647	9606	Homo sapiens	MMP12
R-HSA-162599	Late Phase of HIV Life Cycle	2	161	0.011608623548922056	0.9995878865527853	0.9995878865527853	11	75	0.006441638752898738	9606	Homo sapiens	GTF2B
R-HSA-2871796	FCERI mediated MAPK activation	1	123	0.008868699978369024	0.9995880993394826	0.9995880993394826	2	20	0.00171777033410633	9606	Homo sapiens	JUN		R-HSA-450292
R-HSA-2142753	Arachidonic acid metabolism	2	164	0.011824933304492033	0.9996538673494088	0.9996538673494088	4	77	0.00661341578630937	9606	Homo sapiens	GPX1		R-HSA-2161959
R-HSA-425393	Transport of inorganic cations/anions and amino acids/oligopeptides	2	165	0.01189703655634869	0.9996734472054283	0.9996734472054283	2	75	0.006441638752898738	9606	Homo sapiens	SLC12A4
R-HSA-1428517	The citric acid (TCA) cycle and respiratory electron transport	4	229	0.01651164467517485	0.9996938034966332	0.9996938034966332	10	65	0.005582753585845573	9606	Homo sapiens	SURF1
R-HSA-9006931	Signaling by Nuclear Receptors	4	230	0.01658374792703151	0.9997092645125538	0.9997092645125538	15	93	0.007987632053594434	9606	Homo sapiens	JUN
R-HSA-2029485	Role of phospholipids in phagocytosis	1	129	0.009301319489508977	0.9997188833977279	0.9997188833977279	1	12	0.001030662200463798	9606	Homo sapiens	PPAPDC1A		R-HSA-2029468
R-HSA-112315	Transmission across Chemical Synapses	6	288	0.020765736534717714	0.9997423588555673	0.9997423588555673	21	108	0.009275959804174182	9606	Homo sapiens	NSF
R-HSA-1483257	Phospholipid metabolism	7	315	0.0227125243348475	0.9997509465425293	0.9997509465425293	17	218	0.018723696641758998	9606	Homo sapiens	PLA2G2D
R-HSA-446203	Asparagine N-linked glycosylation	11	420	0.030283365779796668	0.9998070328637622	0.9998070328637622	28	143	0.012282057888860259	9606	Homo sapiens	NSF
R-HSA-162587	HIV Life Cycle	2	175	0.012618069074915278	0.9998179277991884	0.9998179277991884	11	113	0.009705402387700764	9606	Homo sapiens	GTF2B
R-HSA-400206	Regulation of lipid metabolism by Peroxisome proliferator-activated receptor alpha (PPARalpha)	2	176	0.012690172326771937	0.9998282906970634	0.9998282906970634	43	44	0.003779094735033926	9606	Homo sapiens	NCOA6IP
R-HSA-70326	Glucose metabolism	1	139	0.010022352008075565	0.9998513327034189	0.9998513327034189	2	50	0.0042944258352658245	9606	Homo sapiens	GAPDHS		R-HSA-70449
R-HSA-1630316	Glycosaminoglycan metabolism	2	182	0.01312279183791189	0.9998792717614039	0.9998792717614039	20	82	0.007042858369835953	9606	Homo sapiens	XYLT2
R-HSA-168255	Influenza Life Cycle	2	186	0.013411204845338524	0.9999045985568675	0.9999045985568675	3	52	0.004466202868676458	9606	Homo sapiens	RPS27L
R-HSA-983169	Class I MHC mediated antigen processing & presentation	12	464	0.03345590886148965	0.9999165214104887	0.9999165214104887	13	48	0.004122648801855192	9606	Homo sapiens	SEC24B
R-HSA-5619102	SLC transporter disorders	1	151	0.010887591030355468	0.9999308258121197	0.9999308258121197	1	66	0.0056686421025508886	9606	Homo sapiens	NAT1		R-HSA-5659764
R-HSA-9006934	Signaling by Receptor Tyrosine Kinases	14	518	0.037349484461749224	0.9999362787188683	0.9999362787188683	103	628	0.05393798849093876	9606	Homo sapiens	CYFIP2
R-HSA-2029480	Fcgamma receptor (FCGR) dependent phagocytosis	2	193	0.013915927608335136	0.9999368859433716	0.9999368859433716	7	42	0.003607317701623293	9606	Homo sapiens	CYFIP2
R-HSA-8957322	Metabolism of steroids	6	321	0.023145143845987454	0.9999483400003669	0.9999483400003669	15	234	0.02009791290904406	9606	Homo sapiens	SEC24B
R-HSA-168254	Influenza Infection	2	197	0.01420434061576177	0.9999501885158024	0.9999501885158024	3	60	0.00515331100231899	9606	Homo sapiens	RPS27L
R-HSA-2029482	Regulation of actin dynamics for phagocytic cup formation	1	158	0.01139231379335208	0.9999557427070305	0.9999557427070305	6	24	0.002061324400927596	9606	Homo sapiens	CYFIP2		R-HSA-2130194
R-HSA-446193	Biosynthesis of the N-glycan precursor (dolichol lipid-linked oligosaccharide, LLO) and transfer to a nascent protein	1	159	0.011464417045208739	0.9999584789523696	0.9999584789523696	2	62	0.005325088035729623	9606	Homo sapiens	ALG9		R-HSA-446215
R-HSA-9018678	Biosynthesis of specialized proresolving mediators (SPMs)	1	159	0.011464417045208739	0.9999584789523696	0.9999584789523696	1	124	0.010650176071459246	9606	Homo sapiens	GSTM4		R-HSA-9026777
R-HSA-425366	Transport of bile salts and organic acids, metal ions and amine compounds	1	165	0.01189703655634869	0.9999716908666122	0.9999716908666122	1	66	0.0056686421025508886	9606	Homo sapiens	NAT1		R-HSA-443997
R-HSA-2173782	Binding and Uptake of Ligands by Scavenger Receptors	1	167	0.01204124306006201	0.9999750848705805	0.9999750848705805	2	33	0.0028343210512754443	9606	Homo sapiens	HSP90B1		R-HSA-2173778
R-HSA-2187338	Visual phototransduction	1	168	0.012113346311918667	0.9999766262498286	0.9999766262498286	3	90	0.007729966503478485	9606	Homo sapiens	SDC1		R-HSA-2404131
R-HSA-168273	Influenza Viral RNA Transcription and Replication	1	173	0.012473862571201961	0.9999830166140776	0.9999830166140776	2	15	0.0012883277505797476	9606	Homo sapiens	RPS27L		R-HSA-192704
R-HSA-196849	Metabolism of water-soluble vitamins and cofactors	3	252	0.018170019467878003	0.999984061263989	0.999984061263989	3	140	0.01202439233874431	9606	Homo sapiens	FAS
R-HSA-1989781	PPARA activates gene expression	1	174	0.01254596582305862	0.9999840677402524	0.9999840677402524	41	41	0.0035214291849179763	9606	Homo sapiens	NCOA6IP		R-HSA-1655826
R-HSA-5668914	Diseases of metabolism	2	217	0.015646405652894945	0.9999848411669734	0.9999848411669734	7	114	0.00979129090440608	9606	Homo sapiens	GYG2
R-HSA-2408522	Selenoamino acid metabolism	1	184	0.013266998341625208	0.999991591918942	0.999991591918942	2	33	0.0028343210512754443	9606	Homo sapiens	RPS27L		R-HSA-2408529
R-HSA-211897	Cytochrome P450 - arranged by substrate type	1	186	0.013411204845338524	0.999992601282377	0.999992601282377	3	62	0.005325088035729623	9606	Homo sapiens	CYP3A7		R-HSA-213175
R-HSA-211859	Biological oxidations	13	547	0.03944047876559233	0.9999932163222401	0.9999932163222401	11	186	0.01597526410718887	9606	Homo sapiens	GSTM4
R-HSA-6791226	Major pathway of rRNA processing in the nucleolus and cytosol	1	189	0.0136275146009085	0.9999938929626928	0.9999938929626928	2	7	6.0122e+11	9606	Homo sapiens	RPS27L		R-HSA-6791223
R-HSA-6798695	Neutrophil degranulation	10	480	0.03460956089119619	0.999995561446582	0.999995561446582	7	10	8.58885e+10	9606	Homo sapiens	NFASC
R-HSA-422475	Axon guidance	14	582	0.04196409258057538	0.9999956728206253	0.9999956728206253	29	297	0.025508889461479	9606	Homo sapiens	UPF2
R-HSA-5653656	Vesicle-mediated transport	24	818	0.05898046001874684	0.9999960753956697	0.9999960753956697	80	251	0.02155801769303444	9606	Homo sapiens	NSF
R-HSA-112316	Neuronal System	8	435	0.03136491455764655	0.9999971061440621	0.9999971061440621	23	161	0.013828051189555957	9606	Homo sapiens	NSF
R-HSA-76002	Platelet activation, signaling and aggregation	3	288	0.020765736534717714	0.9999979678082167	0.9999979678082167	3	114	0.00979129090440608	9606	Homo sapiens	RAC2
R-HSA-8868773	rRNA processing in the nucleus and cytosol	1	207	0.014925373134328358	0.9999980702936058	0.9999980702936058	2	15	0.0012883277505797476	9606	Homo sapiens	RPS27L		R-HSA-6791223
R-HSA-211945	Phase I - Functionalization of compounds	3	300	0.021630975556997622	0.9999989852311425	0.9999989852311425	5	99	0.008502963153826334	9606	Homo sapiens	CMBL
R-HSA-373076	Class A/1 (Rhodopsin-like receptors)	6	402	0.028985507246376812	0.9999991843838059	0.9999991843838059	6	143	0.012282057888860259	9606	Homo sapiens	CXCL10
R-HSA-416476	G alpha (q) signalling events	2	274	0.019756291008724492	0.9999995128766804	0.9999995128766804	4	29	0.0024907669844541785	9606	Homo sapiens	CREB1
R-HSA-71387	Metabolism of carbohydrates	6	413	0.02977864301680006	0.999999544163902	0.999999544163902	50	213	0.018294254058232415	9606	Homo sapiens	GAPDHS
R-HSA-5663205	Infectious disease	10	537	0.03871944624702574	0.9999997088599039	0.9999997088599039	21	328	0.02817143347934381	9606	Homo sapiens	PSMD12
R-HSA-72312	rRNA processing	1	245	0.01766529670488139	0.9999998313249113	0.9999998313249113	2	21	0.0018036588508116465	9606	Homo sapiens	RPS27L		R-HSA-6791223
R-HSA-196854	Metabolism of vitamins and cofactors	4	381	0.027471338957386977	0.999999926254723	0.999999926254723	6	201	0.017263591857768615	9606	Homo sapiens	SDC1
R-HSA-8953854	Metabolism of RNA	18	782	0.05638474295190713	0.9999999489714302	0.9999999489714302	35	187	0.016061152623894185	9606	Homo sapiens	UPF2
R-HSA-198933	Immunoregulatory interactions between a Lymphoid and a non-Lymphoid cell	2	316	0.02278462758670416	0.9999999626796402	0.9999999626796402	2	43	0.0036932062183286096	9606	Homo sapiens	KIR3DL2
R-HSA-418594	G alpha (i) signalling events	9	556	0.04008940803230226	0.9999999725082941	0.9999999725082941	12	147	0.012625611955681525	9606	Homo sapiens	CXCL10
R-HSA-1266738	Developmental Biology	34	1176	0.08479342418343068	0.9999999776649027	0.9999999776649027	82	484	0.04157004208537318	9606	Homo sapiens	PSMD12
R-HSA-8978868	Fatty acid metabolism	4	429	0.030932295046506596	0.9999999953661581	0.9999999953661581	8	217	0.01863780812505368	9606	Homo sapiens	GPX1
R-HSA-425407	SLC-mediated transmembrane transport	3	412	0.029706539764943397	0.9999999986602179	0.9999999986602179	3	184	0.015803487073778235	9606	Homo sapiens	SLC12A4
R-HSA-597592	Post-translational protein modification	49	1589	0.11457206720023073	0.9999999991372813	0.9999999991372813	100	521	0.0447479172034699	9606	Homo sapiens	GALNT11
R-HSA-500792	GPCR ligand binding	8	593	0.04275722835099863	0.9999999991890718	0.9999999991890718	9	170	0.014601047839903805	9606	Homo sapiens	CXCL10
R-HSA-71291	Metabolism of amino acids and derivatives	10	660	0.04758814622539476	0.999999999426983	0.999999999426983	9	283	0.02430645022760457	9606	Homo sapiens	PSMD12
R-HSA-109582	Hemostasis	15	806	0.05811522099646694	0.9999999995600864	0.9999999995600864	17	327	0.028085544962638494	9606	Homo sapiens	ATP2B4
R-HSA-1280218	Adaptive Immune System	22	999	0.07203114860480207	0.9999999997422548	0.9999999997422548	33	253	0.021729794726445074	9606	Homo sapiens	BLK
R-HSA-382551	Transport of small molecules	19	960	0.06921912178239238	0.9999999999563426	0.9999999999563426	19	430	0.036932062183286096	9606	Homo sapiens	ATP6V1A
R-HSA-381753	Olfactory Signaling Pathway	2	432	0.031148604802076575	0.9999999999724969	0.9999999999724969	1	2	1.71777e+10	9606	Homo sapiens	OR10G8
R-HSA-418555	G alpha (s) signalling events	6	602	0.04340615761770856	0.999999999987304	0.999999999987304	9	14	0.001202439233874431	9606	Homo sapiens	RAMP3
R-HSA-392499	Metabolism of proteins	79	2432	0.17535510851539404	0.9999999999997249	0.9999999999997249	181	916	0.07867388130206991	9606	Homo sapiens	GALNT11
R-HSA-168249	Innate Immune System	25	1302	0.09387843391736968	0.9999999999999948	0.9999999999999948	32	651	0.055913424375161044	9606	Homo sapiens	CYFIP2
R-HSA-168256	Immune System	84	2638	0.19020837839786575	0.9999999999999949	0.9999999999999949	149	1470	0.12625611955681526	9606	Homo sapiens	CYFIP2
R-HSA-1643685	Disease	33	1512	0.109020116807268	0.9999999999999962	0.9999999999999962	114	944	0.08107875976981878	9606	Homo sapiens	PSMD12
R-HSA-162582	Signal Transduction	81	3114	0.2245295262816353	1.0	1.0	295	2100	0.18036588508116466	9606	Homo sapiens	CYFIP2
R-HSA-388396	GPCR downstream signalling	19	1347	0.09712308025091931	1.0	1.0	28	216	0.018551919608348365	9606	Homo sapiens	ARHGEF10
R-HSA-372790	Signaling by GPCR	20	1414	0.10195399812531546	1.0	1.0	37	386	0.03315296744825217	9606	Homo sapiens	ARHGEF10
R-HSA-556833	Metabolism of lipids	24	1433	0.10332395991059197	1.0	1.0	89	942	0.08090698273640815	9606	Homo sapiens	GSTM4
R-HSA-1430728	Metabolism	69	3585	0.25849015790612156	1.0	1.0	194	2184	0.18758052048441123	9606	Homo sapiens	HIBADH

## Sheet: Gen list
Symbol	G1-G2 difference	p-Dist.
KRT17	-2.169	1,16E-009
CYFIP2	-1.517	5,31E-010
CDKN1A	-1.327	1,36E-005
ISG20L1	-1.142	8,21E-008
SPATA18	-1.107	4,81E-009
KRT16	-1.076	4,25E-009
DDB2	-1.075	4,14E-009
ACTA2	-0.995	2,19E-005
ZMAT3	-0.972	3,61E-011
C18orf56	-0.948	7,29E-007
VWCE	-0.946	6,67E-007
C12orf5	-0.943	2,85E-005
STEAP3	-0.941	2,39E-006
AEN	-0.933	7,41E-008
PPM1D	-0.924	4,64E-008
BAX	-0.922	6,43E-007
FAS	-0.901	8,81E-012
TP53INP1	-0.88	1,09E-008
SESN1	-0.854	2,75E-007
DRAM1	-0.836	1,61E-007
PHLDA3	-0.829	2,04E-010
CYFIP2	-0.807	1,12E-007
TP53INP1	-0.8	6,39E-010
CYP3A7	-0.785	1,98E-007
TRIAP1	-0.782	2,82E-009
GAL3ST4	-0.779	1,93E-006
CD70	-0.753	5,90E-004
DENND2D	-0.749	1,55E-005
TRIM22	-0.737	8,47E-007
FBXO22	-0.721	9,16E-007
RRM2B	-0.69	5,87E-006
INPP5D	-0.689	4,02E-006
LRDD	-0.689	2,64E-006
ARHGEF3	-0.67	2,41E-006
TYMS	-0.668	2,93E-004
SYTL1	-0.637	1,52E-005
GPX1	-0.634	7,54E-005
GSTA2	-0.629	5,82E-004
GSTA1	-0.628	8,75E-004
PSTPIP2	-0.625	3,88E-006
ASCC3	-0.613	1,49E-006
PCNA	-0.608	3,72E-004
XPC	-0.603	4,50E-006
LRDD	-0.599	4,32E-006
ISCU	-0.592	6,25E-011
CEL	-0.586	1,34E-006
RPS27L	-0.585	4,82E-006
GADD45A	-0.579	1,55E-004
EBI3	-0.564	9,91E-004
ISCU	-0.56	2,81E-009
TNFRSF10B	-0.559	1,21E-008
LOC644033	-0.557	6,48E-006
GSTA2	-0.553	1,90E-004
TP53AP1	-0.552	4,70E-008
ASTN2	-0.549	1,88E-004
FLJ41484	-0.549	7,95E-007
EI24	-0.541	1,70E-007
FBXO22	-0.538	3,57E-005
LMNA	-0.527	1,62E-004
KRT18P17	-0.522	3,17E-004
VPS24	-0.516	1,37E-005
XPR1	-0.514	7,10E-006
ASCC3	-0.51	1,29E-008
CABYR	-0.503	1,99E-004
LOC441481	-0.499	2,27E-004
GADD45A	-0.488	7,44E-004
RRM2B	-0.485	1,96E-005
EDA2R	-0.481	4,72E-009
SCRIB	-0.475	3,34E-006
SDC1	-0.469	7,92E-004
CCDC51	-0.465	1,17E-005
SEC11C	-0.461	3,04E-005
TNFRSF10D	-0.461	9,18E-004
HIST1H2BK	-0.458	4,16E-004
LOC440359	-0.456	3,93E-004
PLXNB2	-0.454	8,17E-005
ZNF672	-0.451	5,12E-005
C20orf108	-0.45	8,79E-005
C1orf57	-0.445	2,24E-007
LRPAP1	-0.443	3,91E-005
C7orf10	-0.44	1,86E-004
CCDC90B	-0.435	2,52E-005
XPR1	-0.432	5,89E-005
RPL23AP53	-0.43	7,12E-004
SESN2	-0.428	1,25E-004
ATG4A	-0.426	1,73E-004
FBXW7	-0.424	8,90E-004
TAX1BP3	-0.419	5,12E-004
IGFL2	-0.418	4,10E-004
ATG4A	-0.412	4,20E-004
NSF	-0.411	8,56E-007
GALNT11	-0.407	3,12E-004
SLC25A4	-0.406	1,00E-004
KRT17P3	-0.403	4,36E-004
PHPT1	-0.403	1,01E-006
C9orf103	-0.402	4,74E-004
NSF	-0.401	7,62E-005
DHRS2	-0.395	1,04E-005
ZNF79	-0.395	2,07E-007
HSPA4L	-0.394	3,33E-007
NINJ1	-0.392	6,93E-005
LOC645236	-0.386	2,88E-006
LOC100129866	-0.384	4,62E-006
IER5	-0.376	8,41E-006
ISYNA1	-0.376	4,09E-005
RPL23AP7	-0.375	3,67E-005
F11R	-0.371	8,93E-004
ATP6V0D1	-0.37	1,02E-004
HIST1H2BK	-0.369	9,45E-006
PDIA3P	-0.369	5,65E-004
MRPL49	-0.367	4,35E-007
VPS24	-0.362	5,62E-005
TP53TG1	-0.361	4,99E-004
LOC728060	-0.357	4,01E-005
EI24	-0.356	1,30E-004
RAD51C	-0.355	5,79E-004
CSDA	-0.352	6,21E-004
RPL23AP7	-0.351	2,33E-004
ATP6V0A1	-0.348	7,60E-004
LYRM1	-0.347	4,55E-004
LOC389286	-0.333	4,35E-004
FLJ40504	-0.33	7,68E-004
DUSP14	-0.328	2,33E-004
DNAJB11	-0.327	3,17E-005
ZNF385A	-0.327	6,31E-005
GNPTAB	-0.326	6,37E-006
RPS6KB2	-0.326	6,90E-004
ITGB4BP	-0.322	8,62E-004
BTBD10	-0.321	3,19E-004
CMBL	-0.32	1,74E-004
ZNF488	-0.32	5,39E-004
ATP6AP2	-0.319	8,03E-004
TNFRSF10B	-0.318	7,16E-005
LOC100131093	-0.316	8,30E-004
BBC3	-0.312	3,12E-004
PTGFRN	-0.31	8,74E-004
LOC374395	-0.307	3,75E-004
DCUN1D3	-0.305	4,57E-004
SLC12A4	-0.305	1,95E-004
SLC25A4	-0.303	8,04E-004
LOC100130093	-0.293	1,49E-004
ATP6AP1	-0.287	7,78E-004
FAS	-0.287	9,73E-005
SLC35B1	-0.284	5,34E-005
HECTD3	-0.282	9,06E-004
LOC148413	-0.281	3,39E-004
PCNXL2	-0.281	3,13E-004
LOC653499	-0.278	6,61E-004
LAMA1	-0.277	8,85E-004
SDHC	-0.272	1,41E-004
SPRYD4	-0.27	2,69E-005
CSNK2B	-0.269	3,02E-004
CAPNS1	-0.268	3,08E-004
HSP90B1	-0.268	8,72E-006
TES	-0.266	7,65E-005
SURF1	-0.262	1,24E-005
MSRA	-0.261	6,44E-005
GRHL3	-0.257	3,58E-005
GLS2	-0.251	7,46E-006
LOC158160	-0.247	2,71E-004
SLC35E3	-0.247	6,43E-004
ALG9	-0.245	1,26E-004
PPAPDC1A	-0.242	1,16E-004
SCAND1	-0.242	3,47E-005
PRKX	-0.236	3,59E-004
BLOC1S2	-0.235	1,65E-004
CDS2	-0.228	7,19E-004
LOC100130092	-0.227	6,79E-004
SNRPN	-0.227	4,19E-004
MIR101-2	-0.224	2,83E-004
MOBKL2A	-0.223	6,92E-004
PRKX	-0.222	6,69E-005
SEC23B	-0.22	9,71E-004
UNC13B	-0.22	8,85E-004
TMEM93	-0.216	8,72E-005
CYB5D2	-0.213	8,12E-004
C1orf97	-0.212	7,00E-004
PCNX	-0.212	9,13E-005
ADAM15	-0.211	4,14E-005
MDM2	-0.211	4,85E-004
CLEC2A	-0.209	7,61E-004
GTF2B	-0.208	6,57E-004
DCP1B	-0.207	6,22E-005
LYPLA1	-0.207	5,38E-005
EIF4H	-0.205	5,32E-004
ASTN2	-0.204	1,42E-004
ATP6V1A	-0.203	9,25E-005
PVRL1	-0.202	9,86E-004
BRE	-0.198	7,55E-004
C1orf144	-0.197	7,35E-004
CPSF2	-0.195	5,29E-004
LOC100132456	-0.195	5,74E-004
LRMP	-0.195	8,94E-004
LOC642975	-0.194	5,19E-004
C17orf89	-0.193	4,26E-004
ADRB2	-0.189	3,90E-004
C16orf5	-0.186	1,38E-004
DHRS2	-0.186	9,37E-004
LOC440905	-0.185	5,31E-004
LRRC29	-0.184	2,96E-004
GAPDHS	-0.182	1,24E-004
XAGE1	-0.18	9,88E-005
GLOD5	-0.179	3,90E-004
LOC730517	-0.179	1,06E-004
RFX6	-0.179	4,00E-005
CRYGA	-0.178	6,12E-006
LOC100131851	-0.176	4,84E-004
LOC100128374	-0.175	8,27E-005
PSMD4	-0.175	8,84E-004
DIPAS	-0.171	3,53E-005
APOBEC3H	-0.17	9,15E-005
C9orf50	-0.168	3,60E-005
HTN3	-0.168	6,28E-004
NCOA6IP	-0.166	3,62E-004
LOC653930	-0.164	9,43E-004
DAD1	-0.162	2,00E-004
PSMD5	-0.162	7,07E-004
C9orf23	-0.16	3,59E-004
CES1	-0.16	5,80E-004
LOC644528	-0.16	1,31E-004
LOC647451	-0.16	3,08E-004
LOC729242	-0.16	3,22E-006
TRIM29	-0.158	7,46E-005
ZBTB32	-0.158	5,81E-004
FGF13	-0.157	2,76E-004
POLR2J4	-0.157	4,30E-004
VSTM2B	-0.157	9,79E-005
CSRP2BP	-0.156	1,43E-004
TRIM5	-0.156	3,22E-004
HNF4A	-0.155	3,55E-005
MAGEA9B	-0.155	1,46E-004
C1orf140	-0.154	2,53E-004
LOC646805	-0.153	9,05E-004
LOC653052	-0.153	5,12E-005
C2orf62	-0.152	9,92E-004
CLTA	-0.152	3,96E-004
TET3	-0.152	6,59E-004
CLDN5	-0.151	1,53E-005
NFASC	-0.151	1,00E-003
CALN1	-0.15	9,78E-004
KREMEN2	-0.15	1,90E-004
MIR548M	-0.149	5,91E-006
POLD2	-0.149	4,59E-004
PRPS1L1	-0.149	8,10E-005
LOC645427	-0.147	6,37E-004
MIR339	-0.147	5,52E-004
RNASE7	-0.147	9,47E-005
LOC653547	-0.146	3,60E-005
FEZF2	-0.145	9,36E-004
LOC646210	-0.145	5,39E-005
C20orf38	-0.143	1,75E-004
DDX12	-0.142	2,78E-004
LOC100129307	-0.142	4,88E-005
MAN1C1	-0.142	1,31E-004
LOC652879	-0.141	7,09E-004
LOC729023	-0.141	1,00E-004
C11orf49	-0.14	5,04E-004
KRTAP21-3	-0.14	3,87E-005
LOC283914	-0.139	4,53E-004
LOC648392	-0.139	5,94E-004
INHBA	-0.138	2,06E-005
LOC642460	-0.138	1,59E-004
LOC645897	-0.138	1,65E-004
BRCA1	-0.137	7,75E-004
LOC283487	-0.137	3,58E-004
MIR371	-0.136	3,81E-004
NPVF	-0.136	5,57E-005
LOC648174	-0.135	1,82E-004
PRAMEF18	-0.135	2,09E-004
TNFRSF10C	-0.135	8,26E-004
LOC652142	-0.133	1,86E-004
MUC7	-0.133	5,68E-004
LOC645490	-0.132	9,85E-004
LOC732343	-0.13	2,33E-004
WAC	-0.13	4,82E-004
LOC728802	-0.129	4,74E-004
TAS2R40	-0.129	9,92E-004
ASH1L	-0.128	7,11E-004
MARCH8	-0.128	5,55E-004
ATP1A4	-0.127	2,25E-004
DAZ4	-0.127	6,51E-004
RBMY2EP	-0.127	9,50E-004
HYDIN	-0.126	7,32E-004
LOC642398	-0.126	8,27E-004
UGT1A7	-0.126	2,93E-004
BUB3	-0.125	6,96E-004
EXOG	-0.125	9,92E-005
LOC100133506	-0.125	2,26E-004
LOC729173	-0.124	8,22E-004
ZNF487	-0.124	4,75E-004
LOC653057	-0.121	7,32E-004
FRS2	-0.12	2,07E-004
PEX5L	-0.12	1,15E-005
FRMD7	-0.119	8,26E-004
LOC100131531	-0.119	4,93E-004
PPIL5	-0.115	4,92E-004
WBP2NL	-0.115	5,01E-004
LOC392232	-0.114	2,92E-004
DIO1	-0.113	5,50E-004
CXADRP2	-0.111	4,08E-004
OR6B2	-0.111	3,15E-004
CSNK1A1L	-0.11	2,63E-004
GYG1	-0.109	2,93E-004
MT4	-0.108	9,77E-004
KIAA1486	-0.106	3,39E-004
C14orf165	-0.105	4,79E-004
OR10G8	-0.105	4,69E-004
SDC1	-0.105	1,44E-004
LOC100132878	-0.102	1,71E-004
CETP	-0.101	4,73E-004
KRTAP4-3	-0.101	1,64E-004
LOC652134	-0.1	7,18E-004
LOC100134712	-0.098	3,87E-004
LOC648271	-0.091	9,62E-004
TMEM25	-0.09	1,61E-004
MORN5	-0.089	8,33E-004
PIP5K1B	-0.089	2,65E-004
MAGI3	-0.088	6,51E-004
HSPA13	-0.084	1,06E-004
OR7E91P	-0.078	8,39E-005
GJB5	-0.077	2,73E-004
APBB2	-0.071	8,06E-004
SLC22A10	-0.062	5,24E-004
LINGO4	0.077	4,67E-004
AK5	0.082	2,85E-004
LOC729587	0.082	5,26E-004
DMD	0.085	5,39E-004
PRLHR	0.091	4,93E-004
CATSPER2	0.099	7,16E-004
KIR3DL2	0.101	6,36E-004
NAT1	0.101	8,26E-004
MTNR1B	0.102	7,10E-004
IGF1	0.105	8,66E-004
LOC652342	0.105	3,65E-004
LOC654206	0.105	4,51E-004
GLYATL2	0.107	9,59E-004
BRWD1	0.108	4,32E-004
SBSN	0.108	1,08E-004
SYT15	0.112	9,12E-004
LOC100128003	0.113	6,84E-004
SEC31B	0.113	7,84E-004
BTBD15	0.114	1,61E-004
C9orf4	0.114	6,82E-004
MGC5457	0.114	6,10E-004
ARHGAP11B	0.115	7,19E-005
BLK	0.115	5,24E-004
LOC134145	0.115	9,29E-004
GEN1	0.116	1,68E-004
LOC100130575	0.116	8,13E-005
FAM156A	0.117	6,60E-004
SPINK8	0.117	4,39E-004
ZDHHC11B	0.117	9,51E-004
IFNW1	0.118	7,88E-004
ATCAY	0.121	1,98E-004
LOC642780	0.122	2,94E-004
LOC727874	0.122	1,21E-004
RAMP3	0.122	7,20E-004
LOC388572	0.124	4,76E-004
LOC85389	0.125	4,60E-005
SERPINA9	0.128	2,21E-004
LOC647634	0.129	9,25E-005
BCOR	0.13	3,35E-004
SNORD84	0.13	2,94E-004
SORBS1	0.13	5,74E-005
EXOC6	0.133	1,10E-005
LOC652470	0.133	3,79E-004
ZNF714	0.133	5,37E-004
FLJ11783	0.134	3,55E-004
LOC151457	0.135	4,41E-004
SNORD10	0.135	7,59E-004
LOC283050	0.136	1,42E-004
ABCC13	0.137	1,61E-005
STOX1	0.137	3,74E-004
TTYH2	0.137	7,32E-004
AKAP13	0.139	8,25E-004
C3orf57	0.139	3,21E-004
RAB3GAP2	0.139	2,24E-004
ADAMTS14	0.14	3,41E-004
UBASH3A	0.141	7,87E-005
ZXDB	0.141	2,00E-004
PXMP4	0.142	2,61E-005
LOC100132923	0.143	2,72E-004
MAGED4B	0.143	5,93E-004
NBPF1	0.143	2,11E-004
PDE4B	0.143	4,45E-004
RAI1	0.144	5,99E-004
FLJ45300	0.145	7,44E-004
KIAA0240	0.145	1,25E-004
LOC647585	0.145	7,43E-004
LOC392435	0.146	2,65E-004
LOC100131039	0.147	6,46E-004
TRIM17	0.147	3,75E-004
ORC4L	0.148	9,76E-004
RGS22	0.148	6,53E-004
WDHD1	0.148	2,73E-004
WRN	0.148	1,82E-004
FOXD4L2	0.149	4,55E-005
CPSF6	0.15	3,57E-004
SIN3A	0.151	8,32E-004
BEND7	0.152	2,68E-004
CST8	0.152	7,99E-004
EZH2	0.152	4,19E-004
BREA2	0.153	4,67E-004
SCFD1	0.154	3,69E-005
STAG1	0.154	2,84E-004
LOC642287	0.155	3,62E-004
KIAA0565	0.156	6,21E-004
SNORA29	0.156	8,93E-004
FAM109B	0.157	4,46E-004
LOC643253	0.157	8,61E-006
LOC643293	0.159	3,17E-004
MSL2	0.159	7,62E-004
BNIP1	0.163	3,43E-004
FIGNL1	0.163	7,64E-004
DHX57	0.165	5,11E-005
LOC100130557	0.165	1,54E-004
UPF2	0.165	3,92E-004
LOC100130353	0.166	4,46E-004
KIAA0460	0.168	6,03E-004
PARP2	0.168	2,09E-004
UCP3	0.168	6,97E-004
POLR2J4	0.17	7,89E-004
RAB3GAP1	0.17	7,99E-004
ADAM3A	0.172	1,57E-005
C16orf35	0.175	2,98E-004
LOC653157	0.175	3,76E-004
IQSEC1	0.176	2,26E-005
DCLRE1C	0.179	6,28E-005
GSTM4	0.179	4,47E-004
LOC442075	0.179	9,10E-004
TCTE1	0.179	9,92E-004
ARHGEF7	0.18	6,87E-004
SOD1	0.18	1,71E-004
LOC728417	0.181	1,49E-004
LOC147645	0.182	8,76E-005
RBMS3	0.182	7,59E-005
GRPEL2	0.183	7,91E-004
MGC16384	0.185	9,67E-004
ORC6L	0.186	9,32E-004
PSMB9	0.186	6,60E-004
MBTD1	0.187	4,33E-004
DSTN	0.188	1,63E-005
CSDE1	0.191	9,14E-004
MTL5	0.191	9,78E-004
MAPKBP1	0.192	6,09E-004
PTPDC1	0.192	2,32E-004
SCARNA3	0.193	2,97E-004
ETS1	0.194	6,63E-004
DKFZp781N1041	0.195	6,05E-006
ETV3	0.195	6,57E-004
C20orf194	0.197	3,81E-005
ARSK	0.199	1,39E-004
LOC100128274	0.199	1,63E-004
LOC728411	0.199	9,45E-004
RNASE2	0.199	8,05E-005
APOBEC3D	0.2	3,18E-004
GBP4	0.2	6,79E-005
DKFZp667M2411	0.201	7,37E-004
SLC25A34	0.201	5,92E-004
MMP12	0.203	1,69E-005
RAD54B	0.203	9,53E-004
SMC4	0.203	8,03E-004
HIBADH	0.204	1,79E-005
ZNF642	0.204	3,23E-005
CCDC46	0.205	4,17E-004
MNT	0.205	7,17E-004
PCF11	0.205	4,50E-004
DMTF1	0.206	2,33E-004
MAP3K6	0.206	1,46E-004
RNF207	0.207	6,15E-004
SFRS2IP	0.208	9,92E-005
CENPQ	0.209	4,41E-004
IL18BP	0.209	4,75E-004
WRNIP1	0.21	2,00E-004
NBPF14	0.211	7,54E-004
BRD8	0.212	6,23E-004
NOL8	0.213	4,39E-005
ANKRD28	0.214	3,74E-004
RPL23AP13	0.214	8,44E-004
DDB1	0.215	2,88E-004
PIF1	0.215	3,49E-004
SLC25A20	0.215	4,85E-004
CASP2	0.216	8,80E-005
ZNF334	0.216	6,48E-005
APPBP2	0.217	6,61E-004
LOC653080	0.218	5,17E-005
PBX4	0.221	3,73E-004
MTRF1	0.222	9,44E-004
RCOR3	0.222	1,62E-004
ZC3H14	0.222	9,46E-004
LIN52	0.225	2,52E-004
C14orf43	0.226	4,24E-006
KLHL29	0.226	3,21E-005
ATXN2L	0.227	2,02E-004
SEC24B	0.228	8,47E-004
TBC1D9B	0.228	3,35E-004
RSRC2	0.229	2,16E-004
LOC730060	0.23	1,47E-004
XYLT2	0.231	3,91E-005
SF1	0.232	1,82E-005
PTPN12	0.233	9,27E-005
DMTF1	0.234	2,59E-004
SMA4	0.236	1,90E-005
AKR1D1	0.238	3,01E-004
ZNF12	0.238	1,60E-004
PRPF4B	0.24	6,99E-004
CAPRIN2	0.241	4,32E-004
SMYD4	0.241	5,34E-004
CDC25C	0.242	8,08E-004
LZTFL1	0.242	8,68E-004
SEC62	0.242	5,15E-005
LOC654350	0.243	1,19E-004
ZNF860	0.245	4,45E-004
AHI1	0.247	2,37E-004
FARSLB	0.247	3,41E-004
CTAGE5	0.249	9,51E-004
ORC3L	0.25	6,97E-004
JMJD1C	0.251	1,39E-004
PAN3	0.252	2,03E-005
SLMO1	0.254	3,59E-006
ZNF280C	0.255	1,98E-004
ADNP	0.256	1,83E-005
FLJ35220	0.256	2,76E-004
C21orf66	0.257	5,82E-004
PARP14	0.257	3,97E-004
GYG2	0.259	4,19E-004
MLLT10	0.259	8,45E-004
TARDBP	0.259	1,19E-004
ASMTL	0.26	2,24E-004
ARHGEF10	0.261	6,23E-004
MLLT10	0.262	5,96E-004
GALK2	0.263	7,56E-005
LOC645895	0.263	1,38E-004
LOC400721	0.264	2,95E-004
FLJ38717	0.268	1,02E-004
ATP2B4	0.269	2,03E-004
EFHC1	0.27	7,20E-005
RBPMS	0.27	2,25E-005
DPYD	0.272	4,58E-004
FAR1	0.272	4,38E-004
LOC644745	0.273	3,52E-004
POLG	0.273	4,08E-004
WDR33	0.273	1,77E-005
ADAM28	0.274	9,79E-004
SHCBP1	0.275	7,20E-005
LOC153561	0.277	1,61E-005
BTN3A1	0.278	5,33E-005
RPA3	0.279	7,56E-004
TMEM44	0.279	6,66E-004
MIR21	0.28	2,81E-004
SKP2	0.28	1,15E-004
LOC100128888	0.281	1,86E-004
LOC728779	0.281	2,36E-004
OGT	0.281	5,10E-004
LOC100131541	0.284	1,95E-004
GSTM2	0.285	7,23E-004
IL18	0.285	3,97E-004
LOC642333	0.285	3,43E-004
C5orf41	0.286	6,75E-004
LOC400464	0.286	7,36E-006
HLTF	0.289	1,25E-004
LOC100134241	0.289	2,50E-006
XPNPEP3	0.289	1,10E-004
HCFC1R1	0.291	7,13E-004
KIAA1333	0.291	1,86E-004
CKS1B	0.292	9,30E-004
MIRLET7D	0.292	1,39E-004
VRK1	0.292	4,88E-005
MCL1	0.293	2,94E-004
GABPB2	0.295	1,38E-004
CEP152	0.296	2,07E-005
LOC728105	0.296	4,36E-004
ZNF573	0.296	1,86E-005
LOC389517	0.299	3,45E-004
LOC727808	0.3	3,58E-005
LILRB3	0.301	3,94E-005
ZBTB20	0.302	7,85E-004
HNRNPA2B1	0.303	5,73E-005
FAM156A	0.304	2,26E-004
LOC158301	0.304	9,21E-004
LOC653829	0.304	5,05E-004
XRN1	0.304	3,12E-004
LOC730993	0.306	4,10E-004
TRA2A	0.311	1,39E-004
POLS	0.312	4,65E-005
ZNF721	0.313	1,10E-005
KIAA1267	0.314	5,36E-004
LOC100134053	0.314	9,41E-004
STARD13	0.317	2,55E-004
LOC100129539	0.319	6,95E-004
LOC100133177	0.319	4,27E-005
SDHALP1	0.319	5,77E-004
CTNND1	0.32	9,39E-004
LOC643313	0.325	2,98E-005
TRPC1	0.325	4,01E-004
YEATS2	0.325	2,62E-004
HMBOX1	0.327	7,65E-004
RAC2	0.327	4,82E-004
LOC652755	0.329	1,39E-004
MTX3	0.329	4,85E-005
C7orf54	0.33	2,26E-004
KIAA0492	0.33	5,30E-006
POLR2J4	0.331	1,99E-004
VAPA	0.331	1,51E-004
LOC100133233	0.333	1,69E-004
MANEA	0.333	5,54E-005
CRYZL1	0.335	5,01E-004
ZNF83	0.338	1,11E-004
RBM3	0.339	4,81E-005
MGC26356	0.34	5,68E-005
PHF13	0.342	4,05E-004
SNAPC1	0.344	7,20E-004
C6orf111	0.346	1,84E-004
LOC100133607	0.348	4,39E-006
LOC728452	0.349	4,67E-005
C5orf25	0.35	1,38E-004
TNFSF14	0.351	2,21E-004
ZFC3H1	0.351	6,50E-005
MXD3	0.352	2,75E-004
C1orf188	0.354	9,62E-005
SGOL2	0.355	2,81E-004
LOC100130276	0.356	4,64E-005
CREB5	0.359	7,89E-006
GSTTP2	0.36	4,71E-004
LOC123688	0.36	2,44E-004
CDC42EP5	0.361	7,56E-004
PLA2G2D	0.361	3,79E-004
FAM156B	0.362	9,83E-004
LOC100130367	0.371	9,20E-006
BARD1	0.372	4,92E-004
DUT	0.373	8,49E-004
RAXL1	0.376	2,11E-004
LOC727962	0.379	9,12E-004
LOC100130764	0.386	8,44E-004
C8orf37	0.387	3,58E-005
LOC100130445	0.39	3,05E-004
HNRNPU	0.392	3,91E-005
LOC643509	0.392	3,13E-005
ANXA11	0.393	5,61E-004
KCNQ1OT1	0.394	1,34E-004
EIF5	0.396	8,58E-004
TTLL3	0.397	5,32E-004
NUBPL	0.398	2,92E-004
PLDN	0.398	1,53E-004
SMCR5	0.398	1,75E-004
SSTR2	0.398	8,33E-004
DEPDC1	0.401	4,08E-004
CENPK	0.406	5,01E-004
KIF14	0.406	3,74E-004
PLAG1	0.406	8,59E-005
CROP	0.407	2,17E-004
LOC100133923	0.415	5,35E-005
SFRS18	0.415	3,76E-004
FAM115A	0.417	1,97E-006
NKTR	0.417	9,34E-004
CCDC14	0.42	3,96E-006
LOC100128505	0.42	1,05E-004
TDRD1	0.422	6,61E-005
LOC642947	0.423	1,22E-005
PPM1K	0.423	2,37E-004
AHNAK	0.424	2,89E-004
IL10	0.425	3,17E-004
PNPT1	0.427	5,26E-005
PSMD12	0.428	1,78E-005
LOC100130835	0.43	5,23E-004
BCYRN1	0.433	7,29E-005
FLJ40722	0.437	1,30E-004
FLJ10213	0.438	4,74E-005
JUN	0.438	1,66E-005
LOC653158	0.438	5,88E-004
FLJ46309	0.439	1,42E-004
GJC1	0.439	1,15E-005
DUSP1	0.443	2,01E-004
KLHL28	0.444	1,51E-004
BTN3A2	0.446	3,89E-004
KNTC1	0.448	4,27E-004
ZMAT3	0.45	9,41E-005
CCNL1	0.451	6,48E-004
SLC16A12	0.452	1,95E-005
ZNF486	0.453	6,91E-005
ALPP	0.456	8,29E-005
LMNB1	0.456	3,57E-004
LOC729603	0.457	3,46E-006
CENPA	0.458	7,80E-004
LOC644852	0.461	5,75E-005
MARCH6	0.461	3,54E-004
DENR	0.462	4,92E-004
PSRC1	0.462	9,64E-004
CSAD	0.463	9,17E-006
FLJ44342	0.467	7,63E-005
PDE4C	0.467	4,29E-005
RNY3	0.471	5,06E-005
LOC731542	0.477	8,32E-006
LRAP	0.478	8,75E-005
LOC729090	0.479	1,32E-005
POFUT1	0.479	4,97E-005
GPR125	0.481	6,86E-004
LOC100129362	0.483	2,19E-004
CRCP	0.488	2,35E-004
CREB1	0.495	1,75E-004
TRIM13	0.495	7,31E-004
LOC100131989	0.497	4,16E-004
LOC729978	0.497	1,66E-004
BLZF1	0.498	8,92E-005
KCNH6	0.498	2,83E-005
ZNF786	0.5	2,82E-004
LOC728620	0.501	6,22E-005
SPTLC1	0.503	6,12E-005
PPA2	0.504	3,27E-005
FAM73A	0.505	5,35E-004
PIP5K2B	0.505	9,51E-005
LOC23117	0.506	7,52E-005
LOC100134159	0.51	1,32E-004
LOC399900	0.51	1,38E-005
TPM1	0.511	2,94E-004
HCG2P7	0.512	4,94E-006
C9orf80	0.515	2,71E-005
LOC100190986	0.517	8,62E-004
CCDC125	0.518	4,20E-004
LOC728903	0.519	2,18E-004
LOC100190938	0.522	1,50E-005
MCM8	0.523	1,26E-004
RHBDL2	0.524	7,32E-005
YRDC	0.524	3,51E-004
EID2B	0.527	3,27E-004
LOC100130516	0.527	4,35E-004
LOC100130168	0.53	2,71E-006
LOC255167	0.53	5,71E-005
LOC440345	0.53	5,50E-005
ZNF738	0.53	1,75E-004
IL17RD	0.531	3,83E-004
DUXAP3	0.532	2,73E-004
SLC35E1	0.533	8,28E-005
LOC100128084	0.534	2,68E-005
LOC90586	0.535	9,15E-004
C14orf85	0.536	1,13E-005
PNPT1	0.536	4,13E-005
CREB1	0.537	2,09E-005
TPM1	0.537	1,77E-004
PRC1	0.539	9,30E-004
UNG	0.54	1,53E-005
LOC389765	0.545	5,38E-004
MBD4	0.545	1,53E-004
LEP	0.546	9,42E-005
FLJ36131	0.552	5,73E-004
LOC100129502	0.552	3,54E-004
FAM64A	0.557	7,54E-004
DTWD2	0.561	4,06E-004
LOC100129269	0.561	2,99E-004
ZNF652	0.561	6,23E-005
BMS1P5	0.568	4,37E-005
C3orf34	0.568	1,01E-004
QRFPR	0.568	2,63E-005
OCIAD1	0.569	6,54E-005
LOC729120	0.571	8,73E-005
HNRNPA2B1	0.579	2,49E-004
C21orf24	0.581	4,19E-005
LOC100128510	0.582	7,96E-004
LOC730313	0.585	5,59E-005
LOC728499	0.588	4,02E-005
SHROOM4	0.588	8,19E-004
SCARNA9	0.589	9,03E-004
CCBE1	0.591	5,71E-004
DEM1	0.591	1,94E-004
CDKN2AIPNL	0.592	7,37E-006
DDX51	0.592	3,45E-005
LOC645452	0.595	2,21E-005
HSD17B7	0.596	4,57E-006
FAM119A	0.598	6,48E-005
LOC202781	0.6	2,28E-004
NLRP8	0.601	6,58E-005
LRRC37B2	0.602	1,67E-005
HSPC268	0.607	2,11E-004
ARL16	0.611	1,36E-005
PAPLN	0.611	3,65E-004
C14orf153	0.613	3,90E-005
KIAA1751	0.613	2,34E-004
BLZF1	0.615	2,43E-005
USP49	0.617	9,92E-005
CATSPER2	0.626	5,54E-005
LOC100132391	0.626	5,73E-005
ZNF394	0.628	1,06E-005
LOC100128098	0.63	2,23E-004
MCART1	0.632	1,03E-005
DMC1	0.634	1,48E-005
LOC100133516	0.634	2,57E-004
FLJ44124	0.638	2,29E-005
HIATL2	0.638	3,27E-006
C2orf69	0.639	6,88E-006
LOC100132585	0.639	1,11E-004
C15orf63	0.644	4,18E-005
LOC401098	0.644	8,92E-005
ZNF69	0.644	8,72E-005
HNRNPU	0.645	6,83E-004
C21orf58	0.656	7,24E-005
FAM175A	0.656	3,42E-005
C5orf28	0.657	4,15E-004
CXCL10	0.66	9,38E-006
MCM6	0.66	7,61E-004
CHRNA5	0.667	1,49E-004
DUSP19	0.669	9,44E-006
ZNF483	0.671	1,79E-005
ZNF682	0.671	6,97E-006
C8orf45	0.673	2,05E-006
XRCC2	0.677	3,58E-005
LOC645452	0.685	2,72E-005
LOC100128288	0.686	4,85E-005
ZNF549	0.7	8,64E-006
GRIPAP1	0.708	5,93E-006
LMOD3	0.712	1,58E-004
TMEM17	0.712	1,25E-005
LOC728809	0.714	5,15E-006
ZNF14	0.718	9,30E-006
UHRF1	0.804	4,35E-004
FKBP14	0.817	6,38E-006
CCDC58	0.848	7,81E-005
KIF20A	0.85	1,97E-004
FOSB	1.052	1,58E-004
