# Supplementary material for: Personalized Assessment of Normal Tissue Radiosensitivity via Transcriptome Response to Photon, Proton and Carbon Irradiation in Patient-Derived Human Intestinal Organoids
Source: Cancers (Basel). 2020 Feb 18;12(2):469. doi: 10.3390/cancers12020469 (PMC7072449; doi:10.3390/cancers12020469)
Supplement: Supplementary file 1 [file cancers-12-00469-s001.zip › cancers-706804-supplementary/Supp Tables Nowrouzi et al_Cancers/supplementary Table 9.xlsx]

## Sheet: categories
Pathway identifier	Pathway name	#Entities found	#Entities total	Entities ratio	Entities pValue	Entities FDR	#Reactions found	#Reactions total	Reactions ratio	Species identifier	Species name	Submitted entities found	Mapped entities	Found reaction identifiers
R-HSA-3700989	Transcriptional Regulation by TP53	49	486	0.03504218040233614	9.992007221626409E-16	7.73381358953884E-13	88	259	0.022245125826676974	9606	Homo sapiens	CDKN1A
R-HSA-5633008	TP53 Regulates Transcription of Cell Death Genes	21	83	0.005984569904102675	1.6431300764452317E-14	6.358913395843047E-12	24	68	0.005840419135961522	9606	Homo sapiens	STEAP3
R-HSA-6803211	TP53 Regulates Transcription of Death Receptors and Ligands	9	18	0.0012978585334198572	1.7984714828500614E-9	4.6400564257531585E-7	4	7	6.0122e+11	9606	Homo sapiens	TNFRSF10C
R-HSA-6803204	TP53 Regulates Transcription of Genes Involved in Cytochrome C Release	10	33	0.0023794073112697383	2.4909645457427132E-8	4.8075615732834365E-6	13	25	0.0021472129176329123	9606	Homo sapiens	STEAP3
R-HSA-69895	Transcriptional activation of cell cycle inhibitor p21	4	6	4.3262e+12	2.1551145489406842E-5	0.0027800977681334826	5	5	4.29443e+11	9606	Homo sapiens	CDKN1A
R-HSA-69560	Transcriptional activation of p53 responsive genes	4	6	4.3262e+12	2.1551145489406842E-5	0.0027800977681334826	5	5	4.29443e+11	9606	Homo sapiens	CDKN1A
R-HSA-212436	Generic Transcription Pathway	59	1376	0.09921407455476242	1.0101985079558062E-4	0.011112183587513869	140	649	0.05574164734175041	9606	Homo sapiens	CDKN1A
R-HSA-5628897	TP53 Regulates Metabolic Genes	12	125	0.009012906482082342	1.3618237937740307E-4	0.013073508420230695	13	34	0.002920209567980761	9606	Homo sapiens	SURF1
R-HSA-6804114	TP53 Regulates Transcription of Genes Involved in G2 Cell Cycle Arrest	5	21	0.0015141682889898333	2.5306072506536825E-4	0.02176322235562167	7	11	9.44774e+11	9606	Homo sapiens	PCNA
R-HSA-6791312	TP53 Regulates Transcription of Cell Cycle Genes	8	65	0.004686711370682817	3.5805830564106245E-4	0.02757048953436181	13	42	0.003607317701623293	9606	Homo sapiens	CDKN1A
R-HSA-73857	RNA Polymerase II Transcription	61	1515	0.10923642656283798	4.0866098033331966E-4	0.028606268623332376	164	708	0.06080906982736408	9606	Homo sapiens	CDKN1A
R-HSA-75158	TRAIL signaling	3	8	5.76826e+11	0.0012792659272203855	0.08187301934210467	6	6	5.15331e+10	9606	Homo sapiens	TNFRSF10B
R-HSA-6804116	TP53 Regulates Transcription of Genes Involved in G1 Cell Cycle Arrest	4	20	0.0014420650371331748	0.0020004407668573476	0.11802600524458351	6	17	0.0014601047839903805	9606	Homo sapiens	CDKN1A
R-HSA-210745	Regulation of gene expression in beta cells	5	35	0.002523613814983056	0.00242416919765287	0.11932496531979364	2	12	0.001030662200463798	9606	Homo sapiens	RFX6
R-HSA-69580	p53-Dependent G1/S DNA damage checkpoint	7	70	0.005047227629966112	0.0026600445710693865	0.11932496531979364	15	22	0.001889547367516963	9606	Homo sapiens	CDKN1A
R-HSA-69563	p53-Dependent G1 DNA Damage Response	7	70	0.005047227629966112	0.0026600445710693865	0.11932496531979364	15	22	0.001889547367516963	9606	Homo sapiens	CDKN1A
R-HSA-74160	Gene expression (Transcription)	62	1674	0.12070084360804673	0.002810760020059866	0.11932496531979364	190	819	0.07034269518165422	9606	Homo sapiens	CDKN1A
R-HSA-69615	G1/S DNA Damage Checkpoints	7	72	0.005191434133679429	0.0031017787417173537	0.11932496531979364	16	27	0.0023189899510435456	9606	Homo sapiens	CDKN1A
R-HSA-3371378	Regulation by c-FLIP	3	11	7.93136e+11	0.003140130666310359	0.11932496531979364	3	4	3.43554e+10	9606	Homo sapiens	FAS
R-HSA-69416	Dimerization of procaspase-8	3	11	7.93136e+11	0.003140130666310359	0.11932496531979364	2	3	2.57666e+11	9606	Homo sapiens	FAS
R-HSA-917977	Transferrin endocytosis and recycling	5	39	0.0028120268224096907	0.003830157038900217	0.13788565340040781	3	11	9.44774e+11	9606	Homo sapiens	ATP6V1A
R-HSA-5218900	CASP8 activity is inhibited	3	14	0.0010094455259932224	0.006114075656610374	0.21399264798136308	2	3	2.57666e+11	9606	Homo sapiens	FAS
R-HSA-77387	Insulin receptor recycling	4	28	0.0020188910519864448	0.0065395486739522335	0.2158051062404237	2	6	5.15331e+10	9606	Homo sapiens	ATP6V1A
R-HSA-2644607	Loss of Function of FBXW7 in Cancer and NOTCH1 Signaling	2	6	4.3262e+12	0.010972631159108293	0.3182063036141405	1	1	8.58885e+09	9606	Homo sapiens	FBXW7		R-HSA-2220978
R-HSA-2644605	FBXW7 Mutants and NOTCH1 in Cancer	2	6	4.3262e+12	0.010972631159108293	0.3182063036141405	1	1	8.58885e+09	9606	Homo sapiens	FBXW7		R-HSA-2220978
R-HSA-8866911	TFAP2 (AP-2) family regulates transcription of cell cycle factors	2	6	4.3262e+12	0.010972631159108293	0.3182063036141405	3	4	3.43554e+10	9606	Homo sapiens	CDKN1A		R-HSA-8865280
R-HSA-140534	via Death Receptors in the presence of ligand	3	20	0.0014420650371331748	0.01591075908010764	0.4455012542430139	6	9	7.72997e+11	9606	Homo sapiens	FAS
R-HSA-5675482	Regulation of necroptotic cell death	3	21	0.0015141682889898333	0.018074820345713172	0.4713709814969824	2	5	4.29443e+11	9606	Homo sapiens	FAS
R-HSA-8941855	RUNX3 regulates CDKN1A transcription	2	8	5.76826e+11	0.018854839259879297	0.4713709814969824	3	6	5.15331e+10	9606	Homo sapiens	CDKN1A		R-HSA-8878130
R-HSA-8935964	RUNX1 regulates expression of components of tight junctions	2	8	5.76826e+11	0.018854839259879297	0.4713709814969824	2	6	5.15331e+10	9606	Homo sapiens	CLDN5		R-HSA-8936000
R-HSA-69205	G1/S-Specific Transcription	4	43	0.0031004398298363255	0.02696491372201537	0.5762509067707222	3	28	0.002404878467748862	9606	Homo sapiens	PCNA
R-HSA-539107	Activation of E2F1 target genes at G1/S	4	43	0.0031004398298363255	0.02696491372201537	0.5762509067707222	3	28	0.002404878467748862	9606	Homo sapiens	PCNA
R-HSA-139915	Activation of PUMA and translocation to mitochondria	2	10	7.21033e+11	0.02848015545084559	0.5762509067707222	5	5	4.29443e+11	9606	Homo sapiens	BBC3		R-HSA-139914
R-HSA-186712	Regulation of beta-cell development	5	67	0.004830917874396135	0.03212541903939381	0.5762509067707222	2	26	0.002233101434338229	9606	Homo sapiens	RFX6
R-HSA-9013694	Signaling by NOTCH4	6	92	0.006633499170812604	0.03483589916873242	0.5762509067707222	3	20	0.00171777033410633	9606	Homo sapiens	ACTA2
R-HSA-8878166	Transcriptional regulation by RUNX2	8	144	0.010382868267358857	0.03671257852758758	0.5762509067707222	11	84	0.007214635403246586	9606	Homo sapiens	CDKN1A
R-HSA-5213460	RIPK1-mediated regulated necrosis	3	28	0.0020188910519864448	0.03757673084537183	0.5762509067707222	3	13	0.0011165507171691145	9606	Homo sapiens	FAS
R-HSA-5218859	Regulated Necrosis	3	28	0.0020188910519864448	0.03757673084537183	0.5762509067707222	3	13	0.0011165507171691145	9606	Homo sapiens	FAS
R-HSA-2993913	Clearance of Nuclear Envelope Membranes from Chromatin	2	12	8.65239e+11	0.03965242106661704	0.5762509067707222	1	1	8.58885e+09	9606	Homo sapiens	LMNA		R-HSA-2993898
R-HSA-201688	WNT mediated activation of DVL	2	12	8.65239e+11	0.03965242106661704	0.5762509067707222	3	4	3.43554e+10	9606	Homo sapiens	CSNK2B
R-HSA-110314	Recognition of DNA damage by PCNA-containing replication complex	3	31	0.0022352008075564207	0.04822688671847308	0.5762509067707222	6	6	5.15331e+10	9606	Homo sapiens	PCNA
R-HSA-109581	Apoptosis	9	180	0.012978585334198572	0.048320771952685804	0.5762509067707222	21	126	0.010821953104869879	9606	Homo sapiens	PSMD4
R-HSA-114294	Activation, translocation and oligomerization of BAX	1	2	1.44207e+12	0.050730276204313474	0.5762509067707222	4	4	3.43554e+10	9606	Homo sapiens	BAX		R-HSA-114275
R-HSA-5357769	Caspase activation via extrinsic apoptotic signalling pathway	3	32	0.0023073040594130795	0.052071200365158	0.5762509067707222	6	17	0.0014601047839903805	9606	Homo sapiens	FAS
R-HSA-5674400	Constitutive Signaling by AKT1 E17K in Cancer	3	32	0.0023073040594130795	0.052071200365158	0.5762509067707222	3	18	0.001545993300695697	9606	Homo sapiens	CDKN1A
R-HSA-174437	Removal of the Flap Intermediate from the C-strand	2	15	0.001081548777849881	0.05891970471073782	0.5762509067707222	4	4	3.43554e+10	9606	Homo sapiens	PCNA
R-HSA-381183	ATF6 (ATF6-alpha) activates chaperone genes	2	15	0.001081548777849881	0.05891970471073782	0.5762509067707222	1	5	4.29443e+11	9606	Homo sapiens	HSP90B1		R-HSA-1791163
R-HSA-5357801	Programmed Cell Death	9	188	0.013555411349051843	0.060069335297194715	0.5762509067707222	24	139	0.011938503822038994	9606	Homo sapiens	PSMD4
R-HSA-381119	Unfolded Protein Response (UPR)	8	160	0.011536520297065398	0.060448605105485664	0.5762509067707222	4	95	0.008159409087005067	9606	Homo sapiens	LMNA
R-HSA-381038	XBP1(S) activates chaperone genes	6	106	0.007642944696805826	0.06087525914861025	0.5762509067707222	3	48	0.004122648801855192	9606	Homo sapiens	LMNA
R-HSA-9604323	Negative regulation of NOTCH4 signaling	4	57	0.004109885355829548	0.06322371257808457	0.5762509067707222	2	6	5.15331e+10	9606	Homo sapiens	PSMD4
R-HSA-8984722	Interleukin-35 Signalling	2	16	0.0011536520297065398	0.06592874037574437	0.5762509067707222	24	26	0.002233101434338229	9606	Homo sapiens	EBI3		R-HSA-8984012
R-HSA-69091	Polymerase switching	2	16	0.0011536520297065398	0.06592874037574437	0.5762509067707222	3	4	3.43554e+10	9606	Homo sapiens	PCNA
R-HSA-69109	Leading Strand Synthesis	2	16	0.0011536520297065398	0.06592874037574437	0.5762509067707222	3	4	3.43554e+10	9606	Homo sapiens	PCNA
R-HSA-2995410	Nuclear Envelope Reassembly	2	16	0.0011536520297065398	0.06592874037574437	0.5762509067707222	1	3	2.57666e+11	9606	Homo sapiens	LMNA		R-HSA-2995376
R-HSA-2995383	Initiation of Nuclear Envelope Reformation	2	16	0.0011536520297065398	0.06592874037574437	0.5762509067707222	1	3	2.57666e+11	9606	Homo sapiens	LMNA		R-HSA-2995376
R-HSA-5661231	Metallothioneins bind metals	2	16	0.0011536520297065398	0.06592874037574437	0.5762509067707222	6	27	0.0023189899510435456	9606	Homo sapiens	MT4
R-HSA-198323	AKT phosphorylates targets in the cytosol	2	16	0.0011536520297065398	0.06592874037574437	0.5762509067707222	2	9	7.72997e+11	9606	Homo sapiens	CDKN1A
R-HSA-917937	Iron uptake and transport	5	83	0.005984569904102675	0.06770813747399529	0.5762509067707222	3	34	0.002920209567980761	9606	Homo sapiens	ATP6V1A
R-HSA-381070	IRE1alpha activates chaperones	6	110	0.00793135770423246	0.06998171971493594	0.5762509067707222	3	54	0.004637979902087091	9606	Homo sapiens	LMNA
R-HSA-174411	Polymerase switching on the C-strand of the telomere	2	17	0.0012257552815631986	0.0731991596236411	0.5762509067707222	3	4	3.43554e+10	9606	Homo sapiens	PCNA
R-HSA-6804759	Regulation of TP53 Activity through Association with Co-factors	2	17	0.0012257552815631986	0.0731991596236411	0.5762509067707222	3	11	9.44774e+11	9606	Homo sapiens	ZNF385A		R-HSA-6803719
R-HSA-381033	ATF6 (ATF6-alpha) activates chaperones	2	17	0.0012257552815631986	0.0731991596236411	0.5762509067707222	1	10	8.58885e+10	9606	Homo sapiens	HSP90B1		R-HSA-1791163
R-HSA-352238	Breakdown of the nuclear lamina	1	3	2.1631e+12	0.075124614161732	0.5762509067707222	1	3	2.57666e+11	9606	Homo sapiens	LMNA		R-HSA-264865
R-HSA-9603505	NTRK3 as a dependence receptor	1	3	2.1631e+12	0.075124614161732	0.5762509067707222	1	4	3.43554e+10	9606	Homo sapiens	BAX		R-HSA-9603598
R-HSA-69166	Removal of the Flap Intermediate	2	18	0.0012978585334198572	0.08071298793943527	0.5762509067707222	4	4	3.43554e+10	9606	Homo sapiens	PCNA
R-HSA-6796648	TP53 Regulates Transcription of DNA Repair Genes	5	89	0.006417189415242628	0.08506187863354242	0.5762509067707222	5	17	0.0014601047839903805	9606	Homo sapiens	BRCA1
R-HSA-69183	Processive synthesis on the lagging strand	2	19	0.001369961785276516	0.0884529974069419	0.5762509067707222	6	7	6.0122e+11	9606	Homo sapiens	PCNA
R-HSA-2142712	Synthesis of 12-eicosatetraenoic acid derivatives	2	19	0.001369961785276516	0.0884529974069419	0.5762509067707222	2	6	5.15331e+10	9606	Homo sapiens	GPX1		R-HSA-2161959
R-HSA-5696400	Dual Incision in GG-NER	3	41	0.0029562333261230083	0.09279722788902722	0.5762509067707222	3	3	2.57666e+11	9606	Homo sapiens	PCNA
R-HSA-174414	Processive synthesis on the C-strand of the telomere	2	20	0.0014420650371331748	0.09640268038375788	0.5762509067707222	7	7	6.0122e+11	9606	Homo sapiens	PCNA
R-HSA-6803207	TP53 Regulates Transcription of Caspase Activators and Caspases	2	20	0.0014420650371331748	0.09640268038375788	0.5762509067707222	7	17	0.0014601047839903805	9606	Homo sapiens	LRDD		R-HSA-6800279
R-HSA-4720454	Defective ALG9 causes ALG9-CDG (CDG-1l)	1	4	2.88413e+12	0.09889375822965618	0.5762509067707222	2	2	1.71777e+10	9606	Homo sapiens	ALG9		R-HSA-9035514
R-HSA-111457	Release of apoptotic factors from the mitochondria	1	4	2.88413e+12	0.09889375822965618	0.5762509067707222	2	2	1.71777e+10	9606	Homo sapiens	BAX		R-HSA-114307
R-HSA-2473224	Antagonism of Activin by Follistatin	1	4	2.88413e+12	0.09889375822965618	0.5762509067707222	2	2	1.71777e+10	9606	Homo sapiens	INHBA		R-HSA-2473184
R-HSA-5357609	Glycogen storage disease type II (GAA)	1	4	2.88413e+12	0.09889375822965618	0.5762509067707222	1	1	8.58885e+09	9606	Homo sapiens	GYG1		R-HSA-9036729
R-HSA-3814836	Glycogen storage disease type XV (GYG1)	1	4	2.88413e+12	0.09889375822965618	0.5762509067707222	1	1	8.58885e+09	9606	Homo sapiens	GYG1		R-HSA-3814838
R-HSA-3828062	Glycogen storage disease type 0 (muscle GYS1)	1	4	2.88413e+12	0.09889375822965618	0.5762509067707222	1	1	8.58885e+09	9606	Homo sapiens	GYG1		R-HSA-3828061
R-HSA-180897	Vpr-mediated induction of apoptosis by mitochondrial outer membrane permeabilization	1	4	2.88413e+12	0.09889375822965618	0.5762509067707222	1	2	1.71777e+10	9606	Homo sapiens	SLC25A4		R-HSA-180905
R-HSA-69206	G1/S Transition	7	150	0.010815487778498811	0.09982037459463355	0.5762509067707222	10	61	0.005239199519024306	9606	Homo sapiens	CDKN1A
R-HSA-5660526	Response to metal ions	2	21	0.0015141682889898333	0.10454622403008007	0.5762509067707222	6	31	0.0026625440178648114	9606	Homo sapiens	MT4
R-HSA-5693567	HDR through Homologous Recombination (HRR) or Single Strand Annealing (SSA)	6	124	0.008940803230225683	0.10765894139024357	0.5762509067707222	30	42	0.003607317701623293	9606	Homo sapiens	PCNA
R-HSA-74752	Signaling by Insulin receptor	5	96	0.006921912178239239	0.10796582234990781	0.5762509067707222	3	34	0.002920209567980761	9606	Homo sapiens	ATP6V1A
R-HSA-5358606	Mismatch repair (MMR) directed by MSH2:MSH3 (MutSbeta)	2	22	0.0015862715408464921	0.11286848566527297	0.5762509067707222	5	9	7.72997e+11	9606	Homo sapiens	PCNA
R-HSA-5358565	Mismatch repair (MMR) directed by MSH2:MSH6 (MutSalpha)	2	22	0.0015862715408464921	0.11286848566527297	0.5762509067707222	5	10	8.58885e+10	9606	Homo sapiens	PCNA
R-HSA-2142770	Synthesis of 15-eicosatetraenoic acid derivatives	2	22	0.0015862715408464921	0.11286848566527297	0.5762509067707222	1	4	3.43554e+10	9606	Homo sapiens	GPX1		R-HSA-2161791
R-HSA-69620	Cell Cycle Checkpoints	11	279	0.020116807268007787	0.11597054849854316	0.5762509067707222	26	57	0.00489564545220304	9606	Homo sapiens	CDKN1A
R-HSA-5685942	HDR through Homologous Recombination (HRR)	4	72	0.005191434133679429	0.12040975531740816	0.5762509067707222	14	19	0.0016318818174010136	9606	Homo sapiens	PCNA
R-HSA-5651801	PCNA-Dependent Long Patch Base Excision Repair	2	23	0.001658374792703151	0.12135496892655362	0.5762509067707222	6	6	5.15331e+10	9606	Homo sapiens	PCNA
R-HSA-5358508	Mismatch Repair	2	23	0.001658374792703151	0.12135496892655362	0.5762509067707222	9	17	0.0014601047839903805	9606	Homo sapiens	PCNA
R-HSA-4419969	Depolymerisation of the Nuclear Lamina	2	23	0.001658374792703151	0.12135496892655362	0.5762509067707222	2	6	5.15331e+10	9606	Homo sapiens	LMNA		R-HSA-5229194
R-HSA-75157	FasL/ CD95L signaling	1	5	3.60516e+11	0.12205368791394156	0.5762509067707222	5	5	4.29443e+11	9606	Homo sapiens	FAS		R-HSA-83586
R-HSA-8941237	Invadopodia formation	1	5	3.60516e+11	0.12205368791394156	0.5762509067707222	1	1	8.58885e+09	9606	Homo sapiens	ADAM15		R-HSA-8941234
R-HSA-5693538	Homology Directed Repair	6	130	0.009373422741365635	0.12646258199784743	0.5762509067707222	30	50	0.0042944258352658245	9606	Homo sapiens	PCNA
R-HSA-2142688	Synthesis of 5-eicosatetraenoic acids	2	24	0.0017304780445598098	0.12999180070490013	0.5762509067707222	1	4	3.43554e+10	9606	Homo sapiens	GPX1		R-HSA-2161946
R-HSA-1362277	Transcription of E2F targets under negative control by DREAM complex	2	25	0.0018025812964164683	0.13876570883437678	0.5762509067707222	2	12	0.001030662200463798	9606	Homo sapiens	PCNA		R-HSA-8961665
R-HSA-5339717	Misspliced LRP5 mutants have enhanced beta-catenin-dependent signaling	1	6	4.3262e+12	0.14461997540449079	0.5762509067707222	1	1	8.58885e+09	9606	Homo sapiens	KREMEN2		R-HSA-5339711
R-HSA-69186	Lagging Strand Synthesis	2	26	0.0018746845482731271	0.1476640005114518	0.5762509067707222	9	11	9.44774e+11	9606	Homo sapiens	PCNA
R-HSA-9013695	NOTCH4 Intracellular Domain Regulates Transcription	2	26	0.0018746845482731271	0.1476640005114518	0.5762509067707222	1	9	7.72997e+11	9606	Homo sapiens	ACTA2		R-HSA-9604664
R-HSA-1222556	ROS, RNS production in phagocytes	3	51	0.0036772658446895955	0.14897497936488857	0.5762509067707222	1	12	0.001030662200463798	9606	Homo sapiens	ATP6V1A
R-HSA-6809371	Formation of the cornified envelope	6	138	0.009950248756218905	0.15381797615171655	0.5762509067707222	9	27	0.0023189899510435456	9606	Homo sapiens	KRT17
R-HSA-109606	Intrinsic Pathway for Apoptosis	3	52	0.0037493690965462543	0.15509750902308395	0.5762509067707222	13	47	0.004036760285149875	9606	Homo sapiens	BAX
R-HSA-5696397	Gap-filling DNA repair synthesis and ligation in GG-NER	2	27	0.001946787800129786	0.15667454142155401	0.5762509067707222	2	2	1.71777e+10	9606	Homo sapiens	PCNA
R-HSA-420597	Nectin/Necl trans heterodimerization	1	7	5.04723e+11	0.16660779592922437	0.5762509067707222	3	8	6.87108e+10	9606	Homo sapiens	PVRL1		R-HSA-420582
R-HSA-453279	Mitotic G1-G1/S phases	7	173	0.012473862571201961	0.16813275637185454	0.5762509067707222	19	98	0.008417074637121017	9606	Homo sapiens	CDKN1A
R-HSA-8951664	Neddylation	9	241	0.017376883697454756	0.18049278894418963	0.5762509067707222	16	31	0.0026625440178648114	9606	Homo sapiens	PSMD4
R-HSA-5693554	Resolution of D-loop Structures through Synthesis-Dependent Strand Annealing (SDSA)	2	30	0.002163097555699762	0.18426627442088384	0.5762509067707222	1	1	8.58885e+09	9606	Homo sapiens	RAD51C
R-HSA-420029	Tight junction interactions	2	30	0.002163097555699762	0.18426627442088384	0.5762509067707222	2	3	2.57666e+11	9606	Homo sapiens	CLDN5
R-HSA-5669034	TNFs bind their physiological receptors	2	30	0.002163097555699762	0.18426627442088384	0.5762509067707222	2	13	0.0011165507171691145	9606	Homo sapiens	CD70
R-HSA-5633007	Regulation of TP53 Activity	7	178	0.012834378830485256	0.18520139832378524	0.5762509067707222	33	98	0.008417074637121017	9606	Homo sapiens	CSNK2B
R-HSA-8941858	Regulation of RUNX3 expression and activity	3	57	0.004109885355829548	0.18679880030872542	0.5762509067707222	3	9	7.72997e+11	9606	Homo sapiens	PSMD4
R-HSA-5693571	Nonhomologous End-Joining (NHEJ)	3	57	0.004109885355829548	0.18679880030872542	0.5762509067707222	4	13	0.0011165507171691145	9606	Homo sapiens	BRE
R-HSA-8964041	LDL remodeling	1	8	5.76826e+11	0.18803193784591898	0.5762509067707222	1	2	1.71777e+10	9606	Homo sapiens	CETP		R-HSA-266350
R-HSA-75094	Formation of the Editosome	1	8	5.76826e+11	0.18803193784591898	0.5762509067707222	1	2	1.71777e+10	9606	Homo sapiens	APOBEC3H		R-HSA-77609
R-HSA-163765	ChREBP activates metabolic gene expression	1	8	5.76826e+11	0.18803193784591898	0.5762509067707222	1	6	5.15331e+10	9606	Homo sapiens	FAS		R-HSA-163733
R-HSA-73893	DNA Damage Bypass	3	58	0.004181988607686206	0.19333199044636507	0.5762509067707222	30	34	0.002920209567980761	9606	Homo sapiens	PCNA
R-HSA-912446	Meiotic recombination	3	58	0.004181988607686206	0.19333199044636507	0.5762509067707222	4	9	7.72997e+11	9606	Homo sapiens	RAD51C
R-HSA-8863678	Neurodegenerative Diseases	2	31	0.0022352008075564207	0.1936149461222434	0.5762509067707222	4	22	0.001889547367516963	9606	Homo sapiens	CAPNS1
R-HSA-8862803	Deregulated CDK5 triggers multiple neurodegenerative pathways in Alzheimer's disease models	2	31	0.0022352008075564207	0.1936149461222434	0.5762509067707222	4	22	0.001889547367516963	9606	Homo sapiens	CAPNS1
R-HSA-8878159	Transcriptional regulation by RUNX3	5	118	0.008508183719085731	0.19619843767497103	0.5762509067707222	6	47	0.004036760285149875	9606	Homo sapiens	CDKN1A
R-HSA-69541	Stabilization of p53	3	59	0.0042540918595428655	0.19992136235428926	0.5762509067707222	8	15	0.0012883277505797476	9606	Homo sapiens	PSMD4
R-HSA-210500	Glutamate Neurotransmitter Release Cycle	2	32	0.0023073040594130795	0.20302288905586574	0.5762509067707222	3	8	6.87108e+10	9606	Homo sapiens	UNC13B
R-HSA-5689901	Metalloprotease DUBs	2	32	0.0023073040594130795	0.20302288905586574	0.5762509067707222	2	6	5.15331e+10	9606	Homo sapiens	BRE
R-HSA-110373	Resolution of AP sites via the multiple-nucleotide patch replacement pathway	2	32	0.0023073040594130795	0.20302288905586574	0.5762509067707222	6	19	0.0016318818174010136	9606	Homo sapiens	PCNA
R-HSA-8866654	E3 ubiquitin ligases ubiquitinate target proteins	3	60	0.004326195111399524	0.20656350324659833	0.5762509067707222	6	16	0.001374216267285064	9606	Homo sapiens	PCNA
R-HSA-447043	Neurofascin interactions	1	9	6.48929e+11	0.2089068124779795	0.5762509067707222	7	7	6.0122e+11	9606	Homo sapiens	NFASC		R-HSA-373733
R-HSA-350864	Regulation of thyroid hormone activity	1	9	6.48929e+11	0.2089068124779795	0.5762509067707222	1	2	1.71777e+10	9606	Homo sapiens	DIO1		R-HSA-209772
R-HSA-5696399	Global Genome Nucleotide Excision Repair (GG-NER)	4	92	0.006633499170812604	0.219746548867362	0.5762509067707222	18	20	0.00171777033410633	9606	Homo sapiens	PCNA
R-HSA-1500620	Meiosis	4	92	0.006633499170812604	0.219746548867362	0.5762509067707222	8	15	0.0012883277505797476	9606	Homo sapiens	RAD51C
R-HSA-1221632	Meiotic synapsis	3	62	0.0044704016151128415	0.21999264810122598	0.5762509067707222	4	6	5.15331e+10	9606	Homo sapiens	HIST1H2BK
R-HSA-187577	SCF(Skp2)-mediated degradation of p27/p21	3	62	0.0044704016151128415	0.21999264810122598	0.5762509067707222	4	7	6.0122e+11	9606	Homo sapiens	CDKN1A
R-HSA-964827	Progressive trimming of alpha-1,2-linked mannose residues from Man9/8/7GlcNAc2 to produce Man5GlcNAc2	1	10	7.21033e+11	0.22924646370102242	0.5762509067707222	3	3	2.57666e+11	9606	Homo sapiens	MAN1C1		R-HSA-964830
R-HSA-72200	mRNA Editing: C to U Conversion	1	10	7.21033e+11	0.22924646370102242	0.5762509067707222	2	3	2.57666e+11	9606	Homo sapiens	APOBEC3H		R-HSA-77609
R-HSA-426117	Cation-coupled Chloride cotransporters	1	10	7.21033e+11	0.22924646370102242	0.5762509067707222	1	3	2.57666e+11	9606	Homo sapiens	SLC12A4		R-HSA-426155
R-HSA-209822	Glycoprotein hormones	1	10	7.21033e+11	0.22924646370102242	0.5762509067707222	1	4	3.43554e+10	9606	Homo sapiens	INHBA		R-HSA-378975
R-HSA-5666185	RHO GTPases Activate Rhotekin and Rhophilins	1	10	7.21033e+11	0.22924646370102242	0.5762509067707222	1	6	5.15331e+10	9606	Homo sapiens	TAX1BP3		R-HSA-5666216
R-HSA-446728	Cell junction organization	4	94	0.006777705674525921	0.23070509224576052	0.5762509067707222	9	37	0.0031778751180967105	9606	Homo sapiens	CLDN5
R-HSA-5656169	Termination of translesion DNA synthesis	2	35	0.002523613814983056	0.231512633461743	0.5762509067707222	8	9	7.72997e+11	9606	Homo sapiens	PCNA
R-HSA-6804756	Regulation of TP53 Activity through Phosphorylation	4	95	0.00684980892638258	0.23623481622752585	0.5762509067707222	6	26	0.002233101434338229	9606	Homo sapiens	CSNK2B
R-HSA-6805567	Keratinization	8	226	0.016295334919604873	0.23877786978190352	0.5762509067707222	16	34	0.002920209567980761	9606	Homo sapiens	KRTAP21-3
R-HSA-5693568	Resolution of D-loop Structures through Holliday Junction Intermediates	2	36	0.0025957170668397143	0.24107003835304663	0.5762509067707222	6	9	7.72997e+11	9606	Homo sapiens	RAD51C
R-HSA-114452	Activation of BH3-only proteins	2	36	0.0025957170668397143	0.24107003835304663	0.5762509067707222	5	19	0.0016318818174010136	9606	Homo sapiens	BBC3		R-HSA-139914
R-HSA-5693565	Recruitment and ATM-mediated phosphorylation of repair and signaling proteins at DNA double strand breaks	3	66	0.004758814622539477	0.2473388492093508	0.5762509067707222	30	35	0.0030060980846860776	9606	Homo sapiens	BRE
R-HSA-4608870	Asymmetric localization of PCP proteins	3	66	0.004758814622539477	0.2473388492093508	0.5762509067707222	3	7	6.0122e+11	9606	Homo sapiens	PSMD4
R-HSA-447115	Interleukin-12 family signaling	4	97	0.006994015430095897	0.24738676967394058	0.5762509067707222	36	114	0.00979129090440608	9606	Homo sapiens	GSTA2
R-HSA-112126	ALKBH3 mediated reversal of alkylation damage	1	11	7.93136e+11	0.24906457728605835	0.5762509067707222	6	6	5.15331e+10	9606	Homo sapiens	ASCC3		R-HSA-5657637
R-HSA-196025	Formation of annular gap junctions	1	11	7.93136e+11	0.24906457728605835	0.5762509067707222	2	2	1.71777e+10	9606	Homo sapiens	CLTA		R-HSA-196017
R-HSA-111453	BH3-only proteins associate with and inactivate anti-apoptotic BCL-2 members	1	11	7.93136e+11	0.24906457728605835	0.5762509067707222	2	4	3.43554e+10	9606	Homo sapiens	BBC3		R-HSA-508163
R-HSA-73843	5-Phosphoribose 1-diphosphate biosynthesis	1	11	7.93136e+11	0.24906457728605835	0.5762509067707222	1	2	1.71777e+10	9606	Homo sapiens	PRPS1L1		R-HSA-73580
R-HSA-390696	Adrenoceptors	1	11	7.93136e+11	0.24906457728605835	0.5762509067707222	1	3	2.57666e+11	9606	Homo sapiens	ADRB2		R-HSA-390674
R-HSA-446107	Type I hemidesmosome assembly	1	11	7.93136e+11	0.24906457728605835	0.5762509067707222	1	6	5.15331e+10	9606	Homo sapiens	KRT17		R-HSA-446077
R-HSA-8934903	Receptor Mediated Mitophagy	1	11	7.93136e+11	0.24906457728605835	0.5762509067707222	1	7	6.0122e+11	9606	Homo sapiens	CSNK2B		R-HSA-8948039
R-HSA-5693537	Resolution of D-Loop Structures	2	37	0.002667820318696373	0.2506449378220723	0.5762509067707222	7	10	8.58885e+10	9606	Homo sapiens	RAD51C
R-HSA-399719	Trafficking of AMPA receptors	2	37	0.002667820318696373	0.2506449378220723	0.5762509067707222	2	4	3.43554e+10	9606	Homo sapiens	NSF
R-HSA-421270	Cell-cell junction organization	3	67	0.004830917874396135	0.25425855506734607	0.5762509067707222	8	21	0.0018036588508116465	9606	Homo sapiens	CLDN5
R-HSA-156590	Glutathione conjugation	3	67	0.004830917874396135	0.25425855506734607	0.5762509067707222	1	14	0.001202439233874431	9606	Homo sapiens	GSTA2
R-HSA-4086400	PCP/CE pathway	4	99	0.007138221933809215	0.2586509672501729	0.5762509067707222	6	24	0.002061324400927596	9606	Homo sapiens	PSMD4
R-HSA-174417	Telomere C-strand (Lagging Strand) Synthesis	2	38	0.002739923570553032	0.2602301448870381	0.5762509067707222	11	14	0.001202439233874431	9606	Homo sapiens	PCNA
R-HSA-69190	DNA strand elongation	2	38	0.002739923570553032	0.2602301448870381	0.5762509067707222	9	15	0.0012883277505797476	9606	Homo sapiens	PCNA
R-HSA-1538133	G0 and Early G1	2	38	0.002739923570553032	0.2602301448870381	0.5762509067707222	2	27	0.0023189899510435456	9606	Homo sapiens	PCNA		R-HSA-8961665
R-HSA-190873	Gap junction degradation	1	12	8.65239e+11	0.2683744900060364	0.5762509067707222	4	4	3.43554e+10	9606	Homo sapiens	CLTA		R-HSA-196017
R-HSA-8866427	VLDLR internalisation and degradation	1	12	8.65239e+11	0.2683744900060364	0.5762509067707222	2	4	3.43554e+10	9606	Homo sapiens	CLTA		R-HSA-8855131
R-HSA-198693	AKT phosphorylates targets in the nucleus	1	12	8.65239e+11	0.2683744900060364	0.5762509067707222	1	4	3.43554e+10	9606	Homo sapiens	RPS6KB2		R-HSA-199839
R-HSA-75072	mRNA Editing	1	12	8.65239e+11	0.2683744900060364	0.5762509067707222	2	9	7.72997e+11	9606	Homo sapiens	APOBEC3H		R-HSA-77609
R-HSA-445355	Smooth Muscle Contraction	2	39	0.0028120268224096907	0.2698188283807683	0.5762509067707222	4	9	7.72997e+11	9606	Homo sapiens	ACTA2		R-HSA-445700
R-HSA-399721	Glutamate binding, activation of AMPA receptors and synaptic plasticity	2	39	0.0028120268224096907	0.2698188283807683	0.5762509067707222	2	9	7.72997e+11	9606	Homo sapiens	NSF
R-HSA-5693532	DNA Double-Strand Break Repair	6	167	0.01204124306006201	0.2704939040767793	0.5762509067707222	64	107	0.009190071287468866	9606	Homo sapiens	PCNA
R-HSA-2426168	Activation of gene expression by SREBF (SREBP)	3	70	0.005047227629966112	0.2751686564669409	0.5762509067707222	5	42	0.003607317701623293	9606	Homo sapiens	NCOA6IP
R-HSA-5696394	DNA Damage Recognition in GG-NER	2	40	0.0028841300742663495	0.27940449949670665	0.5762509067707222	5	5	4.29443e+11	9606	Homo sapiens	XPC
R-HSA-390471	Association of TriC/CCT with target proteins during biosynthesis	2	40	0.0028841300742663495	0.27940449949670665	0.5762509067707222	1	2	1.71777e+10	9606	Homo sapiens	FBXW7
R-HSA-2559586	DNA Damage/Telomere Stress Induced Senescence	3	71	0.00511933088182277	0.28217931780648287	0.5762509067707222	7	18	0.001545993300695697	9606	Homo sapiens	CDKN1A
R-HSA-3785653	Myoclonic epilepsy of Lafora	1	13	9.37342e+11	0.287189198511432	0.5762509067707222	2	2	1.71777e+10	9606	Homo sapiens	GYG1		R-HSA-3797226
R-HSA-5221030	TET1,2,3 and TDG demethylate DNA	1	13	9.37342e+11	0.287189198511432	0.5762509067707222	3	5	4.29443e+11	9606	Homo sapiens	TET3		R-HSA-5220990
R-HSA-9020956	Interleukin-27 signaling	1	13	9.37342e+11	0.287189198511432	0.5762509067707222	11	20	0.00171777033410633	9606	Homo sapiens	EBI3		R-HSA-8950441
R-HSA-5140745	WNT5A-dependent internalization of FZD2, FZD5 and ROR2	1	13	9.37342e+11	0.287189198511432	0.5762509067707222	1	2	1.71777e+10	9606	Homo sapiens	CLTA		R-HSA-5140747
R-HSA-209952	Peptide hormone biosynthesis	1	13	9.37342e+11	0.287189198511432	0.5762509067707222	1	5	4.29443e+11	9606	Homo sapiens	INHBA		R-HSA-378975
R-HSA-5668541	TNFR2 non-canonical NF-kB pathway	4	104	0.007498738193092509	0.28721663210418735	0.5762509067707222	5	43	0.0036932062183286096	9606	Homo sapiens	PSMD4
R-HSA-5693616	Presynaptic phase of homologous DNA pairing and strand exchange	2	41	0.0029562333261230083	0.28898099878825123	0.5762509067707222	3	5	4.29443e+11	9606	Homo sapiens	RAD51C
R-HSA-174184	Cdc20:Phospho-APC/C mediated degradation of Cyclin A	3	72	0.005191434133679429	0.2892055887859427	0.5762509067707222	3	3	2.57666e+11	9606	Homo sapiens	PSMD4
R-HSA-179419	APC:Cdc20 mediated degradation of cell cycle proteins prior to satisfation of the cell cycle checkpoint	3	73	0.005263537385536088	0.2962447362438687	0.5762509067707222	6	6	5.15331e+10	9606	Homo sapiens	PSMD4
R-HSA-8939236	RUNX1 regulates transcription of genes involved in differentiation of HSCs	4	106	0.007642944696805826	0.2987713949202403	0.5762509067707222	5	15	0.0012883277505797476	9606	Homo sapiens	PSMD4
R-HSA-5693606	DNA Double Strand Break Response	3	74	0.005335640637392746	0.30329408744322084	0.5762509067707222	30	44	0.003779094735033926	9606	Homo sapiens	BRE
R-HSA-8948751	Regulation of PTEN stability and activity	3	74	0.005335640637392746	0.30329408744322084	0.5762509067707222	2	13	0.0011165507171691145	9606	Homo sapiens	PSMD4
R-HSA-210990	PECAM1 interactions	1	14	0.0010094455259932224	0.3055213679804707	0.5762509067707222	1	7	6.0122e+11	9606	Homo sapiens	INPP5D		R-HSA-210290
R-HSA-6804757	Regulation of TP53 Degradation	2	43	0.0031004398298363255	0.3080834159673773	0.5762509067707222	23	30	0.002576655501159495	9606	Homo sapiens	MDM2		R-HSA-6792871
R-HSA-432720	Lysosome Vesicle Biogenesis	2	43	0.0031004398298363255	0.3080834159673773	0.5762509067707222	4	8	6.87108e+10	9606	Homo sapiens	CLTA		R-HSA-432706
R-HSA-176409	APC/C:Cdc20 mediated degradation of mitotic proteins	3	75	0.0054077438892494055	0.3103510305437811	0.5762509067707222	8	13	0.0011165507171691145	9606	Homo sapiens	PSMD4
R-HSA-176814	Activation of APC/C and APC/C:Cdc20 mediated degradation of mitotic proteins	3	76	0.005479847141106064	0.31741301496604346	0.5762509067707222	8	15	0.0012883277505797476	9606	Homo sapiens	PSMD4
R-HSA-5693579	Homologous DNA Pairing and Strand Exchange	2	44	0.0031725430816929843	0.31759855081983424	0.5762509067707222	6	8	6.87108e+10	9606	Homo sapiens	RAD51C
R-HSA-1640170	Cell Cycle	20	681	0.0491023145143846	0.3221365207069282	0.5762509067707222	116	423	0.03633084256634888	9606	Homo sapiens	CDKN1A
R-HSA-170968	Frs2-mediated activation	1	15	0.001081548777849881	0.32338334055021767	0.5762509067707222	5	6	5.15331e+10	9606	Homo sapiens	FRS2		R-HSA-170978
R-HSA-9028731	Activated NTRK2 signals through FRS2 and FRS3	1	15	0.001081548777849881	0.32338334055021767	0.5762509067707222	5	7	6.0122e+11	9606	Homo sapiens	FRS2		R-HSA-9032073
R-HSA-1502540	Signaling by Activin	1	15	0.001081548777849881	0.32338334055021767	0.5762509067707222	7	10	8.58885e+10	9606	Homo sapiens	INHBA		R-HSA-1549526
R-HSA-3772470	Negative regulation of TCF-dependent signaling by WNT ligand antagonists	1	15	0.001081548777849881	0.32338334055021767	0.5762509067707222	2	5	4.29443e+11	9606	Homo sapiens	KREMEN2		R-HSA-3769401
R-HSA-2514853	Condensation of Prometaphase Chromosomes	1	15	0.001081548777849881	0.32338334055021767	0.5762509067707222	1	4	3.43554e+10	9606	Homo sapiens	CSNK2B		R-HSA-2529020
R-HSA-180786	Extension of Telomeres	2	45	0.003244646333549643	0.327082924727193	0.5762509067707222	11	21	0.0018036588508116465	9606	Homo sapiens	PCNA
R-HSA-877300	Interferon gamma signaling	8	250	0.018025812964164684	0.32764979355395685	0.5762509067707222	2	15	0.0012883277505797476	9606	Homo sapiens	TRIM5
R-HSA-157579	Telomere Maintenance	3	78	0.0056240536448193814	0.33154221323491684	0.5762509067707222	13	23	0.0019754358842222794	9606	Homo sapiens	PCNA
R-HSA-201681	TCF dependent signaling in response to WNT	7	216	0.015574302401038288	0.3328053217647653	0.5762509067707222	12	71	0.006098084686077471	9606	Homo sapiens	PSMD4
R-HSA-6806003	Regulation of TP53 Expression and Degradation	2	46	0.003316749585406302	0.3365318449231869	0.5762509067707222	23	35	0.0030060980846860776	9606	Homo sapiens	MDM2		R-HSA-6792871
R-HSA-8953750	Transcriptional Regulation by E2F6	2	46	0.003316749585406302	0.3365318449231869	0.5762509067707222	2	33	0.0028343210512754443	9606	Homo sapiens	BRCA1		R-HSA-9007605
R-HSA-3656253	Defective EXT1 causes exostoses 1, TRPS2 and CHDS	1	16	0.0011536520297065398	0.3407871435337947	0.5762509067707222	4	4	3.43554e+10	9606	Homo sapiens	SDC1		R-HSA-9036283
R-HSA-3656237	Defective EXT2 causes exostoses 2	1	16	0.0011536520297065398	0.3407871435337947	0.5762509067707222	4	4	3.43554e+10	9606	Homo sapiens	SDC1		R-HSA-9036289
R-HSA-8853334	Signaling by FGFR3 fusions in cancer	1	16	0.0011536520297065398	0.3407871435337947	0.5762509067707222	7	9	7.72997e+11	9606	Homo sapiens	FRS2		R-HSA-8853316
R-HSA-73943	Reversal of alkylation damage by DNA dioxygenases	1	16	0.0011536520297065398	0.3407871435337947	0.5762509067707222	6	13	0.0011165507171691145	9606	Homo sapiens	ASCC3		R-HSA-5657637
R-HSA-1679131	Trafficking and processing of endosomal TLR	1	16	0.0011536520297065398	0.3407871435337947	0.5762509067707222	2	7	6.0122e+11	9606	Homo sapiens	HSP90B1		R-HSA-1678923
R-HSA-8939902	Regulation of RUNX2 expression and activity	3	80	0.005768260148532699	0.34566251041692486	0.5762509067707222	6	32	0.002748432534570128	9606	Homo sapiens	PSMD4
R-HSA-5696395	Formation of Incision Complex in GG-NER	2	47	0.0033888528372629607	0.3459408787468332	0.5762509067707222	8	10	8.58885e+10	9606	Homo sapiens	XPC
R-HSA-69473	G2/M DNA damage checkpoint	3	81	0.005840363400389357	0.35271359997875673	0.5762509067707222	3	12	0.001030662200463798	9606	Homo sapiens	BRE
R-HSA-110313	Translesion synthesis by Y family DNA polymerases bypasses lesions on DNA template	2	48	0.0034609560891196195	0.35530584343784855	0.5762509067707222	24	28	0.002404878467748862	9606	Homo sapiens	PCNA
R-HSA-6811438	Intra-Golgi traffic	2	48	0.0034609560891196195	0.35530584343784855	0.5762509067707222	4	10	8.58885e+10	9606	Homo sapiens	NSF
R-HSA-73933	Resolution of Abasic Sites (AP sites)	2	48	0.0034609560891196195	0.35530584343784855	0.5762509067707222	6	43	0.0036932062183286096	9606	Homo sapiens	PCNA
R-HSA-2559584	Formation of Senescence-Associated Heterochromatin Foci (SAHF)	1	17	0.0012257552815631986	0.3577444974289071	0.5762509067707222	1	2	1.71777e+10	9606	Homo sapiens	CDKN1A		R-HSA-4647594
R-HSA-169893	Prolonged ERK activation events	1	17	0.0012257552815631986	0.3577444974289071	0.5762509067707222	5	11	9.44774e+11	9606	Homo sapiens	FRS2		R-HSA-170978
R-HSA-176408	Regulation of APC/C activators between G1/S and early anaphase	3	82	0.005912466652246017	0.3597557221077228	0.5762509067707222	3	14	0.001202439233874431	9606	Homo sapiens	PSMD4
R-HSA-8852276	The role of GTSE1 in G2/M progression after G2 checkpoint	3	82	0.005912466652246017	0.3597557221077228	0.5762509067707222	2	10	8.58885e+10	9606	Homo sapiens	CDKN1A
R-HSA-8852135	Protein ubiquitination	3	83	0.005984569904102675	0.36678675738871247	0.5762509067707222	6	32	0.002748432534570128	9606	Homo sapiens	PCNA
R-HSA-69481	G2/M Checkpoints	5	154	0.011103900785925444	0.37283255706926655	0.5762509067707222	4	24	0.002061324400927596	9606	Homo sapiens	BRE
R-HSA-211733	Regulation of activated PAK-2p34 by proteasome mediated degradation	2	50	0.0036051625928329367	0.3738880250991974	0.5762509067707222	1	2	1.71777e+10	9606	Homo sapiens	PSMD4
R-HSA-190828	Gap junction trafficking	2	50	0.0036051625928329367	0.3738880250991974	0.5762509067707222	5	20	0.00171777033410633	9606	Homo sapiens	GJB5
R-HSA-177504	Retrograde neurotrophin signalling	1	18	0.0012978585334198572	0.37426682372347253	0.5762509067707222	3	3	2.57666e+11	9606	Homo sapiens	CLTA		R-HSA-177491
R-HSA-964739	N-glycan trimming and elongation in the cis-Golgi	1	18	0.0012978585334198572	0.37426682372347253	0.5762509067707222	3	5	4.29443e+11	9606	Homo sapiens	MAN1C1		R-HSA-964830
R-HSA-5655291	Signaling by FGFR4 in disease	1	18	0.0012978585334198572	0.37426682372347253	0.5762509067707222	7	15	0.0012883277505797476	9606	Homo sapiens	FRS2		R-HSA-5655351
R-HSA-73942	DNA Damage Reversal	1	18	0.0012978585334198572	0.37426682372347253	0.5762509067707222	6	15	0.0012883277505797476	9606	Homo sapiens	ASCC3		R-HSA-5657637
R-HSA-5696398	Nucleotide Excision Repair	4	119	0.00858028697094239	0.3746899872784406	0.5762509067707222	22	36	0.003091986601391394	9606	Homo sapiens	PCNA
R-HSA-1655829	Regulation of cholesterol biosynthesis by SREBP (SREBF)	3	86	0.006200879659672651	0.3877930603544064	0.5762509067707222	5	52	0.004466202868676458	9606	Homo sapiens	NCOA6IP
R-HSA-73887	Death Receptor Signalling	5	157	0.011320210541495422	0.3881702458271228	0.5762509067707222	12	90	0.007729966503478485	9606	Homo sapiens	ARHGEF3
R-HSA-2173791	TGF-beta receptor signaling in EMT (epithelial to mesenchymal transition)	1	19	0.001369961785276516	0.39036525250305165	0.5762509067707222	6	6	5.15331e+10	9606	Homo sapiens	F11R		R-HSA-2160931
R-HSA-77595	Processing of Intronless Pre-mRNAs	1	19	0.001369961785276516	0.39036525250305165	0.5762509067707222	5	5	4.29443e+11	9606	Homo sapiens	CPSF2		R-HSA-77589
R-HSA-110312	Translesion synthesis by REV1	1	19	0.001369961785276516	0.39036525250305165	0.5762509067707222	4	5	4.29443e+11	9606	Homo sapiens	PCNA		R-HSA-5652151
R-HSA-5676934	Protein repair	1	19	0.001369961785276516	0.39036525250305165	0.5762509067707222	1	7	6.0122e+11	9606	Homo sapiens	MSRA		R-HSA-5676940
R-HSA-350562	Regulation of ornithine decarboxylase (ODC)	2	52	0.0037493690965462543	0.39224955977510834	0.5762509067707222	1	4	3.43554e+10	9606	Homo sapiens	PSMD4
R-HSA-8864260	Transcriptional regulation by the AP-2 (TFAP2) family of transcription factors	2	52	0.0037493690965462543	0.39224955977510834	0.5762509067707222	3	44	0.003779094735033926	9606	Homo sapiens	CDKN1A		R-HSA-8865280
R-HSA-1474165	Reproduction	4	123	0.008868699978369024	0.39803552845312806	0.5762509067707222	8	24	0.002061324400927596	9606	Homo sapiens	RAD51C
R-HSA-180534	Vpu mediated degradation of CD4	2	53	0.003821472348402913	0.40133951282698377	0.5762509067707222	1	5	4.29443e+11	9606	Homo sapiens	PSMD4
R-HSA-1236978	Cross-presentation of soluble exogenous antigens (endosomes)	2	53	0.003821472348402913	0.40133951282698377	0.5762509067707222	1	6	5.15331e+10	9606	Homo sapiens	PSMD4
R-HSA-69202	Cyclin E associated events during G1/S transition	3	88	0.006345086163385969	0.4017056979186264	0.5762509067707222	7	20	0.00171777033410633	9606	Homo sapiens	CDKN1A
R-HSA-5656121	Translesion synthesis by POLI	1	20	0.0014420650371331748	0.4060506298654081	0.5762509067707222	3	3	2.57666e+11	9606	Homo sapiens	PCNA		R-HSA-5656148
R-HSA-141430	Inactivation of APC/C via direct inhibition of the APC/C complex	1	20	0.0014420650371331748	0.4060506298654081	0.5762509067707222	2	2	1.71777e+10	9606	Homo sapiens	BUB3		R-HSA-141423
R-HSA-5083625	Defective GALNT3 causes familial hyperphosphatemic tumoral calcinosis (HFTC)	1	20	0.0014420650371331748	0.4060506298654081	0.5762509067707222	1	1	8.58885e+09	9606	Homo sapiens	MUC7		R-HSA-5096537
R-HSA-168275	Entry of Influenza Virion into Host Cell via Endocytosis	1	20	0.0014420650371331748	0.4060506298654081	0.5762509067707222	1	1	8.58885e+09	9606	Homo sapiens	CLTA		R-HSA-168285
R-HSA-5083636	Defective GALNT12 causes colorectal cancer 1 (CRCS1)	1	20	0.0014420650371331748	0.4060506298654081	0.5762509067707222	1	1	8.58885e+09	9606	Homo sapiens	MUC7		R-HSA-5096532
R-HSA-5083632	Defective C1GALT1C1 causes Tn polyagglutination syndrome (TNPS)	1	20	0.0014420650371331748	0.4060506298654081	0.5762509067707222	1	1	8.58885e+09	9606	Homo sapiens	MUC7		R-HSA-6785524
R-HSA-141405	Inhibition of the proteolytic activity of APC/C required for the onset of anaphase by mitotic spindle checkpoint components	1	20	0.0014420650371331748	0.4060506298654081	0.5762509067707222	2	3	2.57666e+11	9606	Homo sapiens	BUB3		R-HSA-141423
R-HSA-5099900	WNT5A-dependent internalization of FZD4	1	20	0.0014420650371331748	0.4060506298654081	0.5762509067707222	2	5	4.29443e+11	9606	Homo sapiens	CLTA		R-HSA-5138459
R-HSA-3232118	SUMOylation of transcription factors	1	20	0.0014420650371331748	0.4060506298654081	0.5762509067707222	1	11	9.44774e+11	9606	Homo sapiens	MDM2		R-HSA-2997706
R-HSA-157858	Gap junction trafficking and regulation	2	54	0.003893575600259572	0.41036501941042314	0.5762509067707222	5	24	0.002061324400927596	9606	Homo sapiens	GJB5
R-HSA-75815	Ubiquitin-dependent degradation of Cyclin D	2	54	0.003893575600259572	0.41036501941042314	0.5762509067707222	1	5	4.29443e+11	9606	Homo sapiens	PSMD4
R-HSA-69229	Ubiquitin-dependent degradation of Cyclin D1	2	54	0.003893575600259572	0.41036501941042314	0.5762509067707222	1	5	4.29443e+11	9606	Homo sapiens	PSMD4
R-HSA-169911	Regulation of Apoptosis	2	54	0.003893575600259572	0.41036501941042314	0.5762509067707222	1	5	4.29443e+11	9606	Homo sapiens	PSMD4
R-HSA-349425	Autodegradation of the E3 ubiquitin ligase COP1	2	54	0.003893575600259572	0.41036501941042314	0.5762509067707222	1	5	4.29443e+11	9606	Homo sapiens	PSMD4
R-HSA-2219528	PI3K/AKT Signaling in Cancer	4	126	0.009085009733939001	0.4154523572479434	0.5762509067707222	4	21	0.0018036588508116465	9606	Homo sapiens	CDKN1A
R-HSA-5693607	Processing of DNA double-strand break ends	3	90	0.006489292667099286	0.41552824403692235	0.5762509067707222	12	17	0.0014601047839903805	9606	Homo sapiens	BRE
R-HSA-69656	Cyclin A:Cdk2-associated events at S phase entry	3	90	0.006489292667099286	0.41552824403692235	0.5762509067707222	8	19	0.0016318818174010136	9606	Homo sapiens	CDKN1A
R-HSA-174143	APC/C-mediated degradation of cell cycle proteins	3	90	0.006489292667099286	0.41552824403692235	0.5762509067707222	14	38	0.003263763634802027	9606	Homo sapiens	PSMD4
R-HSA-453276	Regulation of mitotic cell cycle	3	90	0.006489292667099286	0.41552824403692235	0.5762509067707222	14	38	0.003263763634802027	9606	Homo sapiens	PSMD4
R-HSA-8854050	FBXL7 down-regulates AURKA during mitotic entry and in early mitosis	2	55	0.00396567885211623	0.41932338840501115	0.5762509067707222	2	6	5.15331e+10	9606	Homo sapiens	PSMD4
R-HSA-174113	SCF-beta-TrCP mediated degradation of Emi1	2	55	0.00396567885211623	0.41932338840501115	0.5762509067707222	1	3	2.57666e+11	9606	Homo sapiens	PSMD4
R-HSA-69613	p53-Independent G1/S DNA damage checkpoint	2	55	0.00396567885211623	0.41932338840501115	0.5762509067707222	1	5	4.29443e+11	9606	Homo sapiens	PSMD4
R-HSA-69610	p53-Independent DNA Damage Response	2	55	0.00396567885211623	0.41932338840501115	0.5762509067707222	1	5	4.29443e+11	9606	Homo sapiens	PSMD4
R-HSA-69601	Ubiquitin Mediated Degradation of Phosphorylated Cdc25A	2	55	0.00396567885211623	0.41932338840501115	0.5762509067707222	1	5	4.29443e+11	9606	Homo sapiens	PSMD4
R-HSA-5655862	Translesion synthesis by POLK	1	21	0.0015141682889898333	0.4213335251466813	0.5762509067707222	3	3	2.57666e+11	9606	Homo sapiens	PCNA		R-HSA-5655892
R-HSA-4420332	Defective B3GALT6 causes EDSP2 and SEMDJL1	1	21	0.0015141682889898333	0.4213335251466813	0.5762509067707222	1	1	8.58885e+09	9606	Homo sapiens	SDC1		R-HSA-4420365
R-HSA-3560783	Defective B4GALT7 causes EDS, progeroid type	1	21	0.0015141682889898333	0.4213335251466813	0.5762509067707222	1	1	8.58885e+09	9606	Homo sapiens	SDC1		R-HSA-3560804
R-HSA-3560801	Defective B3GAT3 causes JDSSDHD	1	21	0.0015141682889898333	0.4213335251466813	0.5762509067707222	1	1	8.58885e+09	9606	Homo sapiens	SDC1		R-HSA-3560802
R-HSA-430039	mRNA decay by 5' to 3' exoribonuclease	1	21	0.0015141682889898333	0.4213335251466813	0.5762509067707222	1	3	2.57666e+11	9606	Homo sapiens	DCP1B		R-HSA-429860
R-HSA-1483148	Synthesis of PG	1	21	0.0015141682889898333	0.4213335251466813	0.5762509067707222	1	5	4.29443e+11	9606	Homo sapiens	CDS2		R-HSA-1483165
R-HSA-73894	DNA Repair	10	349	0.0251640348979739	0.4238214973368304	0.5762509067707222	137	309	0.026539551661942797	9606	Homo sapiens	PCNA
R-HSA-180585	Vif-mediated degradation of APOBEC3G	2	56	0.0040377821039728895	0.4282121086691615	0.5762509067707222	1	4	3.43554e+10	9606	Homo sapiens	PSMD4
R-HSA-450408	AUF1 (hnRNP D0) binds and destabilizes mRNA	2	56	0.0040377821039728895	0.4282121086691615	0.5762509067707222	1	4	3.43554e+10	9606	Homo sapiens	PSMD4
R-HSA-2122947	NOTCH1 Intracellular Domain Regulates Transcription	2	56	0.0040377821039728895	0.4282121086691615	0.5762509067707222	2	16	0.001374216267285064	9606	Homo sapiens	FBXW7		R-HSA-1852623
R-HSA-373760	L1CAM interactions	4	129	0.009301319489508977	0.43275644185498896	0.5762509067707222	17	54	0.004637979902087091	9606	Homo sapiens	NFASC
R-HSA-3229121	Glycogen storage diseases	1	22	0.0015862715408464921	0.436224237964407	0.5762509067707222	5	10	8.58885e+10	9606	Homo sapiens	GYG1		R-HSA-9036729
R-HSA-400511	Synthesis, secretion, and inactivation of Glucose-dependent Insulinotropic Polypeptide (GIP)	1	22	0.0015862715408464921	0.436224237964407	0.5762509067707222	1	7	6.0122e+11	9606	Homo sapiens	SEC11C		R-HSA-400496
R-HSA-4641258	Degradation of DVL	2	57	0.004109885355829548	0.43702884161261224	0.5762509067707222	2	7	6.0122e+11	9606	Homo sapiens	PSMD4
R-HSA-4641257	Degradation of AXIN	2	57	0.004109885355829548	0.43702884161261224	0.5762509067707222	2	8	6.87108e+10	9606	Homo sapiens	PSMD4
R-HSA-5689880	Ub-specific processing proteases	6	206	0.014853269882471699	0.4477650472460637	0.5762509067707222	7	40	0.00343554066821266	9606	Homo sapiens	PSMD4
R-HSA-69239	Synthesis of DNA	4	132	0.009517629245078953	0.4499196808227486	0.5762509067707222	11	26	0.002233101434338229	9606	Homo sapiens	PCNA
R-HSA-181429	Serotonin Neurotransmitter Release Cycle	1	23	0.001658374792703151	0.45073280508178937	0.5762509067707222	2	4	3.43554e+10	9606	Homo sapiens	UNC13B		R-HSA-380901
R-HSA-416993	Trafficking of GluR2-containing AMPA receptors	1	23	0.001658374792703151	0.45073280508178937	0.5762509067707222	1	3	2.57666e+11	9606	Homo sapiens	NSF		R-HSA-416985
R-HSA-6804760	Regulation of TP53 Activity through Methylation	1	23	0.001658374792703151	0.45073280508178937	0.5762509067707222	1	12	0.001030662200463798	9606	Homo sapiens	MDM2		R-HSA-6804253
R-HSA-983712	Ion channel transport	6	207	0.014925373134328358	0.45230693033987257	0.5762509067707222	2	39	0.0033496521515073434	9606	Homo sapiens	ATP6V1A
R-HSA-68827	CDT1 association with the CDC6:ORC:origin complex	2	59	0.0042540918595428655	0.45443781119216764	0.5762509067707222	1	3	2.57666e+11	9606	Homo sapiens	PSMD4
R-HSA-1500931	Cell-Cell communication	4	133	0.009589732496935613	0.45560489012426464	0.5762509067707222	9	60	0.00515331100231899	9606	Homo sapiens	CLDN5
R-HSA-5654710	PI-3K cascade:FGFR3	1	24	0.0017304780445598098	0.46486900709755596	0.5762509067707222	6	7	6.0122e+11	9606	Homo sapiens	FRS2		R-HSA-5654709
R-HSA-110320	Translesion Synthesis by POLH	1	24	0.0017304780445598098	0.46486900709755596	0.5762509067707222	6	8	6.87108e+10	9606	Homo sapiens	PCNA		R-HSA-5654989
R-HSA-192456	Digestion of dietary lipid	1	24	0.0017304780445598098	0.46486900709755596	0.5762509067707222	3	8	6.87108e+10	9606	Homo sapiens	CEL		R-HSA-192417
R-HSA-8964058	HDL remodeling	1	24	0.0017304780445598098	0.46486900709755596	0.5762509067707222	2	13	0.0011165507171691145	9606	Homo sapiens	CETP		R-HSA-349404
R-HSA-3000171	Non-integrin membrane-ECM interactions	2	61	0.004398298363256183	0.47153477340212535	0.5762509067707222	10	22	0.001889547367516963	9606	Homo sapiens	LAMA1
R-HSA-5362768	Hh mutants that don't undergo autocatalytic processing are degraded by ERAD	2	61	0.004398298363256183	0.47153477340212535	0.5762509067707222	1	6	5.15331e+10	9606	Homo sapiens	PSMD4
R-HSA-5676590	NIK-->noncanonical NF-kB signaling	2	61	0.004398298363256183	0.47153477340212535	0.5762509067707222	1	9	7.72997e+11	9606	Homo sapiens	PSMD4
R-HSA-5688426	Deubiquitination	8	288	0.020765736534717714	0.47560053663033464	0.5762509067707222	11	77	0.00661341578630937	9606	Homo sapiens	BRE
R-HSA-390466	Chaperonin-mediated protein folding	3	99	0.007138221933809215	0.47627688304683113	0.5762509067707222	2	19	0.0016318818174010136	9606	Homo sapiens	FBXW7
R-HSA-179409	APC-Cdc20 mediated degradation of Nek2A	1	25	0.0018025812964164683	0.478642374966217	0.5762509067707222	3	3	2.57666e+11	9606	Homo sapiens	BUB3		R-HSA-179410
R-HSA-5654720	PI-3K cascade:FGFR4	1	25	0.0018025812964164683	0.478642374966217	0.5762509067707222	6	7	6.0122e+11	9606	Homo sapiens	FRS2		R-HSA-5654662
R-HSA-1368082	RORA activates gene expression	1	25	0.0018025812964164683	0.478642374966217	0.5762509067707222	1	4	3.43554e+10	9606	Homo sapiens	NCOA6IP		R-HSA-1801587
R-HSA-445144	Signal transduction by L1	1	25	0.0018025812964164683	0.478642374966217	0.5762509067707222	1	11	9.44774e+11	9606	Homo sapiens	CSNK2B		R-HSA-392752
R-HSA-5610780	Degradation of GLI1 by the proteasome	2	62	0.0044704016151128415	0.47996204250549124	0.5762509067707222	2	6	5.15331e+10	9606	Homo sapiens	PSMD4
R-HSA-5610785	GLI3 is processed to GLI3R by the proteasome	2	62	0.0044704016151128415	0.47996204250549124	0.5762509067707222	1	5	4.29443e+11	9606	Homo sapiens	PSMD4
R-HSA-5610783	Degradation of GLI2 by the proteasome	2	62	0.0044704016151128415	0.47996204250549124	0.5762509067707222	1	5	4.29443e+11	9606	Homo sapiens	PSMD4
R-HSA-73884	Base Excision Repair	2	62	0.0044704016151128415	0.47996204250549124	0.5762509067707222	6	87	0.007472300953362535	9606	Homo sapiens	PCNA
R-HSA-72649	Translation initiation complex formation	2	63	0.004542504866969501	0.488306532275526	0.5762509067707222	2	2	1.71777e+10	9606	Homo sapiens	EIF4H
R-HSA-174084	Autodegradation of Cdh1 by Cdh1:APC/C	2	63	0.004542504866969501	0.488306532275526	0.5762509067707222	1	2	1.71777e+10	9606	Homo sapiens	PSMD4
R-HSA-2980766	Nuclear Envelope Breakdown	2	63	0.004542504866969501	0.488306532275526	0.5762509067707222	3	13	0.0011165507171691145	9606	Homo sapiens	LMNA		R-HSA-5229194
R-HSA-195721	Signaling by WNT	9	330	0.02379407311269738	0.4901597930001691	0.5762509067707222	19	156	0.013398608606029374	9606	Homo sapiens	PSMD4
R-HSA-5654706	FRS-mediated FGFR3 signaling	1	26	0.0018746845482731271	0.49206219635280835	0.5762509067707222	7	9	7.72997e+11	9606	Homo sapiens	FRS2		R-HSA-5654631
R-HSA-3322077	Glycogen synthesis	1	26	0.0018746845482731271	0.49206219635280835	0.5762509067707222	11	22	0.001889547367516963	9606	Homo sapiens	GYG1		R-HSA-3781001
R-HSA-264642	Acetylcholine Neurotransmitter Release Cycle	1	26	0.0018746845482731271	0.49206219635280835	0.5762509067707222	2	6	5.15331e+10	9606	Homo sapiens	UNC13B		R-HSA-372529
R-HSA-1362409	Mitochondrial iron-sulfur cluster biogenesis	1	26	0.0018746845482731271	0.49206219635280835	0.5762509067707222	2	6	5.15331e+10	9606	Homo sapiens	ISCU		R-HSA-1362416
R-HSA-422085	Synthesis, secretion, and deacylation of Ghrelin	1	26	0.0018746845482731271	0.49206219635280835	0.5762509067707222	1	8	6.87108e+10	9606	Homo sapiens	SEC11C		R-HSA-422051
R-HSA-2022377	Metabolism of Angiotensinogen to Angiotensins	1	26	0.0018746845482731271	0.49206219635280835	0.5762509067707222	2	17	0.0014601047839903805	9606	Homo sapiens	ATP6AP2		R-HSA-2065357
R-HSA-449836	Other interleukin signaling	1	26	0.0018746845482731271	0.49206219635280835	0.5762509067707222	2	19	0.0016318818174010136	9606	Homo sapiens	SDC1		R-HSA-9009554
R-HSA-9034015	Signaling by NTRK3 (TRKC)	1	26	0.0018746845482731271	0.49206219635280835	0.5762509067707222	1	19	0.0016318818174010136	9606	Homo sapiens	BAX		R-HSA-9603598
R-HSA-5387390	Hh mutants abrogate ligand secretion	2	64	0.004614608118826159	0.496566924927593	0.5762509067707222	1	7	6.0122e+11	9606	Homo sapiens	PSMD4
R-HSA-5578775	Ion homeostasis	2	64	0.004614608118826159	0.496566924927593	0.5762509067707222	1	15	0.0012883277505797476	9606	Homo sapiens	ATP1A4		R-HSA-936897
R-HSA-69242	S Phase	5	179	0.012906482082341913	0.4986276448879312	0.5762509067707222	20	54	0.004637979902087091	9606	Homo sapiens	CDKN1A
R-HSA-69306	DNA Replication	4	141	0.010166558511788881	0.5003129643642644	0.5762509067707222	12	47	0.004036760285149875	9606	Homo sapiens	PCNA
R-HSA-157118	Signaling by NOTCH	7	257	0.018530535727161294	0.5040803290820366	0.5762509067707222	8	152	0.013055054539208109	9606	Homo sapiens	ACTA2
R-HSA-5654712	FRS-mediated FGFR4 signaling	1	27	0.001946787800129786	0.5051375218261291	0.5762509067707222	7	9	7.72997e+11	9606	Homo sapiens	FRS2		R-HSA-5654422
R-HSA-70221	Glycogen breakdown (glycogenolysis)	1	27	0.001946787800129786	0.5051375218261291	0.5762509067707222	5	15	0.0012883277505797476	9606	Homo sapiens	GYG1		R-HSA-71552
R-HSA-209968	Thyroxine biosynthesis	1	27	0.001946787800129786	0.5051375218261291	0.5762509067707222	1	11	9.44774e+11	9606	Homo sapiens	DIO1		R-HSA-209772
R-HSA-72702	Ribosomal scanning and start codon recognition	2	66	0.004758814622539477	0.5128307516633721	0.5762509067707222	2	2	1.71777e+10	9606	Homo sapiens	EIF4H
R-HSA-6782210	Gap-filling DNA repair synthesis and ligation in TC-NER	2	66	0.004758814622539477	0.5128307516633721	0.5762509067707222	2	2	1.71777e+10	9606	Homo sapiens	PCNA
R-HSA-5607761	Dectin-1 mediated noncanonical NF-kB signaling	2	66	0.004758814622539477	0.5128307516633721	0.5762509067707222	1	9	7.72997e+11	9606	Homo sapiens	PSMD4
R-HSA-73886	Chromosome Maintenance	3	105	0.007570841444949167	0.5151188531385404	0.5762509067707222	15	27	0.0023189899510435456	9606	Homo sapiens	PCNA
R-HSA-391251	Protein folding	3	105	0.007570841444949167	0.5151188531385404	0.5762509067707222	2	28	0.002404878467748862	9606	Homo sapiens	FBXW7
R-HSA-977068	Termination of O-glycan biosynthesis	1	28	0.0020188910519864448	0.51787717089496	0.5762509067707222	5	5	4.29443e+11	9606	Homo sapiens	MUC7		R-HSA-977071
R-HSA-5654689	PI-3K cascade:FGFR1	1	28	0.0020188910519864448	0.51787717089496	0.5762509067707222	6	7	6.0122e+11	9606	Homo sapiens	FRS2		R-HSA-5654692
R-HSA-75067	Processing of Capped Intronless Pre-mRNA	1	28	0.0020188910519864448	0.51787717089496	0.5762509067707222	5	10	8.58885e+10	9606	Homo sapiens	CPSF2		R-HSA-77589
R-HSA-212676	Dopamine Neurotransmitter Release Cycle	1	28	0.0020188910519864448	0.51787717089496	0.5762509067707222	2	5	4.29443e+11	9606	Homo sapiens	UNC13B		R-HSA-380869
R-HSA-8964038	LDL clearance	1	28	0.0020188910519864448	0.51787717089496	0.5762509067707222	3	19	0.0016318818174010136	9606	Homo sapiens	CLTA		R-HSA-6784738
R-HSA-8878171	Transcriptional regulation by RUNX1	7	261	0.01881894873458793	0.5202653607416949	0.5762509067707222	28	132	0.011337284205101777	9606	Homo sapiens	CLDN5
R-HSA-72662	Activation of the mRNA upon binding of the cap-binding complex and eIFs, and subsequent binding to 43S	2	67	0.004830917874396135	0.5208321382149432	0.5762509067707222	3	6	5.15331e+10	9606	Homo sapiens	EIF4H
R-HSA-174154	APC/C:Cdc20 mediated degradation of Securin	2	67	0.004830917874396135	0.5208321382149432	0.5762509067707222	1	3	2.57666e+11	9606	Homo sapiens	PSMD4
R-HSA-201722	Formation of the beta-catenin:TCF transactivating complex	2	67	0.004830917874396135	0.5208321382149432	0.5762509067707222	2	13	0.0011165507171691145	9606	Homo sapiens	HIST1H2BK		R-HSA-3364026
R-HSA-5678895	Defective CFTR causes cystic fibrosis	2	67	0.004830917874396135	0.5208321382149432	0.5762509067707222	1	7	6.0122e+11	9606	Homo sapiens	PSMD4
R-HSA-6782135	Dual incision in TC-NER	2	68	0.004903021126252794	0.5287453224372968	0.5762509067707222	2	6	5.15331e+10	9606	Homo sapiens	PCNA
R-HSA-68867	Assembly of the pre-replicative complex	2	68	0.004903021126252794	0.5287453224372968	0.5762509067707222	1	12	0.001030662200463798	9606	Homo sapiens	PSMD4
R-HSA-2644603	Signaling by NOTCH1 in Cancer	2	68	0.004903021126252794	0.5287453224372968	0.5762509067707222	2	39	0.0033496521515073434	9606	Homo sapiens	FBXW7		R-HSA-2220978
R-HSA-2894862	Constitutive Signaling by NOTCH1 HD+PEST Domain Mutants	2	68	0.004903021126252794	0.5287453224372968	0.5762509067707222	1	21	0.0018036588508116465	9606	Homo sapiens	FBXW7		R-HSA-2220967
R-HSA-2644602	Signaling by NOTCH1 PEST Domain Mutants in Cancer	2	68	0.004903021126252794	0.5287453224372968	0.5762509067707222	1	21	0.0018036588508116465	9606	Homo sapiens	FBXW7		R-HSA-2220967
R-HSA-2644606	Constitutive Signaling by NOTCH1 PEST Domain Mutants	2	68	0.004903021126252794	0.5287453224372968	0.5762509067707222	1	21	0.0018036588508116465	9606	Homo sapiens	FBXW7		R-HSA-2220967
R-HSA-2894858	Signaling by NOTCH1 HD+PEST Domain Mutants in Cancer	2	68	0.004903021126252794	0.5287453224372968	0.5762509067707222	1	21	0.0018036588508116465	9606	Homo sapiens	FBXW7		R-HSA-2220967
R-HSA-3000170	Syndecan interactions	1	29	0.002090994303843103	0.5302897378909036	0.5762509067707222	8	15	0.0012883277505797476	9606	Homo sapiens	SDC1		R-HSA-2731081
R-HSA-912526	Interleukin receptor SHC signaling	1	29	0.002090994303843103	0.5302897378909036	0.5762509067707222	1	6	5.15331e+10	9606	Homo sapiens	INPP5D		R-HSA-913374
R-HSA-5205647	Mitophagy	1	29	0.002090994303843103	0.5302897378909036	0.5762509067707222	1	15	0.0012883277505797476	9606	Homo sapiens	CSNK2B		R-HSA-8948039
R-HSA-1660499	Synthesis of PIPs at the plasma membrane	2	69	0.004975124378109453	0.5365695441320218	0.5762509067707222	6	33	0.0028343210512754443	9606	Homo sapiens	INPP5D
R-HSA-5654693	FRS-mediated FGFR1 signaling	1	30	0.002163097555699762	0.5423835977019693	0.5762509067707222	7	9	7.72997e+11	9606	Homo sapiens	FRS2		R-HSA-5654575
R-HSA-181430	Norepinephrine Neurotransmitter Release Cycle	1	30	0.002163097555699762	0.5423835977019693	0.5762509067707222	2	6	5.15331e+10	9606	Homo sapiens	UNC13B		R-HSA-374899
R-HSA-5658442	Regulation of RAS by GAPs	2	70	0.005047227629966112	0.5443041400291458	0.5762509067707222	1	5	4.29443e+11	9606	Homo sapiens	PSMD4
R-HSA-1234176	Oxygen-dependent proline hydroxylation of Hypoxia-inducible Factor Alpha	2	70	0.005047227629966112	0.5443041400291458	0.5762509067707222	1	12	0.001030662200463798	9606	Homo sapiens	PSMD4
R-HSA-936837	Ion transport by P-type ATPases	2	71	0.00511933088182277	0.5519485393348076	0.5762509067707222	1	14	0.001202439233874431	9606	Homo sapiens	ATP1A4		R-HSA-936897
R-HSA-1971475	A tetrasaccharide linker sequence is required for GAG synthesis	1	31	0.0022352008075564207	0.5541669113603784	0.5762509067707222	4	4	3.43554e+10	9606	Homo sapiens	SDC1		R-HSA-1889981
R-HSA-5654695	PI-3K cascade:FGFR2	1	31	0.0022352008075564207	0.5541669113603784	0.5762509067707222	6	7	6.0122e+11	9606	Homo sapiens	FRS2		R-HSA-5654614
R-HSA-3000157	Laminin interactions	1	31	0.0022352008075564207	0.5541669113603784	0.5762509067707222	9	15	0.0012883277505797476	9606	Homo sapiens	LAMA1		R-HSA-216051
R-HSA-1257604	PIP3 activates AKT signaling	8	309	0.02227990482370755	0.5546652032950651	0.5762509067707222	7	85	0.007300523919951903	9606	Homo sapiens	CDKN1A
R-HSA-174178	APC/C:Cdh1 mediated degradation of Cdc20 and other APC/C:Cdh1 targeted proteins in late mitosis/early G1	2	72	0.005191434133679429	0.5595022594407363	0.5762509067707222	2	4	3.43554e+10	9606	Homo sapiens	PSMD4
R-HSA-1169091	Activation of NF-kappaB in B cells	2	72	0.005191434133679429	0.5595022594407363	0.5762509067707222	1	10	8.58885e+10	9606	Homo sapiens	PSMD4
R-HSA-5358346	Hedgehog ligand biogenesis	2	72	0.005191434133679429	0.5595022594407363	0.5762509067707222	1	15	0.0012883277505797476	9606	Homo sapiens	PSMD4
R-HSA-8874081	MET activates PTK2 signaling	1	32	0.0023073040594130795	0.5656476314886411	0.5762509067707222	1	5	4.29443e+11	9606	Homo sapiens	LAMA1		R-HSA-8874079
R-HSA-9006115	Signaling by NTRK2 (TRKB)	1	32	0.0023073040594130795	0.5656476314886411	0.5762509067707222	5	38	0.003263763634802027	9606	Homo sapiens	FRS2		R-HSA-9032073
R-HSA-1855183	Synthesis of IP2, IP, and Ins in the cytosol	1	32	0.0023073040594130795	0.5656476314886411	0.5762509067707222	1	14	0.001202439233874431	9606	Homo sapiens	ISYNA1		R-HSA-1855178
R-HSA-68949	Orc1 removal from chromatin	2	73	0.005263537385536088	0.5669649017928122	0.5762509067707222	1	4	3.43554e+10	9606	Homo sapiens	PSMD4
R-HSA-913709	O-linked glycosylation of mucins	2	74	0.005335640637392746	0.574336147913438	0.5762509067707222	17	17	0.0014601047839903805	9606	Homo sapiens	GALNT11
R-HSA-69017	CDK-mediated phosphorylation and removal of Cdc6	2	74	0.005335640637392746	0.574336147913438	0.5762509067707222	1	4	3.43554e+10	9606	Homo sapiens	PSMD4
R-HSA-8950505	Gene and protein expression by JAK-STAT signaling after Interleukin-12 stimulation	2	74	0.005335640637392746	0.574336147913438	0.5762509067707222	1	36	0.003091986601391394	9606	Homo sapiens	GSTA2		R-HSA-8950586
R-HSA-166520	Signaling by NTRKs	3	115	0.008291873963515755	0.5762509067707222	0.5762509067707222	14	117	0.01004895645452203	9606	Homo sapiens	BAX
R-HSA-5654700	FRS-mediated FGFR2 signaling	1	33	0.0023794073112697383	0.5768335076073152	0.5768335076073152	7	9	7.72997e+11	9606	Homo sapiens	FRS2		R-HSA-5654615
R-HSA-73728	RNA Polymerase I Promoter Opening	1	33	0.0023794073112697383	0.5768335076073152	0.5768335076073152	1	2	1.71777e+10	9606	Homo sapiens	HIST1H2BK		R-HSA-73718
R-HSA-445095	Interaction between L1 and Ankyrins	1	33	0.0023794073112697383	0.5768335076073152	0.5768335076073152	1	4	3.43554e+10	9606	Homo sapiens	NFASC		R-HSA-373739
R-HSA-171306	Packaging Of Telomere Ends	1	34	0.002451510563126397	0.5877320913078032	0.5877320913078032	2	2	1.71777e+10	9606	Homo sapiens	HIST1H2BK		R-HSA-181450
R-HSA-5654708	Downstream signaling of activated FGFR3	1	34	0.002451510563126397	0.5877320913078032	0.5877320913078032	13	23	0.0019754358842222794	9606	Homo sapiens	FRS2		R-HSA-5654709
R-HSA-5654732	Negative regulation of FGFR3 signaling	1	34	0.002451510563126397	0.5877320913078032	0.5877320913078032	3	14	0.001202439233874431	9606	Homo sapiens	FRS2		R-HSA-5654679
R-HSA-5654716	Downstream signaling of activated FGFR4	1	35	0.002523613814983056	0.5983507412939181	0.5983507412939181	13	23	0.0019754358842222794	9606	Homo sapiens	FRS2		R-HSA-5654422
R-HSA-917729	Endosomal Sorting Complex Required For Transport (ESCRT)	1	35	0.002523613814983056	0.5983507412939181	0.5983507412939181	2	4	3.43554e+10	9606	Homo sapiens	VPS24		R-HSA-917693
R-HSA-418990	Adherens junctions interactions	1	35	0.002523613814983056	0.5983507412939181	0.5983507412939181	6	16	0.001374216267285064	9606	Homo sapiens	PVRL1		R-HSA-420582
R-HSA-5654733	Negative regulation of FGFR4 signaling	1	35	0.002523613814983056	0.5983507412939181	0.5983507412939181	3	14	0.001202439233874431	9606	Homo sapiens	FRS2		R-HSA-5654566
R-HSA-199220	Vitamin B5 (pantothenate) metabolism	1	35	0.002523613814983056	0.5983507412939181	0.5983507412939181	1	12	0.001030662200463798	9606	Homo sapiens	FAS		R-HSA-199202
R-HSA-8936459	RUNX1 regulates genes involved in megakaryocyte differentiation and platelet function	2	78	0.0056240536448193814	0.6029033926574884	0.6029033926574884	20	33	0.0028343210512754443	9606	Homo sapiens	HIST1H2BK
R-HSA-5334118	DNA methylation	1	36	0.0025957170668397143	0.6086966282953779	0.6086966282953779	7	7	6.0122e+11	9606	Homo sapiens	HIST1H2BK		R-HSA-5334097
R-HSA-3108214	SUMOylation of DNA damage response and repair proteins	2	79	0.00569615689667604	0.6098154228722701	0.6098154228722701	3	24	0.002061324400927596	9606	Homo sapiens	XPC
R-HSA-1632852	Macroautophagy	2	79	0.00569615689667604	0.6098154228722701	0.6098154228722701	3	39	0.0033496521515073434	9606	Homo sapiens	VPS24
R-HSA-199992	trans-Golgi Network Vesicle Budding	2	80	0.005768260148532699	0.6166356228381792	0.6166356228381792	7	19	0.0016318818174010136	9606	Homo sapiens	CLTA		R-HSA-421831
R-HSA-421837	Clathrin derived vesicle budding	2	80	0.005768260148532699	0.6166356228381792	0.6166356228381792	7	19	0.0016318818174010136	9606	Homo sapiens	CLTA		R-HSA-421831
R-HSA-162588	Budding and maturation of HIV virion	1	37	0.002667820318696373	0.6187767398563362	0.6187767398563362	2	3	2.57666e+11	9606	Homo sapiens	VPS24		R-HSA-3159232
R-HSA-203615	eNOS activation	1	37	0.002667820318696373	0.6187767398563362	0.6187767398563362	1	20	0.00171777033410633	9606	Homo sapiens	LYPLA1		R-HSA-203613
R-HSA-3858494	Beta-catenin independent WNT signaling	4	165	0.01189703655634869	0.6233117955694859	0.6233117955694859	6	51	0.004380314351971141	9606	Homo sapiens	PSMD4
R-HSA-499943	Interconversion of nucleotide di- and triphosphates	2	81	0.005840363400389357	0.6233641350445629	0.6233641350445629	3	33	0.0028343210512754443	9606	Homo sapiens	RRM2B
R-HSA-68882	Mitotic Anaphase	5	207	0.014925373134328358	0.6264520972405876	0.6264520972405876	4	11	9.44774e+11	9606	Homo sapiens	PSMD4
R-HSA-202424	Downstream TCR signaling	3	124	0.008940803230225683	0.6269715336604442	0.6269715336604442	2	24	0.002061324400927596	9606	Homo sapiens	PSMD4
R-HSA-187687	Signalling to ERKs	1	38	0.002739923570553032	0.6285978850024201	0.6285978850024201	5	24	0.002061324400927596	9606	Homo sapiens	FRS2		R-HSA-170978
R-HSA-111465	Apoptotic cleavage of cellular proteins	1	38	0.002739923570553032	0.6285978850024201	0.6285978850024201	1	38	0.003263763634802027	9606	Homo sapiens	LMNA		R-HSA-264865
R-HSA-2555396	Mitotic Metaphase and Anaphase	5	208	0.014997476386185017	0.6306443047076591	0.6306443047076591	4	12	0.001030662200463798	9606	Homo sapiens	PSMD4
R-HSA-2980736	Peptide hormone metabolism	3	125	0.009012906482082342	0.6323427956949952	0.6323427956949952	6	60	0.00515331100231899	9606	Homo sapiens	ATP6AP2
R-HSA-1980143	Signaling by NOTCH1	2	83	0.005984569904102675	0.6365469292301422	0.6365469292301422	2	37	0.0031778751180967105	9606	Homo sapiens	FBXW7		R-HSA-1852623
R-HSA-2262749	Cellular response to hypoxia	2	83	0.005984569904102675	0.6365469292301422	0.6365469292301422	1	20	0.00171777033410633	9606	Homo sapiens	PSMD4
R-HSA-1234174	Regulation of Hypoxia-inducible Factor (HIF) by oxygen	2	83	0.005984569904102675	0.6365469292301422	0.6365469292301422	1	20	0.00171777033410633	9606	Homo sapiens	PSMD4
R-HSA-5685938	HDR through Single Strand Annealing (SSA)	1	39	0.0028120268224096907	0.638166698789095	0.638166698789095	4	6	5.15331e+10	9606	Homo sapiens	BRCA1		R-HSA-5686642
R-HSA-5655332	Signaling by FGFR3 in disease	1	39	0.0028120268224096907	0.638166698789095	0.638166698789095	14	28	0.002404878467748862	9606	Homo sapiens	FRS2		R-HSA-8853316
R-HSA-8853338	Signaling by FGFR3 point mutants in cancer	1	39	0.0028120268224096907	0.638166698789095	0.638166698789095	7	19	0.0016318818174010136	9606	Homo sapiens	FRS2		R-HSA-5655270
R-HSA-5654726	Negative regulation of FGFR1 signaling	1	39	0.0028120268224096907	0.638166698789095	0.638166698789095	3	15	0.0012883277505797476	9606	Homo sapiens	FRS2		R-HSA-5654672
R-HSA-8939243	RUNX1 interacts with co-factors whose precise effect on RUNX1 targets is not known	1	39	0.0028120268224096907	0.638166698789095	0.638166698789095	1	5	4.29443e+11	9606	Homo sapiens	CSNK2B		R-HSA-8937989
R-HSA-3781860	Diseases associated with N-glycosylation of proteins	1	39	0.0028120268224096907	0.638166698789095	0.638166698789095	2	23	0.0019754358842222794	9606	Homo sapiens	ALG9		R-HSA-9035514
R-HSA-1855204	Synthesis of IP3 and IP4 in the cytosol	1	39	0.0028120268224096907	0.638166698789095	0.638166698789095	1	12	0.001030662200463798	9606	Homo sapiens	INPP5D		R-HSA-1855218
R-HSA-190861	Gap junction assembly	1	39	0.0028120268224096907	0.638166698789095	0.638166698789095	1	16	0.001374216267285064	9606	Homo sapiens	GJB5		R-HSA-190682
R-HSA-4791275	Signaling by WNT in cancer	1	39	0.0028120268224096907	0.638166698789095	0.638166698789095	1	16	0.001374216267285064	9606	Homo sapiens	KREMEN2		R-HSA-5339711
R-HSA-2022928	HS-GAG biosynthesis	1	40	0.0028841300742663495	0.6474896467345508	0.6474896467345508	13	14	0.001202439233874431	9606	Homo sapiens	SDC1		R-HSA-2076383
R-HSA-6781827	Transcription-Coupled Nucleotide Excision Repair (TC-NER)	2	85	0.006128776407815993	0.6493659591068193	0.6493659591068193	4	16	0.001374216267285064	9606	Homo sapiens	PCNA
R-HSA-9020591	Interleukin-12 signaling	2	85	0.006128776407815993	0.6493659591068193	0.6493659591068193	1	56	0.004809756935497724	9606	Homo sapiens	GSTA2		R-HSA-8950586
R-HSA-202733	Cell surface interactions at the vascular wall	6	256	0.018458432475304636	0.6564393839070463	0.6564393839070463	5	64	0.005496865069140256	9606	Homo sapiens	INPP5D
R-HSA-3232142	SUMOylation of ubiquitinylation proteins	1	41	0.0029562333261230083	0.6565730291397975	0.6565730291397975	2	3	2.57666e+11	9606	Homo sapiens	MDM2		R-HSA-5228523
R-HSA-5663213	RHO GTPases Activate WASPs and WAVEs	1	41	0.0029562333261230083	0.6565730291397975	0.6565730291397975	6	10	8.58885e+10	9606	Homo sapiens	CYFIP2		R-HSA-2130194
R-HSA-5654696	Downstream signaling of activated FGFR2	1	41	0.0029562333261230083	0.6565730291397975	0.6565730291397975	13	23	0.0019754358842222794	9606	Homo sapiens	FRS2		R-HSA-5654614
R-HSA-5654687	Downstream signaling of activated FGFR1	1	41	0.0029562333261230083	0.6565730291397975	0.6565730291397975	13	24	0.002061324400927596	9606	Homo sapiens	FRS2		R-HSA-5654591
R-HSA-5654727	Negative regulation of FGFR2 signaling	1	41	0.0029562333261230083	0.6565730291397975	0.6565730291397975	3	14	0.001202439233874431	9606	Homo sapiens	FRS2		R-HSA-5654677
R-HSA-202131	Metabolism of nitric oxide	1	41	0.0029562333261230083	0.6565730291397975	0.6565730291397975	1	26	0.002233101434338229	9606	Homo sapiens	LYPLA1		R-HSA-203613
R-HSA-203765	eNOS activation and regulation	1	41	0.0029562333261230083	0.6565730291397975	0.6565730291397975	1	26	0.002233101434338229	9606	Homo sapiens	LYPLA1		R-HSA-203613
R-HSA-397014	Muscle contraction	5	216	0.015574302401038288	0.6631398593138672	0.6631398593138672	6	39	0.0033496521515073434	9606	Homo sapiens	ACTA2
R-HSA-2559585	Oncogene Induced Senescence	1	42	0.0030283365779796667	0.6654229852991088	0.6654229852991088	3	18	0.001545993300695697	9606	Homo sapiens	MDM2		R-HSA-6804998
R-HSA-8964043	Plasma lipoprotein clearance	1	42	0.0030283365779796667	0.6654229852991088	0.6654229852991088	5	35	0.0030060980846860776	9606	Homo sapiens	CLTA		R-HSA-6784738
R-HSA-1368108	BMAL1:CLOCK,NPAS2 activates circadian gene expression	1	42	0.0030283365779796667	0.6654229852991088	0.6654229852991088	1	20	0.00171777033410633	9606	Homo sapiens	NCOA6IP		R-HSA-879724
R-HSA-68874	M/G1 Transition	2	88	0.006345086163385969	0.6679189141288311	0.6679189141288311	1	21	0.0018036588508116465	9606	Homo sapiens	PSMD4
R-HSA-69002	DNA Replication Pre-Initiation	2	88	0.006345086163385969	0.6679189141288311	0.6679189141288311	1	21	0.0018036588508116465	9606	Homo sapiens	PSMD4
R-HSA-68875	Mitotic Prophase	3	133	0.009589732496935613	0.6733710283264343	0.6733710283264343	11	34	0.002920209567980761	9606	Homo sapiens	HIST1H2BK
R-HSA-2559582	Senescence-Associated Secretory Phenotype (SASP)	2	89	0.006417189415242628	0.6739248717213457	0.6739248717213457	4	22	0.001889547367516963	9606	Homo sapiens	CDKN1A
R-HSA-8982491	Glycogen metabolism	1	43	0.0031004398298363255	0.674045497603454	0.674045497603454	16	37	0.0031778751180967105	9606	Homo sapiens	GYG1		R-HSA-3322003
R-HSA-381771	Synthesis, secretion, and inactivation of Glucagon-like Peptide-1 (GLP-1)	1	43	0.0031004398298363255	0.674045497603454	0.674045497603454	1	7	6.0122e+11	9606	Homo sapiens	SEC11C		R-HSA-400459
R-HSA-8853659	RET signaling	1	43	0.0031004398298363255	0.674045497603454	0.674045497603454	1	24	0.002061324400927596	9606	Homo sapiens	FRS2		R-HSA-8855564
R-HSA-187037	Signaling by NTRK1 (TRKA)	2	90	0.006489292667099286	0.6798425015901824	0.6798425015901824	8	55	0.004723868418792408	9606	Homo sapiens	CLTA
R-HSA-195253	Degradation of beta-catenin by the destruction complex	2	90	0.006489292667099286	0.6798425015901824	0.6798425015901824	1	22	0.001889547367516963	9606	Homo sapiens	PSMD4
R-HSA-1483249	Inositol phosphate metabolism	2	90	0.006489292667099286	0.6798425015901824	0.6798425015901824	2	71	0.006098084686077471	9606	Homo sapiens	ISYNA1
R-HSA-3108232	SUMO E3 ligases SUMOylate target proteins	4	178	0.012834378830485256	0.6813784685257667	0.6813784685257667	7	130	0.011165507171691146	9606	Homo sapiens	PCNA
R-HSA-212300	PRC2 methylates histones and DNA	1	44	0.0031725430816929843	0.6824463955395155	0.6824463955395155	4	4	3.43554e+10	9606	Homo sapiens	HIST1H2BK		R-HSA-212263
R-HSA-159231	Transport of Mature mRNA Derived from an Intronless Transcript	1	44	0.0031725430816929843	0.6824463955395155	0.6824463955395155	1	3	2.57666e+11	9606	Homo sapiens	CPSF2		R-HSA-77594
R-HSA-2024096	HS-GAG degradation	1	44	0.0031725430816929843	0.6824463955395155	0.6824463955395155	3	14	0.001202439233874431	9606	Homo sapiens	SDC1		R-HSA-1667005
R-HSA-9006925	Intracellular signaling by second messengers	8	347	0.02501982839426058	0.6828534221633558	0.6828534221633558	7	104	0.008932405737352916	9606	Homo sapiens	CDKN1A
R-HSA-427359	SIRT1 negatively regulates rRNA expression	1	45	0.003244646333549643	0.6906313595871815	0.6906313595871815	3	5	4.29443e+11	9606	Homo sapiens	HIST1H2BK		R-HSA-427527
R-HSA-176033	Interactions of Vpr with host cellular proteins	1	45	0.003244646333549643	0.6906313595871815	0.6906313595871815	1	4	3.43554e+10	9606	Homo sapiens	SLC25A4		R-HSA-180905
R-HSA-159234	Transport of Mature mRNAs Derived from Intronless Transcripts	1	45	0.003244646333549643	0.6906313595871815	0.6906313595871815	1	9	7.72997e+11	9606	Homo sapiens	CPSF2		R-HSA-77594
R-HSA-6814122	Cooperation of PDCL (PhLP1) and TRiC/CCT in G-protein beta folding	1	45	0.003244646333549643	0.6906313595871815	0.6906313595871815	1	11	9.44774e+11	9606	Homo sapiens	CSNK2B		R-HSA-6814409
R-HSA-8875878	MET promotes cell motility	1	45	0.003244646333549643	0.6906313595871815	0.6906313595871815	1	12	0.001030662200463798	9606	Homo sapiens	LAMA1		R-HSA-8874079
R-HSA-69052	Switching of origins to a post-replicative state	2	92	0.006633499170812604	0.6914150479199301	0.6914150479199301	2	9	7.72997e+11	9606	Homo sapiens	PSMD4
R-HSA-1168372	Downstream signaling events of B Cell Receptor (BCR)	2	92	0.006633499170812604	0.6914150479199301	0.6914150479199301	1	14	0.001202439233874431	9606	Homo sapiens	PSMD4
R-HSA-5632684	Hedgehog 'on' state	2	92	0.006633499170812604	0.6914150479199301	0.6914150479199301	2	37	0.0031778751180967105	9606	Homo sapiens	PSMD4
R-HSA-450531	Regulation of mRNA stability by proteins that bind AU-rich elements	2	93	0.006705602422669262	0.6970711712160597	0.6970711712160597	1	26	0.002233101434338229	9606	Homo sapiens	PSMD4
R-HSA-71336	Pentose phosphate pathway	1	46	0.003316749585406302	0.6986059250179596	0.6986059250179596	1	20	0.00171777033410633	9606	Homo sapiens	PRPS1L1		R-HSA-73580
R-HSA-73779	RNA Polymerase II Transcription Pre-Initiation And Promoter Opening	1	47	0.0033888528372629607	0.706375485596717	0.706375485596717	4	5	4.29443e+11	9606	Homo sapiens	GTF2B		R-HSA-109637
R-HSA-5576892	Phase 0 - rapid depolarisation	1	47	0.0033888528372629607	0.706375485596717	0.706375485596717	1	2	1.71777e+10	9606	Homo sapiens	FGF13		R-HSA-5576895
R-HSA-400508	Incretin synthesis, secretion, and inactivation	1	47	0.0033888528372629607	0.706375485596717	0.706375485596717	2	14	0.001202439233874431	9606	Homo sapiens	SEC11C		R-HSA-400496
R-HSA-451927	Interleukin-2 family signaling	1	47	0.0033888528372629607	0.706375485596717	0.706375485596717	1	58	0.004981533968908357	9606	Homo sapiens	INPP5D		R-HSA-913374
R-HSA-983168	Antigen processing: Ubiquitination & Proteasome degradation	7	315	0.0227125243348475	0.7132798075265838	0.7132798075265838	5	9	7.72997e+11	9606	Homo sapiens	PSMD4
R-HSA-69236	G1 Phase	1	48	0.0034609560891196195	0.7139452971894342	0.7139452971894342	8	14	0.001202439233874431	9606	Homo sapiens	CDKN1A		R-HSA-8941915
R-HSA-69231	Cyclin D associated events in G1	1	48	0.0034609560891196195	0.7139452971894342	0.7139452971894342	8	14	0.001202439233874431	9606	Homo sapiens	CDKN1A		R-HSA-8941915
R-HSA-427389	ERCC6 (CSB) and EHMT2 (G9a) positively regulate rRNA expression	1	48	0.0034609560891196195	0.7139452971894342	0.7139452971894342	2	4	3.43554e+10	9606	Homo sapiens	HIST1H2BK		R-HSA-427383
R-HSA-3000480	Scavenging by Class A Receptors	1	48	0.0034609560891196195	0.7139452971894342	0.7139452971894342	2	10	8.58885e+10	9606	Homo sapiens	HSP90B1		R-HSA-2173778
R-HSA-4615885	SUMOylation of DNA replication proteins	1	48	0.0034609560891196195	0.7139452971894342	0.7139452971894342	1	8	6.87108e+10	9606	Homo sapiens	PCNA		R-HSA-4615910
R-HSA-2990846	SUMOylation	4	187	0.013483308097195184	0.7177496519182851	0.7177496519182851	7	139	0.011938503822038994	9606	Homo sapiens	PCNA
R-HSA-5625886	Activated PKN1 stimulates transcription of AR (androgen receptor) regulated genes KLK2 and KLK3	1	49	0.003533059340976278	0.7213204812791567	0.7213204812791567	8	11	9.44774e+11	9606	Homo sapiens	HIST1H2BK		R-HSA-5625797
R-HSA-3214841	PKMTs methylate histone lysines	1	49	0.003533059340976278	0.7213204812791567	0.7213204812791567	2	22	0.001889547367516963	9606	Homo sapiens	ASH1L		R-HSA-5638157
R-HSA-8854214	TBC/RABGAPs	1	49	0.003533059340976278	0.7213204812791567	0.7213204812791567	1	14	0.001202439233874431	9606	Homo sapiens	SYTL1		R-HSA-8854209
R-HSA-69278	Cell Cycle, Mitotic	13	569	0.04102675030643882	0.7214769373525249	0.7214769373525249	72	334	0.02868676457957571	9606	Homo sapiens	CDKN1A
R-HSA-5689603	UCH proteinases	2	98	0.007066118681952556	0.7240766937217558	0.7240766937217558	2	11	9.44774e+11	9606	Homo sapiens	PSMD4
R-HSA-174824	Plasma lipoprotein assembly, remodeling, and clearance	2	98	0.007066118681952556	0.7240766937217558	0.7240766937217558	8	84	0.007214635403246586	9606	Homo sapiens	CETP
R-HSA-5619084	ABC transporter disorders	2	98	0.007066118681952556	0.7240766937217558	0.7240766937217558	1	22	0.001889547367516963	9606	Homo sapiens	PSMD4
R-HSA-5654743	Signaling by FGFR4	1	50	0.0036051625928329367	0.7285060283926144	0.7285060283926144	16	41	0.0035214291849179763	9606	Homo sapiens	FRS2		R-HSA-5654422
R-HSA-71403	Citric acid cycle (TCA cycle)	1	50	0.0036051625928329367	0.7285060283926144	0.7285060283926144	1	17	0.0014601047839903805	9606	Homo sapiens	SDHC		R-HSA-70994
R-HSA-512988	Interleukin-3, Interleukin-5 and GM-CSF signaling	1	50	0.0036051625928329367	0.7285060283926144	0.7285060283926144	1	38	0.003263763634802027	9606	Homo sapiens	INPP5D		R-HSA-913374
R-HSA-112310	Neurotransmitter release cycle	2	99	0.007138221933809215	0.7292277449114564	0.7292277449114564	11	36	0.003091986601391394	9606	Homo sapiens	UNC13B
R-HSA-202403	TCR signaling	3	146	0.010527074771072176	0.732685148192514	0.732685148192514	2	52	0.004466202868676458	9606	Homo sapiens	PSMD4
R-HSA-375280	Amine ligand-binding receptors	1	51	0.0036772658446895955	0.7355068014395932	0.7355068014395932	1	15	0.0012883277505797476	9606	Homo sapiens	ADRB2		R-HSA-390674
R-HSA-162909	Host Interactions of HIV factors	3	148	0.010671281274785492	0.74101580696399	0.74101580696399	3	54	0.004637979902087091	9606	Homo sapiens	PSMD4
R-HSA-167161	HIV Transcription Initiation	1	52	0.0037493690965462543	0.742327538967487	0.742327538967487	4	4	3.43554e+10	9606	Homo sapiens	GTF2B		R-HSA-167477
R-HSA-75953	RNA Polymerase II Transcription Initiation	1	52	0.0037493690965462543	0.742327538967487	0.742327538967487	3	3	2.57666e+11	9606	Homo sapiens	GTF2B		R-HSA-75861
R-HSA-167162	RNA Polymerase II HIV Promoter Escape	1	52	0.0037493690965462543	0.742327538967487	0.742327538967487	3	7	6.0122e+11	9606	Homo sapiens	GTF2B		R-HSA-167474
R-HSA-73776	RNA Polymerase II Promoter Escape	1	52	0.0037493690965462543	0.742327538967487	0.742327538967487	2	5	4.29443e+11	9606	Homo sapiens	GTF2B		R-HSA-75850
R-HSA-5654741	Signaling by FGFR3	1	52	0.0037493690965462543	0.742327538967487	0.742327538967487	16	43	0.0036932062183286096	9606	Homo sapiens	FRS2		R-HSA-5654679
R-HSA-5655302	Signaling by FGFR1 in disease	1	53	0.003821472348402913	0.7489728583330713	0.7489728583330713	7	35	0.0030060980846860776	9606	Homo sapiens	FRS2		R-HSA-5655269
R-HSA-5576891	Cardiac conduction	3	151	0.010887591030355468	0.7531244768941864	0.7531244768941864	2	26	0.002233101434338229	9606	Homo sapiens	ATP1A4
R-HSA-76042	RNA Polymerase II Transcription Initiation And Promoter Clearance	1	54	0.003893575600259572	0.7554472587935138	0.7554472587935138	6	9	7.72997e+11	9606	Homo sapiens	GTF2B		R-HSA-75861
R-HSA-437239	Recycling pathway of L1	1	54	0.003893575600259572	0.7554472587935138	0.7554472587935138	7	14	0.001202439233874431	9606	Homo sapiens	CLTA		R-HSA-445079
R-HSA-774815	Nucleosome assembly	1	54	0.003893575600259572	0.7554472587935138	0.7554472587935138	2	4	3.43554e+10	9606	Homo sapiens	HIST1H2BK		R-HSA-606287
R-HSA-606279	Deposition of new CENPA-containing nucleosomes at the centromere	1	54	0.003893575600259572	0.7554472587935138	0.7554472587935138	2	4	3.43554e+10	9606	Homo sapiens	HIST1H2BK		R-HSA-606287
R-HSA-3560782	Diseases associated with glycosaminoglycan metabolism	1	54	0.003893575600259572	0.7554472587935138	0.7554472587935138	11	29	0.0024907669844541785	9606	Homo sapiens	SDC1		R-HSA-3560804
R-HSA-72695	Formation of the ternary complex, and subsequently, the 43S complex	1	54	0.003893575600259572	0.7554472587935138	0.7554472587935138	1	3	2.57666e+11	9606	Homo sapiens	RPS27L		R-HSA-72691
R-HSA-8963899	Plasma lipoprotein remodeling	1	54	0.003893575600259572	0.7554472587935138	0.7554472587935138	3	30	0.002576655501159495	9606	Homo sapiens	CETP		R-HSA-349404
R-HSA-75153	Apoptotic execution phase	1	54	0.003893575600259572	0.7554472587935138	0.7554472587935138	1	57	0.00489564545220304	9606	Homo sapiens	LMNA		R-HSA-264865
R-HSA-2559583	Cellular Senescence	4	198	0.01427644386761843	0.7579423476427901	0.7579423476427901	19	89	0.007644077986773168	9606	Homo sapiens	CDKN1A
R-HSA-2299718	Condensation of Prophase Chromosomes	1	55	0.00396567885211623	0.7617551245188551	0.7617551245188551	8	10	8.58885e+10	9606	Homo sapiens	HIST1H2BK		R-HSA-2245218
R-HSA-6811440	Retrograde transport at the Trans-Golgi-Network	1	55	0.00396567885211623	0.7617551245188551	0.7617551245188551	4	20	0.00171777033410633	9606	Homo sapiens	NSF		R-HSA-6814678
R-HSA-3928665	EPH-ephrin mediated repulsion of cells	1	55	0.00396567885211623	0.7617551245188551	0.7617551245188551	1	9	7.72997e+11	9606	Homo sapiens	CLTA		R-HSA-3928654
R-HSA-156588	Glucuronidation	1	55	0.00396567885211623	0.7617551245188551	0.7617551245188551	1	9	7.72997e+11	9606	Homo sapiens	UGT1A7		R-HSA-174931
R-HSA-1483191	Synthesis of PC	1	55	0.00396567885211623	0.7617551245188551	0.7617551245188551	1	18	0.001545993300695697	9606	Homo sapiens	CSNK2B		R-HSA-8873929
R-HSA-5687128	MAPK6/MAPK4 signaling	2	106	0.007642944696805826	0.763044633333956	0.763044633333956	1	40	0.00343554066821266	9606	Homo sapiens	PSMD4
R-HSA-209776	Amine-derived hormones	1	56	0.0040377821039728895	0.7679007275278533	0.7679007275278533	1	21	0.0018036588508116465	9606	Homo sapiens	DIO1		R-HSA-209772
R-HSA-8856825	Cargo recognition for clathrin-mediated endocytosis	2	109	0.007859254452375801	0.7763824716223857	0.7763824716223857	3	14	0.001202439233874431	9606	Homo sapiens	CLTA
R-HSA-9020702	Interleukin-1 signaling	2	109	0.007859254452375801	0.7763824716223857	0.7763824716223857	1	45	0.0038649832517392425	9606	Homo sapiens	PSMD4
R-HSA-72187	mRNA 3'-end processing	1	58	0.004181988607686206	0.7797216898091779	0.7797216898091779	3	3	2.57666e+11	9606	Homo sapiens	CPSF2		R-HSA-8849157
R-HSA-109704	PI3K Cascade	1	58	0.004181988607686206	0.7797216898091779	0.7797216898091779	1	6	5.15331e+10	9606	Homo sapiens	FRS2		R-HSA-109699
R-HSA-3214847	HATs acetylate histones	2	110	0.00793135770423246	0.7806806186535882	0.7806806186535882	4	15	0.0012883277505797476	9606	Homo sapiens	HIST1H2BK
R-HSA-5663202	Diseases of signal transduction	10	470	0.03388852837262961	0.7820155508530684	0.7820155508530684	48	297	0.025508889461479	9606	Homo sapiens	CDKN1A
R-HSA-8953897	Cellular responses to external stimuli	13	598	0.04311774461028192	0.7823371148757096	0.7823371148757096	36	254	0.02181568324315039	9606	Homo sapiens	CDKN1A
R-HSA-3371453	Regulation of HSF1-mediated heat shock response	2	111	0.00800346095608912	0.7849063111354446	0.7849063111354446	5	14	0.001202439233874431	9606	Homo sapiens	HSPA4L
R-HSA-1483255	PI Metabolism	2	112	0.008075564207945779	0.7890604223107158	0.7890604223107158	6	89	0.007644077986773168	9606	Homo sapiens	INPP5D
R-HSA-913531	Interferon Signaling	8	388	0.02797606172038359	0.7924340181445859	0.7924340181445859	2	51	0.004380314351971141	9606	Homo sapiens	TRIM5
R-HSA-432722	Golgi Associated Vesicle Biogenesis	1	61	0.004398298363256183	0.7963368263455384	0.7963368263455384	3	7	6.0122e+11	9606	Homo sapiens	CLTA		R-HSA-421831
R-HSA-5654736	Signaling by FGFR1	1	61	0.004398298363256183	0.7963368263455384	0.7963368263455384	16	48	0.004122648801855192	9606	Homo sapiens	FRS2		R-HSA-5654672
R-HSA-5655253	Signaling by FGFR2 in disease	1	61	0.004398298363256183	0.7963368263455384	0.7963368263455384	7	28	0.002404878467748862	9606	Homo sapiens	FRS2		R-HSA-5655268
R-HSA-2559580	Oxidative Stress Induced Senescence	2	114	0.008219770711659096	0.7971574083515983	0.7971574083515983	8	39	0.0033496521515073434	9606	Homo sapiens	HIST1H2BK
R-HSA-9006936	Signaling by TGF-beta family members	2	114	0.008219770711659096	0.7971574083515983	0.7971574083515983	13	107	0.009190071287468866	9606	Homo sapiens	INHBA
R-HSA-611105	Respiratory electron transport	2	115	0.008291873963515755	0.8011020421808617	0.8011020421808617	2	19	0.0016318818174010136	9606	Homo sapiens	SURF1
R-HSA-5250924	B-WICH complex positively regulates rRNA expression	1	62	0.0044704016151128415	0.8015926364605575	0.8015926364605575	1	3	2.57666e+11	9606	Homo sapiens	HIST1H2BK		R-HSA-5250938
R-HSA-3214815	HDACs deacetylate histones	1	63	0.004542504866969501	0.8067131791456458	0.8067131791456458	4	4	3.43554e+10	9606	Homo sapiens	HIST1H2BK		R-HSA-3777129
R-HSA-73777	RNA Polymerase I Chain Elongation	1	63	0.004542504866969501	0.8067131791456458	0.8067131791456458	1	1	8.58885e+09	9606	Homo sapiens	HIST1H2BK		R-HSA-74986
R-HSA-193648	NRAGE signals death through JNK	1	63	0.004542504866969501	0.8067131791456458	0.8067131791456458	1	7	6.0122e+11	9606	Homo sapiens	ARHGEF3		R-HSA-205039
R-HSA-8935690	Digestion	1	63	0.004542504866969501	0.8067131791456458	0.8067131791456458	3	24	0.002061324400927596	9606	Homo sapiens	CEL		R-HSA-192417
R-HSA-162906	HIV Infection	5	260	0.01874684548273127	0.8073620010619837	0.8073620010619837	14	156	0.013398608606029374	9606	Homo sapiens	PSMD4
R-HSA-191859	snRNP Assembly	1	64	0.004614608118826159	0.8117019263221156	0.8117019263221156	1	6	5.15331e+10	9606	Homo sapiens	NCOA6IP		R-HSA-191784
R-HSA-194441	Metabolism of non-coding RNA	1	64	0.004614608118826159	0.8117019263221156	0.8117019263221156	1	6	5.15331e+10	9606	Homo sapiens	NCOA6IP		R-HSA-191784
R-HSA-112399	IRS-mediated signalling	1	64	0.004614608118826159	0.8117019263221156	0.8117019263221156	1	9	7.72997e+11	9606	Homo sapiens	FRS2		R-HSA-109699
R-HSA-156827	L13a-mediated translational silencing of Ceruloplasmin expression	2	118	0.008508183719085731	0.8125310815529304	0.8125310815529304	1	3	2.57666e+11	9606	Homo sapiens	EIF4H
R-HSA-6811558	PI5P, PP2A and IER3 Regulate PI3K/AKT Signaling	2	118	0.008508183719085731	0.8125310815529304	0.8125310815529304	2	7	6.0122e+11	9606	Homo sapiens	FRS2
R-HSA-429914	Deadenylation-dependent mRNA decay	1	65	0.004686711370682817	0.8165622610390233	0.8165622610390233	1	10	8.58885e+10	9606	Homo sapiens	DCP1B		R-HSA-429860
R-HSA-5621480	Dectin-2 family	1	65	0.004686711370682817	0.8165622610390233	0.8165622610390233	1	12	0.001030662200463798	9606	Homo sapiens	MUC7		R-HSA-8858500
R-HSA-3299685	Detoxification of Reactive Oxygen Species	1	65	0.004686711370682817	0.8165622610390233	0.8165622610390233	2	34	0.002920209567980761	9606	Homo sapiens	GPX1		R-HSA-3323013
R-HSA-5607764	CLEC7A (Dectin-1) signaling	2	120	0.008652390222799048	0.8198218659952293	0.8198218659952293	2	45	0.0038649832517392425	9606	Homo sapiens	PSMD4
R-HSA-6807070	PTEN Regulation	3	171	0.012329656067488644	0.8225891852202961	0.8225891852202961	2	56	0.004809756935497724	9606	Homo sapiens	PSMD4
R-HSA-1799339	SRP-dependent cotranslational protein targeting to membrane	2	121	0.008724493474655707	0.8233713227447198	0.8233713227447198	5	5	4.29443e+11	9606	Homo sapiens	RPS27L
R-HSA-73856	RNA Polymerase II Transcription Termination	1	67	0.004830917874396135	0.825910794483661	0.825910794483661	2	4	3.43554e+10	9606	Homo sapiens	CPSF2		R-HSA-72180
R-HSA-109688	Cleavage of Growing Transcript in the Termination Region	1	67	0.004830917874396135	0.825910794483661	0.825910794483661	2	4	3.43554e+10	9606	Homo sapiens	CPSF2		R-HSA-72180
R-HSA-70263	Gluconeogenesis	1	67	0.004830917874396135	0.825910794483661	0.825910794483661	1	26	0.002233101434338229	9606	Homo sapiens	GAPDHS		R-HSA-70482
R-HSA-72706	GTP hydrolysis and joining of the 60S ribosomal subunit	2	122	0.008796596726512366	0.8268579899888872	0.8268579899888872	3	3	2.57666e+11	9606	Homo sapiens	EIF4H
R-HSA-5610787	Hedgehog 'off' state	2	123	0.008868699978369024	0.830282739943671	0.830282739943671	4	32	0.002748432534570128	9606	Homo sapiens	PSMD4
R-HSA-6802952	Signaling by BRAF and RAF fusions	1	68	0.004903021126252794	0.8304053350792935	0.8304053350792935	5	5	4.29443e+11	9606	Homo sapiens	LMNA		R-HSA-6802935
R-HSA-2428928	IRS-related events triggered by IGF1R	1	68	0.004903021126252794	0.8304053350792935	0.8304053350792935	1	11	9.44774e+11	9606	Homo sapiens	FRS2		R-HSA-109699
R-HSA-6803157	Antimicrobial peptides	2	124	0.008940803230225683	0.8336464415880176	0.8336464415880176	4	58	0.004981533968908357	9606	Homo sapiens	HTN3
R-HSA-382556	ABC-family proteins mediated transport	2	124	0.008940803230225683	0.8336464415880176	0.8336464415880176	1	28	0.002404878467748862	9606	Homo sapiens	PSMD4
R-HSA-1268020	Mitochondrial protein import	1	69	0.004975124378109453	0.8347841512056469	0.8347841512056469	4	14	0.001202439233874431	9606	Homo sapiens	SLC25A4		R-HSA-1268022
R-HSA-199418	Negative regulation of the PI3K/AKT network	2	126	0.009085009733939001	0.84019415724529	0.84019415724529	2	10	8.58885e+10	9606	Homo sapiens	FRS2
R-HSA-8963743	Digestion and absorption	1	71	0.00511933088182277	0.8432064202931885	0.8432064202931885	3	30	0.002576655501159495	9606	Homo sapiens	CEL		R-HSA-192417
R-HSA-2428924	IGF1R signaling cascade	1	71	0.00511933088182277	0.8432064202931885	0.8432064202931885	1	16	0.001374216267285064	9606	Homo sapiens	FRS2		R-HSA-109699
R-HSA-74751	Insulin receptor signalling cascade	1	71	0.00511933088182277	0.8432064202931885	0.8432064202931885	1	25	0.0021472129176329123	9606	Homo sapiens	FRS2		R-HSA-109699
R-HSA-2404192	Signaling by Type 1 Insulin-like Growth Factor 1 Receptor (IGF1R)	1	72	0.005191434133679429	0.8472555900751687	0.8472555900751687	1	18	0.001545993300695697	9606	Homo sapiens	FRS2		R-HSA-109699
R-HSA-9007101	Rab regulation of trafficking	2	129	0.009301319489508977	0.8495793632047529	0.8495793632047529	2	35	0.0030060980846860776	9606	Homo sapiens	DENND2D
R-HSA-1793185	Chondroitin sulfate/dermatan sulfate metabolism	1	73	0.005263537385536088	0.8512004728668636	0.8512004728668636	4	24	0.002061324400927596	9606	Homo sapiens	SDC1		R-HSA-1889981
R-HSA-211981	Xenobiotics	1	74	0.005335640637392746	0.8550437473268768	0.8550437473268768	3	22	0.001889547367516963	9606	Homo sapiens	CYP3A7		R-HSA-213175
R-HSA-74259	Purine catabolism	1	74	0.005335640637392746	0.8550437473268768	0.8550437473268768	1	28	0.002404878467748862	9606	Homo sapiens	GPX1		R-HSA-71676
R-HSA-72737	Cap-dependent Translation Initiation	2	131	0.009445525993222294	0.8555551363006608	0.8555551363006608	11	18	0.001545993300695697	9606	Homo sapiens	EIF4H
R-HSA-72613	Eukaryotic Translation Initiation	2	131	0.009445525993222294	0.8555551363006608	0.8555551363006608	12	21	0.0018036588508116465	9606	Homo sapiens	EIF4H
R-HSA-9010553	Regulation of expression of SLITs and ROBOs	3	183	0.013194895089768548	0.8557215750471836	0.8557215750471836	3	20	0.00171777033410633	9606	Homo sapiens	PSMD4
R-HSA-5173105	O-linked glycosylation	2	133	0.009589732496935613	0.8613138733861269	0.8613138733861269	17	26	0.002233101434338229	9606	Homo sapiens	GALNT11
R-HSA-3371556	Cellular response to heat stress	2	133	0.009589732496935613	0.8613138733861269	0.8613138733861269	5	29	0.0024907669844541785	9606	Homo sapiens	HSPA4L
R-HSA-3906995	Diseases associated with O-glycosylation of proteins	1	76	0.005479847141106064	0.8624358445600047	0.8624358445600047	3	9	7.72997e+11	9606	Homo sapiens	MUC7		R-HSA-6785524
R-HSA-204005	COPII-mediated vesicle transport	1	76	0.005479847141106064	0.8624358445600047	0.8624358445600047	2	16	0.001374216267285064	9606	Homo sapiens	NSF		R-HSA-5694423
R-HSA-977225	Amyloid fiber formation	1	78	0.0056240536448193814	0.8694519699668898	0.8694519699668898	1	28	0.002404878467748862	9606	Homo sapiens	HIST1H2BK		R-HSA-977224
R-HSA-5578749	Transcriptional regulation by small RNAs	1	79	0.00569615689667604	0.8728250415138837	0.8728250415138837	1	5	4.29443e+11	9606	Homo sapiens	HIST1H2BK		R-HSA-5578742
R-HSA-75105	Fatty acyl-CoA biosynthesis	1	79	0.00569615689667604	0.8728250415138837	0.8728250415138837	3	24	0.002061324400927596	9606	Homo sapiens	FAS		R-HSA-75872
R-HSA-975634	Retinoid metabolism and transport	1	79	0.00569615689667604	0.8728250415138837	0.8728250415138837	3	28	0.002404878467748862	9606	Homo sapiens	SDC1		R-HSA-2404131
R-HSA-3000178	ECM proteoglycans	1	79	0.00569615689667604	0.8728250415138837	0.8728250415138837	1	23	0.0019754358842222794	9606	Homo sapiens	LAMA1		R-HSA-2396124
R-HSA-1660661	Sphingolipid de novo biosynthesis	1	79	0.00569615689667604	0.8728250415138837	0.8728250415138837	1	30	0.002576655501159495	9606	Homo sapiens	C20orf38		R-HSA-428127
R-HSA-5250913	Positive epigenetic regulation of rRNA expression	1	80	0.005768260148532699	0.8761111955592352	0.8761111955592352	3	7	6.0122e+11	9606	Homo sapiens	HIST1H2BK		R-HSA-427383
R-HSA-5625740	RHO GTPases activate PKNs	1	80	0.005768260148532699	0.8761111955592352	0.8761111955592352	8	20	0.00171777033410633	9606	Homo sapiens	HIST1H2BK		R-HSA-5625797
R-HSA-5663084	Diseases of carbohydrate metabolism	1	80	0.005768260148532699	0.8761111955592352	0.8761111955592352	5	44	0.003779094735033926	9606	Homo sapiens	GYG1		R-HSA-9036729
R-HSA-204998	Cell death signalling via NRAGE, NRIF and NADE	1	80	0.005768260148532699	0.8761111955592352	0.8761111955592352	1	17	0.0014601047839903805	9606	Homo sapiens	ARHGEF3		R-HSA-205039
R-HSA-2467813	Separation of Sister Chromatids	3	193	0.013915927608335136	0.8790781628194246	0.8790781628194246	3	8	6.87108e+10	9606	Homo sapiens	PSMD4
R-HSA-167172	Transcription of the HIV genome	1	81	0.005840363400389357	0.8793126657369745	0.8793126657369745	9	45	0.0038649832517392425	9606	Homo sapiens	GTF2B		R-HSA-167474
R-HSA-68886	M Phase	7	389	0.028048164972240247	0.8810632944362315	0.8810632944362315	21	66	0.0056686421025508886	9606	Homo sapiens	PSMD4
R-HSA-3781865	Diseases of glycosylation	3	194	0.013988030860191795	0.8812191383803595	0.8812191383803595	16	77	0.00661341578630937	9606	Homo sapiens	ALG9
R-HSA-73854	RNA Polymerase I Promoter Clearance	1	82	0.005912466652246017	0.8824316284362624	0.8824316284362624	1	9	7.72997e+11	9606	Homo sapiens	HIST1H2BK		R-HSA-73718
R-HSA-70614	Amino acid synthesis and interconversion (transamination)	1	82	0.005912466652246017	0.8824316284362624	0.8824316284362624	1	35	0.0030060980846860776	9606	Homo sapiens	GLS2		R-HSA-70609
R-HSA-212165	Epigenetic regulation of gene expression	2	143	0.0103107650155022	0.8870780157449447	0.8870780157449447	23	34	0.002920209567980761	9606	Homo sapiens	HIST1H2BK
R-HSA-163685	Integration of energy metabolism	2	143	0.0103107650155022	0.8870780157449447	0.8870780157449447	3	65	0.005582753585845573	9606	Homo sapiens	FAS
R-HSA-383280	Nuclear Receptor transcription pathway	1	84	0.006056673155959333	0.8884304594732204	0.8884304594732204	1	1	8.58885e+09	9606	Homo sapiens	HNF4A		R-HSA-376419
R-HSA-427413	NoRC negatively regulates rRNA expression	1	84	0.006056673155959333	0.8884304594732204	0.8884304594732204	3	7	6.0122e+11	9606	Homo sapiens	HIST1H2BK		R-HSA-5227490
R-HSA-351202	Metabolism of polyamines	2	144	0.010382868267358857	0.8893953217054426	0.8893953217054426	1	38	0.003263763634802027	9606	Homo sapiens	PSMD4
R-HSA-170834	Signaling by TGF-beta Receptor Complex	1	85	0.006128776407815993	0.8913144073473713	0.8913144073473713	6	82	0.007042858369835953	9606	Homo sapiens	F11R		R-HSA-2160931
R-HSA-163200	Respiratory electron transport, ATP synthesis by chemiosmotic coupling, and heat production by uncoupling proteins.	2	146	0.010527074771072176	0.8938983757451356	0.8938983757451356	2	29	0.0024907669844541785	9606	Homo sapiens	SURF1
R-HSA-216083	Integrin cell surface interactions	1	86	0.006200879659672651	0.8941240095595846	0.8941240095595846	1	54	0.004637979902087091	9606	Homo sapiens	F11R		R-HSA-202718
R-HSA-2132295	MHC class II antigen presentation	2	147	0.010599178022928835	0.8960855716990774	0.8960855716990774	7	26	0.002233101434338229	9606	Homo sapiens	CLTA		R-HSA-2130640
R-HSA-5654738	Signaling by FGFR2	1	87	0.00627298291152931	0.8968611774895769	0.8968611774895769	16	46	0.003950871768444559	9606	Homo sapiens	FRS2		R-HSA-5654614
R-HSA-1226099	Signaling by FGFR in disease	1	87	0.00627298291152931	0.8968611774895769	0.8968611774895769	35	106	0.009104182770763549	9606	Homo sapiens	FRS2		R-HSA-5655252
R-HSA-6802957	Oncogenic MAPK signaling	1	87	0.00627298291152931	0.8968611774895769	0.8968611774895769	5	34	0.002920209567980761	9606	Homo sapiens	LMNA		R-HSA-6802935
R-HSA-2151201	Transcriptional activation of mitochondrial biogenesis	1	87	0.00627298291152931	0.8968611774895769	0.8968611774895769	1	32	0.002748432534570128	9606	Homo sapiens	NCOA6IP		R-HSA-1592238
R-HSA-6806834	Signaling by MET	1	87	0.00627298291152931	0.8968611774895769	0.8968611774895769	1	49	0.004208537318560509	9606	Homo sapiens	LAMA1		R-HSA-8874079
R-HSA-5621481	C-type lectin receptors (CLRs)	3	202	0.014564856875045065	0.8971682213597382	0.8971682213597382	3	68	0.005840419135961522	9606	Homo sapiens	PSMD4
R-HSA-1474228	Degradation of the extracellular matrix	2	148	0.010671281274785492	0.8982308318368657	0.8982308318368657	3	105	0.009018294254058232	9606	Homo sapiens	ADAM15
R-HSA-1638091	Heparan sulfate/heparin (HS-GAG) metabolism	1	88	0.006345086163385969	0.8995277735100716	0.8995277735100716	20	32	0.002748432534570128	9606	Homo sapiens	SDC1		R-HSA-2076383
R-HSA-674695	RNA Polymerase II Pre-transcription Events	1	88	0.006345086163385969	0.8995277735100716	0.8995277735100716	3	17	0.0014601047839903805	9606	Homo sapiens	GTF2B		R-HSA-75856
R-HSA-73864	RNA Polymerase I Transcription	1	88	0.006345086163385969	0.8995277735100716	0.8995277735100716	2	14	0.001202439233874431	9606	Homo sapiens	HIST1H2BK		R-HSA-73718
R-HSA-1912408	Pre-NOTCH Transcription and Translation	1	89	0.006417189415242628	0.9021256122399098	0.9021256122399098	3	28	0.002404878467748862	9606	Homo sapiens	HIST1H2BK		R-HSA-9604834
R-HSA-156580	Phase II - Conjugation of compounds	4	258	0.018602638979017955	0.9042683564342003	0.9042683564342003	2	70	0.006012196169372155	9606	Homo sapiens	GSTA2
R-HSA-72202	Transport of Mature Transcript to Cytoplasm	1	90	0.006489292667099286	0.9046564617651709	0.9046564617651709	1	13	0.0011165507171691145	9606	Homo sapiens	CPSF2		R-HSA-77594
R-HSA-416482	G alpha (12/13) signalling events	1	92	0.006633499170812604	0.9095240399922213	0.9095240399922213	1	12	0.001030662200463798	9606	Homo sapiens	ARHGEF3		R-HSA-419166
R-HSA-5250941	Negative epigenetic regulation of rRNA expression	1	93	0.006705602422669262	0.9118640827614953	0.9118640827614953	6	12	0.001030662200463798	9606	Homo sapiens	HIST1H2BK		R-HSA-427527
R-HSA-420499	Class C/3 (Metabotropic glutamate/pheromone receptors)	1	93	0.006705602422669262	0.9118640827614953	0.9118640827614953	1	7	6.0122e+11	9606	Homo sapiens	TAS2R40		R-HSA-3296233
R-HSA-8856828	Clathrin-mediated endocytosis	2	155	0.011176004037782104	0.9121314745314433	0.9121314745314433	22	34	0.002920209567980761	9606	Homo sapiens	CLTA
R-HSA-69275	G2/M Transition	3	211	0.015213786141754993	0.9127921090324649	0.9127921090324649	4	78	0.006699304303014687	9606	Homo sapiens	CDKN1A
R-HSA-6785807	Interleukin-4 and Interleukin-13 signaling	3	211	0.015213786141754993	0.9127921090324649	0.9127921090324649	2	46	0.003950871768444559	9606	Homo sapiens	CDKN1A
R-HSA-5419276	Mitochondrial translation termination	1	94	0.006777705674525921	0.9141437666924828	0.9141437666924828	5	5	4.29443e+11	9606	Homo sapiens	MRPL49		R-HSA-5419264
R-HSA-141444	Amplification of signal from unattached kinetochores via a MAD2 inhibitory signal	1	94	0.006777705674525921	0.9141437666924828	0.9141437666924828	4	4	3.43554e+10	9606	Homo sapiens	BUB3		R-HSA-141409
R-HSA-141424	Amplification of signal from the kinetochores	1	94	0.006777705674525921	0.9141437666924828	0.9141437666924828	4	4	3.43554e+10	9606	Homo sapiens	BUB3		R-HSA-141409
R-HSA-6807505	RNA polymerase II transcribes snRNA genes	1	94	0.006777705674525921	0.9141437666924828	0.9141437666924828	9	11	9.44774e+11	9606	Homo sapiens	GTF2B		R-HSA-6814885
R-HSA-5389840	Mitochondrial translation elongation	1	94	0.006777705674525921	0.9141437666924828	0.9141437666924828	5	8	6.87108e+10	9606	Homo sapiens	MRPL49		R-HSA-5389842
R-HSA-6806667	Metabolism of fat-soluble vitamins	1	94	0.006777705674525921	0.9141437666924828	0.9141437666924828	3	34	0.002920209567980761	9606	Homo sapiens	SDC1		R-HSA-2404131
R-HSA-8876198	RAB GEFs exchange GTP for GDP on RABs	1	94	0.006777705674525921	0.9141437666924828	0.9141437666924828	1	21	0.0018036588508116465	9606	Homo sapiens	DENND2D		R-HSA-8876191
R-HSA-453274	Mitotic G2-G2/M phases	3	213	0.01535799264546831	0.9159579943301701	0.9159579943301701	4	80	0.00687108133642532	9606	Homo sapiens	CDKN1A
R-HSA-2219530	Constitutive Signaling by Aberrant PI3K in Cancer	1	95	0.00684980892638258	0.9163646444620487	0.9163646444620487	1	2	1.71777e+10	9606	Homo sapiens	FRS2		R-HSA-2400009
R-HSA-2262752	Cellular responses to stress	9	511	0.036844761698752615	0.9172230228077592	0.9172230228077592	27	184	0.015803487073778235	9606	Homo sapiens	CDKN1A
R-HSA-1280215	Cytokine Signaling in Immune system	21	1051	0.07578051770134833	0.9181272786116776	0.9181272786116776	49	624	0.053594434424117494	9606	Homo sapiens	CDKN1A
R-HSA-5368286	Mitochondrial translation initiation	1	96	0.006921912178239239	0.9185282289142476	0.9185282289142476	1	4	3.43554e+10	9606	Homo sapiens	MRPL49		R-HSA-5389839
R-HSA-162599	Late Phase of HIV Life Cycle	2	161	0.011608623548922056	0.9226116106242914	0.9226116106242914	11	75	0.006441638752898738	9606	Homo sapiens	GTF2B
R-HSA-71406	Pyruvate metabolism and Citric Acid (TCA) cycle	1	98	0.007066118681952556	0.9226893761672262	0.9226893761672262	1	36	0.003091986601391394	9606	Homo sapiens	SDHC		R-HSA-70994
R-HSA-446652	Interleukin-1 family signaling	2	162	0.011680726800778715	0.924239795207718	0.924239795207718	1	78	0.006699304303014687	9606	Homo sapiens	PSMD4
R-HSA-9006934	Signaling by Receptor Tyrosine Kinases	9	518	0.037349484461749224	0.9242582063086239	0.9242582063086239	83	628	0.05393798849093876	9606	Homo sapiens	CYFIP2
R-HSA-156902	Peptide chain elongation	1	99	0.007138221933809215	0.9246897745345668	0.9246897745345668	4	5	4.29443e+11	9606	Homo sapiens	RPS27L		R-HSA-156915
R-HSA-400253	Circadian Clock	1	99	0.007138221933809215	0.9246897745345668	0.9246897745345668	3	59	0.005067422485613674	9606	Homo sapiens	NCOA6IP		R-HSA-879724
R-HSA-1236974	ER-Phagosome pathway	2	164	0.011824933304492033	0.9273999346120244	0.9273999346120244	1	10	8.58885e+10	9606	Homo sapiens	PSMD4
R-HSA-2142753	Arachidonic acid metabolism	2	164	0.011824933304492033	0.9273999346120244	0.9273999346120244	4	77	0.00661341578630937	9606	Homo sapiens	GPX1		R-HSA-2161959
R-HSA-975956	Nonsense Mediated Decay (NMD) independent of the Exon Junction Complex (EJC)	1	101	0.007282428437522533	0.9285370389052009	0.9285370389052009	1	1	8.58885e+09	9606	Homo sapiens	RPS27L		R-HSA-927789
R-HSA-2682334	EPH-Ephrin signaling	1	101	0.007282428437522533	0.9285370389052009	0.9285370389052009	1	56	0.004809756935497724	9606	Homo sapiens	CLTA		R-HSA-3928654
R-HSA-5368287	Mitochondrial translation	1	102	0.007354531689379191	0.9303865277257344	0.9303865277257344	11	17	0.0014601047839903805	9606	Homo sapiens	MRPL49		R-HSA-5389842
R-HSA-1474244	Extracellular matrix organization	5	329	0.023721969860840724	0.9307251603144691	0.9307251603144691	25	318	0.027312548312290647	9606	Homo sapiens	ADAM15
R-HSA-5358351	Signaling by Hedgehog	2	167	0.01204124306006201	0.9319081053242615	0.9319081053242615	7	82	0.007042858369835953	9606	Homo sapiens	PSMD4
R-HSA-156842	Eukaryotic Translation Elongation	1	104	0.007498738193092509	0.9339435251797404	0.9339435251797404	4	9	7.72997e+11	9606	Homo sapiens	RPS27L		R-HSA-156915
R-HSA-422356	Regulation of insulin secretion	1	104	0.007498738193092509	0.9339435251797404	0.9339435251797404	2	37	0.0031778751180967105	9606	Homo sapiens	SLC25A4		R-HSA-5250209
R-HSA-72689	Formation of a pool of free 40S subunits	1	106	0.007642944696805826	0.9373192505828736	0.9373192505828736	2	2	1.71777e+10	9606	Homo sapiens	RPS27L		R-HSA-72673
R-HSA-190236	Signaling by FGFR	1	106	0.007642944696805826	0.9373192505828736	0.9373192505828736	64	142	0.012196169372154942	9606	Homo sapiens	FRS2		R-HSA-5654614
R-HSA-6811434	COPI-dependent Golgi-to-ER retrograde traffic	1	106	0.007642944696805826	0.9373192505828736	0.9373192505828736	2	11	9.44774e+11	9606	Homo sapiens	NSF		R-HSA-6811425
R-HSA-6807878	COPI-mediated anterograde transport	1	106	0.007642944696805826	0.9373192505828736	0.9373192505828736	2	12	0.001030662200463798	9606	Homo sapiens	NSF		R-HSA-6809015
R-HSA-112314	Neurotransmitter receptors and postsynaptic signal transmission	2	171	0.012329656067488644	0.9375089042678728	0.9375089042678728	2	56	0.004809756935497724	9606	Homo sapiens	NSF
R-HSA-72764	Eukaryotic Translation Termination	1	108	0.007787151200519144	0.9405229175878015	0.9405229175878015	3	5	4.29443e+11	9606	Homo sapiens	RPS27L		R-HSA-141671
R-HSA-381340	Transcriptional regulation of white adipocyte differentiation	1	108	0.007787151200519144	0.9405229175878015	0.9405229175878015	2	18	0.001545993300695697	9606	Homo sapiens	NCOA6IP		R-HSA-560473
R-HSA-70171	Glycolysis	1	108	0.007787151200519144	0.9405229175878015	0.9405229175878015	1	24	0.002061324400927596	9606	Homo sapiens	GAPDHS		R-HSA-70449
R-HSA-193704	p75 NTR receptor-mediated signalling	1	108	0.007787151200519144	0.9405229175878015	0.9405229175878015	1	50	0.0042944258352658245	9606	Homo sapiens	ARHGEF3		R-HSA-205039
R-HSA-8957275	Post-translational protein phosphorylation	1	109	0.007859254452375801	0.9420629800885938	0.9420629800885938	1	1	8.58885e+09	9606	Homo sapiens	HSP90B1		R-HSA-8952289
R-HSA-1266738	Developmental Biology	23	1176	0.08479342418343068	0.9422608389005196	0.9422608389005196	73	484	0.04157004208537318	9606	Homo sapiens	KRTAP21-3
R-HSA-112315	Transmission across Chemical Synapses	4	288	0.020765736534717714	0.9425353429906812	0.9425353429906812	13	108	0.009275959804174182	9606	Homo sapiens	NSF
R-HSA-162587	HIV Life Cycle	2	175	0.012618069074915278	0.942671679654357	0.942671679654357	11	113	0.009705402387700764	9606	Homo sapiens	GTF2B
R-HSA-2871837	FCERI mediated NF-kB activation	2	175	0.012618069074915278	0.942671679654357	0.942671679654357	1	19	0.0016318818174010136	9606	Homo sapiens	PSMD4
R-HSA-69618	Mitotic Spindle Checkpoint	1	110	0.00793135770423246	0.9435632727759182	0.9435632727759182	6	7	6.0122e+11	9606	Homo sapiens	BUB3		R-HSA-141409
R-HSA-376176	Signaling by ROBO receptors	3	235	0.016944264186314804	0.944486113605994	0.944486113605994	3	60	0.00515331100231899	9606	Homo sapiens	PSMD4
R-HSA-449147	Signaling by Interleukins	11	640	0.04614608118826159	0.946518300073769	0.946518300073769	42	491	0.0421712617023104	9606	Homo sapiens	CDKN1A
R-HSA-1912422	Pre-NOTCH Expression and Processing	1	113	0.008147667459802437	0.9478356432711396	0.9478356432711396	3	38	0.003263763634802027	9606	Homo sapiens	HIST1H2BK		R-HSA-9604834
R-HSA-192823	Viral mRNA Translation	1	114	0.008219770711659096	0.9491868391680249	0.9491868391680249	2	2	1.71777e+10	9606	Homo sapiens	RPS27L		R-HSA-192704
R-HSA-211000	Gene Silencing by RNA	1	115	0.008291873963515755	0.9505031299309965	0.9505031299309965	1	36	0.003091986601391394	9606	Homo sapiens	HIST1H2BK		R-HSA-5578742
R-HSA-5619507	Activation of HOX genes during differentiation	1	116	0.008363977215372412	0.9517854148163387	0.9517854148163387	31	43	0.0036932062183286096	9606	Homo sapiens	HIST1H2BK		R-HSA-5617877
R-HSA-5617472	Activation of anterior HOX genes in hindbrain development during early embryogenesis	1	116	0.008363977215372412	0.9517854148163387	0.9517854148163387	31	43	0.0036932062183286096	9606	Homo sapiens	HIST1H2BK		R-HSA-5617877
R-HSA-2408557	Selenocysteine synthesis	1	116	0.008363977215372412	0.9517854148163387	0.9517854148163387	2	7	6.0122e+11	9606	Homo sapiens	RPS27L		R-HSA-2408529
R-HSA-72163	mRNA Splicing - Major Pathway	2	185	0.013339101593481867	0.9538646622820389	0.9538646622820389	8	9	7.72997e+11	9606	Homo sapiens	SNRPN
R-HSA-1236975	Antigen processing-Cross presentation	2	186	0.013411204845338524	0.9548615723615504	0.9548615723615504	2	23	0.0019754358842222794	9606	Homo sapiens	PSMD4
R-HSA-168255	Influenza Life Cycle	2	186	0.013411204845338524	0.9548615723615504	0.9548615723615504	3	52	0.004466202868676458	9606	Homo sapiens	RPS27L
R-HSA-983169	Class I MHC mediated antigen processing & presentation	7	464	0.03345590886148965	0.9586019642608431	0.9586019642608431	7	48	0.004122648801855192	9606	Homo sapiens	PSMD4
R-HSA-927802	Nonsense-Mediated Decay (NMD)	1	124	0.008940803230225683	0.9609200352019001	0.9609200352019001	5	6	5.15331e+10	9606	Homo sapiens	RPS27L		R-HSA-927836
R-HSA-975957	Nonsense Mediated Decay (NMD) enhanced by the Exon Junction Complex (EJC)	1	124	0.008940803230225683	0.9609200352019001	0.9609200352019001	4	5	4.29443e+11	9606	Homo sapiens	RPS27L		R-HSA-927836
R-HSA-2029480	Fcgamma receptor (FCGR) dependent phagocytosis	2	193	0.013915927608335136	0.9612853735196577	0.9612853735196577	7	42	0.003607317701623293	9606	Homo sapiens	CYFIP2
R-HSA-983231	Factors involved in megakaryocyte development and platelet production	2	193	0.013915927608335136	0.9612853735196577	0.9612853735196577	3	43	0.0036932062183286096	9606	Homo sapiens	RAD51C
R-HSA-15869	Metabolism of nucleotides	3	254	0.018314225971591318	0.961608198738368	0.961608198738368	4	135	0.011594949755217727	9606	Homo sapiens	GPX1
R-HSA-4420097	VEGFA-VEGFR2 Pathway	1	125	0.009012906482082342	0.9619331100195809	0.9619331100195809	1	77	0.00661341578630937	9606	Homo sapiens	CYFIP2		R-HSA-2029465
R-HSA-983705	Signaling by the B Cell Receptor (BCR)	2	195	0.014060134112048454	0.962953720446121	0.962953720446121	1	35	0.0030060980846860776	9606	Homo sapiens	PSMD4
R-HSA-72172	mRNA Splicing	2	196	0.014132237363905112	0.9637618408147015	0.9637618408147015	8	14	0.001202439233874431	9606	Homo sapiens	SNRPN
R-HSA-4839726	Chromatin organization	3	257	0.018530535727161294	0.9638096842905547	0.9638096842905547	10	84	0.007214635403246586	9606	Homo sapiens	HIST1H2BK
R-HSA-3247509	Chromatin modifying enzymes	3	257	0.018530535727161294	0.9638096842905547	0.9638096842905547	10	84	0.007214635403246586	9606	Homo sapiens	HIST1H2BK
R-HSA-381426	Regulation of Insulin-like Growth Factor (IGF) transport and uptake by Insulin-like Growth Factor Binding Proteins (IGFBPs)	1	127	0.009157112985795659	0.9638813613423813	0.9638813613423813	1	14	0.001202439233874431	9606	Homo sapiens	HSP90B1		R-HSA-8952289
R-HSA-1592230	Mitochondrial biogenesis	1	127	0.009157112985795659	0.9638813613423813	0.9638813613423813	1	36	0.003091986601391394	9606	Homo sapiens	NCOA6IP		R-HSA-1592238
R-HSA-195258	RHO GTPase Effectors	4	315	0.0227125243348475	0.9644665738239154	0.9644665738239154	18	107	0.009190071287468866	9606	Homo sapiens	CYFIP2
R-HSA-1483257	Phospholipid metabolism	4	315	0.0227125243348475	0.9644665738239154	0.9644665738239154	8	218	0.018723696641758998	9606	Homo sapiens	INPP5D
R-HSA-168254	Influenza Infection	2	197	0.01420434061576177	0.9645530457400378	0.9645530457400378	3	60	0.00515331100231899	9606	Homo sapiens	RPS27L
R-HSA-2029485	Role of phospholipids in phagocytosis	1	129	0.009301319489508977	0.9657301638301706	0.9657301638301706	1	12	0.001030662200463798	9606	Homo sapiens	PPAPDC1A		R-HSA-2029468
R-HSA-2500257	Resolution of Sister Chromatid Cohesion	1	133	0.009589732496935613	0.9691494172348123	0.9691494172348123	4	8	6.87108e+10	9606	Homo sapiens	BUB3		R-HSA-2484822
R-HSA-194138	Signaling by VEGF	1	134	0.00966183574879227	0.9699496779173249	0.9699496779173249	1	83	0.007128746886541269	9606	Homo sapiens	CYFIP2		R-HSA-2029465
R-HSA-68877	Mitotic Prometaphase	2	206	0.014853269882471699	0.9709656649605564	0.9709656649605564	6	15	0.0012883277505797476	9606	Homo sapiens	CSNK2B
R-HSA-5673001	RAF/MAP kinase cascade	3	270	0.01946787800129786	0.9720482351332391	0.9720482351332391	2	39	0.0033496521515073434	9606	Homo sapiens	PSMD4
R-HSA-70326	Glucose metabolism	1	139	0.010022352008075565	0.9736509199112995	0.9736509199112995	2	50	0.0042944258352658245	9606	Homo sapiens	GAPDHS		R-HSA-70449
R-HSA-8956319	Nucleobase catabolism	1	139	0.010022352008075565	0.9736509199112995	0.9736509199112995	1	58	0.004981533968908357	9606	Homo sapiens	GPX1		R-HSA-71676
R-HSA-5684996	MAPK1/MAPK3 signaling	3	277	0.019972600764294468	0.9757156460932077	0.9757156460932077	2	46	0.003950871768444559	9606	Homo sapiens	PSMD4
R-HSA-194840	Rho GTPase cycle	1	144	0.010382868267358857	0.9768973929051996	0.9768973929051996	1	5	4.29443e+11	9606	Homo sapiens	ARHGEF3		R-HSA-194913
R-HSA-6811442	Intra-Golgi and retrograde Golgi-to-ER traffic	2	217	0.015646405652894945	0.9772962251574453	0.9772962251574453	10	48	0.004122648801855192	9606	Homo sapiens	NSF
R-HSA-72766	Translation	4	340	0.02451510563126397	0.9775870665229087	0.9775870665229087	35	99	0.008502963153826334	9606	Homo sapiens	MRPL49
R-HSA-948021	Transport to the Golgi and subsequent modification	2	218	0.015718508904751603	0.9778005758730159	0.9778005758730159	7	60	0.00515331100231899	9606	Homo sapiens	NSF
R-HSA-8856688	Golgi-to-ER retrograde transport	1	147	0.010599178022928835	0.9786504696110929	0.9786504696110929	2	18	0.001545993300695697	9606	Homo sapiens	NSF		R-HSA-6811425
R-HSA-5663220	RHO GTPases Activate Formins	1	148	0.010671281274785492	0.9792048316971794	0.9792048316971794	3	27	0.0023189899510435456	9606	Homo sapiens	BUB3		R-HSA-5666160
R-HSA-1483206	Glycerophospholipid biosynthesis	2	222	0.01600692191217824	0.9797118532190319	0.9797118532190319	2	133	0.011423172721807094	9606	Homo sapiens	CSNK2B
R-HSA-9018519	Estrogen-dependent gene expression	1	153	0.011031797534068787	0.9817685793764694	0.9817685793764694	14	66	0.0056686421025508886	9606	Homo sapiens	HIST1H2BK		R-HSA-9009065
R-HSA-1428517	The citric acid (TCA) cycle and respiratory electron transport	2	229	0.01651164467517485	0.9826802466115333	0.9826802466115333	3	65	0.005582753585845573	9606	Homo sapiens	SURF1
R-HSA-428157	Sphingolipid metabolism	1	157	0.011320210541495422	0.9835906277147571	0.9835906277147571	1	62	0.005325088035729623	9606	Homo sapiens	C20orf38		R-HSA-428127
R-HSA-2029482	Regulation of actin dynamics for phagocytic cup formation	1	158	0.01139231379335208	0.9840170202918265	0.9840170202918265	6	24	0.002061324400927596	9606	Homo sapiens	CYFIP2		R-HSA-2130194
R-HSA-446193	Biosynthesis of the N-glycan precursor (dolichol lipid-linked oligosaccharide, LLO) and transfer to a nascent protein	1	159	0.011464417045208739	0.9844323630812634	0.9844323630812634	2	62	0.005325088035729623	9606	Homo sapiens	ALG9		R-HSA-446215
R-HSA-2454202	Fc epsilon receptor (FCERI) signaling	2	234	0.016872160934458143	0.9845381454302548	0.9845381454302548	1	63	0.0054109765524349394	9606	Homo sapiens	PSMD4
R-HSA-211945	Phase I - Functionalization of compounds	3	300	0.021630975556997622	0.9848104543258064	0.9848104543258064	5	99	0.008502963153826334	9606	Homo sapiens	CMBL
R-HSA-8939211	ESR-mediated signaling	1	160	0.011536520297065398	0.984836941658936	0.984836941658936	14	72	0.006183973202782788	9606	Homo sapiens	HIST1H2BK		R-HSA-9009065
R-HSA-422475	Axon guidance	8	582	0.04196409258057538	0.9850922006353512	0.9850922006353512	22	297	0.025508889461479	9606	Homo sapiens	NFASC
R-HSA-199977	ER to Golgi Anterograde Transport	1	163	0.011752830052635374	0.9859888386024571	0.9859888386024571	4	39	0.0033496521515073434	9606	Homo sapiens	NSF		R-HSA-6809015
R-HSA-6798695	Neutrophil degranulation	6	480	0.03460956089119619	0.9863352507336467	0.9863352507336467	6	10	8.58885e+10	9606	Homo sapiens	NFASC
R-HSA-425393	Transport of inorganic cations/anions and amino acids/oligopeptides	1	165	0.01189703655634869	0.9867078617494432	0.9867078617494432	1	75	0.006441638752898738	9606	Homo sapiens	SLC12A4		R-HSA-426155
R-HSA-5663205	Infectious disease	7	537	0.03871944624702574	0.9869133831774876	0.9869133831774876	17	328	0.02817143347934381	9606	Homo sapiens	PSMD4
R-HSA-2173782	Binding and Uptake of Ligands by Scavenger Receptors	1	167	0.01204124306006201	0.9873900831090189	0.9873900831090189	2	33	0.0028343210512754443	9606	Homo sapiens	HSP90B1		R-HSA-2173778
R-HSA-5619115	Disorders of transmembrane transporters	2	243	0.01752109020116807	0.9874067031649372	0.9874067031649372	1	88	0.007558189470067852	9606	Homo sapiens	PSMD4
R-HSA-2187338	Visual phototransduction	1	168	0.012113346311918667	0.9877179839951903	0.9877179839951903	3	90	0.007729966503478485	9606	Homo sapiens	SDC1		R-HSA-2404131
R-HSA-211859	Biological oxidations	7	547	0.03944047876559233	0.9889139861372988	0.9889139861372988	7	186	0.01597526410718887	9606	Homo sapiens	GSTA2
R-HSA-168273	Influenza Viral RNA Transcription and Replication	1	173	0.012473862571201961	0.9892342497076236	0.9892342497076236	2	15	0.0012883277505797476	9606	Homo sapiens	RPS27L		R-HSA-192704
R-HSA-1989781	PPARA activates gene expression	1	174	0.01254596582305862	0.9895143170019177	0.9895143170019177	41	41	0.0035214291849179763	9606	Homo sapiens	NCOA6IP		R-HSA-1655826
R-HSA-199991	Membrane Trafficking	9	659	0.047516042973538106	0.9898580603737768	0.9898580603737768	52	218	0.018723696641758998	9606	Homo sapiens	NSF
R-HSA-400206	Regulation of lipid metabolism by Peroxisome proliferator-activated receptor alpha (PPARalpha)	1	176	0.012690172326771937	0.990052841007759	0.990052841007759	42	44	0.003779094735033926	9606	Homo sapiens	NCOA6IP		R-HSA-400143
R-HSA-8957322	Metabolism of steroids	3	321	0.023145143845987454	0.990189189828344	0.990189189828344	5	234	0.02009791290904406	9606	Homo sapiens	NCOA6IP
R-HSA-72203	Processing of Capped Intron-Containing Pre-mRNA	2	256	0.018458432475304636	0.9906564867253248	0.9906564867253248	12	32	0.002748432534570128	9606	Homo sapiens	SNRPN
R-HSA-194315	Signaling by Rho GTPases	5	446	0.032158050328069794	0.9908562325926277	0.9908562325926277	19	112	0.009619513870995447	9606	Homo sapiens	CYFIP2
R-HSA-1630316	Glycosaminoglycan metabolism	1	182	0.01312279183791189	0.9915084690981049	0.9915084690981049	20	82	0.007042858369835953	9606	Homo sapiens	SDC1		R-HSA-2076383
R-HSA-5683057	MAPK family signaling cascades	3	328	0.023649866608984067	0.9915337946484357	0.9915337946484357	3	86	0.007386412436657219	9606	Homo sapiens	PSMD4
R-HSA-168898	Toll-Like Receptors Cascades	1	183	0.013194895089768548	0.9917295167118769	0.9917295167118769	2	180	0.01545993300695697	9606	Homo sapiens	HSP90B1		R-HSA-1678923
R-HSA-2408522	Selenoamino acid metabolism	1	184	0.013266998341625208	0.9919448256411006	0.9919448256411006	2	33	0.0028343210512754443	9606	Homo sapiens	RPS27L		R-HSA-2408529
R-HSA-211897	Cytochrome P450 - arranged by substrate type	1	186	0.013411204845338524	0.9923588179319708	0.9923588179319708	3	62	0.005325088035729623	9606	Homo sapiens	CYP3A7		R-HSA-213175
R-HSA-6791226	Major pathway of rRNA processing in the nucleolus and cytosol	1	189	0.0136275146009085	0.9929403581216202	0.9929403581216202	2	7	6.0122e+11	9606	Homo sapiens	RPS27L		R-HSA-6791223
R-HSA-71387	Metabolism of carbohydrates	4	413	0.02977864301680006	0.9945704131452938	0.9945704131452938	39	213	0.018294254058232415	9606	Homo sapiens	GAPDHS
R-HSA-446203	Asparagine N-linked glycosylation	4	420	0.030283365779796668	0.9952837030647516	0.9952837030647516	10	143	0.012282057888860259	9606	Homo sapiens	NSF
R-HSA-8868773	rRNA processing in the nucleus and cytosol	1	207	0.014925373134328358	0.9956110871660925	0.9956110871660925	2	15	0.0012883277505797476	9606	Homo sapiens	RPS27L		R-HSA-6791223
R-HSA-112316	Neuronal System	4	435	0.03136491455764655	0.9965212381996509	0.9965212381996509	13	161	0.013828051189555957	9606	Homo sapiens	NSF
R-HSA-5668914	Diseases of metabolism	1	217	0.015646405652894945	0.9966305543689954	0.9966305543689954	5	114	0.00979129090440608	9606	Homo sapiens	GYG1		R-HSA-9036729
R-HSA-9006931	Signaling by Nuclear Receptors	1	230	0.01658374792703151	0.9976111184190701	0.9976111184190701	14	93	0.007987632053594434	9606	Homo sapiens	HIST1H2BK		R-HSA-9009065
R-HSA-5653656	Vesicle-mediated transport	10	818	0.05898046001874684	0.9981570797985581	0.9981570797985581	54	251	0.02155801769303444	9606	Homo sapiens	NSF
R-HSA-72312	rRNA processing	1	245	0.01766529670488139	0.9983942618206199	0.9983942618206199	2	21	0.0018036588508116465	9606	Homo sapiens	RPS27L		R-HSA-6791223
R-HSA-196849	Metabolism of water-soluble vitamins and cofactors	1	252	0.018170019467878003	0.9986661701294802	0.9986661701294802	1	140	0.01202439233874431	9606	Homo sapiens	FAS		R-HSA-199202
R-HSA-382551	Transport of small molecules	12	960	0.06921912178239238	0.9989436227158874	0.9989436227158874	14	430	0.036932062183286096	9606	Homo sapiens	ATP6V1A
R-HSA-8978868	Fatty acid metabolism	3	429	0.030932295046506596	0.9990668083027324	0.9990668083027324	7	217	0.01863780812505368	9606	Homo sapiens	GPX1
R-HSA-597592	Post-translational protein modification	24	1589	0.11457206720023073	0.9992084390404283	0.9992084390404283	68	521	0.0447479172034699	9606	Homo sapiens	NSF
R-HSA-196854	Metabolism of vitamins and cofactors	2	381	0.027471338957386977	0.9995192907457369	0.9995192907457369	4	201	0.017263591857768615	9606	Homo sapiens	SDC1
R-HSA-8953854	Metabolism of RNA	8	782	0.05638474295190713	0.999530654037799	0.999530654037799	29	187	0.016061152623894185	9606	Homo sapiens	SNRPN
R-HSA-392499	Metabolism of proteins	41	2432	0.17535510851539404	0.999549677317378	0.999549677317378	121	916	0.07867388130206991	9606	Homo sapiens	GALNT11
R-HSA-109582	Hemostasis	8	806	0.05811522099646694	0.9997010989181299	0.9997010989181299	8	327	0.028085544962638494	9606	Homo sapiens	RAD51C
R-HSA-1643685	Disease	21	1512	0.109020116807268	0.9997165977896061	0.9997165977896061	91	944	0.08107875976981878	9606	Homo sapiens	CDKN1A
R-HSA-1852241	Organelle biogenesis and maintenance	1	334	0.02408248612012402	0.9998492930039115	0.9998492930039115	1	86	0.007386412436657219	9606	Homo sapiens	NCOA6IP		R-HSA-1592238
R-HSA-381753	Olfactory Signaling Pathway	2	432	0.031148604802076575	0.9998621455155656	0.9998621455155656	1	2	1.71777e+10	9606	Homo sapiens	OR10G8
R-HSA-168249	Innate Immune System	16	1302	0.09387843391736968	0.9998698613591807	0.9998698613591807	23	651	0.055913424375161044	9606	Homo sapiens	CYFIP2
R-HSA-71291	Metabolism of amino acids and derivatives	5	660	0.04758814622539476	0.9998754766336249	0.9998754766336249	5	283	0.02430645022760457	9606	Homo sapiens	PSMD4
R-HSA-1280218	Adaptive Immune System	10	999	0.07203114860480207	0.999926484572629	0.999926484572629	17	253	0.021729794726445074	9606	Homo sapiens	PSMD4
R-HSA-168256	Immune System	41	2638	0.19020837839786575	0.999969486030203	0.999969486030203	87	1470	0.12625611955681526	9606	Homo sapiens	CYFIP2
R-HSA-373076	Class A/1 (Rhodopsin-like receptors)	1	402	0.028985507246376812	0.9999755385600406	0.9999755385600406	1	143	0.012282057888860259	9606	Homo sapiens	ADRB2		R-HSA-390674
R-HSA-425407	SLC-mediated transmembrane transport	1	412	0.029706539764943397	0.9999812922897499	0.9999812922897499	1	184	0.015803487073778235	9606	Homo sapiens	SLC12A4		R-HSA-426155
R-HSA-418555	G alpha (s) signalling events	3	602	0.04340615761770856	0.9999833226377332	0.9999833226377332	8	14	0.001202439233874431	9606	Homo sapiens	OR10G8
R-HSA-418594	G alpha (i) signalling events	2	556	0.04008940803230226	0.9999938125791038	0.9999938125791038	6	147	0.012625611955681525	9606	Homo sapiens	TAS2R40
R-HSA-500792	GPCR ligand binding	2	593	0.04275722835099863	0.9999975867500352	0.9999975867500352	2	170	0.014601047839903805	9606	Homo sapiens	TAS2R40
R-HSA-556833	Metabolism of lipids	10	1433	0.10332395991059197	0.9999999905678362	0.9999999905678362	60	942	0.08090698273640815	9606	Homo sapiens	GPX1
R-HSA-162582	Signal Transduction	38	3114	0.2245295262816353	0.9999999987769097	0.9999999987769097	201	2100	0.18036588508116466	9606	Homo sapiens	CYFIP2
R-HSA-388396	GPCR downstream signalling	6	1347	0.09712308025091931	0.9999999999214056	0.9999999999214056	15	216	0.018551919608348365	9606	Homo sapiens	TAS2R40
R-HSA-372790	Signaling by GPCR	6	1414	0.10195399812531546	0.9999999999852721	0.9999999999852721	17	386	0.03315296744825217	9606	Homo sapiens	TAS2R40
R-HSA-1430728	Metabolism	34	3585	0.25849015790612156	0.9999999999999991	0.9999999999999991	130	2184	0.18758052048441123	9606	Homo sapiens	ISYNA1

## Sheet: Gen list
Symbol	G1-G2 difference	p-Dist.Bon.
KRT17	-2.169	5,57E-005
CYFIP2	-1.517	2,55E-005
CDKN1A	-1.327	6,53E-001
ISG20L1	-1.142	3,95E-003
SPATA18	-1.107	2,31E-004
KRT16	-1.076	2,05E-004
DDB2	-1.075	1,99E-004
ACTA2	-0.995	1,05E+000
ZMAT3	-0.972	1,74E-006
C18orf56	-0.948	3,51E-002
VWCE	-0.946	3,21E-002
C12orf5	-0.943	1,37E+000
STEAP3	-0.941	1,15E-001
AEN	-0.933	3,57E-003
PPM1D	-0.924	2,23E-003
BAX	-0.922	3,10E-002
FAS	-0.901	4,24E-007
TP53INP1	-0.88	5,25E-004
SESN1	-0.854	1,33E-002
DRAM1	-0.836	7,73E-003
PHLDA3	-0.829	9,82E-006
CYFIP2	-0.807	5,39E-003
TP53INP1	-0.8	3,08E-005
CYP3A7	-0.785	9,54E-003
TRIAP1	-0.782	1,36E-004
GAL3ST4	-0.779	9,26E-002
CD70	-0.753	2,84E+001
DENND2D	-0.749	7,48E-001
TRIM22	-0.737	4,07E-002
FBXO22	-0.721	4,41E-002
RRM2B	-0.69	2,82E-001
INPP5D	-0.689	1,94E-001
LRDD	-0.689	1,27E-001
ARHGEF3	-0.67	1,16E-001
TYMS	-0.668	1,41E+001
SYTL1	-0.637	7,30E-001
GPX1	-0.634	3,63E+000
GSTA2	-0.629	2,80E+001
GSTA1	-0.628	4,21E+001
PSTPIP2	-0.625	1,87E-001
ASCC3	-0.613	7,16E-002
PCNA	-0.608	1,79E+001
XPC	-0.603	2,17E-001
LRDD	-0.599	2,08E-001
ISCU	-0.592	3,01E-006
CEL	-0.586	6,46E-002
RPS27L	-0.585	2,32E-001
GADD45A	-0.579	7,45E+000
EBI3	-0.564	4,77E+001
ISCU	-0.56	1,35E-004
TNFRSF10B	-0.559	5,83E-004
LOC644033	-0.557	3,12E-001
GSTA2	-0.553	9,12E+000
TP53AP1	-0.552	2,26E-003
ASTN2	-0.549	9,03E+000
FLJ41484	-0.549	3,83E-002
EI24	-0.541	8,20E-003
FBXO22	-0.538	1,72E+000
LMNA	-0.527	7,80E+000
KRT18P17	-0.522	1,53E+001
VPS24	-0.516	6,60E-001
XPR1	-0.514	3,42E-001
ASCC3	-0.51	6,22E-004
CABYR	-0.503	9,55E+000
LOC441481	-0.499	1,09E+001
GADD45A	-0.488	3,58E+001
RRM2B	-0.485	9,44E-001
EDA2R	-0.481	2,27E-004
SCRIB	-0.475	1,60E-001
SDC1	-0.469	3,81E+001
CCDC51	-0.465	5,63E-001
SEC11C	-0.461	1,46E+000
TNFRSF10D	-0.461	4,42E+001
HIST1H2BK	-0.458	2,00E+001
LOC440359	-0.456	1,89E+001
PLXNB2	-0.454	3,93E+000
ZNF672	-0.451	2,47E+000
C20orf108	-0.45	4,23E+000
C1orf57	-0.445	1,08E-002
LRPAP1	-0.443	1,88E+000
C7orf10	-0.44	8,97E+000
CCDC90B	-0.435	1,21E+000
XPR1	-0.432	2,83E+000
RPL23AP53	-0.43	3,43E+001
SESN2	-0.428	6,02E+000
ATG4A	-0.426	8,31E+000
FBXW7	-0.424	4,28E+001
TAX1BP3	-0.419	2,46E+001
IGFL2	-0.418	1,97E+001
ATG4A	-0.412	2,02E+001
NSF	-0.411	4,12E-002
GALNT11	-0.407	1,50E+001
SLC25A4	-0.406	4,81E+000
KRT17P3	-0.403	2,10E+001
PHPT1	-0.403	4,87E-002
C9orf103	-0.402	2,28E+001
NSF	-0.401	3,67E+000
DHRS2	-0.395	4,98E-001
ZNF79	-0.395	9,96E-003
HSPA4L	-0.394	1,60E-002
NINJ1	-0.392	3,33E+000
LOC645236	-0.386	1,38E-001
LOC100129866	-0.384	2,22E-001
IER5	-0.376	4,04E-001
ISYNA1	-0.376	1,97E+000
RPL23AP7	-0.375	1,77E+000
F11R	-0.371	4,30E+001
ATP6V0D1	-0.37	4,89E+000
HIST1H2BK	-0.369	4,54E-001
PDIA3P	-0.369	2,72E+001
MRPL49	-0.367	2,09E-002
VPS24	-0.362	2,70E+000
TP53TG1	-0.361	2,40E+001
LOC728060	-0.357	1,93E+000
EI24	-0.356	6,23E+000
RAD51C	-0.355	2,79E+001
CSDA	-0.352	2,99E+001
RPL23AP7	-0.351	1,12E+001
ATP6V0A1	-0.348	3,66E+001
LYRM1	-0.347	2,19E+001
LOC389286	-0.333	2,09E+001
FLJ40504	-0.33	3,69E+001
DUSP14	-0.328	1,12E+001
DNAJB11	-0.327	1,53E+000
ZNF385A	-0.327	3,03E+000
GNPTAB	-0.326	3,06E-001
RPS6KB2	-0.326	3,32E+001
ITGB4BP	-0.322	4,15E+001
BTBD10	-0.321	1,54E+001
CMBL	-0.32	8,36E+000
ZNF488	-0.32	2,59E+001
ATP6AP2	-0.319	3,87E+001
TNFRSF10B	-0.318	3,44E+000
LOC100131093	-0.316	3,99E+001
BBC3	-0.312	1,50E+001
PTGFRN	-0.31	4,20E+001
LOC374395	-0.307	1,80E+001
DCUN1D3	-0.305	2,20E+001
SLC12A4	-0.305	9,38E+000
SLC25A4	-0.303	3,87E+001
LOC100130093	-0.293	7,18E+000
ATP6AP1	-0.287	3,74E+001
FAS	-0.287	4,68E+000
SLC35B1	-0.284	2,57E+000
HECTD3	-0.282	4,36E+001
LOC148413	-0.281	1,63E+001
PCNXL2	-0.281	1,50E+001
LOC653499	-0.278	3,18E+001
LAMA1	-0.277	4,26E+001
SDHC	-0.272	6,77E+000
SPRYD4	-0.27	1,30E+000
CSNK2B	-0.269	1,45E+001
CAPNS1	-0.268	1,48E+001
HSP90B1	-0.268	4,19E-001
TES	-0.266	3,68E+000
SURF1	-0.262	5,96E-001
MSRA	-0.261	3,10E+000
GRHL3	-0.257	1,72E+000
GLS2	-0.251	3,59E-001
LOC158160	-0.247	1,30E+001
SLC35E3	-0.247	3,09E+001
ALG9	-0.245	6,05E+000
PPAPDC1A	-0.242	5,58E+000
SCAND1	-0.242	1,67E+000
PRKX	-0.236	1,73E+001
BLOC1S2	-0.235	7,96E+000
CDS2	-0.228	3,46E+001
LOC100130092	-0.227	3,27E+001
SNRPN	-0.227	2,01E+001
MIR101-2	-0.224	1,36E+001
MOBKL2A	-0.223	3,33E+001
PRKX	-0.222	3,22E+000
SEC23B	-0.22	4,67E+001
UNC13B	-0.22	4,26E+001
TMEM93	-0.216	4,19E+000
CYB5D2	-0.213	3,91E+001
C1orf97	-0.212	3,37E+001
PCNX	-0.212	4,39E+000
ADAM15	-0.211	1,99E+000
MDM2	-0.211	2,33E+001
CLEC2A	-0.209	3,66E+001
GTF2B	-0.208	3,16E+001
DCP1B	-0.207	2,99E+000
LYPLA1	-0.207	2,59E+000
EIF4H	-0.205	2,56E+001
ASTN2	-0.204	6,83E+000
ATP6V1A	-0.203	4,45E+000
PVRL1	-0.202	4,74E+001
BRE	-0.198	3,63E+001
C1orf144	-0.197	3,54E+001
CPSF2	-0.195	2,55E+001
LOC100132456	-0.195	2,76E+001
LRMP	-0.195	4,30E+001
LOC642975	-0.194	2,49E+001
C17orf89	-0.193	2,05E+001
ADRB2	-0.189	1,88E+001
C16orf5	-0.186	6,62E+000
DHRS2	-0.186	4,51E+001
LOC440905	-0.185	2,55E+001
LRRC29	-0.184	1,42E+001
GAPDHS	-0.182	5,95E+000
XAGE1	-0.18	4,75E+000
GLOD5	-0.179	1,88E+001
LOC730517	-0.179	5,10E+000
RFX6	-0.179	1,93E+000
CRYGA	-0.178	2,95E-001
LOC100131851	-0.176	2,33E+001
LOC100128374	-0.175	3,98E+000
PSMD4	-0.175	4,25E+001
DIPAS	-0.171	1,70E+000
APOBEC3H	-0.17	4,40E+000
C9orf50	-0.168	1,73E+000
HTN3	-0.168	3,02E+001
NCOA6IP	-0.166	1,74E+001
LOC653930	-0.164	4,54E+001
DAD1	-0.162	9,60E+000
PSMD5	-0.162	3,40E+001
C9orf23	-0.16	1,72E+001
CES1	-0.16	2,79E+001
LOC644528	-0.16	6,32E+000
LOC647451	-0.16	1,48E+001
LOC729242	-0.16	1,55E-001
TRIM29	-0.158	3,59E+000
ZBTB32	-0.158	2,79E+001
FGF13	-0.157	1,33E+001
POLR2J4	-0.157	2,07E+001
VSTM2B	-0.157	4,71E+000
CSRP2BP	-0.156	6,86E+000
TRIM5	-0.156	1,55E+001
HNF4A	-0.155	1,71E+000
MAGEA9B	-0.155	7,04E+000
C1orf140	-0.154	1,22E+001
LOC646805	-0.153	4,35E+001
LOC653052	-0.153	2,46E+000
C2orf62	-0.152	4,77E+001
CLTA	-0.152	1,91E+001
TET3	-0.152	3,17E+001
CLDN5	-0.151	7,36E-001
NFASC	-0.151	4,81E+001
CALN1	-0.15	4,70E+001
KREMEN2	-0.15	9,15E+000
MIR548M	-0.149	2,84E-001
POLD2	-0.149	2,21E+001
PRPS1L1	-0.149	3,89E+000
LOC645427	-0.147	3,06E+001
MIR339	-0.147	2,65E+001
RNASE7	-0.147	4,55E+000
LOC653547	-0.146	1,73E+000
FEZF2	-0.145	4,50E+001
LOC646210	-0.145	2,59E+000
C20orf38	-0.143	8,40E+000
DDX12	-0.142	1,34E+001
LOC100129307	-0.142	2,35E+000
MAN1C1	-0.142	6,29E+000
LOC652879	-0.141	3,41E+001
LOC729023	-0.141	4,82E+000
C11orf49	-0.14	2,42E+001
KRTAP21-3	-0.14	1,86E+000
LOC283914	-0.139	2,18E+001
LOC648392	-0.139	2,86E+001
INHBA	-0.138	9,89E-001
LOC642460	-0.138	7,63E+000
LOC645897	-0.138	7,96E+000
BRCA1	-0.137	3,73E+001
LOC283487	-0.137	1,72E+001
MIR371	-0.136	1,83E+001
NPVF	-0.136	2,68E+000
LOC648174	-0.135	8,78E+000
PRAMEF18	-0.135	1,00E+001
TNFRSF10C	-0.135	3,97E+001
LOC652142	-0.133	8,96E+000
MUC7	-0.133	2,73E+001
LOC645490	-0.132	4,74E+001
LOC732343	-0.13	1,12E+001
WAC	-0.13	2,32E+001
LOC728802	-0.129	2,28E+001
TAS2R40	-0.129	4,77E+001
ASH1L	-0.128	3,42E+001
MARCH8	-0.128	2,67E+001
ATP1A4	-0.127	1,08E+001
DAZ4	-0.127	3,13E+001
RBMY2EP	-0.127	4,57E+001
HYDIN	-0.126	3,52E+001
LOC642398	-0.126	3,98E+001
UGT1A7	-0.126	1,41E+001
BUB3	-0.125	3,35E+001
EXOG	-0.125	4,77E+000
LOC100133506	-0.125	1,09E+001
LOC729173	-0.124	3,96E+001
ZNF487	-0.124	2,28E+001
LOC653057	-0.121	3,52E+001
FRS2	-0.12	9,96E+000
PEX5L	-0.12	5,53E-001
FRMD7	-0.119	3,97E+001
LOC100131531	-0.119	2,37E+001
PPIL5	-0.115	2,37E+001
WBP2NL	-0.115	2,41E+001
LOC392232	-0.114	1,41E+001
DIO1	-0.113	2,65E+001
CXADRP2	-0.111	1,96E+001
OR6B2	-0.111	1,52E+001
CSNK1A1L	-0.11	1,27E+001
GYG1	-0.109	1,41E+001
MT4	-0.108	4,70E+001
KIAA1486	-0.106	1,63E+001
C14orf165	-0.105	2,30E+001
OR10G8	-0.105	2,26E+001
SDC1	-0.105	6,91E+000
LOC100132878	-0.102	8,24E+000
CETP	-0.101	2,27E+001
KRTAP4-3	-0.101	7,88E+000
LOC652134	-0.1	3,45E+001
LOC100134712	-0.098	1,86E+001
LOC648271	-0.091	4,63E+001
TMEM25	-0.09	7,75E+000
MORN5	-0.089	4,01E+001
PIP5K1B	-0.089	1,28E+001
MAGI3	-0.088	3,13E+001
HSPA13	-0.084	5,12E+000
OR7E91P	-0.078	4,03E+000
GJB5	-0.077	1,31E+001
APBB2	-0.071	3,87E+001
SLC22A10	-0.062	2,52E+001
